# Supplementary material for: Oxidative Addition of C‐F Bonds to the Phosphoranide Ion [P(C2F5)2F2]−
Source: Chemistry. 2025 Dec 12;32(2):e03405. doi: 10.1002/chem.202503405 (PMC12790317; doi:10.1002/chem.202503405)
Supplement: Supplementary file 2 — Supporting Information file 2: chem70542‐sup‐0002‐DataFile.zip [file CHEM-32-e03405-s001.zip]

Archive with 6 entries (6 files):
- checkcif_2a.pdf
- checkcif_2b.pdf
- checkcif_2d.pdf
- 2a.cif
- 2b.cif
- 2d.cif
