# Supplementary material for: Oxidative Addition of C‐F Bonds to the Phosphoranide Ion [P(C2F5)2F2]−
Source: Chemistry. 2025 Dec 12;32(2):e03405. doi: 10.1002/chem.202503405 (PMC12790317; doi:10.1002/chem.202503405)
Supplement: Supplementary file 2 — Supporting Information file 2: chem70542‐sup‐0002‐DataFile.zip [file CHEM-32-e03405-s001.zip › 2a.cif]

data_2a

# was hartmann26_twin1_hklf4

_audit_creation_date               2025-09-17
_audit_creation_method
;
Olex2 1.5-ac7-018
(compiled 2025.08.06 svn.rb7424aed for Rigaku Oxford Diffraction, GUI svn.r7314)
;
_shelx_SHELXL_version_number       '2018/3'
loop_
  _audit_author_name
  _audit_author_email
  _audit_author_address
 'Hartmann, L.' ''
;
Bielefeld University
Department of Chemistry
Universitaetsstr. 25
Bielefeld
33615
Germany
;
 'Neumann, B.' ? ?

_audit_contact_author_address      ?
_audit_contact_author_email        ?
_audit_contact_author_name         ''
_audit_contact_author_phone        ?
_publ_contact_author_id_orcid      ?
_publ_section_references
;
Dolomanov, O.V., Bourhis, L.J., Gildea, R.J, Howard, J.A.K. & Puschmann, H.
 (2009), J. Appl. Cryst. 42, 339-341.

Sheldrick, G.M. (2015). Acta Cryst. A71, 3-8.

Sheldrick, G.M. (2015). Acta Cryst. C71, 3-8.
;
_chemical_name_common              ?
_chemical_name_systematic          ?
_chemical_formula_moiety           'C40 H100 N13 P4, C9 F17 N P'
_chemical_formula_sum              'C49 H100 F17 N14 P5'
_chemical_formula_weight           1363.27
_chemical_melting_point            ?
_chemical_oxdiff_formula           'C48 H100 F17 N14 P5'
loop_
  _atom_type_symbol
  _atom_type_description
  _atom_type_scat_dispersion_real
  _atom_type_scat_dispersion_imag
  _atom_type_scat_source
 'C' 'C' 0.0033 0.0016 'International Tables Vol C Tables 4.2.6.8 and 6.1.1.4'
 'H' 'H' 0.0000 0.0000 'International Tables Vol C Tables 4.2.6.8 and 6.1.1.4'
 'F' 'F' 0.0171 0.0103 'International Tables Vol C Tables 4.2.6.8 and 6.1.1.4'
 'N' 'N' 0.0061 0.0033 'International Tables Vol C Tables 4.2.6.8 and 6.1.1.4'
 'P' 'P' 0.1023 0.0942 'International Tables Vol C Tables 4.2.6.8 and 6.1.1.4'

_shelx_space_group_comment
;
The symmetry employed for this shelxl refinement is uniquely defined
by the following loop, which should always be used as a source of
symmetry information in preference to the above space-group names.
They are only intended as comments.
;
_space_group_crystal_system        'triclinic'
_space_group_IT_number             2
_space_group_name_H-M_alt          'P -1'
_space_group_name_Hall             '-P 1'
loop_
  _space_group_symop_operation_xyz
 'x, y, z'
 '-x, -y, -z'

_cell_length_a                     13.0277(2)
_cell_length_b                     14.7296(2)
_cell_length_c                     34.5182(5)
_cell_angle_alpha                  86.6398(13)
_cell_angle_beta                   85.3139(14)
_cell_angle_gamma                  86.6755(14)
_cell_volume                       6580.89(19)
_cell_formula_units_Z              4
_cell_measurement_reflns_used      57293
_cell_measurement_temperature      100.00(11)
_cell_measurement_theta_max        32.3120
_cell_measurement_theta_min        3.6010
_shelx_estimated_absorpt_T_max     ?
_shelx_estimated_absorpt_T_min     ?
_exptl_absorpt_coefficient_mu      0.233
_exptl_absorpt_correction_T_max    1.000
_exptl_absorpt_correction_T_min    0.302
_exptl_absorpt_correction_type     gaussian
_exptl_absorpt_process_details
;
CrysAlisPro 1.171.43.94a (Rigaku Oxford Diffraction, 2023)
Numerical absorption correction based on gaussian integration over
a multifaceted crystal model
Empirical absorption correction using spherical harmonics,
implemented in SCALE3 ABSPACK scaling algorithm.
;
_exptl_absorpt_special_details     ?
_exptl_crystal_colour              'clear colourless'
_exptl_crystal_colour_lustre       clear
_exptl_crystal_colour_primary      colourless
_exptl_crystal_density_diffrn      1.376
_exptl_crystal_density_meas        ?
_exptl_crystal_density_method      ?
_exptl_crystal_description         irregular
_exptl_crystal_F_000               2880
loop_
  _exptl_crystal_face_index_h
  _exptl_crystal_face_index_k
  _exptl_crystal_face_index_l
  _exptl_crystal_face_perp_dist
 -1 0 0 0.0748
 1 0 0 0.0748
 0 0 1 0.0984
 0 0 -1 0.0984
 1 8 46 0.1637
 -1 -8 -46 0.1637
 1 2 -5 0.1353
 -1 -2 5 0.1353

_exptl_crystal_size_max            0.619
_exptl_crystal_size_mid            0.197
_exptl_crystal_size_min            0.15
loop_
  _exptl_oxdiff_crystal_face_indexfrac_h
  _exptl_oxdiff_crystal_face_indexfrac_k
  _exptl_oxdiff_crystal_face_indexfrac_l
  _exptl_oxdiff_crystal_face_x
  _exptl_oxdiff_crystal_face_y
  _exptl_oxdiff_crystal_face_z
 -0.9987 0.0003 0.0023 0.0510 -0.0058 0.0188
 0.9987 -0.0003 -0.0023 -0.0510 0.0058 -0.0188
 0.0004 0.0002 1.0006 -0.0041 -0.0174 0.0104
 -0.0004 -0.0002 -1.0006 0.0041 0.0174 -0.0104
 1.2711 8.3760 45.5870 -0.1286 -0.9843 0.1212
 -1.2711 -8.3760 -45.5870 0.1286 0.9843 -0.1212
 0.9989 1.9991 -4.9990 -0.0016 0.0447 -0.1495
 -0.9989 -1.9991 4.9990 0.0016 -0.0447 0.1495

_exptl_transmission_factor_max     ?
_exptl_transmission_factor_min     ?
_diffrn_reflns_av_R_equivalents    0.0562
_diffrn_reflns_av_unetI/netI       0.1037
_diffrn_reflns_Laue_measured_fraction_full  0.997
_diffrn_reflns_Laue_measured_fraction_max  0.998
_diffrn_reflns_limit_h_max         18
_diffrn_reflns_limit_h_min         -18
_diffrn_reflns_limit_k_max         20
_diffrn_reflns_limit_k_min         -20
_diffrn_reflns_limit_l_max         48
_diffrn_reflns_limit_l_min         -48
_diffrn_reflns_number              196015
_diffrn_reflns_point_group_measured_fraction_full  0.997
_diffrn_reflns_point_group_measured_fraction_max  0.998
_diffrn_reflns_theta_full          25.242
_diffrn_reflns_theta_max           30.081
_diffrn_reflns_theta_min           3.115
_diffrn_ambient_environment        N~2~
_diffrn_ambient_temperature        100.00(11)
_diffrn_detector                   'CCD plate'
_diffrn_detector_area_resol_mean   5.1773
_diffrn_detector_type              Atlas
_diffrn_measured_fraction_theta_full  0.997
_diffrn_measured_fraction_theta_max  0.998
_diffrn_measurement_details
;
List of Runs (angles in degrees, time in seconds):

  # Type    Start    End  Width  t~exp~   \w     \q     \k     \f   Frames
--------------------------------------------------------------------------
  1  \w    -29.00  -1.00   1.00   35.00    --  -17.32 -81.00  15.00   28
  2  \w    -51.00  38.00   1.00   35.00    --  -17.32  81.00 138.00   89
  3  \w    -42.00  51.00   1.00   35.00    --   17.94 -81.00  15.00   93
  4  \w    -11.00  41.00   1.00   35.00    --   17.94  81.00 138.00   52
  5  \w    -93.00 -20.00   1.00   35.00    --  -17.32 153.00  34.88   73
  6  \w    -92.00   7.00   1.00   35.00    --  -17.32 -38.00 -30.00   99
  7  \w    -92.00   5.00   1.00   35.00    --  -17.32 -38.00-150.00   97
  8  \w    -56.00  40.00   1.00   35.00    --   17.94 -38.00 -90.00   96
  9  \w    -11.00  28.00   1.00   35.00    --   17.94  77.00   0.00   39
 10  \w    -22.00  56.00   1.00   35.00    --   17.94 -91.00-107.78   78
 11  \w    -15.00  42.00   1.00   35.00    --   17.94  77.00-150.00   57
;
_diffrn_measurement_device         'four-circle diffractometer'
_diffrn_measurement_device_type   
 'SuperNova, Single source at offset/far, Atlas'
_diffrn_measurement_method         '\w scans'
_diffrn_orient_matrix_type        
 'CrysAlisPro convention (1999,Acta A55,543-557)'
_diffrn_orient_matrix_UB_11        -0.0510513000
_diffrn_orient_matrix_UB_12        0.0145330000
_diffrn_orient_matrix_UB_13        -0.0040685000
_diffrn_orient_matrix_UB_21        0.0058067000
_diffrn_orient_matrix_UB_22        -0.0239221000
_diffrn_orient_matrix_UB_23        -0.0173573000
_diffrn_orient_matrix_UB_31        -0.0187836000
_diffrn_orient_matrix_UB_32        -0.0393710000
_diffrn_orient_matrix_UB_33        0.0104164000
_diffrn_oxdiff_digest_hkl
;
01d1fb6e801b3f203fa7973f010cb6b5d12c05
;
_diffrn_radiation_monochromator    mirror
_diffrn_radiation_probe            x-ray
_diffrn_radiation_type             'Mo K\a'
_diffrn_radiation_wavelength       0.71073
_diffrn_source                     'micro-focus sealed X-ray tube'
_diffrn_source_type                'SuperNova (Mo) X-ray Source'
_reflns_Friedel_coverage           0.000
_reflns_Friedel_fraction_full      .
_reflns_Friedel_fraction_max       .
_reflns_number_gt                  45476
_reflns_number_total               62940
_reflns_special_details
;
 _reflns_Friedel_fraction is defined as the number of unique
 Friedel pairs measured divided by the number that would be
 possible theoretically, ignoring centric projections and
 systematic absences. Completness statistics refer to single and
 composite reflections containing twin component 1 only.
;
_reflns_threshold_expression       'I > 2\s(I)'
_computing_cell_refinement         'CrysAlisPro 1.171.43.94a (Rigaku OD, 2023)'
_computing_data_collection        
 'CrysAlisPro system (CCD 43.94a 64-bit (release 20-10-2023))'
_computing_data_reduction          'CrysAlisPro 1.171.43.94a (Rigaku OD, 2023)'
_computing_molecular_graphics      'Olex2 1.5-ac7-018 (Dolomanov et al., 2009)'
_computing_publication_material    'Olex2 1.5-ac7-018 (Dolomanov et al., 2009)'
_computing_structure_refinement    'SHELXL 2018/3 (Sheldrick, 2015)'
_computing_structure_solution      'SHELXT  (Sheldrick, 2015)'
_refine_diff_density_max           0.817
_refine_diff_density_min           -0.626
_refine_diff_density_rms           0.116
_refine_ls_extinction_coef         .
_refine_ls_extinction_method       none
_refine_ls_goodness_of_fit_ref     1.054
_refine_ls_hydrogen_treatment      mixed
_refine_ls_matrix_type             full
_refine_ls_number_parameters       1745
_refine_ls_number_reflns           62940
_refine_ls_number_restraints       420
_refine_ls_R_factor_all            0.0945
_refine_ls_R_factor_gt             0.0700
_refine_ls_restrained_S_all        1.064
_refine_ls_shift/su_max            0.001
_refine_ls_shift/su_mean           0.000
_refine_ls_structure_factor_coef   Fsqd
_refine_ls_weighting_details      
 'w=1/[\s^2^(Fo^2^)+(0.1314P)^2^+2.5300P] where P=(Fo^2^+2Fc^2^)/3'
_refine_ls_weighting_scheme        calc
_refine_ls_wR_factor_gt            0.2027
_refine_ls_wR_factor_ref           0.2168
_refine_special_details
;
Twinned crystal, component 2 rotated by -179.9348\% 
around [0.00 1.00 0.00] (reciprocal) or [-0.06 1.00 -0.02] (direct), BASF 0.1915(5).
Disorder of C62, C63 over two sites in ratio 78:22. Disorder of fluorine atoms and C2F5-groups bonded to P5 over two sites in ratio 91:9. Suitable restraints and constraints were applied for the disordered atoms.
;
_olex2_refinement_description
;
1. Twinned data refinement
 Scales: 0.8085(5)
 0.1915(5)
2. Fixed Uiso
 At 1.2 times of:
  All H(H) groups, All C(H,H) groups
 At 1.5 times of:
  All C(H,H,H) groups
3. Restrained distances
 F26-C92 \\sim F26A-C92A
 with sigma of 0.02
 N1-H1 \\sim N15-H15
 with sigma of 0.02
 F27-C92 \\sim F27A-C92A
 with sigma of 0.02
 F28-C93 \\sim F28A-C93A
 with sigma of 0.02
 F29-C93 \\sim F29A-C93A
 with sigma of 0.02
 F30-C93 \\sim F30A-C93A
 with sigma of 0.02
 C92-C93 \\sim C92A-C93A
 with sigma of 0.02
 F18A-C92 \\sim F18A-C92A
 with sigma of 0.04
 F19A-C92 \\sim F19A-C92A
 with sigma of 0.04
 F20A-C92 \\sim F20A-C92A
 with sigma of 0.04
 F26-F27 \\sim F26A-F27A
 with sigma of 0.04
 F26-C93 \\sim F26A-C93A
 with sigma of 0.04
 F27-C93 \\sim F27A-C93A
 with sigma of 0.04
 F28-F29 \\sim F28A-F29A
 with sigma of 0.04
 F28-F30 \\sim F28A-F30A
 with sigma of 0.04
 F28-C92 \\sim F28A-C92A
 with sigma of 0.04
 F29-F30 \\sim F29A-F30A
 with sigma of 0.04
 F29-C92 \\sim F29A-C92A
 with sigma of 0.04
 F30-C92 \\sim F30A-C92A
 with sigma of 0.04
 F18B-C92 \\sim F18B-C92A
 with sigma of 0.04
 F20B-C92 \\sim F20B-C92A
 with sigma of 0.04
 F19B-C92 \\sim F19B-C92A
 with sigma of 0.04
 C90-C92 \\sim C90-C92A
 with sigma of 0.04
 C92-C94 \\sim C92A-C94
 with sigma of 0.04
 F21-C90 \\sim F21A-C90
 with sigma of 0.02
 F22-C90 \\sim F22A-C90
 with sigma of 0.02
 F23-C91A \\sim F23A-C91B
 with sigma of 0.02
 F24-C91A \\sim F24A-C91B
 with sigma of 0.02
 F25-C91A \\sim F25A-C91B
 with sigma of 0.02
 C90-C91A \\sim C90-C91B
 with sigma of 0.02
 F23-F24 \\sim F23A-F24A
 with sigma of 0.04
 F23-F25 \\sim F23A-F25A
 with sigma of 0.04
 F23-C90 \\sim F23A-C90
 with sigma of 0.04
 F24-F25 \\sim F24A-F25A
 with sigma of 0.04
 F24-C90 \\sim F24A-C90
 with sigma of 0.04
 F25-C90 \\sim F25A-C90
 with sigma of 0.04
4. Uiso/Uaniso restraints and constraints
F21 \\sim F22 \\sim F23 \\sim F24 \\sim F25 \\sim C90 \\sim C91A: within 2A
with sigma of 0.001 and sigma for terminal atoms of 0.002 within 2A
F26 \\sim F27 \\sim F28 \\sim F29 \\sim F30 \\sim C92 \\sim C93: within 2A with
sigma of 0.001 and sigma for terminal atoms of 0.002 within 2A
F21A \\sim F22A \\sim F23A \\sim F24A \\sim F25A \\sim C90 \\sim C91B: within
2A with sigma of 0.001 and sigma for terminal atoms of 0.002 within 2A
F26A \\sim F27A \\sim F28A \\sim F29A \\sim F30A \\sim C92A \\sim C93A: within
2A with sigma of 0.001 and sigma for terminal atoms of 0.002 within 2A
P10 \\sim F18A \\sim F18B \\sim F19A \\sim F19B \\sim F20A \\sim F20B: within
2A with sigma of 0.001 and sigma for terminal atoms of 0.002 within 2A
5. Rigid body (RIGU) restrains
 F21, F22, F23, F24, F25, C90, C91A
 with sigma for 1-2 distances of 0.001 and sigma for 1-3 distances of 0.001
 F26, F27, F28, F29, F30, C92, C93
 with sigma for 1-2 distances of 0.001 and sigma for 1-3 distances of 0.001
 F21A, F22A, F23A, F24A, F25A, C90, C91B
 with sigma for 1-2 distances of 0.001 and sigma for 1-3 distances of 0.001
 F26A, F27A, F28A, F29A, F30A, C92A, C93A
 with sigma for 1-2 distances of 0.001 and sigma for 1-3 distances of 0.001
6. Others
 Sof(F18B)=Sof(F19B)=Sof(F20B)=Sof(F21A)=Sof(F22A)=Sof(F23A)=Sof(F24A)=
 Sof(F25A)=Sof(F26A)=Sof(F27A)=Sof(F28A)=Sof(F29A)=Sof(F30A)=Sof(C91B)=
 Sof(C92A)=Sof(C93A)=1-FVAR(1)
 Sof(F18A)=Sof(F19A)=Sof(F20A)=Sof(F21)=Sof(F22)=Sof(F23)=Sof(F24)=Sof(F25)=
 Sof(F26)=Sof(F27)=Sof(F28)=Sof(F29)=Sof(F30)=Sof(C91A)=Sof(C92)=Sof(C93)=
 FVAR(1)
 Sof(C62B)=Sof(H62C)=Sof(H62D)=Sof(C63B)=Sof(H63D)=Sof(H63E)=Sof(H63F)=1-FVAR(2)
 Sof(C62A)=Sof(H62A)=Sof(H62B)=Sof(C63A)=Sof(H63A)=Sof(H63B)=Sof(H63C)=FVAR(2)
7.a Secondary CH2 refined with riding coordinates:
 C5(H5A,H5B), C7(H7A,H7B), C9(H9A,H9B), C11(H11A,H11B), C13(H13A,H13B),
 C15(H15A,H15B), C17(H17A,H17B), C19(H19A,H19B), C21(H21A,H21B), C23(H23A,H23B),
  C25(H25A,H25B), C27(H27A,H27B), C29(H29A,H29B), C31(H31A,H31B), C33(H33A,
 H33B), C35(H35A,H35B), C37(H37A,H37B), C39(H39A,H39B), C54(H54A,H54B),
 C56(H56A,H56B), C58(H58A,H58B), C60(H60A,H60B), C62A(H62A,H62B), C62B(H62C,
 H62D), C64(H64A,H64B), C66(H66A,H66B), C68(H68A,H68B), C70(H70A,H70B),
 C72(H72A,H72B), C74(H74A,H74B), C76(H76A,H76B), C78(H78A,H78B), C80(H80A,H80B),
  C82(H82A,H82B), C84(H84A,H84B), C86(H86A,H86B), C88(H88A,H88B)
7.b Me refined with riding coordinates:
 C63B(H63D,H63E,H63F)
7.c Idealised Me refined as rotating group:
 C2(H2A,H2B,H2C), C3(H3A,H3B,H3C), C4(H4A,H4B,H4C), C6(H6A,H6B,H6C), C8(H8A,
 H8B,H8C), C10(H10A,H10B,H10C), C12(H12A,H12B,H12C), C14(H14A,H14B,H14C),
 C16(H16A,H16B,H16C), C18(H18A,H18B,H18C), C20(H20A,H20B,H20C), C22(H22A,H22B,
 H22C), C24(H24A,H24B,H24C), C26(H26A,H26B,H26C), C28(H28A,H28B,H28C), C30(H30A,
 H30B,H30C), C32(H32A,H32B,H32C), C34(H34A,H34B,H34C), C36(H36A,H36B,H36C),
 C38(H38A,H38B,H38C), C40(H40A,H40B,H40C), C51(H51A,H51B,H51C), C52(H52A,H52B,
 H52C), C53(H53A,H53B,H53C), C55(H55A,H55B,H55C), C57(H57A,H57B,H57C), C59(H59A,
 H59B,H59C), C61(H61A,H61B,H61C), C63A(H63A,H63B,H63C), C65(H65A,H65B,H65C),
 C67(H67A,H67B,H67C), C69(H69A,H69B,H69C), C71(H71A,H71B,H71C), C73(H73A,H73B,
 H73C), C75(H75A,H75B,H75C), C77(H77A,H77B,H77C), C79(H79A,H79B,H79C), C81(H81A,
 H81B,H81C), C83(H83A,H83B,H83C), C85(H85A,H85B,H85C), C87(H87A,H87B,H87C),
 C89(H89A,H89B,H89C)
;
_atom_sites_solution_hydrogens     mixed
_atom_sites_solution_primary       dual
_atom_sites_solution_secondary     ?
loop_
  _atom_site_label
  _atom_site_type_symbol
  _atom_site_fract_x
  _atom_site_fract_y
  _atom_site_fract_z
  _atom_site_U_iso_or_equiv
  _atom_site_adp_type
  _atom_site_occupancy
  _atom_site_site_symmetry_order
  _atom_site_calc_flag
  _atom_site_refinement_flags_posn
  _atom_site_refinement_flags_adp
  _atom_site_refinement_flags_occupancy
  _atom_site_disorder_assembly
  _atom_site_disorder_group
 P1 P 0.54371(6) 0.75619(5) 0.14769(2) 0.01099(14) Uani 1 1 d . . . . .
 P2 P 0.63522(6) 0.57143(5) 0.11898(2) 0.01242(14) Uani 1 1 d . . . . .
 P3 P 0.32186(6) 0.79785(5) 0.12728(2) 0.01473(15) Uani 1 1 d . . . . .
 P4 P 0.68883(6) 0.90933(5) 0.12236(2) 0.01241(14) Uani 1 1 d . . . . .
 P5 P 0.04164(6) 0.27294(6) 0.10407(2) 0.01765(16) Uani 1 1 d . . . . .
 P6 P 0.43945(6) 0.25812(5) 0.35241(2) 0.01143(14) Uani 1 1 d . . . . .
 P7 P 0.66903(6) 0.27440(5) 0.36589(2) 0.01699(16) Uani 1 1 d . . . . .
 P8 P 0.31193(6) 0.42751(5) 0.38160(2) 0.01463(15) Uani 1 1 d . . . . .
 P9 P 0.34193(6) 0.07937(5) 0.38199(2) 0.01570(15) Uani 1 1 d . . . . .
 P10 P 0.04013(8) 0.24273(6) 0.60660(3) 0.02307(18) Uani 1 1 d . U . . .
 F18A F 0.0676(2) 0.34546(15) 0.59206(6) 0.0289(5) Uani 0.9050(18) 1 d . U P A
 1
 F18B F -0.0259(18) 0.3464(14) 0.6029(6) 0.0275(9) Uani 0.0950(18) 1 d . U P A
 2
 F19A F -0.08057(19) 0.27402(16) 0.61318(7) 0.0287(5) Uani 0.9050(18) 1 d . U P A
 1
 F19B F -0.0761(18) 0.2004(14) 0.6270(6) 0.0265(9) Uani 0.0950(18) 1 d . U P A
 2
 F20A F 0.01492(19) 0.13818(14) 0.61703(6) 0.0259(4) Uani 0.9050(18) 1 d . U P A
 1
 F20B F 0.0978(18) 0.1476(13) 0.6135(6) 0.0247(11) Uani 0.0950(18) 1 d . U P A
 2
 F21 F 0.0932(2) 0.26316(17) 0.52760(7) 0.0393(6) Uani 0.9050(18) 1 d D U P A
 1
 F21A F 0.0972(18) 0.1949(17) 0.5327(6) 0.0401(14) Uani 0.0950(18) 1 d D U P A
 2
 F22 F 0.0297(3) 0.13192(17) 0.54422(7) 0.0409(6) Uani 0.9050(18) 1 d D U P A
 1
 F22A F -0.020(2) 0.1299(13) 0.5621(8) 0.0404(14) Uani 0.0950(18) 1 d D U P A
 2
 F23 F -0.1019(3) 0.34479(19) 0.53938(8) 0.0432(7) Uani 0.9050(18) 1 d D U P A
 1
 F23A F -0.059(2) 0.3506(16) 0.5284(8) 0.0392(15) Uani 0.0950(18) 1 d D U P A
 2
 F24 F -0.1616(3) 0.2117(2) 0.55328(8) 0.0481(6) Uani 0.9050(18) 1 d D U P A 1
 F24A F -0.1691(19) 0.2646(18) 0.5598(7) 0.0397(15) Uani 0.0950(18) 1 d D U P A
 2
 F25 F -0.0789(3) 0.2414(2) 0.49765(8) 0.0469(7) Uani 0.9050(18) 1 d D U P A 1
 F25A F -0.104(3) 0.2182(19) 0.5057(7) 0.0393(15) Uani 0.0950(18) 1 d D U P A
 2
 F26 F 0.2134(2) 0.15365(17) 0.63304(7) 0.0343(5) Uani 0.9050(18) 1 d D U P A
 1
 F26A F 0.156(2) 0.3451(19) 0.5556(6) 0.043(3) Uani 0.0950(18) 1 d D U P A 2
 F27 F 0.2107(2) 0.14967(18) 0.57037(7) 0.0379(6) Uani 0.9050(18) 1 d D U P A
 1
 F27A F 0.177(2) 0.3740(17) 0.6152(7) 0.043(3) Uani 0.0950(18) 1 d D U P A 2
 F28 F 0.2654(3) 0.3256(2) 0.56229(9) 0.0531(7) Uani 0.9050(18) 1 d D U P A 1
 F28A F 0.2833(19) 0.2107(18) 0.6260(6) 0.044(3) Uani 0.0950(18) 1 d D U P A
 2
 F29 F 0.3634(2) 0.2373(2) 0.59640(11) 0.0593(8) Uani 0.9050(18) 1 d D U P A 1
 F29A F 0.3428(19) 0.2966(19) 0.5782(7) 0.043(3) Uani 0.0950(18) 1 d D U P A
 2
 F30 F 0.2560(2) 0.33412(19) 0.62448(9) 0.0457(6) Uani 0.9050(18) 1 d D U P A
 1
 F30A F 0.266(2) 0.1795(18) 0.5671(7) 0.044(3) Uani 0.0950(18) 1 d D U P A 2
 F31 F 0.03984(17) 0.42892(13) 0.65147(6) 0.0288(5) Uani 1 1 d . . . . .
 F32 F 0.0423(2) 0.45164(17) 0.72530(7) 0.0435(6) Uani 1 1 d . . . . .
 F33 F 0.0642(2) 0.15040(18) 0.75640(6) 0.0420(6) Uani 1 1 d . . . . .
 F34 F 0.06102(19) 0.10796(14) 0.68456(6) 0.0346(5) Uani 1 1 d . . . . .
 N28 N 0.0540(3) 0.3011(2) 0.74111(9) 0.0326(7) Uani 1 1 d . . . . .
 C90 C 0.0199(4) 0.2223(3) 0.55230(12) 0.0389(5) Uani 1 1 d D U . . .
 C91A C -0.0827(4) 0.2556(3) 0.53624(15) 0.0408(6) Uani 0.9050(18) 1 d D U P A
 1
 C91B C -0.0817(18) 0.2628(19) 0.5368(9) 0.0390(9) Uani 0.0950(18) 1 d D U P A
 2
 C92 C 0.1874(4) 0.2049(3) 0.60033(13) 0.0361(6) Uani 0.9050(18) 1 d D U P A 1
 C92A C 0.163(2) 0.3053(19) 0.5917(7) 0.043(3) Uani 0.0950(18) 1 d D U P A 2
 C93 C 0.2688(4) 0.2772(3) 0.59573(16) 0.0422(6) Uani 0.9050(18) 1 d D U P A 1
 C93A C 0.263(2) 0.2464(18) 0.5913(8) 0.043(3) Uani 0.0950(18) 1 d D U P A 2
 C94 C 0.0505(3) 0.2654(2) 0.66077(10) 0.0203(6) Uani 1 1 d D . . . .
 C95 C 0.0468(3) 0.3524(2) 0.67473(10) 0.0225(7) Uani 1 1 d . . . . .
 C96 C 0.0483(3) 0.3659(3) 0.71378(11) 0.0272(7) Uani 1 1 d . . . . .
 C97 C 0.0578(3) 0.2191(3) 0.72900(10) 0.0292(8) Uani 1 1 d . . . . .
 C98 C 0.0564(3) 0.1968(2) 0.69069(10) 0.0250(7) Uani 1 1 d . . . . .
 F1 F 0.09279(15) 0.17228(12) 0.09648(5) 0.0205(4) Uani 1 1 d . . . . .
 F2 F -0.06981(15) 0.23060(14) 0.11596(6) 0.0239(4) Uani 1 1 d . . . . .
 F3 F -0.00861(16) 0.37473(13) 0.10913(6) 0.0247(4) Uani 1 1 d . . . . .
 F4 F 0.08701(17) 0.24422(14) 0.02642(6) 0.0283(5) Uani 1 1 d . . . . .
 F5 F -0.00964(19) 0.37089(15) 0.03589(6) 0.0345(5) Uani 1 1 d . . . . .
 F6 F -0.0845(2) 0.14787(18) 0.05025(7) 0.0482(7) Uani 1 1 d . . . . .
 F7 F -0.17510(19) 0.2769(2) 0.05544(7) 0.0460(7) Uani 1 1 d . . . . .
 F8 F -0.0933(2) 0.2449(2) 0.00064(7) 0.0538(8) Uani 1 1 d . . . . .
 F9 F 0.19579(16) 0.38117(14) 0.11876(6) 0.0301(5) Uani 1 1 d . . . . .
 F10 F 0.17944(17) 0.37472(14) 0.05687(6) 0.0299(5) Uani 1 1 d . . . . .
 F11 F 0.35800(16) 0.30719(15) 0.08226(7) 0.0336(5) Uani 1 1 d . . . . .
 F12 F 0.28159(16) 0.20879(15) 0.12153(6) 0.0306(5) Uani 1 1 d . . . . .
 F13 F 0.27585(16) 0.20286(14) 0.05935(6) 0.0276(4) Uani 1 1 d . . . . .
 F14 F 0.05771(18) 0.41828(15) 0.17180(7) 0.0336(5) Uani 1 1 d . . . . .
 F15 F 0.0859(2) 0.3832(2) 0.24493(7) 0.0491(7) Uani 1 1 d . . . . .
 F16 F 0.0837(2) 0.07900(18) 0.23469(7) 0.0438(6) Uani 1 1 d . . . . .
 F17 F 0.05836(16) 0.09588(14) 0.16066(6) 0.0266(4) Uani 1 1 d . . . . .
 N1 N 0.5112(2) 0.76252(18) 0.19548(8) 0.0179(5) Uani 1 1 d D . . . .
 N2 N 0.5748(2) 0.65420(17) 0.13721(8) 0.0181(5) Uani 1 1 d . . . . .
 N3 N 0.4395(2) 0.7941(2) 0.12915(8) 0.0241(6) Uani 1 1 d . . . . .
 N4 N 0.6347(2) 0.81993(19) 0.13378(8) 0.0208(6) Uani 1 1 d . . . . .
 N5 N 0.7114(2) 0.50734(17) 0.14708(7) 0.0160(5) Uani 1 1 d . . . . .
 N6 N 0.5497(2) 0.50216(17) 0.10625(7) 0.0150(5) Uani 1 1 d . . . . .
 N7 N 0.71585(19) 0.60158(17) 0.08124(7) 0.0148(5) Uani 1 1 d . . . . .
 N8 N 0.2478(2) 0.76241(18) 0.16622(7) 0.0170(5) Uani 1 1 d . . . . .
 N9 N 0.2950(2) 0.73078(18) 0.09296(8) 0.0185(5) Uani 1 1 d . . . . .
 N10 N 0.28536(19) 0.90549(17) 0.11724(7) 0.0159(5) Uani 1 1 d . . . . .
 N11 N 0.6275(2) 0.97516(17) 0.08967(7) 0.0143(5) Uani 1 1 d . . . . .
 N12 N 0.8081(2) 0.87991(17) 0.10580(8) 0.0169(5) Uani 1 1 d . . . . .
 N13 N 0.7000(2) 0.98153(19) 0.15662(7) 0.0169(5) Uani 1 1 d . . . . .
 N14 N 0.0868(3) 0.2314(3) 0.24002(9) 0.0392(9) Uani 1 1 d . . . . .
 N15 N 0.4408(2) 0.23369(19) 0.30560(8) 0.0196(5) Uani 1 1 d D . . . .
 N16 N 0.5520(2) 0.2725(2) 0.36346(9) 0.0246(6) Uani 1 1 d . . . . .
 N17 N 0.3686(2) 0.3481(2) 0.36004(8) 0.0249(6) Uani 1 1 d . . . . .
 N18 N 0.3965(3) 0.1697(2) 0.37496(8) 0.0271(6) Uani 1 1 d . . . . .
 N19 N 0.7371(2) 0.24810(19) 0.32519(8) 0.0207(5) Uani 1 1 d . . . . .
 N20 N 0.6979(2) 0.37693(18) 0.37730(8) 0.0198(5) Uani 1 1 d . . . . .
 N21 N 0.7097(2) 0.2017(2) 0.40048(8) 0.0252(6) Uani 1 1 d . . . . .
 N22 N 0.3015(2) 0.52637(18) 0.35626(8) 0.0190(5) Uani 1 1 d . . . . .
 N23 N 0.3729(2) 0.45566(18) 0.41928(7) 0.0195(5) Uani 1 1 d . . . . .
 N24 N 0.1917(2) 0.40217(17) 0.39450(8) 0.0181(5) Uani 1 1 d . . . . .
 N25 N 0.2604(2) 0.08884(19) 0.42088(8) 0.0202(5) Uani 1 1 d . . . . .
 N26 N 0.2682(2) 0.04741(18) 0.34888(7) 0.0181(5) Uani 1 1 d . . . . .
 N27 N 0.4290(2) -0.00560(19) 0.38771(8) 0.0216(6) Uani 1 1 d . . . . .
 C1 C 0.5637(2) 0.7184(2) 0.22864(8) 0.0165(6) Uani 1 1 d . . . . .
 C2 C 0.6785(3) 0.7383(2) 0.22338(10) 0.0254(7) Uani 1 1 d . . . . .
 H2A H 0.709044 0.714482 0.198864 0.038 Uiso 1 1 calc R U . . .
 H2B H 0.714072 0.708863 0.245116 0.038 Uiso 1 1 calc R U . . .
 H2C H 0.685821 0.804206 0.222792 0.038 Uiso 1 1 calc R U . . .
 C3 C 0.5146(3) 0.7598(3) 0.26564(10) 0.0275(7) Uani 1 1 d . . . . .
 H3A H 0.526121 0.825087 0.264496 0.041 Uiso 1 1 calc R U . . .
 H3B H 0.545818 0.729982 0.288298 0.041 Uiso 1 1 calc R U . . .
 H3C H 0.440354 0.750911 0.267917 0.041 Uiso 1 1 calc R U . . .
 C4 C 0.5502(3) 0.6157(2) 0.23152(9) 0.0232(7) Uani 1 1 d . . . . .
 H4A H 0.476520 0.604348 0.233944 0.035 Uiso 1 1 calc R U . . .
 H4B H 0.582428 0.588429 0.254428 0.035 Uiso 1 1 calc R U . . .
 H4C H 0.582982 0.588598 0.208045 0.035 Uiso 1 1 calc R U . . .
 C5 C 0.8132(3) 0.5386(2) 0.15435(10) 0.0222(7) Uani 1 1 d . . . . .
 H5A H 0.818578 0.601802 0.143201 0.027 Uiso 1 1 calc R U . . .
 H5B H 0.867021 0.500150 0.140240 0.027 Uiso 1 1 calc R U . . .
 C6 C 0.8361(3) 0.5367(3) 0.19662(11) 0.0285(8) Uani 1 1 d . . . . .
 H6A H 0.780935 0.570978 0.211389 0.043 Uiso 1 1 calc R U . . .
 H6B H 0.901951 0.564349 0.198709 0.043 Uiso 1 1 calc R U . . .
 H6C H 0.840387 0.473466 0.207174 0.043 Uiso 1 1 calc R U . . .
 C7 C 0.6785(2) 0.4264(2) 0.17035(9) 0.0189(6) Uani 1 1 d . . . . .
 H7A H 0.607517 0.414370 0.164567 0.023 Uiso 1 1 calc R U . . .
 H7B H 0.676738 0.438903 0.198277 0.023 Uiso 1 1 calc R U . . .
 C8 C 0.7481(3) 0.3417(2) 0.16295(10) 0.0250(7) Uani 1 1 d . . . . .
 H8A H 0.750633 0.328941 0.135333 0.038 Uiso 1 1 calc R U . . .
 H8B H 0.720762 0.289781 0.178765 0.038 Uiso 1 1 calc R U . . .
 H8C H 0.817763 0.351764 0.169989 0.038 Uiso 1 1 calc R U . . .
 C9 C 0.4384(2) 0.5140(2) 0.11690(9) 0.0192(6) Uani 1 1 d . . . . .
 H9A H 0.400730 0.494594 0.095291 0.023 Uiso 1 1 calc R U . . .
 H9B H 0.420354 0.579503 0.119991 0.023 Uiso 1 1 calc R U . . .
 C10 C 0.4021(3) 0.4607(2) 0.15424(10) 0.0238(7) Uani 1 1 d . . . . .
 H10A H 0.422684 0.396046 0.152025 0.036 Uiso 1 1 calc R U . . .
 H10B H 0.326815 0.468026 0.158384 0.036 Uiso 1 1 calc R U . . .
 H10C H 0.433424 0.483808 0.176319 0.036 Uiso 1 1 calc R U . . .
 C11 C 0.5825(3) 0.4173(2) 0.08731(9) 0.0195(6) Uani 1 1 d . . . . .
 H11A H 0.548062 0.366141 0.101867 0.023 Uiso 1 1 calc R U . . .
 H11B H 0.657774 0.406120 0.088715 0.023 Uiso 1 1 calc R U . . .
 C12 C 0.5580(3) 0.4185(3) 0.04476(10) 0.0290(8) Uani 1 1 d . . . . .
 H12A H 0.484002 0.432470 0.042925 0.043 Uiso 1 1 calc R U . . .
 H12B H 0.576993 0.358669 0.034477 0.043 Uiso 1 1 calc R U . . .
 H12C H 0.597175 0.465018 0.029576 0.043 Uiso 1 1 calc R U . . .
 C13 C 0.7957(2) 0.5379(2) 0.06362(9) 0.0192(6) Uani 1 1 d . . . . .
 H13A H 0.771492 0.516243 0.039498 0.023 Uiso 1 1 calc R U . . .
 H13B H 0.805554 0.484265 0.081875 0.023 Uiso 1 1 calc R U . . .
 C14 C 0.8986(3) 0.5809(3) 0.05396(12) 0.0306(8) Uani 1 1 d . . . . .
 H14A H 0.889842 0.632970 0.035305 0.046 Uiso 1 1 calc R U . . .
 H14B H 0.948759 0.535826 0.042545 0.046 Uiso 1 1 calc R U . . .
 H14C H 0.923620 0.601551 0.077793 0.046 Uiso 1 1 calc R U . . .
 C15 C 0.6863(2) 0.6806(2) 0.05562(8) 0.0175(6) Uani 1 1 d . . . . .
 H15A H 0.749158 0.712685 0.046435 0.021 Uiso 1 1 calc R U . . .
 H15B H 0.640324 0.723164 0.071089 0.021 Uiso 1 1 calc R U . . .
 C16 C 0.6319(3) 0.6576(2) 0.02029(9) 0.0228(7) Uani 1 1 d . . . . .
 H16A H 0.677634 0.617366 0.004133 0.034 Uiso 1 1 calc R U . . .
 H16B H 0.614373 0.713751 0.005048 0.034 Uiso 1 1 calc R U . . .
 H16C H 0.568687 0.626787 0.028971 0.034 Uiso 1 1 calc R U . . .
 C17 C 0.1774(2) 0.8211(2) 0.19047(8) 0.0171(6) Uani 1 1 d . . . . .
 H17A H 0.106724 0.799508 0.190756 0.021 Uiso 1 1 calc R U . . .
 H17B H 0.176506 0.883882 0.178524 0.021 Uiso 1 1 calc R U . . .
 C18 C 0.2064(3) 0.8232(3) 0.23220(10) 0.0295(8) Uani 1 1 d . . . . .
 H18A H 0.196441 0.763440 0.245604 0.044 Uiso 1 1 calc R U . . .
 H18B H 0.162506 0.869604 0.245720 0.044 Uiso 1 1 calc R U . . .
 H18C H 0.278794 0.837794 0.232168 0.044 Uiso 1 1 calc R U . . .
 C19 C 0.2608(3) 0.6669(2) 0.18098(10) 0.0234(7) Uani 1 1 d . . . . .
 H19A H 0.292675 0.665405 0.206103 0.028 Uiso 1 1 calc R U . . .
 H19B H 0.309296 0.633827 0.162437 0.028 Uiso 1 1 calc R U . . .
 C20 C 0.1609(3) 0.6165(2) 0.18699(11) 0.0279(7) Uani 1 1 d . . . . .
 H20A H 0.112115 0.648646 0.205280 0.042 Uiso 1 1 calc R U . . .
 H20B H 0.175789 0.554387 0.197530 0.042 Uiso 1 1 calc R U . . .
 H20C H 0.130642 0.614349 0.161997 0.042 Uiso 1 1 calc R U . . .
 C21 C 0.1892(3) 0.7084(2) 0.08655(10) 0.0233(7) Uani 1 1 d . . . . .
 H21A H 0.164403 0.747994 0.064696 0.028 Uiso 1 1 calc R U . . .
 H21B H 0.143398 0.721230 0.110138 0.028 Uiso 1 1 calc R U . . .
 C22 C 0.1821(3) 0.6092(3) 0.07742(14) 0.0395(10) Uani 1 1 d . . . . .
 H22A H 0.221220 0.597824 0.052540 0.059 Uiso 1 1 calc R U . . .
 H22B H 0.109751 0.596309 0.075713 0.059 Uiso 1 1 calc R U . . .
 H22C H 0.210939 0.569677 0.098122 0.059 Uiso 1 1 calc R U . . .
 C23 C 0.3718(3) 0.7182(2) 0.05949(9) 0.0219(6) Uani 1 1 d . . . . .
 H23A H 0.364343 0.657506 0.049506 0.026 Uiso 1 1 calc R U . . .
 H23B H 0.441558 0.718283 0.068920 0.026 Uiso 1 1 calc R U . . .
 C24 C 0.3649(3) 0.7885(2) 0.02611(10) 0.0249(7) Uani 1 1 d . . . . .
 H24A H 0.299326 0.784522 0.014435 0.037 Uiso 1 1 calc R U . . .
 H24B H 0.422196 0.777215 0.006470 0.037 Uiso 1 1 calc R U . . .
 H24C H 0.368695 0.849412 0.035720 0.037 Uiso 1 1 calc R U . . .
 C25 C 0.1821(2) 0.9329(2) 0.10483(9) 0.0189(6) Uani 1 1 d . . . . .
 H25A H 0.149181 0.978687 0.122453 0.023 Uiso 1 1 calc R U . . .
 H25B H 0.139319 0.879157 0.107436 0.023 Uiso 1 1 calc R U . . .
 C26 C 0.1833(3) 0.9729(2) 0.06288(9) 0.0244(7) Uani 1 1 d . . . . .
 H26A H 0.116303 1.004087 0.058602 0.037 Uiso 1 1 calc R U . . .
 H26B H 0.196720 0.923811 0.044877 0.037 Uiso 1 1 calc R U . . .
 H26C H 0.237596 1.016515 0.058286 0.037 Uiso 1 1 calc R U . . .
 C27 C 0.3475(2) 0.9803(2) 0.12643(9) 0.0199(6) Uani 1 1 d . . . . .
 H27A H 0.336846 1.031843 0.107202 0.024 Uiso 1 1 calc R U . . .
 H27B H 0.421281 0.959661 0.123491 0.024 Uiso 1 1 calc R U . . .
 C28 C 0.3233(3) 1.0144(2) 0.16706(10) 0.0244(7) Uani 1 1 d . . . . .
 H28A H 0.362636 1.067991 0.169900 0.037 Uiso 1 1 calc R U . . .
 H28B H 0.342258 0.966287 0.186420 0.037 Uiso 1 1 calc R U . . .
 H28C H 0.249361 1.030795 0.171059 0.037 Uiso 1 1 calc R U . . .
 C29 C 0.5696(2) 0.9335(2) 0.06123(9) 0.0179(6) Uani 1 1 d . . . . .
 H29A H 0.504318 0.970321 0.058464 0.021 Uiso 1 1 calc R U . . .
 H29B H 0.551437 0.872153 0.071855 0.021 Uiso 1 1 calc R U . . .
 C30 C 0.6245(3) 0.9243(2) 0.02089(9) 0.0247(7) Uani 1 1 d . . . . .
 H30A H 0.578041 0.899232 0.003797 0.037 Uiso 1 1 calc R U . . .
 H30B H 0.686160 0.883295 0.022745 0.037 Uiso 1 1 calc R U . . .
 H30C H 0.644742 0.984254 0.010149 0.037 Uiso 1 1 calc R U . . .
 C31 C 0.6507(3) 1.0712(2) 0.08042(9) 0.0193(6) Uani 1 1 d . . . . .
 H31A H 0.691220 1.075944 0.054898 0.023 Uiso 1 1 calc R U . . .
 H31B H 0.693938 1.091267 0.100279 0.023 Uiso 1 1 calc R U . . .
 C32 C 0.5541(3) 1.1352(2) 0.07897(11) 0.0271(7) Uani 1 1 d . . . . .
 H32A H 0.574476 1.198063 0.073729 0.041 Uiso 1 1 calc R U . . .
 H32B H 0.513056 1.130350 0.104007 0.041 Uiso 1 1 calc R U . . .
 H32C H 0.513044 1.118259 0.058234 0.041 Uiso 1 1 calc R U . . .
 C33 C 0.8779(2) 0.9474(2) 0.08744(9) 0.0207(6) Uani 1 1 d . . . . .
 H33A H 0.943132 0.941631 0.100432 0.025 Uiso 1 1 calc R U . . .
 H33B H 0.846243 1.009096 0.091617 0.025 Uiso 1 1 calc R U . . .
 C34 C 0.9025(3) 0.9377(3) 0.04400(11) 0.0399(10) Uani 1 1 d . . . . .
 H34A H 0.952630 0.982151 0.034002 0.060 Uiso 1 1 calc R U . . .
 H34B H 0.839228 0.948619 0.030549 0.060 Uiso 1 1 calc R U . . .
 H34C H 0.931658 0.876009 0.039462 0.060 Uiso 1 1 calc R U . . .
 C35 C 0.8543(3) 0.7872(2) 0.11130(10) 0.0218(6) Uani 1 1 d . . . . .
 H35A H 0.896762 0.771658 0.087233 0.026 Uiso 1 1 calc R U . . .
 H35B H 0.798409 0.744052 0.115250 0.026 Uiso 1 1 calc R U . . .
 C36 C 0.9214(3) 0.7741(3) 0.14550(11) 0.0274(7) Uani 1 1 d . . . . .
 H36A H 0.955123 0.712893 0.145756 0.041 Uiso 1 1 calc R U . . .
 H36B H 0.878360 0.781579 0.169855 0.041 Uiso 1 1 calc R U . . .
 H36C H 0.973976 0.819557 0.142894 0.041 Uiso 1 1 calc R U . . .
 C37 C 0.6059(2) 1.0307(2) 0.17324(9) 0.0215(6) Uani 1 1 d . . . . .
 H37A H 0.549328 1.024390 0.156242 0.026 Uiso 1 1 calc R U . . .
 H37B H 0.618830 1.096284 0.173203 0.026 Uiso 1 1 calc R U . . .
 C38 C 0.5709(3) 0.9974(2) 0.21435(10) 0.0271(7) Uani 1 1 d . . . . .
 H38A H 0.506358 1.030478 0.222860 0.041 Uiso 1 1 calc R U . . .
 H38B H 0.624001 1.008127 0.231859 0.041 Uiso 1 1 calc R U . . .
 H38C H 0.559892 0.932079 0.214883 0.041 Uiso 1 1 calc R U . . .
 C39 C 0.7891(2) 0.9806(2) 0.18007(9) 0.0203(6) Uani 1 1 d . . . . .
 H39A H 0.848991 0.949312 0.166010 0.024 Uiso 1 1 calc R U . . .
 H39B H 0.773422 0.945296 0.204922 0.024 Uiso 1 1 calc R U . . .
 C40 C 0.8179(3) 1.0755(3) 0.18885(11) 0.0318(8) Uani 1 1 d . . . . .
 H40A H 0.877960 1.070695 0.204323 0.048 Uiso 1 1 calc R U . . .
 H40B H 0.759688 1.106262 0.203510 0.048 Uiso 1 1 calc R U . . .
 H40C H 0.834528 1.110642 0.164380 0.048 Uiso 1 1 calc R U . . .
 C41 C 0.0079(3) 0.2826(2) 0.05007(10) 0.0252(7) Uani 1 1 d . . . . .
 C42 C -0.0884(3) 0.2370(3) 0.03971(11) 0.0372(9) Uani 1 1 d . . . . .
 C43 C 0.1757(3) 0.3233(2) 0.09092(10) 0.0205(6) Uani 1 1 d . . . . .
 C44 C 0.2737(3) 0.2584(2) 0.08820(10) 0.0235(7) Uani 1 1 d . . . . .
 C45 C 0.0630(2) 0.2590(2) 0.15893(9) 0.0194(6) Uani 1 1 d . . . . .
 C46 C 0.0670(3) 0.3301(3) 0.18363(10) 0.0260(7) Uani 1 1 d . . . . .
 C47 C 0.0804(3) 0.3129(3) 0.22276(11) 0.0330(9) Uani 1 1 d . . . . .
 C48 C 0.0795(3) 0.1635(3) 0.21766(10) 0.0298(8) Uani 1 1 d . . . . .
 C49 C 0.0675(3) 0.1733(2) 0.17817(10) 0.0231(7) Uani 1 1 d . . . . .
 C50 C 0.4372(3) 0.2971(2) 0.27059(9) 0.0180(6) Uani 1 1 d . . . . .
 C51 C 0.3256(3) 0.3271(3) 0.26434(11) 0.0326(8) Uani 1 1 d . . . . .
 H51A H 0.286694 0.273641 0.260781 0.049 Uiso 1 1 calc R U . . .
 H51B H 0.323473 0.368641 0.241132 0.049 Uiso 1 1 calc R U . . .
 H51C H 0.294738 0.358476 0.287092 0.049 Uiso 1 1 calc R U . . .
 C52 C 0.4821(3) 0.2443(3) 0.23553(9) 0.0286(8) Uani 1 1 d . . . . .
 H52A H 0.552784 0.221692 0.239778 0.043 Uiso 1 1 calc R U . . .
 H52B H 0.482669 0.284784 0.211948 0.043 Uiso 1 1 calc R U . . .
 H52C H 0.439697 0.192813 0.232470 0.043 Uiso 1 1 calc R U . . .
 C53 C 0.5026(3) 0.3777(3) 0.27476(10) 0.0307(8) Uani 1 1 d . . . . .
 H53A H 0.472172 0.413518 0.296281 0.046 Uiso 1 1 calc R U . . .
 H53B H 0.505064 0.416078 0.250552 0.046 Uiso 1 1 calc R U . . .
 H53C H 0.572665 0.355555 0.280118 0.046 Uiso 1 1 calc R U . . .
 C54 C 0.7110(3) 0.1691(3) 0.30448(11) 0.0302(8) Uani 1 1 d . . . . .
 H54A H 0.690356 0.190859 0.278419 0.036 Uiso 1 1 calc R U . . .
 H54B H 0.650642 0.141492 0.318848 0.036 Uiso 1 1 calc R U . . .
 C55 C 0.7977(3) 0.0955(3) 0.29941(11) 0.0334(8) Uani 1 1 d . . . . .
 H55A H 0.858843 0.122353 0.286010 0.050 Uiso 1 1 calc R U . . .
 H55B H 0.775348 0.047613 0.283939 0.050 Uiso 1 1 calc R U . . .
 H55C H 0.814453 0.069236 0.325015 0.050 Uiso 1 1 calc R U . . .
 C56 C 0.8287(3) 0.2951(3) 0.30881(11) 0.0288(8) Uani 1 1 d . . . . .
 H56A H 0.890767 0.254381 0.312461 0.035 Uiso 1 1 calc R U . . .
 H56B H 0.835025 0.349988 0.323515 0.035 Uiso 1 1 calc R U . . .
 C57 C 0.8264(3) 0.3234(3) 0.26603(12) 0.0423(11) Uani 1 1 d . . . . .
 H57A H 0.841648 0.269950 0.250528 0.063 Uiso 1 1 calc R U . . .
 H57B H 0.878292 0.368333 0.258821 0.063 Uiso 1 1 calc R U . . .
 H57C H 0.757918 0.350387 0.261036 0.063 Uiso 1 1 calc R U . . .
 C58 C 0.6372(3) 0.4579(2) 0.36439(11) 0.0270(7) Uani 1 1 d . . . . .
 H58A H 0.629021 0.500636 0.385667 0.032 Uiso 1 1 calc R U . . .
 H58B H 0.567577 0.439851 0.359518 0.032 Uiso 1 1 calc R U . . .
 C59 C 0.6842(3) 0.5081(3) 0.32745(11) 0.0334(8) Uani 1 1 d . . . . .
 H59A H 0.756265 0.519459 0.330703 0.050 Uiso 1 1 calc R U . . .
 H59B H 0.645283 0.566166 0.322975 0.050 Uiso 1 1 calc R U . . .
 H59C H 0.680974 0.470506 0.305106 0.050 Uiso 1 1 calc R U . . .
 C60 C 0.7928(3) 0.3942(3) 0.39597(12) 0.0309(8) Uani 1 1 d . . . . .
 H60A H 0.832964 0.438180 0.379052 0.037 Uiso 1 1 calc R U . . .
 H60B H 0.835492 0.336601 0.398154 0.037 Uiso 1 1 calc R U . . .
 C61 C 0.7716(4) 0.4315(3) 0.43633(14) 0.0488(12) Uani 1 1 d . . . . .
 H61A H 0.727993 0.487864 0.434549 0.073 Uiso 1 1 calc R U . . .
 H61B H 0.837012 0.444187 0.446535 0.073 Uiso 1 1 calc R U . . .
 H61C H 0.736209 0.386467 0.453816 0.073 Uiso 1 1 calc R U . . .
 C62A C 0.6592(4) 0.2105(4) 0.44060(14) 0.0220(12) Uani 0.776(12) 1 d . . P B
 1
 H62A H 0.625970 0.272328 0.442746 0.026 Uiso 0.776(12) 1 calc R U P B 1
 H62B H 0.712310 0.202554 0.459648 0.026 Uiso 0.776(12) 1 calc R U P B 1
 C62B C 0.6259(18) 0.1757(14) 0.4333(6) 0.032(5) Uani 0.224(12) 1 d . . P B 2
 H62C H 0.556229 0.193115 0.424909 0.038 Uiso 0.224(12) 1 calc R U P B 2
 H62D H 0.630401 0.109260 0.439625 0.038 Uiso 0.224(12) 1 calc R U P B 2
 C63A C 0.5785(4) 0.1400(3) 0.45037(13) 0.0266(13) Uani 0.776(12) 1 d . . P B
 1
 H63A H 0.541192 0.152220 0.475510 0.040 Uiso 0.776(12) 1 calc R U P B 1
 H63B H 0.612555 0.078968 0.451802 0.040 Uiso 0.776(12) 1 calc R U P B 1
 H63C H 0.529764 0.143594 0.430080 0.040 Uiso 0.776(12) 1 calc R U P B 1
 C63B C 0.645(2) 0.2229(18) 0.4654(8) 0.063(9) Uani 0.224(12) 1 d . . P B 2
 H63D H 0.593286 0.208512 0.486930 0.095 Uiso 0.224(12) 1 calc R U P B 2
 H63E H 0.713807 0.205080 0.473341 0.095 Uiso 0.224(12) 1 calc R U P B 2
 H63F H 0.639986 0.288537 0.458695 0.095 Uiso 0.224(12) 1 calc R U P B 2
 C64 C 0.8136(3) 0.1573(2) 0.39967(11) 0.0265(7) Uani 1 1 d . . . . .
 H64A H 0.853278 0.184904 0.418789 0.032 Uiso 1 1 calc R U . . .
 H64B H 0.849240 0.168614 0.373537 0.032 Uiso 1 1 calc R U . . .
 C65 C 0.8128(3) 0.0554(3) 0.40891(12) 0.0326(8) Uani 1 1 d . . . . .
 H65A H 0.766448 0.028625 0.392263 0.049 Uiso 1 1 calc R U . . .
 H65B H 0.788617 0.043691 0.436292 0.049 Uiso 1 1 calc R U . . .
 H65C H 0.882685 0.027965 0.404155 0.049 Uiso 1 1 calc R U . . .
 C66 C 0.2144(3) 0.5517(3) 0.33239(10) 0.0262(7) Uani 1 1 d . . . . .
 H66A H 0.179193 0.608463 0.341875 0.031 Uiso 1 1 calc R U . . .
 H66B H 0.164300 0.503270 0.336327 0.031 Uiso 1 1 calc R U . . .
 C67 C 0.2436(3) 0.5660(3) 0.28916(10) 0.0330(8) Uani 1 1 d . . . . .
 H67A H 0.282940 0.620767 0.284388 0.050 Uiso 1 1 calc R U . . .
 H67B H 0.180908 0.573275 0.275153 0.050 Uiso 1 1 calc R U . . .
 H67C H 0.285808 0.513077 0.279987 0.050 Uiso 1 1 calc R U . . .
 C68 C 0.3901(3) 0.5847(2) 0.34891(10) 0.0231(7) Uani 1 1 d . . . . .
 H68A H 0.419853 0.578144 0.321836 0.028 Uiso 1 1 calc R U . . .
 H68B H 0.443758 0.563200 0.366538 0.028 Uiso 1 1 calc R U . . .
 C69 C 0.3620(4) 0.6852(2) 0.35489(11) 0.0375(10) Uani 1 1 d . . . . .
 H69A H 0.316777 0.709414 0.334951 0.056 Uiso 1 1 calc R U . . .
 H69B H 0.424930 0.719072 0.352812 0.056 Uiso 1 1 calc R U . . .
 H69C H 0.326122 0.691705 0.380746 0.056 Uiso 1 1 calc R U . . .
 C70 C 0.3402(3) 0.5372(2) 0.44069(10) 0.0252(7) Uani 1 1 d . . . . .
 H70A H 0.294636 0.519159 0.463884 0.030 Uiso 1 1 calc R U . . .
 H70B H 0.299533 0.579762 0.423867 0.030 Uiso 1 1 calc R U . . .
 C71 C 0.4301(4) 0.5868(3) 0.45380(12) 0.0375(9) Uani 1 1 d . . . . .
 H71A H 0.469684 0.545794 0.471121 0.056 Uiso 1 1 calc R U . . .
 H71B H 0.403348 0.640420 0.467714 0.056 Uiso 1 1 calc R U . . .
 H71C H 0.474960 0.606101 0.430978 0.056 Uiso 1 1 calc R U . . .
 C72 C 0.4322(3) 0.3851(2) 0.44155(9) 0.0211(6) Uani 1 1 d . . . . .
 H72A H 0.499082 0.409219 0.446385 0.025 Uiso 1 1 calc R U . . .
 H72B H 0.447023 0.331760 0.425424 0.025 Uiso 1 1 calc R U . . .
 C73 C 0.3786(3) 0.3533(2) 0.48036(9) 0.0267(7) Uani 1 1 d . . . . .
 H73A H 0.365089 0.405224 0.496908 0.040 Uiso 1 1 calc R U . . .
 H73B H 0.422882 0.306866 0.493256 0.040 Uiso 1 1 calc R U . . .
 H73C H 0.313164 0.327464 0.475928 0.040 Uiso 1 1 calc R U . . .
 C74 C 0.1173(3) 0.4656(2) 0.41461(9) 0.0226(7) Uani 1 1 d . . . . .
 H74A H 0.054642 0.473221 0.400098 0.027 Uiso 1 1 calc R U . . .
 H74B H 0.147608 0.525828 0.414228 0.027 Uiso 1 1 calc R U . . .
 C75 C 0.0863(4) 0.4352(4) 0.45653(11) 0.0435(11) Uani 1 1 d . . . . .
 H75A H 0.058191 0.374810 0.457315 0.065 Uiso 1 1 calc R U . . .
 H75B H 0.033898 0.478777 0.467620 0.065 Uiso 1 1 calc R U . . .
 H75C H 0.146960 0.432440 0.471687 0.065 Uiso 1 1 calc R U . . .
 C76 C 0.1489(3) 0.3178(2) 0.38404(13) 0.0337(9) Uani 1 1 d . . . . .
 H76A H 0.107096 0.292352 0.406918 0.040 Uiso 1 1 calc R U . . .
 H76B H 0.206496 0.272995 0.377677 0.040 Uiso 1 1 calc R U . . .
 C77 C 0.0830(3) 0.3299(3) 0.35022(15) 0.0462(12) Uani 1 1 d . . . . .
 H77A H 0.032398 0.380912 0.354378 0.069 Uiso 1 1 calc R U . . .
 H77B H 0.046963 0.274071 0.347959 0.069 Uiso 1 1 calc R U . . .
 H77C H 0.126659 0.342478 0.326236 0.069 Uiso 1 1 calc R U . . .
 C78 C 0.2822(3) 0.1491(2) 0.45133(10) 0.0256(7) Uani 1 1 d . . . . .
 H78A H 0.218525 0.186126 0.458713 0.031 Uiso 1 1 calc R U . . .
 H78B H 0.334785 0.191348 0.440376 0.031 Uiso 1 1 calc R U . . .
 C79 C 0.3204(4) 0.0999(3) 0.48792(11) 0.0471(12) Uani 1 1 d . . . . .
 H79A H 0.269051 0.057642 0.499051 0.071 Uiso 1 1 calc R U . . .
 H79B H 0.330909 0.144583 0.506979 0.071 Uiso 1 1 calc R U . . .
 H79C H 0.385710 0.065889 0.481283 0.071 Uiso 1 1 calc R U . . .
 C80 C 0.1780(3) 0.0256(2) 0.43198(10) 0.0253(7) Uani 1 1 d . . . . .
 H80A H 0.199864 -0.016861 0.453451 0.030 Uiso 1 1 calc R U . . .
 H80B H 0.168388 -0.011022 0.409514 0.030 Uiso 1 1 calc R U . . .
 C81 C 0.0750(3) 0.0739(3) 0.44494(12) 0.0365(9) Uani 1 1 d . . . . .
 H81A H 0.083236 0.108394 0.467806 0.055 Uiso 1 1 calc R U . . .
 H81B H 0.023232 0.028626 0.451568 0.055 Uiso 1 1 calc R U . . .
 H81C H 0.052464 0.115594 0.423743 0.055 Uiso 1 1 calc R U . . .
 C82 C 0.1775(3) 0.1055(2) 0.33964(10) 0.0228(7) Uani 1 1 d . . . . .
 H82A H 0.195504 0.143706 0.315769 0.027 Uiso 1 1 calc R U . . .
 H82B H 0.159994 0.146847 0.361091 0.027 Uiso 1 1 calc R U . . .
 C83 C 0.0829(3) 0.0546(3) 0.33347(11) 0.0311(8) Uani 1 1 d . . . . .
 H83A H 0.094187 0.023374 0.309057 0.047 Uiso 1 1 calc R U . . .
 H83B H 0.023002 0.097763 0.332173 0.047 Uiso 1 1 calc R U . . .
 H83C H 0.070359 0.009686 0.355184 0.047 Uiso 1 1 calc R U . . .
 C84 C 0.2997(3) -0.0233(2) 0.32090(10) 0.0241(7) Uani 1 1 d . . . . .
 H84A H 0.242709 -0.064794 0.320438 0.029 Uiso 1 1 calc R U . . .
 H84B H 0.360045 -0.059698 0.330159 0.029 Uiso 1 1 calc R U . . .
 C85 C 0.3271(3) 0.0145(3) 0.27980(10) 0.0312(8) Uani 1 1 d . . . . .
 H85A H 0.268419 0.051924 0.270576 0.047 Uiso 1 1 calc R U . . .
 H85B H 0.343626 -0.035958 0.262651 0.047 Uiso 1 1 calc R U . . .
 H85C H 0.386987 0.051850 0.279588 0.047 Uiso 1 1 calc R U . . .
 C86 C 0.3972(3) -0.0965(2) 0.40190(11) 0.0304(8) Uani 1 1 d . . . . .
 H86A H 0.431320 -0.142074 0.384430 0.036 Uiso 1 1 calc R U . . .
 H86B H 0.321822 -0.098695 0.400384 0.036 Uiso 1 1 calc R U . . .
 C87 C 0.4224(4) -0.1231(3) 0.44319(12) 0.0412(10) Uani 1 1 d . . . . .
 H87A H 0.495813 -0.115692 0.445667 0.062 Uiso 1 1 calc R U . . .
 H87B H 0.406799 -0.186864 0.449450 0.062 Uiso 1 1 calc R U . . .
 H87C H 0.380951 -0.084071 0.461204 0.062 Uiso 1 1 calc R U . . .
 C88 C 0.5387(3) 0.0001(3) 0.37478(12) 0.0304(8) Uani 1 1 d . . . . .
 H88A H 0.580197 -0.031974 0.394661 0.037 Uiso 1 1 calc R U . . .
 H88B H 0.555843 0.064921 0.373090 0.037 Uiso 1 1 calc R U . . .
 C89 C 0.5696(3) -0.0403(3) 0.33545(12) 0.0374(9) Uani 1 1 d . . . . .
 H89A H 0.541951 -0.100700 0.335183 0.056 Uiso 1 1 calc R U . . .
 H89B H 0.645027 -0.045719 0.331314 0.056 Uiso 1 1 calc R U . . .
 H89C H 0.541818 -0.000421 0.314655 0.056 Uiso 1 1 calc R U . . .
 H15 H 0.401(4) 0.184(3) 0.3014(14) 0.047(14) Uiso 1 1 d D . . . .
 H1 H 0.440(3) 0.763(4) 0.2057(15) 0.056 Uiso 1 1 d D U . . .

loop_
  _atom_site_aniso_label
  _atom_site_aniso_U_11
  _atom_site_aniso_U_22
  _atom_site_aniso_U_33
  _atom_site_aniso_U_23
  _atom_site_aniso_U_13
  _atom_site_aniso_U_12
 P1 0.0121(3) 0.0121(3) 0.0087(3) -0.0008(2) 0.0001(2) -0.0007(3)
 P2 0.0150(4) 0.0119(3) 0.0098(3) -0.0002(2) 0.0003(3) 0.0011(3)
 P3 0.0106(3) 0.0182(4) 0.0147(4) -0.0009(3) 0.0013(3) 0.0013(3)
 P4 0.0116(3) 0.0142(3) 0.0114(3) -0.0001(3) -0.0003(3) -0.0020(3)
 P5 0.0164(4) 0.0196(4) 0.0165(4) -0.0038(3) 0.0014(3) 0.0018(3)
 P6 0.0130(3) 0.0114(3) 0.0100(3) -0.0004(2) -0.0013(2) -0.0005(3)
 P7 0.0141(4) 0.0181(4) 0.0188(4) 0.0004(3) -0.0022(3) -0.0020(3)
 P8 0.0198(4) 0.0130(3) 0.0106(3) -0.0012(3) 0.0002(3) 0.0023(3)
 P9 0.0197(4) 0.0146(3) 0.0129(3) -0.0010(3) 0.0017(3) -0.0057(3)
 P10 0.0347(5) 0.0149(4) 0.0185(4) -0.0020(3) 0.0036(3) 0.0009(3)
 F18A 0.0494(12) 0.0150(9) 0.0206(10) -0.0001(8) 0.0047(9) 0.0003(9)
 F18B 0.0404(16) 0.0203(16) 0.0207(16) -0.0028(15) 0.0026(15) 0.0025(16)
 F19A 0.0361(11) 0.0292(10) 0.0202(9) -0.0058(8) -0.0003(8) 0.0055(9)
 F19B 0.0365(16) 0.0213(16) 0.0210(16) -0.0026(15) 0.0020(15) 0.0005(15)
 F20A 0.0384(11) 0.0180(9) 0.0210(9) 0.0004(7) 0.0014(8) -0.0041(8)
 F20B 0.0369(19) 0.0162(19) 0.0201(19) -0.0002(18) 0.0028(19) -0.0013(19)
 F21 0.0685(15) 0.0282(11) 0.0184(11) -0.0025(9) 0.0081(10) 0.0062(11)
 F21A 0.068(2) 0.028(3) 0.024(3) -0.007(2) -0.002(2) 0.004(2)
 F22 0.0763(17) 0.0226(10) 0.0231(12) -0.0088(9) 0.0004(12) 0.0068(11)
 F22A 0.069(3) 0.027(2) 0.025(3) -0.005(2) -0.004(3) 0.004(2)
 F23 0.0714(18) 0.0317(11) 0.0271(13) -0.0075(10) -0.0128(12) 0.0114(12)
 F23A 0.068(3) 0.027(2) 0.022(3) -0.005(2) -0.002(3) 0.003(2)
 F24 0.0672(16) 0.0438(14) 0.0353(13) -0.0084(11) -0.0106(11) -0.0058(12)
 F24A 0.067(2) 0.027(3) 0.024(3) -0.005(3) -0.002(2) 0.003(3)
 F25 0.0792(19) 0.0387(15) 0.0241(12) -0.0088(10) -0.0113(12) 0.0025(13)
 F25A 0.067(3) 0.028(3) 0.023(3) -0.005(2) -0.002(2) 0.002(3)
 F26 0.0351(13) 0.0316(12) 0.0337(11) -0.0031(9) 0.0075(10) 0.0063(10)
 F26A 0.036(7) 0.055(8) 0.037(6) -0.004(5) 0.010(5) -0.004(6)
 F27 0.0486(15) 0.0278(11) 0.0340(12) -0.0085(9) 0.0153(11) 0.0073(11)
 F27A 0.036(7) 0.055(7) 0.037(6) -0.004(5) 0.010(5) -0.004(6)
 F28 0.0630(17) 0.0404(14) 0.0509(14) -0.0006(11) 0.0304(12) -0.0100(12)
 F28A 0.035(7) 0.057(8) 0.038(6) -0.003(5) 0.011(5) -0.003(6)
 F29 0.0421(14) 0.0549(16) 0.0764(18) -0.0112(14) 0.0255(13) 0.0005(12)
 F29A 0.034(6) 0.057(7) 0.037(6) -0.004(5) 0.012(5) -0.003(5)
 F30 0.0424(14) 0.0385(13) 0.0554(14) -0.0151(11) 0.0172(12) -0.0129(11)
 F30A 0.035(7) 0.057(7) 0.039(6) -0.005(5) 0.010(5) -0.002(5)
 F31 0.0392(13) 0.0171(9) 0.0305(11) -0.0047(8) -0.0071(9) 0.0048(8)
 F32 0.0550(17) 0.0406(14) 0.0373(13) -0.0220(11) -0.0134(11) 0.0099(12)
 F33 0.0519(16) 0.0505(15) 0.0218(11) 0.0097(10) -0.0029(10) 0.0008(12)
 F34 0.0518(15) 0.0213(10) 0.0298(11) 0.0054(8) -0.0013(10) -0.0047(10)
 N28 0.0263(17) 0.046(2) 0.0251(16) -0.0047(14) -0.0021(12) 0.0073(14)
 C90 0.0678(13) 0.0260(10) 0.0226(10) -0.0062(9) -0.0025(10) 0.0040(10)
 C91A 0.0687(13) 0.0301(10) 0.0241(10) -0.0080(9) -0.0070(10) 0.0031(10)
 C91B 0.0676(17) 0.0265(16) 0.0227(16) -0.0057(15) -0.0024(15) 0.0035(15)
 C92 0.0408(12) 0.0279(11) 0.0366(12) -0.0069(9) 0.0166(10) 0.0010(10)
 C92A 0.035(6) 0.055(7) 0.037(6) -0.004(5) 0.010(5) -0.004(5)
 C93 0.0436(12) 0.0344(11) 0.0455(12) -0.0076(9) 0.0211(11) -0.0036(10)
 C93A 0.035(6) 0.056(7) 0.038(6) -0.004(5) 0.011(5) -0.003(5)
 C94 0.0186(15) 0.0197(15) 0.0216(16) -0.0009(12) 0.0028(12) 0.0006(12)
 C95 0.0189(16) 0.0218(16) 0.0265(17) -0.0049(12) -0.0014(12) 0.0039(12)
 C96 0.0225(17) 0.0328(19) 0.0267(18) -0.0101(14) -0.0038(13) 0.0067(14)
 C97 0.0232(18) 0.041(2) 0.0220(17) 0.0038(15) -0.0010(13) 0.0009(15)
 C98 0.0292(18) 0.0225(16) 0.0225(17) -0.0005(13) 0.0014(13) -0.0006(13)
 F1 0.0232(10) 0.0169(9) 0.0207(9) -0.0054(7) 0.0060(7) -0.0012(7)
 F2 0.0173(10) 0.0340(11) 0.0203(10) -0.0036(8) 0.0018(7) -0.0026(8)
 F3 0.0252(10) 0.0216(10) 0.0258(10) -0.0038(8) 0.0016(8) 0.0086(8)
 F4 0.0357(12) 0.0304(11) 0.0174(10) -0.0026(8) 0.0048(8) 0.0013(9)
 F5 0.0474(14) 0.0257(11) 0.0274(11) 0.0066(9) 0.0017(10) 0.0086(10)
 F6 0.070(2) 0.0440(15) 0.0335(13) -0.0087(11) -0.0019(12) -0.0245(13)
 F7 0.0271(13) 0.078(2) 0.0335(13) 0.0002(12) -0.0098(10) 0.0031(12)
 F8 0.0498(17) 0.093(2) 0.0208(12) -0.0022(13) -0.0139(11) -0.0094(15)
 F9 0.0257(11) 0.0261(11) 0.0396(12) -0.0145(9) 0.0025(9) -0.0059(8)
 F10 0.0337(12) 0.0211(10) 0.0328(11) 0.0077(8) 0.0037(9) -0.0007(8)
 F11 0.0185(10) 0.0334(12) 0.0478(14) -0.0037(10) 0.0085(9) -0.0054(9)
 F12 0.0226(11) 0.0354(12) 0.0319(11) 0.0045(9) -0.0002(8) 0.0045(9)
 F13 0.0251(11) 0.0225(10) 0.0337(11) -0.0059(8) 0.0101(8) 0.0002(8)
 F14 0.0360(13) 0.0289(11) 0.0371(12) -0.0183(9) -0.0013(10) 0.0040(9)
 F15 0.0400(15) 0.0751(19) 0.0360(14) -0.0347(13) -0.0106(11) 0.0060(13)
 F16 0.0409(14) 0.0557(16) 0.0316(13) 0.0192(11) -0.0046(10) 0.0060(12)
 F17 0.0259(11) 0.0246(10) 0.0273(10) 0.0014(8) 0.0049(8) 0.0033(8)
 N1 0.0175(13) 0.0200(13) 0.0156(12) 0.0003(10) -0.0010(10) 0.0026(10)
 N2 0.0242(14) 0.0121(11) 0.0169(12) -0.0010(9) 0.0041(10) 0.0015(10)
 N3 0.0145(13) 0.0337(16) 0.0232(14) 0.0003(12) -0.0012(10) 0.0026(11)
 N4 0.0181(13) 0.0210(13) 0.0238(14) 0.0049(10) -0.0047(10) -0.0088(10)
 N5 0.0168(13) 0.0158(12) 0.0153(12) 0.0016(9) -0.0038(9) 0.0004(9)
 N6 0.0155(12) 0.0150(12) 0.0147(12) -0.0040(9) 0.0009(9) -0.0017(9)
 N7 0.0156(12) 0.0155(12) 0.0121(11) 0.0001(9) 0.0036(9) 0.0022(9)
 N8 0.0168(13) 0.0192(12) 0.0138(12) 0.0002(9) 0.0027(9) 0.0019(10)
 N9 0.0172(13) 0.0199(13) 0.0176(13) -0.0022(10) 0.0048(10) -0.0005(10)
 N10 0.0125(12) 0.0154(12) 0.0193(12) -0.0006(9) 0.0005(9) -0.0004(9)
 N11 0.0160(12) 0.0157(12) 0.0113(11) -0.0011(9) 0.0002(9) -0.0018(9)
 N12 0.0141(12) 0.0163(12) 0.0199(13) -0.0014(10) 0.0009(10) -0.0003(9)
 N13 0.0114(12) 0.0263(14) 0.0137(12) -0.0063(10) -0.0018(9) -0.0008(10)
 N14 0.0249(17) 0.072(3) 0.0213(16) -0.0088(16) -0.0062(12) 0.0076(16)
 N15 0.0280(15) 0.0171(13) 0.0138(12) -0.0007(10) -0.0048(10) 0.0022(11)
 N16 0.0130(13) 0.0356(17) 0.0261(15) -0.0027(12) -0.0026(11) -0.0052(11)
 N17 0.0317(16) 0.0242(14) 0.0187(13) -0.0074(11) -0.0072(11) 0.0135(12)
 N18 0.0382(18) 0.0214(14) 0.0222(14) 0.0010(11) 0.0010(12) -0.0140(12)
 N19 0.0150(13) 0.0253(14) 0.0211(13) 0.0001(11) 0.0005(10) -0.0004(10)
 N20 0.0163(13) 0.0172(13) 0.0268(14) 0.0011(10) -0.0078(10) -0.0029(10)
 N21 0.0242(15) 0.0271(15) 0.0221(14) 0.0049(11) 0.0034(11) 0.0054(12)
 N22 0.0234(14) 0.0146(12) 0.0176(13) 0.0040(9) 0.0009(10) 0.0027(10)
 N23 0.0284(15) 0.0161(12) 0.0146(12) -0.0027(9) -0.0031(10) -0.0025(10)
 N24 0.0200(13) 0.0142(12) 0.0200(13) -0.0009(9) -0.0001(10) -0.0017(10)
 N25 0.0214(14) 0.0228(13) 0.0168(13) -0.0062(10) 0.0041(10) -0.0067(11)
 N26 0.0212(14) 0.0199(13) 0.0137(12) -0.0044(10) -0.0024(10) -0.0015(10)
 N27 0.0250(15) 0.0193(13) 0.0202(13) -0.0015(10) -0.0005(11) -0.0016(11)
 C1 0.0240(16) 0.0167(14) 0.0088(13) -0.0002(10) -0.0025(11) -0.0007(11)
 C2 0.0226(17) 0.0299(18) 0.0247(17) 0.0034(13) -0.0097(13) -0.0046(13)
 C3 0.037(2) 0.0307(18) 0.0143(15) -0.0010(13) 0.0002(13) -0.0009(15)
 C4 0.0323(19) 0.0203(15) 0.0169(15) 0.0022(12) -0.0007(13) -0.0053(13)
 C5 0.0228(17) 0.0229(16) 0.0216(16) 0.0047(12) -0.0086(12) -0.0034(12)
 C6 0.0248(18) 0.0337(19) 0.0286(18) -0.0054(15) -0.0123(14) 0.0027(14)
 C7 0.0197(15) 0.0161(14) 0.0193(15) 0.0023(11) 0.0019(11) 0.0035(11)
 C8 0.0266(18) 0.0184(15) 0.0289(18) 0.0019(13) -0.0007(14) 0.0036(13)
 C9 0.0153(14) 0.0178(14) 0.0243(16) 0.0017(12) -0.0022(12) -0.0018(11)
 C10 0.0183(16) 0.0262(17) 0.0265(17) 0.0007(13) -0.0004(13) -0.0017(13)
 C11 0.0234(16) 0.0160(14) 0.0195(15) -0.0041(11) -0.0018(12) -0.0014(11)
 C12 0.040(2) 0.0275(18) 0.0209(17) -0.0082(13) -0.0016(14) -0.0092(15)
 C13 0.0184(15) 0.0192(14) 0.0185(15) -0.0008(11) 0.0041(11) 0.0039(11)
 C14 0.0221(18) 0.0266(18) 0.040(2) -0.0017(15) 0.0127(15) 0.0010(14)
 C15 0.0215(16) 0.0187(14) 0.0114(13) 0.0025(10) 0.0015(11) 0.0007(11)
 C16 0.0241(17) 0.0280(17) 0.0155(15) 0.0023(12) -0.0011(12) 0.0013(13)
 C17 0.0159(14) 0.0220(15) 0.0128(13) -0.0012(11) 0.0012(11) 0.0016(11)
 C18 0.041(2) 0.0300(19) 0.0175(16) -0.0023(13) -0.0025(14) -0.0046(16)
 C19 0.0255(17) 0.0205(16) 0.0222(16) 0.0036(12) 0.0029(13) 0.0030(13)
 C20 0.034(2) 0.0250(17) 0.0245(17) 0.0028(13) 0.0000(14) -0.0048(14)
 C21 0.0204(16) 0.0288(17) 0.0213(16) -0.0021(13) -0.0034(12) -0.0038(13)
 C22 0.034(2) 0.036(2) 0.052(3) -0.0156(19) -0.0098(19) -0.0078(17)
 C23 0.0279(17) 0.0206(15) 0.0164(15) -0.0047(12) 0.0037(12) 0.0019(13)
 C24 0.0287(18) 0.0272(17) 0.0182(16) -0.0028(13) 0.0035(13) -0.0013(14)
 C25 0.0162(15) 0.0213(15) 0.0188(15) -0.0004(11) -0.0019(11) 0.0029(11)
 C26 0.0274(18) 0.0266(17) 0.0185(16) 0.0028(13) -0.0030(13) 0.0021(13)
 C27 0.0170(15) 0.0183(15) 0.0239(16) -0.0029(12) 0.0021(12) -0.0019(11)
 C28 0.0217(17) 0.0269(17) 0.0253(17) -0.0099(13) -0.0016(13) 0.0001(13)
 C29 0.0188(15) 0.0219(15) 0.0133(14) 0.0002(11) -0.0031(11) -0.0022(11)
 C30 0.0313(19) 0.0318(18) 0.0107(14) -0.0018(12) 0.0025(12) -0.0053(14)
 C31 0.0228(16) 0.0155(14) 0.0187(15) 0.0022(11) -0.0001(12) 0.0000(11)
 C32 0.0308(19) 0.0200(16) 0.0298(18) 0.0050(13) -0.0061(14) 0.0040(13)
 C33 0.0137(14) 0.0253(16) 0.0221(16) 0.0009(12) 0.0032(11) -0.0020(12)
 C34 0.035(2) 0.062(3) 0.0226(19) -0.0047(18) 0.0088(16) -0.017(2)
 C35 0.0170(15) 0.0173(15) 0.0318(18) -0.0046(12) -0.0055(13) 0.0026(11)
 C36 0.0168(16) 0.0316(19) 0.0336(19) 0.0041(14) -0.0059(14) 0.0010(13)
 C37 0.0166(15) 0.0303(17) 0.0173(15) -0.0060(12) 0.0001(11) 0.0031(12)
 C38 0.0316(19) 0.0259(17) 0.0223(17) -0.0048(13) 0.0095(14) -0.0008(14)
 C39 0.0173(15) 0.0254(16) 0.0191(15) -0.0037(12) -0.0050(12) -0.0019(12)
 C40 0.0279(19) 0.035(2) 0.035(2) -0.0111(16) 0.0005(15) -0.0162(15)
 C41 0.0311(19) 0.0248(17) 0.0186(16) 0.0003(13) -0.0001(13) 0.0022(14)
 C42 0.038(2) 0.055(3) 0.0194(18) -0.0030(17) -0.0071(15) -0.0059(19)
 C43 0.0215(16) 0.0159(14) 0.0232(16) -0.0029(12) 0.0026(12) 0.0024(12)
 C44 0.0172(15) 0.0226(16) 0.0294(18) 0.0006(13) 0.0051(13) -0.0009(12)
 C45 0.0130(14) 0.0285(17) 0.0163(14) -0.0043(12) -0.0006(11) 0.0034(12)
 C46 0.0148(15) 0.039(2) 0.0247(17) -0.0121(14) -0.0014(12) 0.0027(13)
 C47 0.0198(18) 0.055(3) 0.0259(18) -0.0177(17) -0.0056(14) 0.0054(16)
 C48 0.0210(17) 0.044(2) 0.0227(17) 0.0047(15) -0.0007(13) 0.0052(15)
 C49 0.0151(15) 0.0329(18) 0.0205(16) -0.0018(13) 0.0005(12) 0.0036(13)
 C50 0.0250(16) 0.0179(14) 0.0106(13) 0.0007(10) -0.0002(11) 0.0007(12)
 C51 0.032(2) 0.040(2) 0.0260(18) -0.0006(15) -0.0069(15) 0.0092(16)
 C52 0.038(2) 0.0323(19) 0.0133(15) -0.0021(13) 0.0024(13) 0.0073(16)
 C53 0.045(2) 0.0288(18) 0.0193(17) 0.0032(13) -0.0009(15) -0.0138(16)
 C54 0.0241(18) 0.036(2) 0.0306(19) -0.0127(15) 0.0001(14) 0.0011(15)
 C55 0.031(2) 0.038(2) 0.0298(19) -0.0074(16) 0.0026(15) 0.0048(16)
 C56 0.0247(18) 0.0331(19) 0.0271(18) 0.0058(14) 0.0013(14) -0.0010(14)
 C57 0.038(2) 0.051(3) 0.033(2) 0.0113(19) 0.0082(17) 0.0094(19)
 C58 0.0247(18) 0.0193(16) 0.037(2) 0.0038(14) -0.0067(14) -0.0013(13)
 C59 0.041(2) 0.0262(18) 0.034(2) 0.0055(15) -0.0108(17) -0.0049(16)
 C60 0.0247(18) 0.0266(18) 0.044(2) 0.0014(15) -0.0161(16) -0.0082(14)
 C61 0.062(3) 0.046(3) 0.044(3) -0.006(2) -0.027(2) -0.016(2)
 C62A 0.028(3) 0.022(2) 0.017(3) -0.0004(19) -0.0052(18) -0.004(2)
 C62B 0.040(12) 0.022(9) 0.030(10) 0.010(8) 0.008(9) 0.004(8)
 C63A 0.027(3) 0.035(3) 0.018(2) 0.0049(18) -0.0030(18) -0.004(2)
 C63B 0.082(19) 0.065(16) 0.048(16) -0.040(12) 0.009(12) -0.030(13)
 C64 0.0250(18) 0.0256(17) 0.0286(18) 0.0018(13) -0.0055(14) 0.0009(13)
 C65 0.0267(19) 0.0286(19) 0.041(2) 0.0067(16) -0.0018(16) 0.0049(15)
 C66 0.0211(17) 0.0343(19) 0.0202(16) 0.0098(14) 0.0028(12) 0.0073(14)
 C67 0.038(2) 0.037(2) 0.0225(18) 0.0065(15) -0.0028(15) 0.0070(17)
 C68 0.0286(18) 0.0189(15) 0.0201(16) 0.0026(12) 0.0048(13) -0.0015(13)
 C69 0.064(3) 0.0187(17) 0.0276(19) 0.0003(14) 0.0123(18) -0.0051(17)
 C70 0.039(2) 0.0181(15) 0.0186(16) -0.0052(12) -0.0005(14) -0.0035(14)
 C71 0.052(3) 0.0252(19) 0.038(2) -0.0079(16) -0.0132(19) -0.0098(17)
 C72 0.0294(18) 0.0203(15) 0.0142(14) -0.0010(11) -0.0064(12) -0.0001(13)
 C73 0.044(2) 0.0216(16) 0.0154(15) 0.0002(12) -0.0064(14) -0.0048(14)
 C74 0.0251(17) 0.0260(16) 0.0154(15) -0.0008(12) 0.0045(12) 0.0008(13)
 C75 0.039(2) 0.069(3) 0.0204(19) 0.0011(19) 0.0121(16) -0.012(2)
 C76 0.0241(19) 0.0198(17) 0.059(3) -0.0071(16) -0.0120(17) -0.0003(14)
 C77 0.028(2) 0.047(3) 0.069(3) -0.031(2) -0.022(2) 0.0096(18)
 C78 0.0309(19) 0.0283(17) 0.0182(16) -0.0102(13) 0.0022(13) -0.0044(14)
 C79 0.078(4) 0.048(3) 0.0181(19) -0.0063(17) -0.012(2) -0.013(2)
 C80 0.0287(18) 0.0269(17) 0.0198(16) 0.0020(13) 0.0056(13) -0.0108(14)
 C81 0.025(2) 0.045(2) 0.039(2) -0.0087(18) 0.0098(16) -0.0114(17)
 C82 0.0241(17) 0.0238(16) 0.0213(16) -0.0028(12) -0.0056(13) -0.0005(13)
 C83 0.0252(19) 0.039(2) 0.0299(19) -0.0017(15) -0.0043(14) -0.0046(15)
 C84 0.0291(18) 0.0244(16) 0.0201(16) -0.0095(13) 0.0008(13) -0.0071(13)
 C85 0.036(2) 0.041(2) 0.0182(16) -0.0107(14) 0.0025(14) -0.0091(16)
 C86 0.039(2) 0.0201(17) 0.0314(19) -0.0003(14) -0.0015(16) 0.0003(14)
 C87 0.061(3) 0.027(2) 0.035(2) 0.0031(16) -0.010(2) 0.0069(19)
 C88 0.0224(18) 0.0304(19) 0.039(2) -0.0150(16) 0.0011(15) 0.0004(14)
 C89 0.031(2) 0.042(2) 0.038(2) -0.0130(18) 0.0052(17) 0.0009(17)

_geom_special_details
;
 All esds (except the esd in the dihedral angle between two l.s. planes)
 are estimated using the full covariance matrix.  The cell esds are taken
 into account individually in the estimation of esds in distances, angles
 and torsion angles; correlations between esds in cell parameters are only
 used when they are defined by crystal symmetry.  An approximate (isotropic)
 treatment of cell esds is used for estimating esds involving l.s. planes.
;
loop_
  _geom_bond_atom_site_label_1
  _geom_bond_atom_site_label_2
  _geom_bond_distance
  _geom_bond_site_symmetry_2
  _geom_bond_publ_flag
 P1 N1 1.676(3) . ?
 P1 N2 1.587(3) . ?
 P1 N3 1.605(3) . ?
 P1 N4 1.581(3) . ?
 P2 N2 1.549(3) . ?
 P2 N5 1.661(3) . ?
 P2 N6 1.655(3) . ?
 P2 N7 1.662(2) . ?
 P3 N3 1.537(3) . ?
 P3 N8 1.666(3) . ?
 P3 N9 1.657(3) . ?
 P3 N10 1.654(3) . ?
 P4 N4 1.546(3) . ?
 P4 N11 1.668(3) . ?
 P4 N12 1.654(3) . ?
 P4 N13 1.656(3) . ?
 P5 F1 1.617(2) . ?
 P5 F2 1.626(2) . ?
 P5 F3 1.614(2) . ?
 P5 C41 1.945(4) . ?
 P5 C43 1.947(3) . ?
 P5 C45 1.934(3) . ?
 P6 N15 1.674(3) . ?
 P6 N16 1.574(3) . ?
 P6 N17 1.593(3) . ?
 P6 N18 1.585(3) . ?
 P7 N16 1.535(3) . ?
 P7 N19 1.652(3) . ?
 P7 N20 1.654(3) . ?
 P7 N21 1.656(3) . ?
 P8 N17 1.543(3) . ?
 P8 N22 1.659(3) . ?
 P8 N23 1.663(3) . ?
 P8 N24 1.651(3) . ?
 P9 N18 1.542(3) . ?
 P9 N25 1.650(3) . ?
 P9 N26 1.657(3) . ?
 P9 N27 1.654(3) . ?
 P10 F18A 1.617(2) . ?
 P10 F18B 1.71(2) . ?
 P10 F19A 1.614(3) . ?
 P10 F19B 1.75(2) . ?
 P10 F20A 1.607(2) . ?
 P10 F20B 1.57(2) . ?
 P10 C90 1.957(4) . ?
 P10 C92 1.965(5) . ?
 P10 C92A 1.91(3) . ?
 P10 C94 1.935(4) . ?
 F21 C90 1.368(5) . ?
 F21A C90 1.227(19) . ?
 F22 C90 1.372(5) . ?
 F22A C90 1.492(19) . ?
 F23 C91A 1.333(5) . ?
 F23A C91B 1.35(2) . ?
 F24 C91A 1.324(6) . ?
 F24A C91B 1.33(2) . ?
 F25 C91A 1.357(5) . ?
 F25A C91B 1.35(2) . ?
 F26 C92 1.376(5) . ?
 F26A C92A 1.35(2) . ?
 F27 C92 1.357(5) . ?
 F27A C92A 1.36(2) . ?
 F28 C93 1.323(6) . ?
 F28A C93A 1.32(2) . ?
 F29 C93 1.337(6) . ?
 F29A C93A 1.34(2) . ?
 F30 C93 1.330(6) . ?
 F30A C93A 1.33(2) . ?
 F31 C95 1.348(4) . ?
 F32 C96 1.342(4) . ?
 F33 C97 1.348(4) . ?
 F34 C98 1.335(4) . ?
 N28 C96 1.305(5) . ?
 N28 C97 1.299(5) . ?
 C90 C91A 1.533(7) . ?
 C90 C91B 1.54(2) . ?
 C92 C93 1.538(7) . ?
 C92A C93A 1.53(2) . ?
 C94 C95 1.392(5) . ?
 C94 C98 1.405(5) . ?
 C95 C96 1.376(5) . ?
 C97 C98 1.383(5) . ?
 F4 C41 1.378(4) . ?
 F5 C41 1.376(4) . ?
 F6 C42 1.341(5) . ?
 F7 C42 1.333(5) . ?
 F8 C42 1.353(4) . ?
 F9 C43 1.371(4) . ?
 F10 C43 1.359(4) . ?
 F11 C44 1.342(4) . ?
 F12 C44 1.335(4) . ?
 F13 C44 1.323(4) . ?
 F14 C46 1.340(4) . ?
 F15 C47 1.332(5) . ?
 F16 C48 1.345(5) . ?
 F17 C49 1.338(4) . ?
 N1 C1 1.480(4) . ?
 N1 H1 0.97(4) . ?
 N5 C5 1.474(4) . ?
 N5 C7 1.463(4) . ?
 N6 C9 1.470(4) . ?
 N6 C11 1.469(4) . ?
 N7 C13 1.478(4) . ?
 N7 C15 1.472(4) . ?
 N8 C17 1.468(4) . ?
 N8 C19 1.473(4) . ?
 N9 C21 1.473(4) . ?
 N9 C23 1.478(4) . ?
 N10 C25 1.473(4) . ?
 N10 C27 1.469(4) . ?
 N11 C29 1.468(4) . ?
 N11 C31 1.475(4) . ?
 N12 C33 1.467(4) . ?
 N12 C35 1.469(4) . ?
 N13 C37 1.479(4) . ?
 N13 C39 1.468(4) . ?
 N14 C47 1.309(6) . ?
 N14 C48 1.312(5) . ?
 N15 C50 1.486(4) . ?
 N15 H15 0.95(4) . ?
 N19 C54 1.470(5) . ?
 N19 C56 1.471(4) . ?
 N20 C58 1.460(4) . ?
 N20 C60 1.481(4) . ?
 N21 C62A 1.493(6) . ?
 N21 C62B 1.553(18) . ?
 N21 C64 1.468(4) . ?
 N22 C66 1.475(4) . ?
 N22 C68 1.475(4) . ?
 N23 C70 1.471(4) . ?
 N23 C72 1.476(4) . ?
 N24 C74 1.468(4) . ?
 N24 C76 1.466(4) . ?
 N25 C78 1.470(4) . ?
 N25 C80 1.474(4) . ?
 N26 C82 1.464(4) . ?
 N26 C84 1.480(4) . ?
 N27 C86 1.470(4) . ?
 N27 C88 1.467(5) . ?
 C1 C2 1.535(5) . ?
 C1 C3 1.525(4) . ?
 C1 C4 1.529(4) . ?
 C2 H2A 0.9800 . ?
 C2 H2B 0.9800 . ?
 C2 H2C 0.9800 . ?
 C3 H3A 0.9800 . ?
 C3 H3B 0.9800 . ?
 C3 H3C 0.9800 . ?
 C4 H4A 0.9800 . ?
 C4 H4B 0.9800 . ?
 C4 H4C 0.9800 . ?
 C5 H5A 0.9900 . ?
 C5 H5B 0.9900 . ?
 C5 C6 1.511(5) . ?
 C6 H6A 0.9800 . ?
 C6 H6B 0.9800 . ?
 C6 H6C 0.9800 . ?
 C7 H7A 0.9900 . ?
 C7 H7B 0.9900 . ?
 C7 C8 1.521(4) . ?
 C8 H8A 0.9800 . ?
 C8 H8B 0.9800 . ?
 C8 H8C 0.9800 . ?
 C9 H9A 0.9900 . ?
 C9 H9B 0.9900 . ?
 C9 C10 1.525(4) . ?
 C10 H10A 0.9800 . ?
 C10 H10B 0.9800 . ?
 C10 H10C 0.9800 . ?
 C11 H11A 0.9900 . ?
 C11 H11B 0.9900 . ?
 C11 C12 1.527(5) . ?
 C12 H12A 0.9800 . ?
 C12 H12B 0.9800 . ?
 C12 H12C 0.9800 . ?
 C13 H13A 0.9900 . ?
 C13 H13B 0.9900 . ?
 C13 C14 1.520(5) . ?
 C14 H14A 0.9800 . ?
 C14 H14B 0.9800 . ?
 C14 H14C 0.9800 . ?
 C15 H15A 0.9900 . ?
 C15 H15B 0.9900 . ?
 C15 C16 1.524(4) . ?
 C16 H16A 0.9800 . ?
 C16 H16B 0.9800 . ?
 C16 H16C 0.9800 . ?
 C17 H17A 0.9900 . ?
 C17 H17B 0.9900 . ?
 C17 C18 1.521(4) . ?
 C18 H18A 0.9800 . ?
 C18 H18B 0.9800 . ?
 C18 H18C 0.9800 . ?
 C19 H19A 0.9900 . ?
 C19 H19B 0.9900 . ?
 C19 C20 1.529(5) . ?
 C20 H20A 0.9800 . ?
 C20 H20B 0.9800 . ?
 C20 H20C 0.9800 . ?
 C21 H21A 0.9900 . ?
 C21 H21B 0.9900 . ?
 C21 C22 1.522(5) . ?
 C22 H22A 0.9800 . ?
 C22 H22B 0.9800 . ?
 C22 H22C 0.9800 . ?
 C23 H23A 0.9900 . ?
 C23 H23B 0.9900 . ?
 C23 C24 1.508(5) . ?
 C24 H24A 0.9800 . ?
 C24 H24B 0.9800 . ?
 C24 H24C 0.9800 . ?
 C25 H25A 0.9900 . ?
 C25 H25B 0.9900 . ?
 C25 C26 1.530(4) . ?
 C26 H26A 0.9800 . ?
 C26 H26B 0.9800 . ?
 C26 H26C 0.9800 . ?
 C27 H27A 0.9900 . ?
 C27 H27B 0.9900 . ?
 C27 C28 1.520(4) . ?
 C28 H28A 0.9800 . ?
 C28 H28B 0.9800 . ?
 C28 H28C 0.9800 . ?
 C29 H29A 0.9900 . ?
 C29 H29B 0.9900 . ?
 C29 C30 1.522(4) . ?
 C30 H30A 0.9800 . ?
 C30 H30B 0.9800 . ?
 C30 H30C 0.9800 . ?
 C31 H31A 0.9900 . ?
 C31 H31B 0.9900 . ?
 C31 C32 1.530(5) . ?
 C32 H32A 0.9800 . ?
 C32 H32B 0.9800 . ?
 C32 H32C 0.9800 . ?
 C33 H33A 0.9900 . ?
 C33 H33B 0.9900 . ?
 C33 C34 1.521(5) . ?
 C34 H34A 0.9800 . ?
 C34 H34B 0.9800 . ?
 C34 H34C 0.9800 . ?
 C35 H35A 0.9900 . ?
 C35 H35B 0.9900 . ?
 C35 C36 1.522(5) . ?
 C36 H36A 0.9800 . ?
 C36 H36B 0.9800 . ?
 C36 H36C 0.9800 . ?
 C37 H37A 0.9900 . ?
 C37 H37B 0.9900 . ?
 C37 C38 1.517(5) . ?
 C38 H38A 0.9800 . ?
 C38 H38B 0.9800 . ?
 C38 H38C 0.9800 . ?
 C39 H39A 0.9900 . ?
 C39 H39B 0.9900 . ?
 C39 C40 1.521(5) . ?
 C40 H40A 0.9800 . ?
 C40 H40B 0.9800 . ?
 C40 H40C 0.9800 . ?
 C41 C42 1.533(6) . ?
 C43 C44 1.550(5) . ?
 C45 C46 1.394(5) . ?
 C45 C49 1.392(5) . ?
 C46 C47 1.383(5) . ?
 C48 C49 1.383(5) . ?
 C50 C51 1.524(5) . ?
 C50 C52 1.534(4) . ?
 C50 C53 1.522(5) . ?
 C51 H51A 0.9800 . ?
 C51 H51B 0.9800 . ?
 C51 H51C 0.9800 . ?
 C52 H52A 0.9800 . ?
 C52 H52B 0.9800 . ?
 C52 H52C 0.9800 . ?
 C53 H53A 0.9800 . ?
 C53 H53B 0.9800 . ?
 C53 H53C 0.9800 . ?
 C54 H54A 0.9900 . ?
 C54 H54B 0.9900 . ?
 C54 C55 1.526(5) . ?
 C55 H55A 0.9800 . ?
 C55 H55B 0.9800 . ?
 C55 H55C 0.9800 . ?
 C56 H56A 0.9900 . ?
 C56 H56B 0.9900 . ?
 C56 C57 1.513(5) . ?
 C57 H57A 0.9800 . ?
 C57 H57B 0.9800 . ?
 C57 H57C 0.9800 . ?
 C58 H58A 0.9900 . ?
 C58 H58B 0.9900 . ?
 C58 C59 1.536(5) . ?
 C59 H59A 0.9800 . ?
 C59 H59B 0.9800 . ?
 C59 H59C 0.9800 . ?
 C60 H60A 0.9900 . ?
 C60 H60B 0.9900 . ?
 C60 C61 1.526(6) . ?
 C61 H61A 0.9800 . ?
 C61 H61B 0.9800 . ?
 C61 H61C 0.9800 . ?
 C62A H62A 0.9900 . ?
 C62A H62B 0.9900 . ?
 C62A C63A 1.525(7) . ?
 C62B H62C 0.9900 . ?
 C62B H62D 0.9900 . ?
 C62B C63B 1.39(3) . ?
 C63A H63A 0.9800 . ?
 C63A H63B 0.9800 . ?
 C63A H63C 0.9800 . ?
 C63B H63D 0.9800 . ?
 C63B H63E 0.9800 . ?
 C63B H63F 0.9800 . ?
 C64 H64A 0.9900 . ?
 C64 H64B 0.9900 . ?
 C64 C65 1.516(5) . ?
 C65 H65A 0.9800 . ?
 C65 H65B 0.9800 . ?
 C65 H65C 0.9800 . ?
 C66 H66A 0.9900 . ?
 C66 H66B 0.9900 . ?
 C66 C67 1.515(5) . ?
 C67 H67A 0.9800 . ?
 C67 H67B 0.9800 . ?
 C67 H67C 0.9800 . ?
 C68 H68A 0.9900 . ?
 C68 H68B 0.9900 . ?
 C68 C69 1.527(5) . ?
 C69 H69A 0.9800 . ?
 C69 H69B 0.9800 . ?
 C69 H69C 0.9800 . ?
 C70 H70A 0.9900 . ?
 C70 H70B 0.9900 . ?
 C70 C71 1.528(5) . ?
 C71 H71A 0.9800 . ?
 C71 H71B 0.9800 . ?
 C71 H71C 0.9800 . ?
 C72 H72A 0.9900 . ?
 C72 H72B 0.9900 . ?
 C72 C73 1.521(5) . ?
 C73 H73A 0.9800 . ?
 C73 H73B 0.9800 . ?
 C73 H73C 0.9800 . ?
 C74 H74A 0.9900 . ?
 C74 H74B 0.9900 . ?
 C74 C75 1.519(5) . ?
 C75 H75A 0.9800 . ?
 C75 H75B 0.9800 . ?
 C75 H75C 0.9800 . ?
 C76 H76A 0.9900 . ?
 C76 H76B 0.9900 . ?
 C76 C77 1.501(6) . ?
 C77 H77A 0.9800 . ?
 C77 H77B 0.9800 . ?
 C77 H77C 0.9800 . ?
 C78 H78A 0.9900 . ?
 C78 H78B 0.9900 . ?
 C78 C79 1.523(5) . ?
 C79 H79A 0.9800 . ?
 C79 H79B 0.9800 . ?
 C79 H79C 0.9800 . ?
 C80 H80A 0.9900 . ?
 C80 H80B 0.9900 . ?
 C80 C81 1.528(5) . ?
 C81 H81A 0.9800 . ?
 C81 H81B 0.9800 . ?
 C81 H81C 0.9800 . ?
 C82 H82A 0.9900 . ?
 C82 H82B 0.9900 . ?
 C82 C83 1.515(5) . ?
 C83 H83A 0.9800 . ?
 C83 H83B 0.9800 . ?
 C83 H83C 0.9800 . ?
 C84 H84A 0.9900 . ?
 C84 H84B 0.9900 . ?
 C84 C85 1.516(5) . ?
 C85 H85A 0.9800 . ?
 C85 H85B 0.9800 . ?
 C85 H85C 0.9800 . ?
 C86 H86A 0.9900 . ?
 C86 H86B 0.9900 . ?
 C86 C87 1.513(5) . ?
 C87 H87A 0.9800 . ?
 C87 H87B 0.9800 . ?
 C87 H87C 0.9800 . ?
 C88 H88A 0.9900 . ?
 C88 H88B 0.9900 . ?
 C88 C89 1.529(5) . ?
 C89 H89A 0.9800 . ?
 C89 H89B 0.9800 . ?
 C89 H89C 0.9800 . ?

loop_
  _geom_angle_atom_site_label_1
  _geom_angle_atom_site_label_2
  _geom_angle_atom_site_label_3
  _geom_angle
  _geom_angle_site_symmetry_1
  _geom_angle_site_symmetry_3
  _geom_angle_publ_flag
 N2 P1 N1 110.90(14) . . ?
 N2 P1 N3 112.18(16) . . ?
 N3 P1 N1 102.01(14) . . ?
 N4 P1 N1 111.20(15) . . ?
 N4 P1 N2 110.22(15) . . ?
 N4 P1 N3 110.11(15) . . ?
 N2 P2 N5 117.45(14) . . ?
 N2 P2 N6 107.57(14) . . ?
 N2 P2 N7 112.63(13) . . ?
 N5 P2 N7 102.48(13) . . ?
 N6 P2 N5 105.27(13) . . ?
 N6 P2 N7 111.19(13) . . ?
 N3 P3 N8 119.23(15) . . ?
 N3 P3 N9 108.18(15) . . ?
 N3 P3 N10 106.82(15) . . ?
 N9 P3 N8 103.82(14) . . ?
 N10 P3 N8 106.84(13) . . ?
 N10 P3 N9 112.04(14) . . ?
 N4 P4 N11 112.54(14) . . ?
 N4 P4 N12 106.71(15) . . ?
 N4 P4 N13 118.49(15) . . ?
 N12 P4 N11 111.68(13) . . ?
 N12 P4 N13 105.71(13) . . ?
 N13 P4 N11 101.56(13) . . ?
 F1 P5 F2 90.48(11) . . ?
 F1 P5 C41 88.25(13) . . ?
 F1 P5 C43 89.51(12) . . ?
 F1 P5 C45 91.90(12) . . ?
 F2 P5 C41 88.78(14) . . ?
 F2 P5 C43 178.86(13) . . ?
 F2 P5 C45 86.02(12) . . ?
 F3 P5 F1 176.87(11) . . ?
 F3 P5 F2 90.62(11) . . ?
 F3 P5 C41 88.85(13) . . ?
 F3 P5 C43 89.44(12) . . ?
 F3 P5 C45 91.09(13) . . ?
 C41 P5 C43 92.36(15) . . ?
 C45 P5 C41 174.80(15) . . ?
 C45 P5 C43 92.84(14) . . ?
 N16 P6 N15 110.39(16) . . ?
 N16 P6 N17 109.50(17) . . ?
 N16 P6 N18 110.16(17) . . ?
 N17 P6 N15 109.89(14) . . ?
 N18 P6 N15 103.22(15) . . ?
 N18 P6 N17 113.55(17) . . ?
 N16 P7 N19 113.62(15) . . ?
 N16 P7 N20 109.38(16) . . ?
 N16 P7 N21 111.50(16) . . ?
 N19 P7 N20 108.87(15) . . ?
 N19 P7 N21 106.42(15) . . ?
 N20 P7 N21 106.79(15) . . ?
 N17 P8 N22 116.19(15) . . ?
 N17 P8 N23 112.47(16) . . ?
 N17 P8 N24 109.56(16) . . ?
 N22 P8 N23 101.71(14) . . ?
 N24 P8 N22 104.49(14) . . ?
 N24 P8 N23 112.04(14) . . ?
 N18 P9 N25 107.64(15) . . ?
 N18 P9 N26 119.42(15) . . ?
 N18 P9 N27 109.41(17) . . ?
 N25 P9 N26 102.90(14) . . ?
 N25 P9 N27 111.92(15) . . ?
 N27 P9 N26 105.46(14) . . ?
 F18A P10 C90 87.10(15) . . ?
 F18A P10 C92 89.63(17) . . ?
 F18A P10 C94 92.95(13) . . ?
 F18B P10 F19B 86.3(11) . . ?
 F18B P10 C90 90.6(7) . . ?
 F18B P10 C92A 87.2(11) . . ?
 F18B P10 C94 86.8(7) . . ?
 F19A P10 F18A 90.64(13) . . ?
 F19A P10 C90 89.08(18) . . ?
 F19A P10 C92 178.23(17) . . ?
 F19A P10 C94 87.15(13) . . ?
 F19B P10 C90 97.2(7) . . ?
 F19B P10 C92A 169.2(10) . . ?
 F19B P10 C94 79.9(7) . . ?
 F20A P10 F18A 174.81(13) . . ?
 F20A P10 F19A 90.96(13) . . ?
 F20A P10 C90 87.99(15) . . ?
 F20A P10 C92 88.93(16) . . ?
 F20A P10 C94 92.06(13) . . ?
 F20B P10 F18B 175.4(10) . . ?
 F20B P10 F19B 91.1(11) . . ?
 F20B P10 C90 93.4(8) . . ?
 F20B P10 C92A 94.8(11) . . ?
 F20B P10 C94 89.0(8) . . ?
 C90 P10 C92 92.7(2) . . ?
 C92A P10 C90 91.6(7) . . ?
 C92A P10 C94 91.1(7) . . ?
 C94 P10 C90 176.23(19) . . ?
 C94 P10 C92 91.09(17) . . ?
 C97 N28 C96 114.9(3) . . ?
 F21 C90 P10 111.0(3) . . ?
 F21 C90 F22 105.0(3) . . ?
 F21 C90 C91A 104.4(4) . . ?
 F21A C90 P10 115.4(13) . . ?
 F21A C90 F22A 95.0(17) . . ?
 F21A C90 C91B 126.6(17) . . ?
 F22 C90 P10 112.9(3) . . ?
 F22 C90 C91A 103.8(4) . . ?
 F22A C90 P10 93.1(10) . . ?
 F22A C90 C91B 94.6(16) . . ?
 C91A C90 P10 118.5(3) . . ?
 C91B C90 P10 116.4(11) . . ?
 F23 C91A F25 106.1(4) . . ?
 F23 C91A C90 112.1(4) . . ?
 F24 C91A F23 109.1(4) . . ?
 F24 C91A F25 107.2(4) . . ?
 F24 C91A C90 112.4(4) . . ?
 F25 C91A C90 109.6(4) . . ?
 F23A C91B F25A 114(3) . . ?
 F23A C91B C90 102(2) . . ?
 F24A C91B F23A 106(2) . . ?
 F24A C91B F25A 104(2) . . ?
 F24A C91B C90 121(2) . . ?
 F25A C91B C90 110(2) . . ?
 F26 C92 P10 108.9(3) . . ?
 F26 C92 C93 103.1(4) . . ?
 F27 C92 P10 112.8(3) . . ?
 F27 C92 F26 105.2(3) . . ?
 F27 C92 C93 105.6(3) . . ?
 C93 C92 P10 119.9(3) . . ?
 F26A C92A P10 108.9(19) . . ?
 F26A C92A F27A 106(2) . . ?
 F26A C92A C93A 108(2) . . ?
 F27A C92A P10 113.1(18) . . ?
 F27A C92A C93A 105(2) . . ?
 C93A C92A P10 115.5(18) . . ?
 F28 C93 F29 107.2(4) . . ?
 F28 C93 F30 108.4(4) . . ?
 F28 C93 C92 111.9(5) . . ?
 F29 C93 C92 110.2(4) . . ?
 F30 C93 F29 107.8(5) . . ?
 F30 C93 C92 111.3(4) . . ?
 F28A C93A F29A 107(2) . . ?
 F28A C93A F30A 108(2) . . ?
 F28A C93A C92A 113(2) . . ?
 F29A C93A C92A 110(2) . . ?
 F30A C93A F29A 105(2) . . ?
 F30A C93A C92A 113(2) . . ?
 C95 C94 P10 123.3(3) . . ?
 C95 C94 C98 112.3(3) . . ?
 C98 C94 P10 124.3(3) . . ?
 F31 C95 C94 123.1(3) . . ?
 F31 C95 C96 115.2(3) . . ?
 C96 C95 C94 121.7(3) . . ?
 F32 C96 C95 118.6(3) . . ?
 N28 C96 F32 116.5(3) . . ?
 N28 C96 C95 124.9(3) . . ?
 F33 C97 C98 117.9(4) . . ?
 N28 C97 F33 116.5(3) . . ?
 N28 C97 C98 125.6(3) . . ?
 F34 C98 C94 123.5(3) . . ?
 F34 C98 C97 115.9(3) . . ?
 C97 C98 C94 120.6(3) . . ?
 P1 N1 H1 121(3) . . ?
 C1 N1 P1 128.8(2) . . ?
 C1 N1 H1 101(3) . . ?
 P2 N2 P1 160.44(19) . . ?
 P3 N3 P1 152.2(2) . . ?
 P4 N4 P1 158.0(2) . . ?
 C5 N5 P2 119.8(2) . . ?
 C7 N5 P2 123.8(2) . . ?
 C7 N5 C5 115.8(2) . . ?
 C9 N6 P2 123.5(2) . . ?
 C11 N6 P2 121.2(2) . . ?
 C11 N6 C9 114.9(2) . . ?
 C13 N7 P2 122.8(2) . . ?
 C15 N7 P2 118.8(2) . . ?
 C15 N7 C13 114.8(2) . . ?
 C17 N8 P3 125.3(2) . . ?
 C17 N8 C19 115.5(2) . . ?
 C19 N8 P3 118.7(2) . . ?
 C21 N9 P3 123.1(2) . . ?
 C21 N9 C23 115.3(3) . . ?
 C23 N9 P3 118.4(2) . . ?
 C25 N10 P3 122.3(2) . . ?
 C27 N10 P3 121.5(2) . . ?
 C27 N10 C25 115.5(2) . . ?
 C29 N11 P4 119.9(2) . . ?
 C29 N11 C31 115.4(2) . . ?
 C31 N11 P4 122.6(2) . . ?
 C33 N12 P4 121.6(2) . . ?
 C33 N12 C35 115.3(3) . . ?
 C35 N12 P4 122.9(2) . . ?
 C37 N13 P4 118.7(2) . . ?
 C39 N13 P4 123.9(2) . . ?
 C39 N13 C37 114.8(3) . . ?
 C47 N14 C48 115.7(3) . . ?
 P6 N15 H15 114(3) . . ?
 C50 N15 P6 128.8(2) . . ?
 C50 N15 H15 107(3) . . ?
 P7 N16 P6 166.9(2) . . ?
 P8 N17 P6 160.2(2) . . ?
 P9 N18 P6 159.0(2) . . ?
 C54 N19 P7 119.6(2) . . ?
 C54 N19 C56 115.9(3) . . ?
 C56 N19 P7 124.3(2) . . ?
 C58 N20 P7 120.7(2) . . ?
 C58 N20 C60 115.6(3) . . ?
 C60 N20 P7 123.1(2) . . ?
 C62A N21 P7 117.2(3) . . ?
 C62B N21 P7 114.9(8) . . ?
 C64 N21 P7 124.2(2) . . ?
 C64 N21 C62A 113.6(3) . . ?
 C64 N21 C62B 120.7(7) . . ?
 C66 N22 P8 122.7(2) . . ?
 C66 N22 C68 114.9(3) . . ?
 C68 N22 P8 121.0(2) . . ?
 C70 N23 P8 121.5(2) . . ?
 C70 N23 C72 114.5(3) . . ?
 C72 N23 P8 119.9(2) . . ?
 C74 N24 P8 122.4(2) . . ?
 C76 N24 P8 122.5(2) . . ?
 C76 N24 C74 114.9(3) . . ?
 C78 N25 P9 119.6(2) . . ?
 C78 N25 C80 115.1(3) . . ?
 C80 N25 P9 123.8(2) . . ?
 C82 N26 P9 118.8(2) . . ?
 C82 N26 C84 115.2(3) . . ?
 C84 N26 P9 124.3(2) . . ?
 C86 N27 P9 120.4(2) . . ?
 C88 N27 P9 123.6(2) . . ?
 C88 N27 C86 115.5(3) . . ?
 N1 C1 C2 108.9(2) . . ?
 N1 C1 C3 107.5(3) . . ?
 N1 C1 C4 110.9(3) . . ?
 C3 C1 C2 109.7(3) . . ?
 C3 C1 C4 109.2(3) . . ?
 C4 C1 C2 110.6(3) . . ?
 C1 C2 H2A 109.5 . . ?
 C1 C2 H2B 109.5 . . ?
 C1 C2 H2C 109.5 . . ?
 H2A C2 H2B 109.5 . . ?
 H2A C2 H2C 109.5 . . ?
 H2B C2 H2C 109.5 . . ?
 C1 C3 H3A 109.5 . . ?
 C1 C3 H3B 109.5 . . ?
 C1 C3 H3C 109.5 . . ?
 H3A C3 H3B 109.5 . . ?
 H3A C3 H3C 109.5 . . ?
 H3B C3 H3C 109.5 . . ?
 C1 C4 H4A 109.5 . . ?
 C1 C4 H4B 109.5 . . ?
 C1 C4 H4C 109.5 . . ?
 H4A C4 H4B 109.5 . . ?
 H4A C4 H4C 109.5 . . ?
 H4B C4 H4C 109.5 . . ?
 N5 C5 H5A 108.4 . . ?
 N5 C5 H5B 108.4 . . ?
 N5 C5 C6 115.5(3) . . ?
 H5A C5 H5B 107.5 . . ?
 C6 C5 H5A 108.4 . . ?
 C6 C5 H5B 108.4 . . ?
 C5 C6 H6A 109.5 . . ?
 C5 C6 H6B 109.5 . . ?
 C5 C6 H6C 109.5 . . ?
 H6A C6 H6B 109.5 . . ?
 H6A C6 H6C 109.5 . . ?
 H6B C6 H6C 109.5 . . ?
 N5 C7 H7A 108.9 . . ?
 N5 C7 H7B 108.9 . . ?
 N5 C7 C8 113.5(3) . . ?
 H7A C7 H7B 107.7 . . ?
 C8 C7 H7A 108.9 . . ?
 C8 C7 H7B 108.9 . . ?
 C7 C8 H8A 109.5 . . ?
 C7 C8 H8B 109.5 . . ?
 C7 C8 H8C 109.5 . . ?
 H8A C8 H8B 109.5 . . ?
 H8A C8 H8C 109.5 . . ?
 H8B C8 H8C 109.5 . . ?
 N6 C9 H9A 108.7 . . ?
 N6 C9 H9B 108.7 . . ?
 N6 C9 C10 114.1(3) . . ?
 H9A C9 H9B 107.6 . . ?
 C10 C9 H9A 108.7 . . ?
 C10 C9 H9B 108.7 . . ?
 C9 C10 H10A 109.5 . . ?
 C9 C10 H10B 109.5 . . ?
 C9 C10 H10C 109.5 . . ?
 H10A C10 H10B 109.5 . . ?
 H10A C10 H10C 109.5 . . ?
 H10B C10 H10C 109.5 . . ?
 N6 C11 H11A 108.8 . . ?
 N6 C11 H11B 108.8 . . ?
 N6 C11 C12 113.6(3) . . ?
 H11A C11 H11B 107.7 . . ?
 C12 C11 H11A 108.8 . . ?
 C12 C11 H11B 108.8 . . ?
 C11 C12 H12A 109.5 . . ?
 C11 C12 H12B 109.5 . . ?
 C11 C12 H12C 109.5 . . ?
 H12A C12 H12B 109.5 . . ?
 H12A C12 H12C 109.5 . . ?
 H12B C12 H12C 109.5 . . ?
 N7 C13 H13A 109.0 . . ?
 N7 C13 H13B 109.0 . . ?
 N7 C13 C14 112.8(3) . . ?
 H13A C13 H13B 107.8 . . ?
 C14 C13 H13A 109.0 . . ?
 C14 C13 H13B 109.0 . . ?
 C13 C14 H14A 109.5 . . ?
 C13 C14 H14B 109.5 . . ?
 C13 C14 H14C 109.5 . . ?
 H14A C14 H14B 109.5 . . ?
 H14A C14 H14C 109.5 . . ?
 H14B C14 H14C 109.5 . . ?
 N7 C15 H15A 108.6 . . ?
 N7 C15 H15B 108.6 . . ?
 N7 C15 C16 114.8(3) . . ?
 H15A C15 H15B 107.5 . . ?
 C16 C15 H15A 108.6 . . ?
 C16 C15 H15B 108.6 . . ?
 C15 C16 H16A 109.5 . . ?
 C15 C16 H16B 109.5 . . ?
 C15 C16 H16C 109.5 . . ?
 H16A C16 H16B 109.5 . . ?
 H16A C16 H16C 109.5 . . ?
 H16B C16 H16C 109.5 . . ?
 N8 C17 H17A 108.8 . . ?
 N8 C17 H17B 108.8 . . ?
 N8 C17 C18 113.6(3) . . ?
 H17A C17 H17B 107.7 . . ?
 C18 C17 H17A 108.8 . . ?
 C18 C17 H17B 108.8 . . ?
 C17 C18 H18A 109.5 . . ?
 C17 C18 H18B 109.5 . . ?
 C17 C18 H18C 109.5 . . ?
 H18A C18 H18B 109.5 . . ?
 H18A C18 H18C 109.5 . . ?
 H18B C18 H18C 109.5 . . ?
 N8 C19 H19A 108.6 . . ?
 N8 C19 H19B 108.6 . . ?
 N8 C19 C20 114.5(3) . . ?
 H19A C19 H19B 107.6 . . ?
 C20 C19 H19A 108.6 . . ?
 C20 C19 H19B 108.6 . . ?
 C19 C20 H20A 109.5 . . ?
 C19 C20 H20B 109.5 . . ?
 C19 C20 H20C 109.5 . . ?
 H20A C20 H20B 109.5 . . ?
 H20A C20 H20C 109.5 . . ?
 H20B C20 H20C 109.5 . . ?
 N9 C21 H21A 109.1 . . ?
 N9 C21 H21B 109.1 . . ?
 N9 C21 C22 112.5(3) . . ?
 H21A C21 H21B 107.8 . . ?
 C22 C21 H21A 109.1 . . ?
 C22 C21 H21B 109.1 . . ?
 C21 C22 H22A 109.5 . . ?
 C21 C22 H22B 109.5 . . ?
 C21 C22 H22C 109.5 . . ?
 H22A C22 H22B 109.5 . . ?
 H22A C22 H22C 109.5 . . ?
 H22B C22 H22C 109.5 . . ?
 N9 C23 H23A 108.3 . . ?
 N9 C23 H23B 108.3 . . ?
 N9 C23 C24 115.7(3) . . ?
 H23A C23 H23B 107.4 . . ?
 C24 C23 H23A 108.3 . . ?
 C24 C23 H23B 108.3 . . ?
 C23 C24 H24A 109.5 . . ?
 C23 C24 H24B 109.5 . . ?
 C23 C24 H24C 109.5 . . ?
 H24A C24 H24B 109.5 . . ?
 H24A C24 H24C 109.5 . . ?
 H24B C24 H24C 109.5 . . ?
 N10 C25 H25A 108.8 . . ?
 N10 C25 H25B 108.9 . . ?
 N10 C25 C26 113.6(3) . . ?
 H25A C25 H25B 107.7 . . ?
 C26 C25 H25A 108.9 . . ?
 C26 C25 H25B 108.8 . . ?
 C25 C26 H26A 109.5 . . ?
 C25 C26 H26B 109.5 . . ?
 C25 C26 H26C 109.5 . . ?
 H26A C26 H26B 109.5 . . ?
 H26A C26 H26C 109.5 . . ?
 H26B C26 H26C 109.5 . . ?
 N10 C27 H27A 108.6 . . ?
 N10 C27 H27B 108.6 . . ?
 N10 C27 C28 114.6(3) . . ?
 H27A C27 H27B 107.6 . . ?
 C28 C27 H27A 108.6 . . ?
 C28 C27 H27B 108.6 . . ?
 C27 C28 H28A 109.5 . . ?
 C27 C28 H28B 109.5 . . ?
 C27 C28 H28C 109.5 . . ?
 H28A C28 H28B 109.5 . . ?
 H28A C28 H28C 109.5 . . ?
 H28B C28 H28C 109.5 . . ?
 N11 C29 H29A 108.3 . . ?
 N11 C29 H29B 108.3 . . ?
 N11 C29 C30 116.0(3) . . ?
 H29A C29 H29B 107.4 . . ?
 C30 C29 H29A 108.3 . . ?
 C30 C29 H29B 108.3 . . ?
 C29 C30 H30A 109.5 . . ?
 C29 C30 H30B 109.5 . . ?
 C29 C30 H30C 109.5 . . ?
 H30A C30 H30B 109.5 . . ?
 H30A C30 H30C 109.5 . . ?
 H30B C30 H30C 109.5 . . ?
 N11 C31 H31A 108.9 . . ?
 N11 C31 H31B 108.9 . . ?
 N11 C31 C32 113.3(3) . . ?
 H31A C31 H31B 107.7 . . ?
 C32 C31 H31A 108.9 . . ?
 C32 C31 H31B 108.9 . . ?
 C31 C32 H32A 109.5 . . ?
 C31 C32 H32B 109.5 . . ?
 C31 C32 H32C 109.5 . . ?
 H32A C32 H32B 109.5 . . ?
 H32A C32 H32C 109.5 . . ?
 H32B C32 H32C 109.5 . . ?
 N12 C33 H33A 108.8 . . ?
 N12 C33 H33B 108.8 . . ?
 N12 C33 C34 113.8(3) . . ?
 H33A C33 H33B 107.7 . . ?
 C34 C33 H33A 108.8 . . ?
 C34 C33 H33B 108.8 . . ?
 C33 C34 H34A 109.5 . . ?
 C33 C34 H34B 109.5 . . ?
 C33 C34 H34C 109.5 . . ?
 H34A C34 H34B 109.5 . . ?
 H34A C34 H34C 109.5 . . ?
 H34B C34 H34C 109.5 . . ?
 N12 C35 H35A 108.7 . . ?
 N12 C35 H35B 108.7 . . ?
 N12 C35 C36 114.1(3) . . ?
 H35A C35 H35B 107.6 . . ?
 C36 C35 H35A 108.7 . . ?
 C36 C35 H35B 108.7 . . ?
 C35 C36 H36A 109.5 . . ?
 C35 C36 H36B 109.5 . . ?
 C35 C36 H36C 109.5 . . ?
 H36A C36 H36B 109.5 . . ?
 H36A C36 H36C 109.5 . . ?
 H36B C36 H36C 109.5 . . ?
 N13 C37 H37A 108.8 . . ?
 N13 C37 H37B 108.8 . . ?
 N13 C37 C38 114.0(3) . . ?
 H37A C37 H37B 107.6 . . ?
 C38 C37 H37A 108.8 . . ?
 C38 C37 H37B 108.8 . . ?
 C37 C38 H38A 109.5 . . ?
 C37 C38 H38B 109.5 . . ?
 C37 C38 H38C 109.5 . . ?
 H38A C38 H38B 109.5 . . ?
 H38A C38 H38C 109.5 . . ?
 H38B C38 H38C 109.5 . . ?
 N13 C39 H39A 109.0 . . ?
 N13 C39 H39B 109.0 . . ?
 N13 C39 C40 113.1(3) . . ?
 H39A C39 H39B 107.8 . . ?
 C40 C39 H39A 109.0 . . ?
 C40 C39 H39B 109.0 . . ?
 C39 C40 H40A 109.5 . . ?
 C39 C40 H40B 109.5 . . ?
 C39 C40 H40C 109.5 . . ?
 H40A C40 H40B 109.5 . . ?
 H40A C40 H40C 109.5 . . ?
 H40B C40 H40C 109.5 . . ?
 F4 C41 P5 110.5(2) . . ?
 F4 C41 C42 104.3(3) . . ?
 F5 C41 P5 113.5(2) . . ?
 F5 C41 F4 107.1(3) . . ?
 F5 C41 C42 102.3(3) . . ?
 C42 C41 P5 118.1(2) . . ?
 F6 C42 F8 107.4(4) . . ?
 F6 C42 C41 111.6(3) . . ?
 F7 C42 F6 109.7(4) . . ?
 F7 C42 F8 106.8(3) . . ?
 F7 C42 C41 112.2(4) . . ?
 F8 C42 C41 108.8(3) . . ?
 F9 C43 P5 109.6(2) . . ?
 F9 C43 C44 103.1(3) . . ?
 F10 C43 P5 112.6(2) . . ?
 F10 C43 F9 105.4(3) . . ?
 F10 C43 C44 105.4(3) . . ?
 C44 C43 P5 119.4(2) . . ?
 F11 C44 C43 109.8(3) . . ?
 F12 C44 F11 107.3(3) . . ?
 F12 C44 C43 110.4(3) . . ?
 F13 C44 F11 107.2(3) . . ?
 F13 C44 F12 108.8(3) . . ?
 F13 C44 C43 113.2(3) . . ?
 C46 C45 P5 125.5(3) . . ?
 C49 C45 P5 121.0(3) . . ?
 C49 C45 C46 113.3(3) . . ?
 F14 C46 C45 123.5(3) . . ?
 F14 C46 C47 115.5(3) . . ?
 C47 C46 C45 121.0(4) . . ?
 F15 C47 C46 118.6(4) . . ?
 N14 C47 F15 116.9(4) . . ?
 N14 C47 C46 124.4(4) . . ?
 F16 C48 C49 118.5(4) . . ?
 N14 C48 F16 117.1(3) . . ?
 N14 C48 C49 124.3(4) . . ?
 F17 C49 C45 123.5(3) . . ?
 F17 C49 C48 115.4(3) . . ?
 C48 C49 C45 121.1(3) . . ?
 N15 C50 C51 109.7(3) . . ?
 N15 C50 C52 107.3(3) . . ?
 N15 C50 C53 110.1(3) . . ?
 C51 C50 C52 108.5(3) . . ?
 C53 C50 C51 111.9(3) . . ?
 C53 C50 C52 109.1(3) . . ?
 C50 C51 H51A 109.5 . . ?
 C50 C51 H51B 109.5 . . ?
 C50 C51 H51C 109.5 . . ?
 H51A C51 H51B 109.5 . . ?
 H51A C51 H51C 109.5 . . ?
 H51B C51 H51C 109.5 . . ?
 C50 C52 H52A 109.5 . . ?
 C50 C52 H52B 109.5 . . ?
 C50 C52 H52C 109.5 . . ?
 H52A C52 H52B 109.5 . . ?
 H52A C52 H52C 109.5 . . ?
 H52B C52 H52C 109.5 . . ?
 C50 C53 H53A 109.5 . . ?
 C50 C53 H53B 109.5 . . ?
 C50 C53 H53C 109.5 . . ?
 H53A C53 H53B 109.5 . . ?
 H53A C53 H53C 109.5 . . ?
 H53B C53 H53C 109.5 . . ?
 N19 C54 H54A 108.5 . . ?
 N19 C54 H54B 108.5 . . ?
 N19 C54 C55 114.9(3) . . ?
 H54A C54 H54B 107.5 . . ?
 C55 C54 H54A 108.5 . . ?
 C55 C54 H54B 108.5 . . ?
 C54 C55 H55A 109.5 . . ?
 C54 C55 H55B 109.5 . . ?
 C54 C55 H55C 109.5 . . ?
 H55A C55 H55B 109.5 . . ?
 H55A C55 H55C 109.5 . . ?
 H55B C55 H55C 109.5 . . ?
 N19 C56 H56A 108.8 . . ?
 N19 C56 H56B 108.8 . . ?
 N19 C56 C57 113.8(3) . . ?
 H56A C56 H56B 107.7 . . ?
 C57 C56 H56A 108.8 . . ?
 C57 C56 H56B 108.8 . . ?
 C56 C57 H57A 109.5 . . ?
 C56 C57 H57B 109.5 . . ?
 C56 C57 H57C 109.5 . . ?
 H57A C57 H57B 109.5 . . ?
 H57A C57 H57C 109.5 . . ?
 H57B C57 H57C 109.5 . . ?
 N20 C58 H58A 108.7 . . ?
 N20 C58 H58B 108.7 . . ?
 N20 C58 C59 114.4(3) . . ?
 H58A C58 H58B 107.6 . . ?
 C59 C58 H58A 108.7 . . ?
 C59 C58 H58B 108.7 . . ?
 C58 C59 H59A 109.5 . . ?
 C58 C59 H59B 109.5 . . ?
 C58 C59 H59C 109.5 . . ?
 H59A C59 H59B 109.5 . . ?
 H59A C59 H59C 109.5 . . ?
 H59B C59 H59C 109.5 . . ?
 N20 C60 H60A 108.9 . . ?
 N20 C60 H60B 108.9 . . ?
 N20 C60 C61 113.5(3) . . ?
 H60A C60 H60B 107.7 . . ?
 C61 C60 H60A 108.9 . . ?
 C61 C60 H60B 108.9 . . ?
 C60 C61 H61A 109.5 . . ?
 C60 C61 H61B 109.5 . . ?
 C60 C61 H61C 109.5 . . ?
 H61A C61 H61B 109.5 . . ?
 H61A C61 H61C 109.5 . . ?
 H61B C61 H61C 109.5 . . ?
 N21 C62A H62A 109.3 . . ?
 N21 C62A H62B 109.3 . . ?
 N21 C62A C63A 111.6(4) . . ?
 H62A C62A H62B 108.0 . . ?
 C63A C62A H62A 109.3 . . ?
 C63A C62A H62B 109.3 . . ?
 N21 C62B H62C 110.4 . . ?
 N21 C62B H62D 110.4 . . ?
 H62C C62B H62D 108.6 . . ?
 C63B C62B N21 107(2) . . ?
 C63B C62B H62C 110.4 . . ?
 C63B C62B H62D 110.4 . . ?
 C62A C63A H63A 109.5 . . ?
 C62A C63A H63B 109.5 . . ?
 C62A C63A H63C 109.5 . . ?
 H63A C63A H63B 109.5 . . ?
 H63A C63A H63C 109.5 . . ?
 H63B C63A H63C 109.5 . . ?
 C62B C63B H63D 109.5 . . ?
 C62B C63B H63E 109.5 . . ?
 C62B C63B H63F 109.5 . . ?
 H63D C63B H63E 109.5 . . ?
 H63D C63B H63F 109.5 . . ?
 H63E C63B H63F 109.5 . . ?
 N21 C64 H64A 109.0 . . ?
 N21 C64 H64B 109.0 . . ?
 N21 C64 C65 112.9(3) . . ?
 H64A C64 H64B 107.8 . . ?
 C65 C64 H64A 109.0 . . ?
 C65 C64 H64B 109.0 . . ?
 C64 C65 H65A 109.5 . . ?
 C64 C65 H65B 109.5 . . ?
 C64 C65 H65C 109.5 . . ?
 H65A C65 H65B 109.5 . . ?
 H65A C65 H65C 109.5 . . ?
 H65B C65 H65C 109.5 . . ?
 N22 C66 H66A 108.5 . . ?
 N22 C66 H66B 108.5 . . ?
 N22 C66 C67 114.9(3) . . ?
 H66A C66 H66B 107.5 . . ?
 C67 C66 H66A 108.5 . . ?
 C67 C66 H66B 108.5 . . ?
 C66 C67 H67A 109.5 . . ?
 C66 C67 H67B 109.5 . . ?
 C66 C67 H67C 109.5 . . ?
 H67A C67 H67B 109.5 . . ?
 H67A C67 H67C 109.5 . . ?
 H67B C67 H67C 109.5 . . ?
 N22 C68 H68A 108.9 . . ?
 N22 C68 H68B 108.9 . . ?
 N22 C68 C69 113.4(3) . . ?
 H68A C68 H68B 107.7 . . ?
 C69 C68 H68A 108.9 . . ?
 C69 C68 H68B 108.9 . . ?
 C68 C69 H69A 109.5 . . ?
 C68 C69 H69B 109.5 . . ?
 C68 C69 H69C 109.5 . . ?
 H69A C69 H69B 109.5 . . ?
 H69A C69 H69C 109.5 . . ?
 H69B C69 H69C 109.5 . . ?
 N23 C70 H70A 108.9 . . ?
 N23 C70 H70B 108.9 . . ?
 N23 C70 C71 113.5(3) . . ?
 H70A C70 H70B 107.7 . . ?
 C71 C70 H70A 108.9 . . ?
 C71 C70 H70B 108.9 . . ?
 C70 C71 H71A 109.5 . . ?
 C70 C71 H71B 109.5 . . ?
 C70 C71 H71C 109.5 . . ?
 H71A C71 H71B 109.5 . . ?
 H71A C71 H71C 109.5 . . ?
 H71B C71 H71C 109.5 . . ?
 N23 C72 H72A 108.6 . . ?
 N23 C72 H72B 108.6 . . ?
 N23 C72 C73 114.6(3) . . ?
 H72A C72 H72B 107.6 . . ?
 C73 C72 H72A 108.6 . . ?
 C73 C72 H72B 108.6 . . ?
 C72 C73 H73A 109.5 . . ?
 C72 C73 H73B 109.5 . . ?
 C72 C73 H73C 109.5 . . ?
 H73A C73 H73B 109.5 . . ?
 H73A C73 H73C 109.5 . . ?
 H73B C73 H73C 109.5 . . ?
 N24 C74 H74A 108.8 . . ?
 N24 C74 H74B 108.8 . . ?
 N24 C74 C75 113.9(3) . . ?
 H74A C74 H74B 107.7 . . ?
 C75 C74 H74A 108.8 . . ?
 C75 C74 H74B 108.8 . . ?
 C74 C75 H75A 109.5 . . ?
 C74 C75 H75B 109.5 . . ?
 C74 C75 H75C 109.5 . . ?
 H75A C75 H75B 109.5 . . ?
 H75A C75 H75C 109.5 . . ?
 H75B C75 H75C 109.5 . . ?
 N24 C76 H76A 108.7 . . ?
 N24 C76 H76B 108.7 . . ?
 N24 C76 C77 114.0(3) . . ?
 H76A C76 H76B 107.6 . . ?
 C77 C76 H76A 108.7 . . ?
 C77 C76 H76B 108.7 . . ?
 C76 C77 H77A 109.5 . . ?
 C76 C77 H77B 109.5 . . ?
 C76 C77 H77C 109.5 . . ?
 H77A C77 H77B 109.5 . . ?
 H77A C77 H77C 109.5 . . ?
 H77B C77 H77C 109.5 . . ?
 N25 C78 H78A 108.6 . . ?
 N25 C78 H78B 108.6 . . ?
 N25 C78 C79 114.7(3) . . ?
 H78A C78 H78B 107.6 . . ?
 C79 C78 H78A 108.6 . . ?
 C79 C78 H78B 108.6 . . ?
 C78 C79 H79A 109.5 . . ?
 C78 C79 H79B 109.5 . . ?
 C78 C79 H79C 109.5 . . ?
 H79A C79 H79B 109.5 . . ?
 H79A C79 H79C 109.5 . . ?
 H79B C79 H79C 109.5 . . ?
 N25 C80 H80A 108.9 . . ?
 N25 C80 H80B 108.9 . . ?
 N25 C80 C81 113.2(3) . . ?
 H80A C80 H80B 107.8 . . ?
 C81 C80 H80A 108.9 . . ?
 C81 C80 H80B 108.9 . . ?
 C80 C81 H81A 109.5 . . ?
 C80 C81 H81B 109.5 . . ?
 C80 C81 H81C 109.5 . . ?
 H81A C81 H81B 109.5 . . ?
 H81A C81 H81C 109.5 . . ?
 H81B C81 H81C 109.5 . . ?
 N26 C82 H82A 108.6 . . ?
 N26 C82 H82B 108.6 . . ?
 N26 C82 C83 114.8(3) . . ?
 H82A C82 H82B 107.6 . . ?
 C83 C82 H82A 108.6 . . ?
 C83 C82 H82B 108.6 . . ?
 C82 C83 H83A 109.5 . . ?
 C82 C83 H83B 109.5 . . ?
 C82 C83 H83C 109.5 . . ?
 H83A C83 H83B 109.5 . . ?
 H83A C83 H83C 109.5 . . ?
 H83B C83 H83C 109.5 . . ?
 N26 C84 H84A 108.8 . . ?
 N26 C84 H84B 108.8 . . ?
 N26 C84 C85 113.9(3) . . ?
 H84A C84 H84B 107.7 . . ?
 C85 C84 H84A 108.8 . . ?
 C85 C84 H84B 108.8 . . ?
 C84 C85 H85A 109.5 . . ?
 C84 C85 H85B 109.5 . . ?
 C84 C85 H85C 109.5 . . ?
 H85A C85 H85B 109.5 . . ?
 H85A C85 H85C 109.5 . . ?
 H85B C85 H85C 109.5 . . ?
 N27 C86 H86A 108.7 . . ?
 N27 C86 H86B 108.7 . . ?
 N27 C86 C87 114.2(3) . . ?
 H86A C86 H86B 107.6 . . ?
 C87 C86 H86A 108.7 . . ?
 C87 C86 H86B 108.7 . . ?
 C86 C87 H87A 109.5 . . ?
 C86 C87 H87B 109.5 . . ?
 C86 C87 H87C 109.5 . . ?
 H87A C87 H87B 109.5 . . ?
 H87A C87 H87C 109.5 . . ?
 H87B C87 H87C 109.5 . . ?
 N27 C88 H88A 108.7 . . ?
 N27 C88 H88B 108.7 . . ?
 N27 C88 C89 114.2(3) . . ?
 H88A C88 H88B 107.6 . . ?
 C89 C88 H88A 108.7 . . ?
 C89 C88 H88B 108.7 . . ?
 C88 C89 H89A 109.5 . . ?
 C88 C89 H89B 109.5 . . ?
 C88 C89 H89C 109.5 . . ?
 H89A C89 H89B 109.5 . . ?
 H89A C89 H89C 109.5 . . ?
 H89B C89 H89C 109.5 . . ?

loop_
  _geom_torsion_atom_site_label_1
  _geom_torsion_atom_site_label_2
  _geom_torsion_atom_site_label_3
  _geom_torsion_atom_site_label_4
  _geom_torsion
  _geom_torsion_site_symmetry_1
  _geom_torsion_site_symmetry_2
  _geom_torsion_site_symmetry_3
  _geom_torsion_site_symmetry_4
  _geom_torsion_publ_flag
 P1 N1 C1 C2 51.1(4) . . . . ?
 P1 N1 C1 C3 169.8(2) . . . . ?
 P1 N1 C1 C4 -70.9(4) . . . . ?
 P2 N5 C5 C6 129.2(3) . . . . ?
 P2 N5 C7 C8 126.4(3) . . . . ?
 P2 N6 C9 C10 -93.4(3) . . . . ?
 P2 N6 C11 C12 -111.0(3) . . . . ?
 P2 N7 C13 C14 -137.3(3) . . . . ?
 P2 N7 C15 C16 -93.1(3) . . . . ?
 P3 N8 C17 C18 -116.4(3) . . . . ?
 P3 N8 C19 C20 -128.7(3) . . . . ?
 P3 N9 C21 C22 -139.9(3) . . . . ?
 P3 N9 C23 C24 -86.5(3) . . . . ?
 P3 N10 C25 C26 -113.5(3) . . . . ?
 P3 N10 C27 C28 -88.4(3) . . . . ?
 P4 N11 C29 C30 -99.1(3) . . . . ?
 P4 N11 C31 C32 -134.0(3) . . . . ?
 P4 N12 C33 C34 -111.0(3) . . . . ?
 P4 N12 C35 C36 -97.6(3) . . . . ?
 P4 N13 C37 C38 107.2(3) . . . . ?
 P4 N13 C39 C40 143.1(3) . . . . ?
 P5 C41 C42 F6 -56.6(4) . . . . ?
 P5 C41 C42 F7 67.1(4) . . . . ?
 P5 C41 C42 F8 -174.9(3) . . . . ?
 P5 C43 C44 F11 -174.6(2) . . . . ?
 P5 C43 C44 F12 -56.5(4) . . . . ?
 P5 C43 C44 F13 65.7(3) . . . . ?
 P5 C45 C46 F14 -0.9(5) . . . . ?
 P5 C45 C46 C47 178.5(3) . . . . ?
 P5 C45 C49 F17 0.4(4) . . . . ?
 P5 C45 C49 C48 -177.9(3) . . . . ?
 P6 N15 C50 C51 -84.1(4) . . . . ?
 P6 N15 C50 C52 158.1(3) . . . . ?
 P6 N15 C50 C53 39.5(4) . . . . ?
 P7 N19 C54 C55 -120.6(3) . . . . ?
 P7 N19 C56 C57 -130.8(3) . . . . ?
 P7 N20 C58 C59 -97.5(3) . . . . ?
 P7 N20 C60 C61 -117.1(3) . . . . ?
 P7 N21 C62A C63A 100.6(4) . . . . ?
 P7 N21 C62B C63B -104.1(18) . . . . ?
 P7 N21 C64 C65 -131.8(3) . . . . ?
 P8 N22 C66 C67 -117.0(3) . . . . ?
 P8 N22 C68 C69 -135.9(3) . . . . ?
 P8 N23 C70 C71 -142.4(3) . . . . ?
 P8 N23 C72 C73 -102.7(3) . . . . ?
 P8 N24 C74 C75 -111.4(3) . . . . ?
 P8 N24 C76 C77 -101.1(4) . . . . ?
 P9 N25 C78 C79 -104.4(4) . . . . ?
 P9 N25 C80 C81 -136.3(3) . . . . ?
 P9 N26 C82 C83 -140.3(3) . . . . ?
 P9 N26 C84 C85 -104.7(3) . . . . ?
 P9 N27 C86 C87 -107.8(4) . . . . ?
 P9 N27 C88 C89 -97.9(4) . . . . ?
 P10 C90 C91A F23 57.9(5) . . . . ?
 P10 C90 C91A F24 -65.4(5) . . . . ?
 P10 C90 C91A F25 175.4(3) . . . . ?
 P10 C90 C91B F23A 81(2) . . . . ?
 P10 C90 C91B F24A -36(3) . . . . ?
 P10 C90 C91B F25A -157.6(18) . . . . ?
 P10 C92 C93 F28 -68.0(5) . . . . ?
 P10 C92 C93 F29 172.9(3) . . . . ?
 P10 C92 C93 F30 53.4(6) . . . . ?
 P10 C92A C93A F28A -64(3) . . . . ?
 P10 C92A C93A F29A 176.2(19) . . . . ?
 P10 C92A C93A F30A 60(3) . . . . ?
 P10 C94 C95 F31 -2.9(5) . . . . ?
 P10 C94 C95 C96 176.1(3) . . . . ?
 P10 C94 C98 F34 3.8(5) . . . . ?
 P10 C94 C98 C97 -176.3(3) . . . . ?
 F21 C90 C91A F23 -66.2(5) . . . . ?
 F21 C90 C91A F24 170.4(3) . . . . ?
 F21 C90 C91A F25 51.3(5) . . . . ?
 F21A C90 C91B F23A -83(3) . . . . ?
 F21A C90 C91B F24A 159(2) . . . . ?
 F21A C90 C91B F25A 38(3) . . . . ?
 F22 C90 C91A F23 -176.0(4) . . . . ?
 F22 C90 C91A F24 60.7(5) . . . . ?
 F22 C90 C91A F25 -58.4(5) . . . . ?
 F22A C90 C91B F23A 177(2) . . . . ?
 F22A C90 C91B F24A 60(3) . . . . ?
 F22A C90 C91B F25A -62(2) . . . . ?
 F26 C92 C93 F28 170.9(3) . . . . ?
 F26 C92 C93 F29 51.7(5) . . . . ?
 F26 C92 C93 F30 -67.7(5) . . . . ?
 F26A C92A C93A F28A 174(3) . . . . ?
 F26A C92A C93A F29A 54(3) . . . . ?
 F26A C92A C93A F30A -62(3) . . . . ?
 F27 C92 C93 F28 60.8(5) . . . . ?
 F27 C92 C93 F29 -58.4(5) . . . . ?
 F27 C92 C93 F30 -177.9(4) . . . . ?
 F27A C92A C93A F28A 62(3) . . . . ?
 F27A C92A C93A F29A -58(3) . . . . ?
 F27A C92A C93A F30A -175(2) . . . . ?
 F31 C95 C96 F32 0.4(5) . . . . ?
 F31 C95 C96 N28 179.6(3) . . . . ?
 F33 C97 C98 F34 0.3(5) . . . . ?
 F33 C97 C98 C94 -179.6(3) . . . . ?
 N28 C97 C98 F34 -180.0(3) . . . . ?
 N28 C97 C98 C94 0.1(6) . . . . ?
 C94 C95 C96 F32 -178.6(3) . . . . ?
 C94 C95 C96 N28 0.5(6) . . . . ?
 C95 C94 C98 F34 -179.9(3) . . . . ?
 C95 C94 C98 C97 0.0(5) . . . . ?
 C96 N28 C97 F33 179.7(3) . . . . ?
 C96 N28 C97 C98 0.0(6) . . . . ?
 C97 N28 C96 F32 178.8(3) . . . . ?
 C97 N28 C96 C95 -0.4(6) . . . . ?
 C98 C94 C95 F31 -179.3(3) . . . . ?
 C98 C94 C95 C96 -0.3(5) . . . . ?
 F4 C41 C42 F6 66.5(4) . . . . ?
 F4 C41 C42 F7 -169.8(3) . . . . ?
 F4 C41 C42 F8 -51.8(4) . . . . ?
 F5 C41 C42 F6 178.0(3) . . . . ?
 F5 C41 C42 F7 -58.3(4) . . . . ?
 F5 C41 C42 F8 59.7(4) . . . . ?
 F9 C43 C44 F11 -52.7(3) . . . . ?
 F9 C43 C44 F12 65.3(3) . . . . ?
 F9 C43 C44 F13 -172.5(2) . . . . ?
 F10 C43 C44 F11 57.6(4) . . . . ?
 F10 C43 C44 F12 175.6(3) . . . . ?
 F10 C43 C44 F13 -62.2(3) . . . . ?
 F14 C46 C47 F15 -1.9(5) . . . . ?
 F14 C46 C47 N14 177.2(3) . . . . ?
 F16 C48 C49 F17 1.8(5) . . . . ?
 F16 C48 C49 C45 -179.8(3) . . . . ?
 N1 P1 N2 P2 -134.8(6) . . . . ?
 N1 P1 N3 P3 -46.2(5) . . . . ?
 N1 P1 N4 P4 -74.1(6) . . . . ?
 N2 P1 N1 C1 44.5(3) . . . . ?
 N2 P1 N3 P3 72.5(5) . . . . ?
 N2 P1 N4 P4 162.5(5) . . . . ?
 N2 P2 N5 C5 -78.2(3) . . . . ?
 N2 P2 N5 C7 92.2(3) . . . . ?
 N2 P2 N6 C9 -8.7(3) . . . . ?
 N2 P2 N6 C11 178.9(2) . . . . ?
 N2 P2 N7 C13 168.2(2) . . . . ?
 N2 P2 N7 C15 -34.3(3) . . . . ?
 N3 P1 N1 C1 164.1(3) . . . . ?
 N3 P1 N2 P2 111.9(6) . . . . ?
 N3 P1 N4 P4 38.2(6) . . . . ?
 N3 P3 N8 C17 111.2(3) . . . . ?
 N3 P3 N8 C19 -61.2(3) . . . . ?
 N3 P3 N9 C21 171.8(3) . . . . ?
 N3 P3 N9 C23 -29.7(3) . . . . ?
 N3 P3 N10 C25 166.4(2) . . . . ?
 N3 P3 N10 C27 -24.0(3) . . . . ?
 N4 P1 N1 C1 -78.5(3) . . . . ?
 N4 P1 N2 P2 -11.2(7) . . . . ?
 N4 P1 N3 P3 -164.4(4) . . . . ?
 N4 P4 N11 C29 -30.6(3) . . . . ?
 N4 P4 N11 C31 166.7(2) . . . . ?
 N4 P4 N12 C33 171.7(2) . . . . ?
 N4 P4 N12 C35 -13.6(3) . . . . ?
 N4 P4 N13 C37 -69.3(3) . . . . ?
 N4 P4 N13 C39 91.4(3) . . . . ?
 N5 P2 N2 P1 101.2(6) . . . . ?
 N5 P2 N6 C9 117.3(2) . . . . ?
 N5 P2 N6 C11 -55.1(3) . . . . ?
 N5 P2 N7 C13 41.0(3) . . . . ?
 N5 P2 N7 C15 -161.4(2) . . . . ?
 N6 P2 N2 P1 -140.4(6) . . . . ?
 N6 P2 N5 C5 162.1(2) . . . . ?
 N6 P2 N5 C7 -27.4(3) . . . . ?
 N6 P2 N7 C13 -71.0(3) . . . . ?
 N6 P2 N7 C15 86.6(2) . . . . ?
 N7 P2 N2 P1 -17.5(7) . . . . ?
 N7 P2 N5 C5 45.8(3) . . . . ?
 N7 P2 N5 C7 -143.8(2) . . . . ?
 N7 P2 N6 C9 -132.5(2) . . . . ?
 N7 P2 N6 C11 55.1(3) . . . . ?
 N8 P3 N3 P1 20.3(5) . . . . ?
 N8 P3 N9 C21 44.2(3) . . . . ?
 N8 P3 N9 C23 -157.3(2) . . . . ?
 N8 P3 N10 C25 -64.9(3) . . . . ?
 N8 P3 N10 C27 104.7(2) . . . . ?
 N9 P3 N3 P1 -97.9(5) . . . . ?
 N9 P3 N8 C17 -128.4(3) . . . . ?
 N9 P3 N8 C19 59.2(3) . . . . ?
 N9 P3 N10 C25 48.1(3) . . . . ?
 N9 P3 N10 C27 -142.3(2) . . . . ?
 N10 P3 N3 P1 141.3(4) . . . . ?
 N10 P3 N8 C17 -9.8(3) . . . . ?
 N10 P3 N8 C19 177.8(2) . . . . ?
 N10 P3 N9 C21 -70.7(3) . . . . ?
 N10 P3 N9 C23 87.8(3) . . . . ?
 N11 P4 N4 P1 -50.8(6) . . . . ?
 N11 P4 N12 C33 48.4(3) . . . . ?
 N11 P4 N12 C35 -137.0(2) . . . . ?
 N11 P4 N13 C37 54.5(3) . . . . ?
 N11 P4 N13 C39 -144.8(2) . . . . ?
 N12 P4 N4 P1 -173.6(5) . . . . ?
 N12 P4 N11 C29 89.4(2) . . . . ?
 N12 P4 N11 C31 -73.3(3) . . . . ?
 N12 P4 N13 C37 171.2(2) . . . . ?
 N12 P4 N13 C39 -28.1(3) . . . . ?
 N13 P4 N4 P1 67.4(6) . . . . ?
 N13 P4 N11 C29 -158.4(2) . . . . ?
 N13 P4 N11 C31 39.0(3) . . . . ?
 N13 P4 N12 C33 -61.3(3) . . . . ?
 N13 P4 N12 C35 113.4(3) . . . . ?
 N14 C48 C49 F17 -178.0(3) . . . . ?
 N14 C48 C49 C45 0.4(6) . . . . ?
 N15 P6 N16 P7 -19.3(11) . . . . ?
 N15 P6 N17 P8 -180.0(7) . . . . ?
 N15 P6 N18 P9 -18.6(7) . . . . ?
 N16 P6 N15 C50 -86.1(3) . . . . ?
 N16 P6 N17 P8 -58.6(7) . . . . ?
 N16 P6 N18 P9 -136.5(7) . . . . ?
 N16 P7 N19 C54 -45.5(3) . . . . ?
 N16 P7 N19 C56 138.8(3) . . . . ?
 N16 P7 N20 C58 -32.1(3) . . . . ?
 N16 P7 N20 C60 156.6(3) . . . . ?
 N16 P7 N21 C62A -55.1(4) . . . . ?
 N16 P7 N21 C62B -23.2(11) . . . . ?
 N16 P7 N21 C64 151.6(3) . . . . ?
 N17 P6 N15 C50 34.8(3) . . . . ?
 N17 P6 N16 P7 -140.4(10) . . . . ?
 N17 P6 N18 P9 100.3(7) . . . . ?
 N17 P8 N22 C66 88.9(3) . . . . ?
 N17 P8 N22 C68 -76.6(3) . . . . ?
 N17 P8 N23 C70 171.7(3) . . . . ?
 N17 P8 N23 C72 -32.2(3) . . . . ?
 N17 P8 N24 C74 -178.2(2) . . . . ?
 N17 P8 N24 C76 -3.2(3) . . . . ?
 N18 P6 N15 C50 156.2(3) . . . . ?
 N18 P6 N16 P7 94.0(10) . . . . ?
 N18 P6 N17 P8 65.0(7) . . . . ?
 N18 P9 N25 C78 -28.5(3) . . . . ?
 N18 P9 N25 C80 166.0(3) . . . . ?
 N18 P9 N26 C82 -61.5(3) . . . . ?
 N18 P9 N26 C84 102.8(3) . . . . ?
 N18 P9 N27 C86 168.7(3) . . . . ?
 N18 P9 N27 C88 -19.3(3) . . . . ?
 N19 P7 N16 P6 15.3(11) . . . . ?
 N19 P7 N20 C58 92.6(3) . . . . ?
 N19 P7 N20 C60 -78.7(3) . . . . ?
 N19 P7 N21 C62A -179.5(3) . . . . ?
 N19 P7 N21 C62B -147.6(11) . . . . ?
 N19 P7 N21 C64 27.2(3) . . . . ?
 N20 P7 N16 P6 137.2(10) . . . . ?
 N20 P7 N19 C54 -167.7(3) . . . . ?
 N20 P7 N19 C56 16.6(3) . . . . ?
 N20 P7 N21 C62A 64.3(4) . . . . ?
 N20 P7 N21 C62B 96.2(11) . . . . ?
 N20 P7 N21 C64 -89.0(3) . . . . ?
 N21 P7 N16 P6 -104.9(10) . . . . ?
 N21 P7 N19 C54 77.5(3) . . . . ?
 N21 P7 N19 C56 -98.1(3) . . . . ?
 N21 P7 N20 C58 -152.9(3) . . . . ?
 N21 P7 N20 C60 35.8(3) . . . . ?
 N22 P8 N17 P6 144.9(7) . . . . ?
 N22 P8 N23 C70 46.7(3) . . . . ?
 N22 P8 N23 C72 -157.2(2) . . . . ?
 N22 P8 N24 C74 -53.1(3) . . . . ?
 N22 P8 N24 C76 121.9(3) . . . . ?
 N23 P8 N17 P6 28.3(8) . . . . ?
 N23 P8 N22 C66 -148.6(3) . . . . ?
 N23 P8 N22 C68 45.9(3) . . . . ?
 N23 P8 N24 C74 56.2(3) . . . . ?
 N23 P8 N24 C76 -128.7(3) . . . . ?
 N24 P8 N17 P6 -97.0(7) . . . . ?
 N24 P8 N22 C66 -31.9(3) . . . . ?
 N24 P8 N22 C68 162.6(2) . . . . ?
 N24 P8 N23 C70 -64.4(3) . . . . ?
 N24 P8 N23 C72 91.8(3) . . . . ?
 N25 P9 N18 P6 -129.6(7) . . . . ?
 N25 P9 N26 C82 57.5(3) . . . . ?
 N25 P9 N26 C84 -138.1(3) . . . . ?
 N25 P9 N27 C86 49.5(3) . . . . ?
 N25 P9 N27 C88 -138.5(3) . . . . ?
 N26 P9 N18 P6 -12.9(8) . . . . ?
 N26 P9 N25 C78 -155.5(3) . . . . ?
 N26 P9 N25 C80 39.0(3) . . . . ?
 N26 P9 N27 C86 -61.7(3) . . . . ?
 N26 P9 N27 C88 110.3(3) . . . . ?
 N27 P9 N18 P6 108.6(7) . . . . ?
 N27 P9 N25 C78 91.7(3) . . . . ?
 N27 P9 N25 C80 -73.7(3) . . . . ?
 N27 P9 N26 C82 175.0(2) . . . . ?
 N27 P9 N26 C84 -20.7(3) . . . . ?
 C5 N5 C7 C8 -62.8(4) . . . . ?
 C7 N5 C5 C6 -42.0(4) . . . . ?
 C9 N6 C11 C12 76.0(3) . . . . ?
 C11 N6 C9 C10 79.4(3) . . . . ?
 C13 N7 C15 C16 66.2(4) . . . . ?
 C15 N7 C13 C14 64.3(4) . . . . ?
 C17 N8 C19 C20 58.1(4) . . . . ?
 C19 N8 C17 C18 56.2(4) . . . . ?
 C21 N9 C23 C24 73.6(4) . . . . ?
 C23 N9 C21 C22 61.0(4) . . . . ?
 C25 N10 C27 C28 81.9(3) . . . . ?
 C27 N10 C25 C26 76.3(3) . . . . ?
 C29 N11 C31 C32 62.6(3) . . . . ?
 C31 N11 C29 C30 64.7(4) . . . . ?
 C33 N12 C35 C36 77.3(4) . . . . ?
 C35 N12 C33 C34 74.0(4) . . . . ?
 C37 N13 C39 C40 -55.6(4) . . . . ?
 C39 N13 C37 C38 -55.2(4) . . . . ?
 C45 C46 C47 F15 178.6(3) . . . . ?
 C45 C46 C47 N14 -2.3(6) . . . . ?
 C46 C45 C49 F17 175.6(3) . . . . ?
 C46 C45 C49 C48 -2.6(5) . . . . ?
 C47 N14 C48 F16 -178.7(3) . . . . ?
 C47 N14 C48 C49 1.1(6) . . . . ?
 C48 N14 C47 F15 179.0(3) . . . . ?
 C48 N14 C47 C46 -0.1(6) . . . . ?
 C49 C45 C46 F14 -175.9(3) . . . . ?
 C49 C45 C46 C47 3.5(5) . . . . ?
 C54 N19 C56 C57 53.4(4) . . . . ?
 C56 N19 C54 C55 55.4(4) . . . . ?
 C58 N20 C60 C61 71.2(4) . . . . ?
 C60 N20 C58 C59 74.4(4) . . . . ?
 C62A N21 C64 C65 74.0(4) . . . . ?
 C62B N21 C64 C65 42.7(12) . . . . ?
 C64 N21 C62A C63A -103.3(4) . . . . ?
 C64 N21 C62B C63B 80.9(18) . . . . ?
 C66 N22 C68 C69 57.5(4) . . . . ?
 C68 N22 C66 C67 49.3(4) . . . . ?
 C70 N23 C72 C73 55.0(4) . . . . ?
 C72 N23 C70 C71 60.2(4) . . . . ?
 C74 N24 C76 C77 74.3(4) . . . . ?
 C76 N24 C74 C75 73.3(4) . . . . ?
 C78 N25 C80 C81 57.7(4) . . . . ?
 C80 N25 C78 C79 62.2(4) . . . . ?
 C82 N26 C84 C85 60.1(4) . . . . ?
 C84 N26 C82 C83 54.0(4) . . . . ?
 C86 N27 C88 C89 74.4(4) . . . . ?
 C88 N27 C86 C87 79.5(4) . . . . ?

_shelx_res_file
;
TITL hartmann26_twin1_hklf4_a.res in P-1
    hartmann26_twin1_hklf4.res
    created by SHELXL-2018/3 at 09:26:45 on 17-Sep-2025
REM Old TITL hartmann26_twin1_hklf4 in P-1
REM SHELXT solution in P-1: R1 0.176, Rweak 0.041, Alpha 0.123
REM <I/s> 0.000 for 0 systematic absences, Orientation as input
REM Formula found by SHELXT: C104 N24 F32 P10
CELL 0.71073 13.027734 14.729584 34.518222 86.6398 85.3139 86.6755
ZERR 4 0.000242 0.000234 0.000518 0.0013 0.0014 0.0014
LATT 1
SFAC C H F N P
UNIT 196 400 68 56 20
SADI F26 C92 F26A C92A
SADI N1 H1 N15 H15
SADI F27 C92 F27A C92A
SADI F28 C93 F28A C93A
SADI F29 C93 F29A C93A
SADI F30 C93 F30A C93A
SADI C92 C93 C92A C93A
SADI 0.04 F18A C92 F18A C92A
SADI 0.04 F19A C92 F19A C92A
SADI 0.04 F20A C92 F20A C92A
SADI 0.04 F26 F27 F26A F27A
SADI 0.04 F26 C93 F26A C93A
SADI 0.04 F27 C93 F27A C93A
SADI 0.04 F28 F29 F28A F29A
SADI 0.04 F28 F30 F28A F30A
SADI 0.04 F28 C92 F28A C92A
SADI 0.04 F29 F30 F29A F30A
SADI 0.04 F29 C92 F29A C92A
SADI 0.04 F30 C92 F30A C92A
SADI 0.04 F18B C92 F18B C92A
SADI 0.04 F20B C92 F20B C92A
SADI 0.04 F19B C92 F19B C92A
SADI 0.04 C90 C92 C90 C92A
SADI 0.04 C92 C94 C92A C94
SADI F21 C90 F21A C90
SADI F22 C90 F22A C90
SADI F23 C91A F23A C91B
SADI F24 C91A F24A C91B
SADI F25 C91A F25A C91B
SADI C90 C91A C90 C91B
SADI 0.04 F23 F24 F23A F24A
SADI 0.04 F23 F25 F23A F25A
SADI 0.04 F23 C90 F23A C90
SADI 0.04 F24 F25 F24A F25A
SADI 0.04 F24 C90 F24A C90
SADI 0.04 F25 C90 F25A C90
RIGU 0.001 0.001 F21 F22 F23 F24 F25 C90 C91A
RIGU 0.001 0.001 F26 F27 F28 F29 F30 C92 C93
SIMU 0.001 0.002 2 F21 F22 F23 F24 F25 C90 C91A
SIMU 0.001 0.002 2 F26 F27 F28 F29 F30 C92 C93
RIGU 0.001 0.001 F21A F22A F23A F24A F25A C90 C91B
RIGU 0.001 0.001 F26A F27A F28A F29A F30A C92A C93A
SIMU 0.001 0.002 2 F21A F22A F23A F24A F25A C90 C91B
SIMU 0.001 0.002 2 F26A F27A F28A F29A F30A C92A C93A
SIMU 0.001 0.002 2 P10 > F20B

L.S. 11
PLAN  11
TEMP -173
CONF
BOND $H
more -1
list 4
fmap 2 53
acta
SHEL 99 0.709
OMIT -7 1 -26
OMIT -6 -2 -4
OMIT -6 2 -2
OMIT -4 2 29
OMIT -3 -20 -15
OMIT -1 -1 -28
OMIT -1 0 13
OMIT -1 8 5
OMIT -1 12 1
OMIT 0 -7 0
OMIT 0 -3 2
OMIT 0 -2 16
OMIT 0 -1 -17
OMIT 0 -1 -15
OMIT 0 0 -13
OMIT 0 0 13
OMIT 0 5 -2
OMIT 1 0 29
OMIT 1 5 42
OMIT 2 1 -3
OMIT 2 12 -3
OMIT 3 -3 -30
OMIT 8 7 25
OMIT 9 0 -24
OMIT 11 -6 15
REM <olex2.extras>
REM <HklSrc "%.\\hartmann26_twin1_hklf5.hkl">
REM </olex2.extras>

WGHT    0.131400    2.530000
BASF   0.19145
FVAR       2.01267   0.90505   0.77557
P1    5    0.543712    0.756186    0.147685    11.00000    0.01209    0.01209 =
         0.00867   -0.00076    0.00006   -0.00068
P2    5    0.635219    0.571431    0.118983    11.00000    0.01504    0.01190 =
         0.00984   -0.00020    0.00028    0.00111
P3    5    0.321860    0.797853    0.127280    11.00000    0.01060    0.01821 =
         0.01475   -0.00089    0.00128    0.00130
P4    5    0.688833    0.909330    0.122358    11.00000    0.01163    0.01419 =
         0.01139   -0.00009   -0.00030   -0.00199
P5    5    0.041636    0.272944    0.104075    11.00000    0.01638    0.01960 =
         0.01653   -0.00380    0.00141    0.00177
P6    5    0.439455    0.258124    0.352406    11.00000    0.01298    0.01135 =
         0.01000   -0.00040   -0.00128   -0.00051
P7    5    0.669033    0.274402    0.365888    11.00000    0.01415    0.01812 =
         0.01882    0.00042   -0.00220   -0.00196
P8    5    0.311929    0.427510    0.381603    11.00000    0.01982    0.01295 =
         0.01059   -0.00119    0.00020    0.00225
P9    5    0.341926    0.079370    0.381995    11.00000    0.01971    0.01457 =
         0.01293   -0.00100    0.00168   -0.00566
P10   5    0.040126    0.242726    0.606604    11.00000    0.03469    0.01492 =
         0.01854   -0.00204    0.00359    0.00086
PART 1
F18A  3    0.067568    0.345465    0.592063    21.00000    0.04944    0.01498 =
         0.02059   -0.00007    0.00474    0.00029
PART 2
F18B  3   -0.025902    0.346424    0.602930   -21.00000    0.04041    0.02028 =
         0.02073   -0.00282    0.00264    0.00246
PART 1
F19A  3   -0.080567    0.274021    0.613177    21.00000    0.03615    0.02918 =
         0.02024   -0.00585   -0.00030    0.00555
PART 2
F19B  3   -0.076063    0.200392    0.627020   -21.00000    0.03648    0.02134 =
         0.02100   -0.00263    0.00195    0.00046
PART 1
F20A  3    0.014923    0.138184    0.617027    21.00000    0.03839    0.01798 =
         0.02099    0.00036    0.00141   -0.00409
PART 2
F20B  3    0.097754    0.147603    0.613503   -21.00000    0.03694    0.01622 =
         0.02009   -0.00015    0.00278   -0.00134
PART 1
F21   3    0.093152    0.263164    0.527602    21.00000    0.06847    0.02816 =
         0.01842   -0.00245    0.00814    0.00625
PART 2
F21A  3    0.097160    0.194855    0.532719   -21.00000    0.06818    0.02805 =
         0.02386   -0.00722   -0.00216    0.00405
PART 1
F22   3    0.029684    0.131924    0.544221    21.00000    0.07628    0.02255 =
         0.02309   -0.00880    0.00041    0.00677
PART 2
F22A  3   -0.019511    0.129916    0.562060   -21.00000    0.06921    0.02692 =
         0.02482   -0.00528   -0.00388    0.00353
PART 1
F23   3   -0.101908    0.344789    0.539384    21.00000    0.07141    0.03168 =
         0.02712   -0.00755   -0.01281    0.01136
PART 2
F23A  3   -0.059462    0.350557    0.528433   -21.00000    0.06787    0.02667 =
         0.02242   -0.00501   -0.00201    0.00336
PART 1
F24   3   -0.161628    0.211693    0.553278    21.00000    0.06719    0.04383 =
         0.03532   -0.00839   -0.01064   -0.00576
PART 2
F24A  3   -0.169074    0.264648    0.559789   -21.00000    0.06724    0.02740 =
         0.02394   -0.00470   -0.00205    0.00335
PART 1
F25   3   -0.078861    0.241367    0.497647    21.00000    0.07918    0.03874 =
         0.02413   -0.00883   -0.01131    0.00245
PART 2
F25A  3   -0.104404    0.218194    0.505659   -21.00000    0.06740    0.02758 =
         0.02282   -0.00546   -0.00250    0.00221
PART 1
F26   3    0.213449    0.153653    0.633045    21.00000    0.03507    0.03161 =
         0.03367   -0.00315    0.00753    0.00635
PART 2
F26A  3    0.155931    0.345117    0.555611   -21.00000    0.03564    0.05507 =
         0.03723   -0.00355    0.01041   -0.00416
PART 1
F27   3    0.210693    0.149672    0.570373    21.00000    0.04859    0.02779 =
         0.03405   -0.00846    0.01529    0.00735
PART 2
F27A  3    0.177120    0.374025    0.615201   -21.00000    0.03557    0.05482 =
         0.03740   -0.00355    0.01004   -0.00401
PART 1
F28   3    0.265363    0.325584    0.562286    21.00000    0.06296    0.04039 =
         0.05087   -0.00056    0.03043   -0.00998
PART 2
F28A  3    0.283261    0.210737    0.626013   -21.00000    0.03518    0.05663 =
         0.03792   -0.00326    0.01070   -0.00279
PART 1
F29   3    0.363413    0.237299    0.596400    21.00000    0.04208    0.05494 =
         0.07641   -0.01124    0.02554    0.00046
PART 2
F29A  3    0.342787    0.296553    0.578186   -21.00000    0.03418    0.05651 =
         0.03698   -0.00405    0.01163   -0.00293
PART 1
F30   3    0.255980    0.334124    0.624481    21.00000    0.04243    0.03853 =
         0.05540   -0.01513    0.01718   -0.01288
PART 2
F30A  3    0.266193    0.179452    0.567058   -21.00000    0.03453    0.05657 =
         0.03888   -0.00460    0.01015   -0.00213
PART 0
F31   3    0.039843    0.428917    0.651465    11.00000    0.03921    0.01714 =
         0.03051   -0.00473   -0.00710    0.00480
F32   3    0.042259    0.451636    0.725299    11.00000    0.05504    0.04058 =
         0.03729   -0.02203   -0.01344    0.00987
F33   3    0.064210    0.150398    0.756403    11.00000    0.05194    0.05050 =
         0.02185    0.00967   -0.00286    0.00082
F34   3    0.061019    0.107962    0.684561    11.00000    0.05176    0.02127 =
         0.02984    0.00537   -0.00125   -0.00473
N28   4    0.053983    0.301133    0.741108    11.00000    0.02626    0.04566 =
         0.02514   -0.00467   -0.00211    0.00732
C90   1    0.019949    0.222267    0.552300    11.00000    0.06780    0.02600 =
         0.02259   -0.00623   -0.00250    0.00404
PART 1
C91A  1   -0.082709    0.255559    0.536241    21.00000    0.06872    0.03013 =
         0.02409   -0.00796   -0.00699    0.00307
PART 2
C91B  1   -0.081658    0.262845    0.536830   -21.00000    0.06756    0.02647 =
         0.02267   -0.00566   -0.00242    0.00346
PART 1
C92   1    0.187420    0.204909    0.600329    21.00000    0.04081    0.02790 =
         0.03656   -0.00690    0.01658    0.00099
PART 2
C92A  1    0.162995    0.305347    0.591680   -21.00000    0.03482    0.05550 =
         0.03722   -0.00387    0.01046   -0.00353
PART 1
C93   1    0.268751    0.277241    0.595727    21.00000    0.04364    0.03440 =
         0.04545   -0.00760    0.02110   -0.00359
PART 2
C93A  1    0.263359    0.246444    0.591313   -21.00000    0.03471    0.05601 =
         0.03751   -0.00386    0.01062   -0.00319
PART 0
C94   1    0.050538    0.265376    0.660771    11.00000    0.01856    0.01969 =
         0.02158   -0.00094    0.00278    0.00059
C95   1    0.046764    0.352368    0.674726    11.00000    0.01891    0.02175 =
         0.02651   -0.00486   -0.00140    0.00392
C96   1    0.048255    0.365937    0.713782    11.00000    0.02249    0.03279 =
         0.02668   -0.01009   -0.00377    0.00668
C97   1    0.057832    0.219070    0.728999    11.00000    0.02322    0.04125 =
         0.02203    0.00383   -0.00100    0.00091
C98   1    0.056394    0.196840    0.690690    11.00000    0.02916    0.02254 =
         0.02255   -0.00052    0.00140   -0.00064

F1    3    0.092792    0.172277    0.096479    11.00000    0.02318    0.01691 =
         0.02070   -0.00535    0.00595   -0.00122
F2    3   -0.069807    0.230604    0.115955    11.00000    0.01731    0.03398 =
         0.02035   -0.00360    0.00185   -0.00259
F3    3   -0.008610    0.374726    0.109133    11.00000    0.02520    0.02161 =
         0.02584   -0.00380    0.00157    0.00857
F4    3    0.087011    0.244217    0.026419    11.00000    0.03572    0.03044 =
         0.01745   -0.00259    0.00480    0.00134
F5    3   -0.009637    0.370888    0.035894    11.00000    0.04737    0.02571 =
         0.02743    0.00658    0.00172    0.00864
F6    3   -0.084492    0.147868    0.050249    11.00000    0.06998    0.04398 =
         0.03345   -0.00866   -0.00185   -0.02452
F7    3   -0.175096    0.276913    0.055438    11.00000    0.02710    0.07768 =
         0.03347    0.00016   -0.00978    0.00306
F8    3   -0.093275    0.244865    0.000641    11.00000    0.04976    0.09318 =
         0.02084   -0.00219   -0.01394   -0.00940
F9    3    0.195792    0.381169    0.118756    11.00000    0.02573    0.02611 =
         0.03957   -0.01454    0.00254   -0.00594
F10   3    0.179441    0.374721    0.056873    11.00000    0.03370    0.02112 =
         0.03280    0.00765    0.00366   -0.00070
F11   3    0.357998    0.307188    0.082259    11.00000    0.01847    0.03342 =
         0.04778   -0.00365    0.00855   -0.00544
F12   3    0.281594    0.208789    0.121534    11.00000    0.02260    0.03539 =
         0.03192    0.00447   -0.00019    0.00448
F13   3    0.275852    0.202858    0.059354    11.00000    0.02509    0.02247 =
         0.03367   -0.00591    0.01014    0.00015
F14   3    0.057712    0.418281    0.171797    11.00000    0.03598    0.02886 =
         0.03706   -0.01833   -0.00128    0.00399
F15   3    0.085939    0.383205    0.244927    11.00000    0.03998    0.07507 =
         0.03604   -0.03469   -0.01060    0.00599
F16   3    0.083669    0.078995    0.234694    11.00000    0.04085    0.05571 =
         0.03156    0.01918   -0.00455    0.00602
F17   3    0.058358    0.095883    0.160663    11.00000    0.02594    0.02462 =
         0.02733    0.00139    0.00491    0.00326
N1    4    0.511213    0.762523    0.195478    11.00000    0.01749    0.02001 =
         0.01562    0.00030   -0.00103    0.00263
N2    4    0.574765    0.654204    0.137213    11.00000    0.02419    0.01208 =
         0.01689   -0.00100    0.00412    0.00147
N3    4    0.439512    0.794091    0.129152    11.00000    0.01452    0.03371 =
         0.02323    0.00026   -0.00120    0.00260
N4    4    0.634669    0.819933    0.133778    11.00000    0.01812    0.02097 =
         0.02385    0.00495   -0.00466   -0.00883
N5    4    0.711445    0.507341    0.147077    11.00000    0.01679    0.01580 =
         0.01533    0.00162   -0.00383    0.00037
N6    4    0.549746    0.502158    0.106250    11.00000    0.01554    0.01497 =
         0.01469   -0.00405    0.00088   -0.00169
N7    4    0.715853    0.601582    0.081241    11.00000    0.01558    0.01549 =
         0.01210    0.00008    0.00361    0.00216
N8    4    0.247758    0.762415    0.166225    11.00000    0.01679    0.01919 =
         0.01383    0.00020    0.00270    0.00193
N9    4    0.295004    0.730776    0.092962    11.00000    0.01716    0.01985 =
         0.01759   -0.00219    0.00482   -0.00050
N10   4    0.285364    0.905488    0.117243    11.00000    0.01248    0.01544 =
         0.01931   -0.00059    0.00048   -0.00044
N11   4    0.627516    0.975164    0.089670    11.00000    0.01600    0.01570 =
         0.01128   -0.00107    0.00021   -0.00180
N12   4    0.808092    0.879909    0.105800    11.00000    0.01413    0.01631 =
         0.01993   -0.00142    0.00087   -0.00033
N13   4    0.699958    0.981530    0.156620    11.00000    0.01137    0.02633 =
         0.01372   -0.00633   -0.00184   -0.00081
N14   4    0.086770    0.231444    0.240018    11.00000    0.02490    0.07175 =
         0.02128   -0.00881   -0.00619    0.00758
N15   4    0.440810    0.233692    0.305603    11.00000    0.02803    0.01706 =
         0.01377   -0.00067   -0.00481    0.00220
N16   4    0.552045    0.272452    0.363461    11.00000    0.01303    0.03558 =
         0.02610   -0.00267   -0.00263   -0.00518
N17   4    0.368577    0.348081    0.360043    11.00000    0.03171    0.02419 =
         0.01872   -0.00745   -0.00721    0.01346
N18   4    0.396526    0.169668    0.374959    11.00000    0.03817    0.02145 =
         0.02219    0.00103    0.00098   -0.01404
N19   4    0.737065    0.248102    0.325188    11.00000    0.01499    0.02530 =
         0.02113    0.00014    0.00047   -0.00042
N20   4    0.697871    0.376933    0.377297    11.00000    0.01626    0.01718 =
         0.02680    0.00114   -0.00784   -0.00293
N21   4    0.709676    0.201668    0.400477    11.00000    0.02416    0.02708 =
         0.02213    0.00490    0.00336    0.00542
N22   4    0.301504    0.526372    0.356258    11.00000    0.02336    0.01461 =
         0.01764    0.00403    0.00086    0.00275
N23   4    0.372891    0.455658    0.419279    11.00000    0.02842    0.01605 =
         0.01458   -0.00275   -0.00314   -0.00251
N24   4    0.191698    0.402174    0.394500    11.00000    0.01998    0.01423 =
         0.02005   -0.00091   -0.00009   -0.00167
N25   4    0.260353    0.088840    0.420876    11.00000    0.02138    0.02281 =
         0.01684   -0.00616    0.00413   -0.00670
N26   4    0.268197    0.047409    0.348878    11.00000    0.02121    0.01994 =
         0.01365   -0.00435   -0.00239   -0.00154
N27   4    0.429021   -0.005596    0.387715    11.00000    0.02505    0.01933 =
         0.02020   -0.00149   -0.00048   -0.00160
C1    1    0.563739    0.718371    0.228641    11.00000    0.02403    0.01671 =
         0.00878   -0.00019   -0.00249   -0.00066
C2    1    0.678547    0.738280    0.223377    11.00000    0.02263    0.02986 =
         0.02470    0.00341   -0.00966   -0.00455
AFIX 137
H2A   2    0.709044    0.714482    0.198864    11.00000   -1.50000
H2B   2    0.714072    0.708863    0.245116    11.00000   -1.50000
H2C   2    0.685821    0.804206    0.222792    11.00000   -1.50000
AFIX   0
C3    1    0.514619    0.759788    0.265644    11.00000    0.03701    0.03069 =
         0.01435   -0.00098    0.00019   -0.00094
AFIX 137
H3A   2    0.526121    0.825087    0.264496    11.00000   -1.50000
H3B   2    0.545818    0.729982    0.288298    11.00000   -1.50000
H3C   2    0.440354    0.750911    0.267917    11.00000   -1.50000
AFIX   0
C4    1    0.550202    0.615724    0.231523    11.00000    0.03234    0.02034 =
         0.01692    0.00215   -0.00070   -0.00533
AFIX 137
H4A   2    0.476520    0.604348    0.233944    11.00000   -1.50000
H4B   2    0.582428    0.588429    0.254428    11.00000   -1.50000
H4C   2    0.582982    0.588598    0.208045    11.00000   -1.50000
AFIX   0
C5    1    0.813235    0.538628    0.154355    11.00000    0.02278    0.02289 =
         0.02163    0.00467   -0.00856   -0.00335
AFIX  23
H5A   2    0.818578    0.601802    0.143201    11.00000   -1.20000
H5B   2    0.867021    0.500150    0.140240    11.00000   -1.20000
AFIX   0
C6    1    0.836140    0.536684    0.196621    11.00000    0.02483    0.03370 =
         0.02864   -0.00537   -0.01228    0.00267
AFIX 137
H6A   2    0.780935    0.570978    0.211389    11.00000   -1.50000
H6B   2    0.901951    0.564349    0.198709    11.00000   -1.50000
H6C   2    0.840387    0.473466    0.207174    11.00000   -1.50000
AFIX   0
C7    1    0.678507    0.426421    0.170353    11.00000    0.01973    0.01606 =
         0.01929    0.00234    0.00194    0.00345
AFIX  23
H7A   2    0.607517    0.414370    0.164567    11.00000   -1.20000
H7B   2    0.676738    0.438903    0.198277    11.00000   -1.20000
AFIX   0
C8    1    0.748104    0.341693    0.162952    11.00000    0.02657    0.01836 =
         0.02895    0.00192   -0.00067    0.00358
AFIX 137
H8A   2    0.750633    0.328941    0.135333    11.00000   -1.50000
H8B   2    0.720762    0.289781    0.178765    11.00000   -1.50000
H8C   2    0.817763    0.351764    0.169989    11.00000   -1.50000
AFIX   0
C9    1    0.438428    0.513973    0.116899    11.00000    0.01527    0.01777 =
         0.02432    0.00175   -0.00223   -0.00183
AFIX  23
H9A   2    0.400730    0.494594    0.095291    11.00000   -1.20000
H9B   2    0.420354    0.579503    0.119991    11.00000   -1.20000
AFIX   0
C10   1    0.402090    0.460702    0.154245    11.00000    0.01826    0.02618 =
         0.02653    0.00072   -0.00038   -0.00169
AFIX 137
H10A  2    0.422684    0.396046    0.152025    11.00000   -1.50000
H10B  2    0.326815    0.468026    0.158384    11.00000   -1.50000
H10C  2    0.433424    0.483808    0.176319    11.00000   -1.50000
AFIX   0
C11   1    0.582472    0.417332    0.087305    11.00000    0.02339    0.01596 =
         0.01948   -0.00414   -0.00183   -0.00135
AFIX  23
H11A  2    0.548062    0.366141    0.101867    11.00000   -1.20000
H11B  2    0.657774    0.406120    0.088715    11.00000   -1.20000
AFIX   0
C12   1    0.557966    0.418475    0.044760    11.00000    0.04008    0.02754 =
         0.02090   -0.00824   -0.00158   -0.00917
AFIX 137
H12A  2    0.484002    0.432470    0.042925    11.00000   -1.50000
H12B  2    0.576993    0.358669    0.034477    11.00000   -1.50000
H12C  2    0.597175    0.465018    0.029576    11.00000   -1.50000
AFIX   0
C13   1    0.795716    0.537871    0.063620    11.00000    0.01836    0.01916 =
         0.01852   -0.00076    0.00409    0.00393
AFIX  23
H13A  2    0.771492    0.516243    0.039498    11.00000   -1.20000
H13B  2    0.805554    0.484265    0.081875    11.00000   -1.20000
AFIX   0
C14   1    0.898624    0.580874    0.053957    11.00000    0.02215    0.02660 =
         0.04022   -0.00168    0.01274    0.00098
AFIX 137
H14A  2    0.889842    0.632970    0.035305    11.00000   -1.50000
H14B  2    0.948759    0.535826    0.042545    11.00000   -1.50000
H14C  2    0.923620    0.601551    0.077793    11.00000   -1.50000
AFIX   0
C15   1    0.686272    0.680592    0.055621    11.00000    0.02152    0.01871 =
         0.01136    0.00247    0.00149    0.00071
AFIX  23
H15A  2    0.749158    0.712685    0.046435    11.00000   -1.20000
H15B  2    0.640324    0.723164    0.071089    11.00000   -1.20000
AFIX   0
C16   1    0.631890    0.657570    0.020292    11.00000    0.02410    0.02800 =
         0.01548    0.00229   -0.00107    0.00132
AFIX 137
H16A  2    0.677634    0.617366    0.004133    11.00000   -1.50000
H16B  2    0.614373    0.713751    0.005048    11.00000   -1.50000
H16C  2    0.568687    0.626787    0.028971    11.00000   -1.50000
AFIX   0
C17   1    0.177358    0.821100    0.190467    11.00000    0.01592    0.02204 =
         0.01277   -0.00117    0.00116    0.00156
AFIX  23
H17A  2    0.106724    0.799508    0.190756    11.00000   -1.20000
H17B  2    0.176506    0.883882    0.178524    11.00000   -1.20000
AFIX   0
C18   1    0.206354    0.823168    0.232203    11.00000    0.04148    0.02997 =
         0.01747   -0.00232   -0.00255   -0.00464
AFIX 137
H18A  2    0.196441    0.763440    0.245604    11.00000   -1.50000
H18B  2    0.162506    0.869604    0.245720    11.00000   -1.50000
H18C  2    0.278794    0.837794    0.232168    11.00000   -1.50000
AFIX   0
C19   1    0.260837    0.666879    0.180979    11.00000    0.02550    0.02052 =
         0.02219    0.00359    0.00293    0.00304
AFIX  23
H19A  2    0.292675    0.665405    0.206103    11.00000   -1.20000
H19B  2    0.309296    0.633827    0.162437    11.00000   -1.20000
AFIX   0
C20   1    0.160870    0.616546    0.186986    11.00000    0.03373    0.02499 =
         0.02449    0.00277   -0.00004   -0.00481
AFIX 137
H20A  2    0.112115    0.648646    0.205280    11.00000   -1.50000
H20B  2    0.175789    0.554387    0.197530    11.00000   -1.50000
H20C  2    0.130642    0.614349    0.161997    11.00000   -1.50000
AFIX   0
C21   1    0.189185    0.708385    0.086552    11.00000    0.02039    0.02879 =
         0.02126   -0.00206   -0.00339   -0.00383
AFIX  23
H21A  2    0.164403    0.747994    0.064696    11.00000   -1.20000
H21B  2    0.143398    0.721230    0.110138    11.00000   -1.20000
AFIX   0
C22   1    0.182148    0.609225    0.077419    11.00000    0.03379    0.03592 =
         0.05215   -0.01555   -0.00984   -0.00777
AFIX 137
H22A  2    0.221220    0.597824    0.052540    11.00000   -1.50000
H22B  2    0.109751    0.596309    0.075713    11.00000   -1.50000
H22C  2    0.210939    0.569677    0.098122    11.00000   -1.50000
AFIX   0
C23   1    0.371807    0.718236    0.059490    11.00000    0.02789    0.02064 =
         0.01642   -0.00465    0.00373    0.00192
AFIX  23
H23A  2    0.364343    0.657506    0.049506    11.00000   -1.20000
H23B  2    0.441558    0.718283    0.068920    11.00000   -1.20000
AFIX   0
C24   1    0.364902    0.788494    0.026108    11.00000    0.02865    0.02719 =
         0.01823   -0.00283    0.00350   -0.00126
AFIX 137
H24A  2    0.299326    0.784522    0.014435    11.00000   -1.50000
H24B  2    0.422196    0.777215    0.006470    11.00000   -1.50000
H24C  2    0.368695    0.849412    0.035720    11.00000   -1.50000
AFIX   0
C25   1    0.182066    0.932927    0.104825    11.00000    0.01622    0.02130 =
         0.01883   -0.00037   -0.00185    0.00289
AFIX  23
H25A  2    0.149181    0.978687    0.122453    11.00000   -1.20000
H25B  2    0.139319    0.879157    0.107436    11.00000   -1.20000
AFIX   0
C26   1    0.183280    0.972931    0.062877    11.00000    0.02744    0.02657 =
         0.01848    0.00276   -0.00299    0.00208
AFIX 137
H26A  2    0.116303    1.004087    0.058602    11.00000   -1.50000
H26B  2    0.196720    0.923811    0.044877    11.00000   -1.50000
H26C  2    0.237596    1.016515    0.058286    11.00000   -1.50000
AFIX   0
C27   1    0.347514    0.980303    0.126434    11.00000    0.01705    0.01832 =
         0.02393   -0.00289    0.00214   -0.00193
AFIX  23
H27A  2    0.336846    1.031843    0.107202    11.00000   -1.20000
H27B  2    0.421281    0.959661    0.123491    11.00000   -1.20000
AFIX   0
C28   1    0.323292    1.014369    0.167060    11.00000    0.02173    0.02694 =
         0.02531   -0.00992   -0.00162    0.00009
AFIX 137
H28A  2    0.362636    1.067991    0.169900    11.00000   -1.50000
H28B  2    0.342258    0.966287    0.186420    11.00000   -1.50000
H28C  2    0.249361    1.030795    0.171059    11.00000   -1.50000
AFIX   0
C29   1    0.569621    0.933541    0.061226    11.00000    0.01881    0.02187 =
         0.01332    0.00022   -0.00309   -0.00219
AFIX  23
H29A  2    0.504318    0.970321    0.058464    11.00000   -1.20000
H29B  2    0.551437    0.872153    0.071855    11.00000   -1.20000
AFIX   0
C30   1    0.624532    0.924253    0.020886    11.00000    0.03132    0.03181 =
         0.01070   -0.00185    0.00249   -0.00530
AFIX 137
H30A  2    0.578041    0.899232    0.003797    11.00000   -1.50000
H30B  2    0.686160    0.883295    0.022745    11.00000   -1.50000
H30C  2    0.644742    0.984254    0.010149    11.00000   -1.50000
AFIX   0
C31   1    0.650726    1.071240    0.080415    11.00000    0.02281    0.01554 =
         0.01868    0.00216   -0.00006   -0.00001
AFIX  23
H31A  2    0.691220    1.075944    0.054898    11.00000   -1.20000
H31B  2    0.693938    1.091267    0.100279    11.00000   -1.20000
AFIX   0
C32   1    0.554145    1.135229    0.078966    11.00000    0.03076    0.02001 =
         0.02984    0.00499   -0.00605    0.00398
AFIX 137
H32A  2    0.574476    1.198063    0.073729    11.00000   -1.50000
H32B  2    0.513056    1.130350    0.104007    11.00000   -1.50000
H32C  2    0.513044    1.118259    0.058234    11.00000   -1.50000
AFIX   0
C33   1    0.877899    0.947355    0.087437    11.00000    0.01374    0.02534 =
         0.02206    0.00090    0.00322   -0.00204
AFIX  23
H33A  2    0.943132    0.941631    0.100432    11.00000   -1.20000
H33B  2    0.846243    1.009096    0.091617    11.00000   -1.20000
AFIX   0
C34   1    0.902544    0.937673    0.044002    11.00000    0.03475    0.06243 =
         0.02259   -0.00470    0.00880   -0.01707
AFIX 137
H34A  2    0.952630    0.982151    0.034002    11.00000   -1.50000
H34B  2    0.839228    0.948619    0.030549    11.00000   -1.50000
H34C  2    0.931658    0.876009    0.039462    11.00000   -1.50000
AFIX   0
C35   1    0.854345    0.787161    0.111297    11.00000    0.01695    0.01734 =
         0.03183   -0.00465   -0.00554    0.00261
AFIX  23
H35A  2    0.896762    0.771658    0.087233    11.00000   -1.20000
H35B  2    0.798409    0.744052    0.115250    11.00000   -1.20000
AFIX   0
C36   1    0.921423    0.774138    0.145495    11.00000    0.01676    0.03158 =
         0.03365    0.00412   -0.00591    0.00104
AFIX 137
H36A  2    0.955123    0.712893    0.145756    11.00000   -1.50000
H36B  2    0.878360    0.781579    0.169855    11.00000   -1.50000
H36C  2    0.973976    0.819557    0.142894    11.00000   -1.50000
AFIX   0
C37   1    0.605857    1.030715    0.173237    11.00000    0.01658    0.03034 =
         0.01729   -0.00597    0.00005    0.00306
AFIX  23
H37A  2    0.549328    1.024390    0.156242    11.00000   -1.20000
H37B  2    0.618830    1.096284    0.173203    11.00000   -1.20000
AFIX   0
C38   1    0.570938    0.997403    0.214346    11.00000    0.03157    0.02588 =
         0.02233   -0.00478    0.00946   -0.00081
AFIX 137
H38A  2    0.506358    1.030478    0.222860    11.00000   -1.50000
H38B  2    0.624001    1.008127    0.231859    11.00000   -1.50000
H38C  2    0.559892    0.932079    0.214883    11.00000   -1.50000
AFIX   0
C39   1    0.789079    0.980637    0.180066    11.00000    0.01729    0.02539 =
         0.01905   -0.00373   -0.00499   -0.00189
AFIX  23
H39A  2    0.848991    0.949312    0.166010    11.00000   -1.20000
H39B  2    0.773422    0.945296    0.204922    11.00000   -1.20000
AFIX   0
C40   1    0.817875    1.075496    0.188851    11.00000    0.02786    0.03511 =
         0.03488   -0.01105    0.00045   -0.01619
AFIX 137
H40A  2    0.877960    1.070695    0.204323    11.00000   -1.50000
H40B  2    0.759688    1.106262    0.203510    11.00000   -1.50000
H40C  2    0.834528    1.110642    0.164380    11.00000   -1.50000
AFIX   0

C41   1    0.007875    0.282593    0.050073    11.00000    0.03113    0.02477 =
         0.01864    0.00033   -0.00006    0.00223
C42   1   -0.088363    0.237029    0.039713    11.00000    0.03829    0.05539 =
         0.01936   -0.00304   -0.00708   -0.00593
C43   1    0.175738    0.323337    0.090925    11.00000    0.02146    0.01592 =
         0.02323   -0.00288    0.00260    0.00245
C44   1    0.273712    0.258417    0.088197    11.00000    0.01721    0.02264 =
         0.02938    0.00056    0.00508   -0.00086
C45   1    0.062997    0.259043    0.158933    11.00000    0.01304    0.02854 =
         0.01630   -0.00425   -0.00065    0.00345
C46   1    0.067024    0.330108    0.183626    11.00000    0.01480    0.03915 =
         0.02465   -0.01211   -0.00141    0.00267
C47   1    0.080367    0.312903    0.222761    11.00000    0.01976    0.05499 =
         0.02590   -0.01771   -0.00558    0.00537
C48   1    0.079479    0.163458    0.217660    11.00000    0.02101    0.04389 =
         0.02266    0.00472   -0.00066    0.00520
C49   1    0.067548    0.173319    0.178174    11.00000    0.01511    0.03294 =
         0.02047   -0.00184    0.00055    0.00363
C50   1    0.437169    0.297104    0.270592    11.00000    0.02502    0.01788 =
         0.01062    0.00069   -0.00023    0.00070
C51   1    0.325561    0.327146    0.264342    11.00000    0.03152    0.03971 =
         0.02595   -0.00060   -0.00693    0.00919
AFIX 137
H51A  2    0.286694    0.273641    0.260781    11.00000   -1.50000
H51B  2    0.323473    0.368641    0.241132    11.00000   -1.50000
H51C  2    0.294738    0.358476    0.287092    11.00000   -1.50000
AFIX   0
C52   1    0.482141    0.244333    0.235531    11.00000    0.03848    0.03232 =
         0.01331   -0.00209    0.00239    0.00730
AFIX 137
H52A  2    0.552784    0.221692    0.239778    11.00000   -1.50000
H52B  2    0.482669    0.284784    0.211948    11.00000   -1.50000
H52C  2    0.439697    0.192813    0.232470    11.00000   -1.50000
AFIX   0
C53   1    0.502589    0.377739    0.274756    11.00000    0.04455    0.02878 =
         0.01929    0.00315   -0.00087   -0.01380
AFIX 137
H53A  2    0.472172    0.413518    0.296281    11.00000   -1.50000
H53B  2    0.505064    0.416078    0.250552    11.00000   -1.50000
H53C  2    0.572665    0.355555    0.280118    11.00000   -1.50000
AFIX   0
C54   1    0.711015    0.169144    0.304484    11.00000    0.02406    0.03641 =
         0.03061   -0.01271    0.00013    0.00113
AFIX  23
H54A  2    0.690356    0.190859    0.278419    11.00000   -1.20000
H54B  2    0.650642    0.141492    0.318848    11.00000   -1.20000
AFIX   0
C55   1    0.797669    0.095496    0.299408    11.00000    0.03143    0.03796 =
         0.02981   -0.00740    0.00261    0.00479
AFIX 137
H55A  2    0.858843    0.122353    0.286010    11.00000   -1.50000
H55B  2    0.775348    0.047613    0.283939    11.00000   -1.50000
H55C  2    0.814453    0.069236    0.325015    11.00000   -1.50000
AFIX   0
C56   1    0.828749    0.295110    0.308814    11.00000    0.02469    0.03315 =
         0.02707    0.00577    0.00128   -0.00105
AFIX  23
H56A  2    0.890767    0.254381    0.312461    11.00000   -1.20000
H56B  2    0.835025    0.349988    0.323515    11.00000   -1.20000
AFIX   0
C57   1    0.826449    0.323440    0.266032    11.00000    0.03772    0.05129 =
         0.03318    0.01135    0.00816    0.00937
AFIX 137
H57A  2    0.841648    0.269950    0.250528    11.00000   -1.50000
H57B  2    0.878292    0.368333    0.258821    11.00000   -1.50000
H57C  2    0.757918    0.350387    0.261036    11.00000   -1.50000
AFIX   0
C58   1    0.637202    0.457925    0.364391    11.00000    0.02468    0.01933 =
         0.03718    0.00381   -0.00672   -0.00134
AFIX  23
H58A  2    0.629021    0.500636    0.385667    11.00000   -1.20000
H58B  2    0.567577    0.439851    0.359518    11.00000   -1.20000
AFIX   0
C59   1    0.684184    0.508052    0.327449    11.00000    0.04083    0.02617 =
         0.03398    0.00550   -0.01078   -0.00491
AFIX 137
H59A  2    0.756265    0.519459    0.330703    11.00000   -1.50000
H59B  2    0.645283    0.566166    0.322975    11.00000   -1.50000
H59C  2    0.680974    0.470506    0.305106    11.00000   -1.50000
AFIX   0
C60   1    0.792755    0.394202    0.395971    11.00000    0.02470    0.02662 =
         0.04402    0.00143   -0.01610   -0.00818
AFIX  23
H60A  2    0.832964    0.438180    0.379052    11.00000   -1.20000
H60B  2    0.835492    0.336601    0.398154    11.00000   -1.20000
AFIX   0
C61   1    0.771601    0.431517    0.436327    11.00000    0.06164    0.04639 =
         0.04418   -0.00590   -0.02750   -0.01637
AFIX 137
H61A  2    0.727993    0.487864    0.434549    11.00000   -1.50000
H61B  2    0.837012    0.444187    0.446535    11.00000   -1.50000
H61C  2    0.736209    0.386467    0.453816    11.00000   -1.50000
AFIX   0
PART 1
C62A  1    0.659218    0.210472    0.440604    31.00000    0.02780    0.02161 =
         0.01728   -0.00042   -0.00518   -0.00379
AFIX  23
H62A  2    0.625970    0.272328    0.442746    31.00000   -1.20000
H62B  2    0.712310    0.202554    0.459648    31.00000   -1.20000
AFIX   0
PART 2
C62B  1    0.625917    0.175715    0.433258   -31.00000    0.04034    0.02225 =
         0.02981    0.00953    0.00837    0.00371
AFIX  23
H62C  2    0.556229    0.193115    0.424909   -31.00000   -1.20000
H62D  2    0.630401    0.109260    0.439625   -31.00000   -1.20000
AFIX   0
PART 1
C63A  1    0.578470    0.140021    0.450371    31.00000    0.02676    0.03524 =
         0.01750    0.00491   -0.00301   -0.00397
AFIX 137
H63A  2    0.541192    0.152220    0.475510    31.00000   -1.50000
H63B  2    0.612555    0.078968    0.451802    31.00000   -1.50000
H63C  2    0.529764    0.143594    0.430080    31.00000   -1.50000
AFIX   0
PART 2
C63B  1    0.644628    0.222940    0.465426   -31.00000    0.08209    0.06460 =
         0.04819   -0.03991    0.00907   -0.03027
AFIX  33
H63D  2    0.593286    0.208512    0.486930   -31.00000   -1.50000
H63E  2    0.713807    0.205080    0.473341   -31.00000   -1.50000
H63F  2    0.639986    0.288537    0.458695   -31.00000   -1.50000
AFIX   0
PART 0
C64   1    0.813605    0.157263    0.399670    11.00000    0.02505    0.02559 =
         0.02862    0.00183   -0.00550    0.00088
AFIX  23
H64A  2    0.853278    0.184904    0.418789    11.00000   -1.20000
H64B  2    0.849240    0.168614    0.373537    11.00000   -1.20000
AFIX   0
C65   1    0.812764    0.055376    0.408912    11.00000    0.02666    0.02859 =
         0.04079    0.00668   -0.00185    0.00493
AFIX 137
H65A  2    0.766448    0.028625    0.392263    11.00000   -1.50000
H65B  2    0.788617    0.043691    0.436292    11.00000   -1.50000
H65C  2    0.882685    0.027965    0.404155    11.00000   -1.50000
AFIX   0
C66   1    0.214361    0.551668    0.332390    11.00000    0.02106    0.03432 =
         0.02022    0.00979    0.00281    0.00726
AFIX  23
H66A  2    0.179193    0.608463    0.341875    11.00000   -1.20000
H66B  2    0.164300    0.503270    0.336327    11.00000   -1.20000
AFIX   0
C67   1    0.243584    0.565958    0.289163    11.00000    0.03779    0.03690 =
         0.02247    0.00655   -0.00281    0.00705
AFIX 137
H67A  2    0.282940    0.620767    0.284388    11.00000   -1.50000
H67B  2    0.180908    0.573275    0.275153    11.00000   -1.50000
H67C  2    0.285808    0.513077    0.279987    11.00000   -1.50000
AFIX   0
C68   1    0.390098    0.584665    0.348913    11.00000    0.02858    0.01893 =
         0.02012    0.00257    0.00485   -0.00148
AFIX  23
H68A  2    0.419853    0.578144    0.321836    11.00000   -1.20000
H68B  2    0.443758    0.563200    0.366538    11.00000   -1.20000
AFIX   0
C69   1    0.361963    0.685216    0.354891    11.00000    0.06379    0.01870 =
         0.02759    0.00027    0.01233   -0.00505
AFIX 137
H69A  2    0.316777    0.709414    0.334951    11.00000   -1.50000
H69B  2    0.424930    0.719072    0.352812    11.00000   -1.50000
H69C  2    0.326122    0.691705    0.380746    11.00000   -1.50000
AFIX   0
C70   1    0.340229    0.537227    0.440694    11.00000    0.03941    0.01808 =
         0.01857   -0.00515   -0.00047   -0.00353
AFIX  23
H70A  2    0.294636    0.519159    0.463884    11.00000   -1.20000
H70B  2    0.299533    0.579762    0.423867    11.00000   -1.20000
AFIX   0
C71   1    0.430113    0.586833    0.453802    11.00000    0.05210    0.02519 =
         0.03842   -0.00790   -0.01325   -0.00982
AFIX 137
H71A  2    0.469684    0.545794    0.471121    11.00000   -1.50000
H71B  2    0.403348    0.640420    0.467714    11.00000   -1.50000
H71C  2    0.474960    0.606101    0.430978    11.00000   -1.50000
AFIX   0
C72   1    0.432200    0.385078    0.441552    11.00000    0.02942    0.02029 =
         0.01416   -0.00096   -0.00636   -0.00005
AFIX  23
H72A  2    0.499082    0.409219    0.446385    11.00000   -1.20000
H72B  2    0.447023    0.331760    0.425424    11.00000   -1.20000
AFIX   0
C73   1    0.378565    0.353336    0.480362    11.00000    0.04418    0.02158 =
         0.01536    0.00020   -0.00639   -0.00478
AFIX 137
H73A  2    0.365089    0.405224    0.496908    11.00000   -1.50000
H73B  2    0.422882    0.306866    0.493256    11.00000   -1.50000
H73C  2    0.313164    0.327464    0.475928    11.00000   -1.50000
AFIX   0
C74   1    0.117331    0.465639    0.414609    11.00000    0.02509    0.02600 =
         0.01537   -0.00081    0.00455    0.00080
AFIX  23
H74A  2    0.054642    0.473221    0.400098    11.00000   -1.20000
H74B  2    0.147608    0.525828    0.414228    11.00000   -1.20000
AFIX   0
C75   1    0.086347    0.435219    0.456525    11.00000    0.03878    0.06947 =
         0.02044    0.00112    0.01211   -0.01175
AFIX 137
H75A  2    0.058191    0.374810    0.457315    11.00000   -1.50000
H75B  2    0.033898    0.478777    0.467620    11.00000   -1.50000
H75C  2    0.146960    0.432440    0.471687    11.00000   -1.50000
AFIX   0
C76   1    0.148900    0.317839    0.384036    11.00000    0.02414    0.01978 =
         0.05922   -0.00706   -0.01199   -0.00026
AFIX  23
H76A  2    0.107096    0.292352    0.406918    11.00000   -1.20000
H76B  2    0.206496    0.272995    0.377677    11.00000   -1.20000
AFIX   0
C77   1    0.083014    0.329869    0.350218    11.00000    0.02840    0.04662 =
         0.06857   -0.03083   -0.02181    0.00960
AFIX 137
H77A  2    0.032398    0.380912    0.354378    11.00000   -1.50000
H77B  2    0.046963    0.274071    0.347959    11.00000   -1.50000
H77C  2    0.126659    0.342478    0.326236    11.00000   -1.50000
AFIX   0
C78   1    0.282186    0.149061    0.451332    11.00000    0.03087    0.02833 =
         0.01817   -0.01024    0.00219   -0.00435
AFIX  23
H78A  2    0.218525    0.186126    0.458713    11.00000   -1.20000
H78B  2    0.334785    0.191348    0.440376    11.00000   -1.20000
AFIX   0
C79   1    0.320369    0.099911    0.487924    11.00000    0.07837    0.04787 =
         0.01812   -0.00626   -0.01239   -0.01310
AFIX 137
H79A  2    0.269051    0.057642    0.499051    11.00000   -1.50000
H79B  2    0.330909    0.144583    0.506979    11.00000   -1.50000
H79C  2    0.385710    0.065889    0.481283    11.00000   -1.50000
AFIX   0
C80   1    0.178009    0.025551    0.431982    11.00000    0.02868    0.02690 =
         0.01981    0.00201    0.00563   -0.01076
AFIX  23
H80A  2    0.199864   -0.016861    0.453451    11.00000   -1.20000
H80B  2    0.168388   -0.011022    0.409514    11.00000   -1.20000
AFIX   0
C81   1    0.074994    0.073877    0.444937    11.00000    0.02540    0.04478 =
         0.03911   -0.00868    0.00976   -0.01135
AFIX 137
H81A  2    0.083236    0.108394    0.467806    11.00000   -1.50000
H81B  2    0.023232    0.028626    0.451568    11.00000   -1.50000
H81C  2    0.052464    0.115594    0.423743    11.00000   -1.50000
AFIX   0
C82   1    0.177495    0.105506    0.339643    11.00000    0.02414    0.02384 =
         0.02125   -0.00276   -0.00564   -0.00053
AFIX  23
H82A  2    0.195504    0.143706    0.315769    11.00000   -1.20000
H82B  2    0.159994    0.146847    0.361091    11.00000   -1.20000
AFIX   0
C83   1    0.082911    0.054587    0.333469    11.00000    0.02520    0.03900 =
         0.02991   -0.00171   -0.00430   -0.00456
AFIX 137
H83A  2    0.094187    0.023374    0.309057    11.00000   -1.50000
H83B  2    0.023002    0.097763    0.332173    11.00000   -1.50000
H83C  2    0.070359    0.009686    0.355184    11.00000   -1.50000
AFIX   0
C84   1    0.299673   -0.023307    0.320903    11.00000    0.02907    0.02441 =
         0.02007   -0.00946    0.00076   -0.00707
AFIX  23
H84A  2    0.242709   -0.064794    0.320438    11.00000   -1.20000
H84B  2    0.360045   -0.059698    0.330159    11.00000   -1.20000
AFIX   0
C85   1    0.327101    0.014466    0.279796    11.00000    0.03568    0.04084 =
         0.01820   -0.01074    0.00250   -0.00908
AFIX 137
H85A  2    0.268419    0.051924    0.270576    11.00000   -1.50000
H85B  2    0.343626   -0.035958    0.262651    11.00000   -1.50000
H85C  2    0.386987    0.051850    0.279588    11.00000   -1.50000
AFIX   0
C86   1    0.397193   -0.096545    0.401901    11.00000    0.03913    0.02012 =
         0.03145   -0.00033   -0.00152    0.00027
AFIX  23
H86A  2    0.431320   -0.142074    0.384430    11.00000   -1.20000
H86B  2    0.321822   -0.098695    0.400384    11.00000   -1.20000
AFIX   0
C87   1    0.422410   -0.123135    0.443192    11.00000    0.06077    0.02714 =
         0.03508    0.00308   -0.00979    0.00692
AFIX 137
H87A  2    0.495813   -0.115692    0.445667    11.00000   -1.50000
H87B  2    0.406799   -0.186864    0.449450    11.00000   -1.50000
H87C  2    0.380951   -0.084071    0.461204    11.00000   -1.50000
AFIX   0
C88   1    0.538689    0.000133    0.374777    11.00000    0.02237    0.03043 =
         0.03925   -0.01498    0.00105    0.00044
AFIX  23
H88A  2    0.580197   -0.031974    0.394661    11.00000   -1.20000
H88B  2    0.555843    0.064921    0.373090    11.00000   -1.20000
AFIX   0
C89   1    0.569650   -0.040306    0.335453    11.00000    0.03137    0.04222 =
         0.03817   -0.01302    0.00516    0.00087
AFIX 137
H89A  2    0.541951   -0.100700    0.335183    11.00000   -1.50000
H89B  2    0.645027   -0.045719    0.331314    11.00000   -1.50000
H89C  2    0.541818   -0.000421    0.314655    11.00000   -1.50000
AFIX   0
H15   2    0.400568    0.183549    0.301377    11.00000    0.04680
H1    2    0.439842    0.763153    0.205710    11.00000   -1.20000
HKLF 5


REM  hartmann26_twin1_hklf4_a.res in P-1
REM wR2 = 0.2168, GooF = S = 1.054, Restrained GooF = 1.064 for all data
REM R1 = 0.0700 for 45476 Fo > 4sig(Fo) and 0.0945 for all 62940 data
REM 1745 parameters refined using 420 restraints

END

WGHT      0.1314      2.5352

REM Highest difference peak  0.817,  deepest hole -0.626,  1-sigma level  0.116
Q1    1   0.6042  0.7593  0.1981  11.00000  0.05    0.82
Q2    1   0.6305  0.7248  0.2628  11.00000  0.05    0.80
Q3    1   0.6968  0.3202  0.3811  11.00000  0.05    0.76
Q4    1   0.4549  0.7777  0.2414  11.00000  0.05    0.60
Q5    1   0.3838  0.0992  0.4825  11.00000  0.05    0.59
Q6    1   0.3667  0.0198  0.3823  11.00000  0.05    0.59
Q7    1   0.5221  0.2620  0.3174  11.00000  0.05    0.58
Q8    1   0.7145  0.9486  0.1406  11.00000  0.05    0.56
Q9    1   0.2986  0.8579  0.1189  11.00000  0.05    0.56
Q10   1   0.6056  0.9387  0.0769  11.00000  0.05    0.53
Q11   1  -0.0637  0.1790  0.1187  11.00000  0.05    0.53
;
_shelx_res_checksum                87001
_shelx_hkl_file
;
   0   0   6 124943. 1391.22   1
   0   0   7 6417.40 83.0705   1
   0   0   7 13969.2 319.839  -2
   0   0  -7 13969.2 319.839   1
   0   0   8 20025.5 165.151   1
   0   0   9 1385.07 49.9251   1
   0   0  10 59154.9 319.458   1
   0   0 -11 25723.4 199.923   1
   0   0 -12 44031.2 318.900   1
   0   0  13 9678.37 142.970   1
   0   0 -14 78462.0 429.311   1
   0  -1 -14 100207. 901.906  -2
   0   0  14 100207. 901.906   1
   0   0  15 16281.8 192.761   1
   0  -1 -15 16173.8 516.742  -2
   0   0  15 16173.8 516.742   1
   0   0  16 20173.2 326.323   1
   0   1  16 69018.7 589.343  -2
   0   0 -16 69018.7 589.343   1
   0   0  17 4090.59 209.475   1
   0  -1 -17 8595.45 287.976  -2
   0   0  17 8595.45 287.976   1
   0   1  18 98266.7 674.826  -2
   0   0 -18 98266.7 674.826   1
   0  -1 -19 7339.41 243.856  -2
   0   0  19 7339.41 243.856   1
   0  -1 -20 7386.64 253.069  -2
   0   0  20 7386.64 253.069   1
   0   1  21 4358.35 88.2167  -2
   0   0 -21 4358.35 88.2167   1
   0  -1 -22 3066.83 54.8830  -2
   0   0  22 3066.83 54.8830   1
   0   1  23 929.498 205.574  -2
   0   0 -23 929.498 205.574   1
   0   1  24 3682.45 190.507  -2
   0   0 -24 3682.45 190.507   1
   0  -1 -25 7471.72 334.706  -2
   0   0  25 7471.72 334.706   1
   0  -1 -26 9367.09 339.493  -2
   0   0  26 9367.09 339.493   1
   0  -1 -27 9280.80 323.893  -2
   0   0  27 9280.80 323.893   1
   0  -1 -28 11511.2 339.256  -2
   0   0  28 11511.2 339.256   1
   0   0  29 3762.65 270.903   1
   0  -1 -29 4247.58 365.837  -2
   0   0  29 4247.58 365.837   1
   0   0 -30 6773.14 167.224   1
   0   0  31 614.464 100.880   1
   0   0 -32 1555.98 120.221   1
   0   0  33 6575.69 175.086   1
   0   0  34 14362.0 370.561   1
   0   0 -35 871.340 168.166   1
   0   0  36 1112.57 165.474   1
   0   0  37 876.609 282.528   1
   0  -2 -37 1087.13 429.852  -2
   0   0  37 1087.13 429.852   1
   0   2  38 3092.48 350.972  -2
   0   0 -38 3092.48 350.972   1
   0  -2 -39 1110.73 359.571  -2
   0   0  39 1110.73 359.571   1
   0   2  40 2576.14 348.892  -2
   0   0 -40 2576.14 348.892   1
   0  -2 -41 810.826 360.303  -2
   0   0  41 810.826 360.303   1
   0   2  42 3156.21 435.640  -2
   0   0 -42 3156.21 435.640   1
   0  -2 -43 3124.63 445.817  -2
   0   0  43 3124.63 445.817   1
   0  -2 -44 4933.63 114.379  -2
   0   0  44 4933.63 114.379   1
   0   2  45 545.263 408.308  -2
   0   0 -45 545.263 408.308   1
   0   2  46 983.746 408.847  -2
   0   0 -46 983.746 408.847   1
   0   2  47 1279.40 449.626  -2
   0   0 -47 1279.40 449.626   1
   0  -2 -48 3275.54 485.996  -2
   0   0  48 3275.54 485.996   1
   0  -2 -49 1813.39 583.053  -2
   0   0  49 1813.39 583.053   1
   0  -2 -50 2808.07 713.789  -2
   0   0  50 2808.07 713.789   1
   0   0  51 478.946 395.827   1
   0  -1  51 411.506 365.172   1
   0  -3 -50 384.573 623.131  -2
   0  -1  50 384.573 623.131   1
   0  -3 -49 1733.79 523.010  -2
   0  -1  49 1733.79 523.010   1
   0   3  48 1952.60 447.240  -2
   0   1 -48 1952.60 447.240   1
   0   3  47 2949.62 495.793  -2
   0   1 -47 2949.62 495.793   1
   0  -3 -46 1409.04 434.636  -2
   0  -1  46 1409.04 434.636   1
   0  -3 -45 291.343 403.678  -2
   0  -1  45 291.343 403.678   1
   0  -3 -44 726.210 144.416  -2
   0  -1  44 726.210 144.416   1
   0  -3 -43 77.8452 89.8063  -2
   0  -1  43 77.8452 89.8063   1
   0  -3 -42 1426.42 362.694  -2
   0  -1  42 1426.42 362.694   1
   0  -3 -41 468.228 347.014  -2
   0  -1  41 468.228 347.014   1
   0  -3 -40 4579.71 391.162  -2
   0  -1  40 4579.71 391.162   1
   0  -3 -39 686.751 325.441  -2
   0  -1  39 686.751 325.441   1
   0  -3 -38 6496.88 383.332  -2
   0  -1  38 6496.88 383.332   1
   0  -1  37 614.265 260.674   1
   0  -3 -37 470.778 440.258  -2
   0  -1  37 470.778 440.258   1
   0   1 -36 11468.2 375.250   1
   0   1 -35 1435.02 161.669   1
   0  -1  34 1207.73 157.562   1
   0   1 -33 73.8386 99.7735   1
   0   1 -32 2527.71 123.569   1
   0   1 -31 2529.04 130.072   1
   0  -1  30 6064.05 167.800   1
   0  -1  29 1004.54 118.793   1
   0  -2 -29 1697.95 350.918  -2
   0  -1  29 1697.95 350.918   1
   0  -1  28 8811.44 241.912   1
   0   2  28 9156.28 323.734  -2
   0   1 -28 9156.28 323.734   1
   0   2  27 2107.94 183.890  -2
   0   1 -27 2107.94 183.890   1
   0  -2 -26 3819.41 261.951  -2
   0  -1  26 3819.41 261.951   1
   0   2  25 437.109 211.454  -2
   0   1 -25 437.109 211.454   1
   0  -2 -24 3533.38 209.726  -2
   0  -1  24 3533.38 209.726   1
   0   2  23 1288.19 302.513  -2
   0   1 -23 1288.19 302.513   1
   0   2  22 7085.88 68.1618  -2
   0   1 -22 7085.88 68.1618   1
   0   2  21 1012.27 59.3571  -2
   0   1 -21 1012.27 59.3571   1
   0  -2 -20 6668.32 248.281  -2
   0  -1  20 6668.32 248.281   1
   0  -2 -19 2811.11 119.733  -2
   0  -1  19 2811.11 119.733   1
   0  -1  18 16364.7 325.659   1
   0   2  18 17231.6 287.249  -2
   0   1 -18 17231.6 287.249   1
   0  -1  17 6229.74 234.448   1
   0  -2 -17 6431.40 201.469  -2
   0  -1  17 6431.40 201.469   1
   0  -1  16 68241.8 442.012   1
   0  -2 -16 74792.6 559.230  -2
   0  -1  16 74792.6 559.230   1
   0   1 -15 4060.58 94.3413   1
   0  -2 -15 20387.0 413.837  -2
   0  -1  15 20387.0 413.837   1
   0  -1  14 3874.23 80.8616   1
   0  -1  13 25220.4 252.055   1
   0   1 -12 24635.2 169.960   1
   0  -1  11 36601.4 209.452   1
   0  -1  10 3726.99 69.6664   1
   0   1  -9 3484.10 49.5468   1
   0  -1   8 20238.4 100.715   1
   0  -1   7 2528.02 59.7754   1
   0   1  -6 66001.3 211.169   1
   0  -1  -6 89059.6 499.989  -2
   0  -1   6 89059.6 499.989   1
   0   1  -5 1972.34 55.6047   1
   0   1   5 5266.12 160.157  -2
   0   1  -5 5266.12 160.157   1
   0   1   6 45261.6 306.049   1
   0  -1   6 71193.5 371.229  -2
   0  -1  -6 71193.5 371.229   1
   0   1   7 72.1823 39.3480   1
   0  -1   7 1248.19 159.158  -2
   0  -1  -7 1248.19 159.158   1
   0  -1  -8 993.289 49.8169   1
   0   1   9 18498.9 191.537   1
   0  -1 -10 93099.2 434.036   1
   0   1  11 7146.36 133.653   1
   0   1  12 9269.28 163.067   1
   0   1  13 5700.45 150.278   1
   0   1  14 34730.6 324.995   1
   0  -1 -15 5482.28 246.141   1
   0   0 -15 8861.11 291.519  -2
   0   1  15 8861.11 291.519   1
   0   0 -16 217030. 1257.35  -2
   0   1  16 217030. 1257.35   1
   0   0  17 6898.19 324.917  -2
   0  -1 -17 6898.19 324.917   1
   0   0  18 64443.7 385.179  -2
   0  -1 -18 64443.7 385.179   1
   0   0 -19 8053.00 352.273  -2
   0   1  19 8053.00 352.273   1
   0   0 -20 26717.6 572.134  -2
   0   1  20 26717.6 572.134   1
   0   0 -21 2863.49 205.234  -2
   0   1  21 2863.49 205.234   1
   0   0 -22 1321.46 48.2411  -2
   0   1  22 1321.46 48.2411   1
   0   0  23 816.890 129.801  -2
   0  -1 -23 816.890 129.801   1
   0   0 -24 2982.84 267.821  -2
   0   1  24 2982.84 267.821   1
   0   0 -25 4972.06 299.962  -2
   0   1  25 4972.06 299.962   1
   0   0  26 2759.99 243.110  -2
   0  -1 -26 2759.99 243.110   1
   0   0 -27 5021.99 299.438  -2
   0   1  27 5021.99 299.438   1
   0   1  28 247.707 225.411   1
   0   0  28 3097.12 350.469  -2
   0  -1 -28 3097.12 350.469   1
   0   1  29 77.9585 150.239   1
   0   0 -29 1835.54 490.677  -2
   0   1  29 1835.54 490.677   1
   0  -1 -30 831.934 141.346   1
   0   1  31-4.45357 140.210   1
   0  -1 -32 1640.52 157.441   1
   0   1  33 2061.19 176.259   1
   0  -1 -34 4198.72 197.332   1
   0   1  35 90.6089 148.997   1
   0   1  36 829.596 215.211   1
   0  -1 -36 240.934 627.072  -2
   0   1  36 240.934 627.072   1
   0   1  37 272.360 186.658   1
   0  -1 -37 631.788 545.618  -2
   0   1  37 631.788 545.618   1
   0  -1 -38 173.874 310.088  -2
   0   1  38 173.874 310.088   1
   0  -1 -39 46.0367 140.162  -2
   0   1  39 46.0367 140.162   1
   0  -1 -40 1424.79 357.400  -2
   0   1  40 1424.79 357.400   1
   0  -1 -41 109.651 138.704  -2
   0   1  41 109.651 138.704   1
   0  -1 -42 2836.38 413.629  -2
   0   1  42 2836.38 413.629   1
   0  -1 -43 243.190 121.181  -2
   0   1  43 243.190 121.181   1
   0  -1 -44 154.825 86.4572  -2
   0   1  44 154.825 86.4572   1
   0  -1 -45 264.912 423.669  -2
   0   1  45 264.912 423.669   1
   0  -1 -46 986.075 411.809  -2
   0   1  46 986.075 411.809   1
   0   1  47 1655.55 432.249  -2
   0  -1 -47 1655.55 432.249   1
   0  -1 -48 123.889 176.189  -2
   0   1  48 123.889 176.189   1
   0  -1 -49 4084.86 613.813  -2
   0   1  49 4084.86 613.813   1
   0  -1 -50 427.653 538.277  -2
   0   1  50 427.653 538.277   1
   0   1  51 423.901 345.761   1
   0  -2  50 54.0113 359.730   1
   0  -4 -49 4188.49 666.115  -2
   0  -2  49 4188.49 666.115   1
   0  -4 -48 2218.77 448.349  -2
   0  -2  48 2218.77 448.349   1
   0   4  47 906.705 417.726  -2
   0   2 -47 906.705 417.726   1
   0  -4 -46 1900.92 425.708  -2
   0  -2  46 1900.92 425.708   1
   0  -4 -45 469.098 380.233  -2
   0  -2  45 469.098 380.233   1
   0   4  44 5785.41 119.212  -2
   0   2 -44 5785.41 119.212   1
   0  -4 -43 2031.75 407.790  -2
   0  -2  43 2031.75 407.790   1
   0  -4 -42 2587.07 379.421  -2
   0  -2  42 2587.07 379.421   1
   0  -4 -41 1094.12 377.781  -2
   0  -2  41 1094.12 377.781   1
   0  -4 -40 482.914 315.875  -2
   0  -2  40 482.914 315.875   1
   0  -4 -39 111.587 132.973  -2
   0  -2  39 111.587 132.973   1
   0  -4 -38 6592.26 374.972  -2
   0  -2  38 6592.26 374.972   1
   0  -2  37 453.945 260.464   1
   0   4  37 867.971 455.939  -2
   0   2 -37 867.971 455.939   1
   0  -2  36 1960.19 183.665   1
   0  -2  35 10.7844 149.520   1
   0   2 -34 950.962 145.462   1
   0  -2  33 3002.20 188.789   1
   0  -2  32 316.177 85.8525   1
   0  -2  31 454.079 90.2843   1
   0  -2  30 11683.2 176.427   1
   0  -2  29 3965.74 141.704   1
   0   3  29 4576.80 496.760  -2
   0   2 -29 4576.80 496.760   1
   0  -2  28 242.178 107.374   1
   0  -3 -28 1848.03 264.582  -2
   0  -2  28 1848.03 264.582   1
   0  -3 -27 1899.94 139.912  -2
   0  -2  27 1899.94 139.912   1
   0  -3 -26 389.555 125.353  -2
   0  -2  26 389.555 125.353   1
   0  -3 -25 1041.34 122.023  -2
   0  -2  25 1041.34 122.023   1
   0  -3 -24 28174.6 723.652  -2
   0  -2  24 28174.6 723.652   1
   0  -3 -23 6757.37 210.510  -2
   0  -2  23 6757.37 210.510   1
   0  -3 -22 10313.5 49.0887  -2
   0  -2  22 10313.5 49.0887   1
   0   3  21 11374.1 368.078  -2
   0   2 -21 11374.1 368.078   1
   0  -3 -20 43412.0 465.820  -2
   0  -2  20 43412.0 465.820   1
   0  -3 -19 3221.33 178.199  -2
   0  -2  19 3221.33 178.199   1
   0   2 -18 44973.5 237.091   1
   0  -3 -18 51499.0 463.602  -2
   0  -2  18 51499.0 463.602   1
   0   2 -17 5121.52 160.139   1
   0  -3 -17 6992.89 196.961  -2
   0  -2  17 6992.89 196.961   1
   0  -2  16 674.348 31.9560   1
   0  -3 -16 23815.7 355.072  -2
   0  -2  16 23815.7 355.072   1
   0  -2  15 33854.8 147.030   1
   0   3  15 36872.6 405.854  -2
   0   2 -15 36872.6 405.854   1
   0  -2  14 286.108 28.6947   1
   0  -2  13 13352.2 72.5128   1
   0   2 -12 559.462 32.5765   1
   0  -2  11 12116.2 80.1360   1
   0   2 -10 2093.03 37.7920   1
   0   2  -9 39645.4 123.276   1
   0   2  -8 140126. 499.986   1
   0   2  -7 69805.1 216.362   1
   0   2   7 81633.2 289.594  -2
   0   2  -7 81633.2 289.594   1
   0   2  -6 31486.3 130.716   1
   0   2   6 36174.8 202.094  -2
   0   2  -6 36174.8 202.094   1
   0  -2   5 2136.32 29.7184   1
   0  -2  -5 2579.34 58.1738  -2
   0  -2   5 2579.34 58.1738   1
   0  -2   4 11507.2 119.011   1
   0   2   4 17267.0 115.024  -2
   0   2  -4 17267.0 115.024   1
   0  -2   3 28834.8 169.984   1
   0  -2   3 15513.1 169.183  -2
   0  -2  -3 15513.1 169.183   1
   0  -2   4 16199.5 147.974  -2
   0  -2  -4 16199.5 147.974   1
   0   2  -5 2915.35 50.5871  -2
   0   2   5 2915.35 50.5871   1
   0   2   6 6028.33 75.9537   1
   0  -2   6 16180.4 164.257  -2
   0  -2  -6 16180.4 164.257   1
   0   2   7 28855.4 188.491   1
   0  -2   7 48406.2 231.813  -2
   0  -2  -7 48406.2 231.813   1
   0   2   8 33210.9 218.052   1
   0  -2   8 67733.0 325.585  -2
   0  -2  -8 67733.0 325.585   1
   0   2   9 32350.5 171.673   1
   0  -2 -10 6378.32 58.7874   1
   0   2  11 29033.0 149.166   1
   0  -2 -12 35677.9 165.200   1
   0   2  13 1304.75 42.6878   1
   0   2  14 4897.48 58.0015   1
   0  -2 -15 53453.9 226.576   1
   0   1 -15 53181.8 470.431  -2
   0   2  15 53181.8 470.431   1
   0   2  16 8990.22 98.1466   1
   0  -1  16 23099.4 365.619  -2
   0  -2 -16 23099.4 365.619   1
   0  -2 -17 1884.43 42.2250   1
   0   1 -17 3603.97 193.563  -2
   0   2  17 3603.97 193.563   1
   0   2  18 166.601 48.5409   1
   0   1 -18 3739.62 196.751  -2
   0   2  18 3739.62 196.751   1
   0   2  19 1229.16 56.8919   1
   0   1 -19 2189.26 172.582  -2
   0   2  19 2189.26 172.582   1
   0   1 -20 16506.7 492.309  -2
   0   2  20 16506.7 492.309   1
   0   1 -21 4692.90 273.392  -2
   0   2  21 4692.90 273.392   1
   0  -1  22 49050.5 153.626  -2
   0  -2 -22 49050.5 153.626   1
   0  -1  23 2654.88 288.742  -2
   0  -2 -23 2654.88 288.742   1
   0  -1  24 12549.8 509.630  -2
   0  -2 -24 12549.8 509.630   1
   0   1 -25 389.504 202.465  -2
   0   2  25 389.504 202.465   1
   0   1 -26 7411.39 324.601  -2
   0   2  26 7411.39 324.601   1
   0   1 -27 2335.27 259.787  -2
   0   2  27 2335.27 259.787   1
   0   1 -28 4618.57 298.832  -2
   0   2  28 4618.57 298.832   1
   0   2  29 2520.14 268.183   1
   0  -1  29 3021.95 346.888  -2
   0  -2 -29 3021.95 346.888   1
   0   2  30 13463.3 317.419   1
   0  -1  30 16000.6 634.081  -2
   0  -2 -30 16000.6 634.081   1
   0  -2 -31 1230.99 150.657   1
   0   2  32 30.8808 139.913   1
   0   2  33 176.307 135.540   1
   0   2  34 5850.12 228.511   1
   0   2  35 1534.48 174.530   1
   0  -2 -36 650.455 151.407   1
   0   0 -37 919.666 314.937  -2
   0   2  37 919.666 314.937   1
   0   0 -38 8220.36 400.807  -2
   0   2  38 8220.36 400.807   1
   0   0  39 764.994 356.080  -2
   0  -2 -39 764.994 356.080   1
   0   0 -40 4557.52 420.426  -2
   0   2  40 4557.52 420.426   1
   0   0 -41 1464.60 395.911  -2
   0   2  41 1464.60 395.911   1
   0   0 -42 5344.70 465.751  -2
   0   2  42 5344.70 465.751   1
   0   0  43 1724.38 412.500  -2
   0  -2 -43 1724.38 412.500   1
   0   0 -44 748.900 123.665  -2
   0   2  44 748.900 123.665   1
   0   0  45 576.757 380.525  -2
   0  -2 -45 576.757 380.525   1
   0   0 -46 889.878 435.740  -2
   0   2  46 889.878 435.740   1
   0   0  47 357.517 475.854  -2
   0  -2 -47 357.517 475.854   1
   0   0 -48 999.148 451.030  -2
   0   2  48 999.148 451.030   1
   0   0 -49 1167.67 546.680  -2
   0   2  49 1167.67 546.680   1
   0   0 -50 5469.78 654.163  -2
   0   2  50 5469.78 654.163   1
   0  -5 -49 912.784 610.044  -2
   0  -3  49 912.784 610.044   1
   0  -5 -48 4011.14 464.568  -2
   0  -3  48 4011.14 464.568   1
   0  -5 -47 1245.82 410.437  -2
   0  -3  47 1245.82 410.437   1
   0  -5 -46 1006.07 406.305  -2
   0  -3  46 1006.07 406.305   1
   0  -5 -45-66.6207 346.207  -2
   0  -3  45-66.6207 346.207   1
   0  -5 -44 203.165 91.4589  -2
   0  -3  44 203.165 91.4589   1
   0   5  43 181.500 343.278  -2
   0   3 -43 181.500 343.278   1
   0   5  42 166.709 131.243  -2
   0   3 -42 166.709 131.243   1
   0  -5 -41 840.449 360.582  -2
   0  -3  41 840.449 360.582   1
   0   5  40 5081.12 392.888  -2
   0   3 -40 5081.12 392.888   1
   0   5  39 1636.53 348.075  -2
   0   3 -39 1636.53 348.075   1
   0  -5 -38 614.455 325.863  -2
   0  -3  38 614.455 325.863   1
   0  -3  37 4359.74 319.681   1
   0   5  37 4499.06 489.703  -2
   0   3 -37 4499.06 489.703   1
   0   3 -36 867.605 201.543   1
   0  -5 -36 3950.02 840.430  -2
   0  -3  36 3950.02 840.430   1
   0  -3  35 535.038 154.632   1
   0   3 -34 1119.17 88.7299   1
   0  -3  33 3419.57 104.609   1
   0   3 -32 4065.70 111.015   1
   0   3 -31 781.849 82.9325   1
   0  -3  30 1649.50 69.3488   1
   0  -3  29 1690.09 69.8806   1
   0   4  29 1964.60 491.948  -2
   0   3 -29 1964.60 491.948   1
   0  -3  28 830.502 93.8815   1
   0   4  28 1915.59 246.727  -2
   0   3 -28 1915.59 246.727   1
   0  -3  27 1055.49 98.0240   1
   0   4  27 2845.65 249.560  -2
   0   3 -27 2845.65 249.560   1
   0  -3  26 9316.83 167.378   1
   0  -4 -26 8832.86 367.682  -2
   0  -3  26 8832.86 367.682   1
   0   4  25 3966.73 124.779  -2
   0   3 -25 3966.73 124.779   1
   0  -4 -24 10736.5 474.557  -2
   0  -3  24 10736.5 474.557   1
   0  -4 -23 1630.02 100.802  -2
   0  -3  23 1630.02 100.802   1
   0  -4 -22 4739.93 77.7377  -2
   0  -3  22 4739.93 77.7377   1
   0   4  21 2826.47 78.8496  -2
   0   3 -21 2826.47 78.8496   1
   0  -4 -20 62128.0 275.761  -2
   0  -3  20 62128.0 275.761   1
   0  -4 -19 7628.78 63.0432  -2
   0  -3  19 7628.78 63.0432   1
   0   3 -18 7012.50 94.7976   1
   0   4  18 7123.20 76.0563  -2
   0   3 -18 7123.20 76.0563   1
   0   3 -17 11673.7 100.235   1
   0   4  17 12548.9 95.8545  -2
   0   3 -17 12548.9 95.8545   1
   0   3 -16 1127.42 53.3912   1
   0   4  16 6546.66 97.5422  -2
   0   3 -16 6546.66 97.5422   1
   0  -3  15 568.060 57.4500   1
   0  -4 -15 2269.14 115.391  -2
   0  -3  15 2269.14 115.391   1
   0   3 -14 9149.71 74.1930   1
   0  -4 -14 22361.6 554.240  -2
   0  -3  14 22361.6 554.240   1
   0  -3  13 10549.0 78.6495   1
   0   3 -12 8466.23 65.5658   1
   0  -3  11 13881.3 105.930   1
   0   3 -10 54292.7 192.332   1
   0   3  -9 43762.2 143.418   1
   0   3  -8 69019.1 174.474   1
   0   3  -7 73196.4 239.227   1
   0  -3  -7 87284.1 405.834  -2
   0  -3   7 87284.1 405.834   1
   0   3  -6 5241.79 66.2848   1
   0   3   6 6998.78 78.4497  -2
   0   3  -6 6998.78 78.4497   1
   0   3  -5 3888.67 62.1859   1
   0  -3  -5 4285.63 109.459  -2
   0  -3   5 4285.63 109.459   1
   0  -3   4 261694. 1989.07   1
   0   3   4 359148. 2383.23  -2
   0   3  -4 359148. 2383.23   1
   0  -3  -3 58500.0 254.739  -2
   0  -3   3 58500.0 254.739   1
   0   3   2 83305.9 308.524  -2
   0   3  -2 83305.9 308.524   1
   0  -3  -1 25848.3 185.275  -2
   0  -3   1 25848.3 185.275   1
   0   3   0 28491.3 53.2446  -2
   0   3   0 28491.3 53.2446   1
   0   3  -1 5640.01 77.9362  -2
   0   3   1 5640.01 77.9362   1
   0  -3   2 33720.7 251.633  -2
   0  -3  -2 33720.7 251.633   1
   0   3  -3 32280.9 236.393  -2
   0   3   3 32280.9 236.393   1
   0   3  -4 502972. 4101.32  -2
   0   3   4 502972. 4101.32   1
   0  -3   5 3378.12 107.750  -2
   0  -3  -5 3378.12 107.750   1
   0   3   6 5072.67 153.147   1
   0  -3   6 7553.09 101.517  -2
   0  -3  -6 7553.09 101.517   1
   0   3   7 37900.4 206.545   1
   0   3  -7 63808.4 349.207  -2
   0   3   7 63808.4 349.207   1
   0   3   8 120918. 623.134   1
   0  -3   8 134829. 674.622  -2
   0  -3  -8 134829. 674.622   1
   0   3   9 36909.7 185.410   1
   0  -3 -10 47565.8 251.622   1
   0  -3 -11 38486.3 212.727   1
   0   3  12 132298. 348.460   1
   0   3  13 10562.1 106.390   1
   0   3  14 14196.4 121.654   1
   0  -2  14 13979.7 428.137  -2
   0  -3 -14 13979.7 428.137   1
   0  -3 -15 84.5817 41.3538   1
   0  -2  15 13373.5 393.198  -2
   0  -3 -15 13373.5 393.198   1
   0   3  16 81011.4 366.722   1
   0   2 -16 86615.1 420.752  -2
   0   3  16 86615.1 420.752   1
   0   2 -17 7115.64 76.3897  -2
   0   3  17 7115.64 76.3897   1
   0   2 -18 20709.1 154.617  -2
   0   3  18 20709.1 154.617   1
   0   2 -19 1397.31 47.2733  -2
   0   3  19 1397.31 47.2733   1
   0   2 -20 18113.8 162.067  -2
   0   3  20 18113.8 162.067   1
   0   2 -21 1580.43 109.623  -2
   0   3  21 1580.43 109.623   1
   0   2 -22 2201.78 230.496  -2
   0   3  22 2201.78 230.496   1
   0  -2  23 16763.4 172.385  -2
   0  -3 -23 16763.4 172.385   1
   0   2 -24 33339.9 136.240  -2
   0   3  24 33339.9 136.240   1
   0   2 -25 1860.90 257.965  -2
   0   3  25 1860.90 257.965   1
   0   2 -26 455.081 208.355  -2
   0   3  26 455.081 208.355   1
   0   2 -27 2009.19 256.687  -2
   0   3  27 2009.19 256.687   1
   0  -2  28 5655.72 295.977  -2
   0  -3 -28 5655.72 295.977   1
   0   2 -29 1834.12 258.808  -2
   0   3  29 1834.12 258.808   1
   0   3  30 3316.48 193.814   1
   0   3  31 1475.05 151.192   1
   0  -3 -32 4556.21 196.482   1
   0   3  33 343.377 156.567   1
   0   3  34 673.530 145.391   1
   0   3  35 2645.78 177.003   1
   0   3  36 133.480 171.551   1
   0  -1  36 1932.30 607.161  -2
   0  -3 -36 1932.30 607.161   1
   0   1 -37 169.552 344.629  -2
   0   3  37 169.552 344.629   1
   0   1 -38 1985.07 335.938  -2
   0   3  38 1985.07 335.938   1
   0   1 -39 673.517 344.727  -2
   0   3  39 673.517 344.727   1
   0  -1  40 3710.79 441.220  -2
   0  -3 -40 3710.79 441.220   1
   0   1 -41 2047.58 395.960  -2
   0   3  41 2047.58 395.960   1
   0  -1  42 5409.56 457.549  -2
   0  -3 -42 5409.56 457.549   1
   0  -1  43 1283.45 441.578  -2
   0  -3 -43 1283.45 441.578   1
   0   1 -44 6181.75 183.494  -2
   0   3  44 6181.75 183.494   1
   0  -1  45 170.906 135.579  -2
   0  -3 -45 170.906 135.579   1
   0  -1  46 991.857 431.528  -2
   0  -3 -46 991.857 431.528   1
   0   1 -47 1491.27 468.925  -2
   0   3  47 1491.27 468.925   1
   0  -1  48 6624.21 574.944  -2
   0  -3 -48 6624.21 574.944   1
   0   1 -49 227.596 202.126  -2
   0   3  49 227.596 202.126   1
   0   1 -50 1146.85 950.907  -2
   0   3  50 1146.85 950.907   1
   0   6  48 308.302 697.410  -2
   0   4 -48 308.302 697.410   1
   0   6  47 502.458 624.895  -2
   0   4 -47 502.458 624.895   1
   0  -6 -46 3712.86 505.052  -2
   0  -4  46 3712.86 505.052   1
   0  -6 -45 381.715 368.971  -2
   0  -4  45 381.715 368.971   1
   0  -6 -44 563.578 84.5663  -2
   0  -4  44 563.578 84.5663   1
   0   6  43 953.565 347.688  -2
   0   4 -43 953.565 347.688   1
   0  -6 -42 185.384 139.104  -2
   0  -4  42 185.384 139.104   1
   0  -6 -41 2360.09 376.377  -2
   0  -4  41 2360.09 376.377   1
   0  -6 -40 1328.45 359.842  -2
   0  -4  40 1328.45 359.842   1
   0   6  39 1390.44 341.220  -2
   0   4 -39 1390.44 341.220   1
   0  -6 -38 481.440 319.003  -2
   0  -4  38 481.440 319.003   1
   0  -4  37 5647.40 347.222   1
   0   6  37 6464.11 539.379  -2
   0   4 -37 6464.11 539.379   1
   0  -4  36 399.284 186.712   1
   0  -6 -36 1775.39 768.339  -2
   0  -4  36 1775.39 768.339   1
   0   4 -35 3688.75 202.970   1
   0  -4  34 3977.44 198.165   1
   0  -4  33 1608.00 164.256   1
   0  -4  32 787.863 138.968   1
   0   4 -31 3200.85 176.098   1
   0  -4  30 5366.98 225.314   1
   0   5  30 5076.15 541.216  -2
   0   4 -30 5076.15 541.216   1
   0  -4  29 3738.40 206.375   1
   0   5  29 3987.69 452.330  -2
   0   4 -29 3987.69 452.330   1
   0  -5 -28 5711.96 281.425  -2
   0  -4  28 5711.96 281.425   1
   0   4 -27 2667.62 57.1352   1
   0   5  27 2834.13 252.301  -2
   0   4 -27 2834.13 252.301   1
   0   4 -26 755.131 60.5247   1
   0  -5 -26 895.197 210.844  -2
   0  -4  26 895.197 210.844   1
   0   5  25 4806.35 87.1920  -2
   0   4 -25 4806.35 87.1920   1
   0   5  24 28480.0 694.660  -2
   0   4 -24 28480.0 694.660   1
   0  -5 -23 3601.88 270.166  -2
   0  -4  23 3601.88 270.166   1
   0   5  22 1453.61 52.7501  -2
   0   4 -22 1453.61 52.7501   1
   0  -5 -21 1990.19 36.8293  -2
   0  -4  21 1990.19 36.8293   1
   0  -5 -20 2320.07 69.6596  -2
   0  -4  20 2320.07 69.6596   1
   0  -5 -19 12866.5 156.749  -2
   0  -4  19 12866.5 156.749   1
   0  -4  18 524.442 177.493   1
   0  -5 -18 1784.25 62.7635  -2
   0  -4  18 1784.25 62.7635   1
   0   4 -17 813.060 111.459   1
   0  -5 -17 5215.21 89.6794  -2
   0  -4  17 5215.21 89.6794   1
   0  -4  16 17247.8 191.088   1
   0   5  16 32274.7 212.351  -2
   0   4 -16 32274.7 212.351   1
   0  -4  15 30856.1 207.559   1
   0  -5 -15 35146.9 254.663  -2
   0  -4  15 35146.9 254.663   1
   0  -4  14 4911.67 71.6930   1
   0  -5 -14 21008.6 211.292  -2
   0  -4  14 21008.6 211.292   1
   0   4 -13 11980.1 95.3731   1
   0   4 -12 55656.5 231.149   1
   0  -4  11 16848.3 93.1080   1
   0  -4  10 1867.57 39.3602   1
   0   4  -9 10127.2 65.9700   1
   0   4  -8 829.498 30.4152   1
   0   4   8 8490.74 142.493  -2
   0   4  -8 8490.74 142.493   1
   0  -4   7 259.503 26.1933   1
   0   4   7 423.646 54.4852  -2
   0   4  -7 423.646 54.4852   1
   0  -4   6 8472.49 93.5308   1
   0  -4  -6 25219.5 175.654  -2
   0  -4   6 25219.5 175.654   1
   0   4  -5 22193.9 173.346   1
   0   4   5 26027.8 163.264  -2
   0   4  -5 26027.8 163.264   1
   0   4   4 21792.5 161.521  -2
   0   4  -4 21792.5 161.521   1
   0   4   3 50128.2 240.683  -2
   0   4  -3 50128.2 240.683   1
   0   4   2 22640.8 230.367  -2
   0   4  -2 22640.8 230.367   1
   0  -4  -1 111418. 569.751  -2
   0  -4   1 111418. 569.751   1
   0   4   0 53926.2 138.159  -2
   0   4   0 53926.2 138.159   1
   0  -4   1 36725.9 329.872  -2
   0  -4  -1 36725.9 329.872   1
   0   4  -2 7888.48 146.136  -2
   0   4   2 7888.48 146.136   1
   0   4  -3 51285.1 423.599  -2
   0   4   3 51285.1 423.599   1
   0  -4   4 27777.6 208.077  -2
   0  -4  -4 27777.6 208.077   1
   0   4  -5 24148.4 210.492  -2
   0   4   5 24148.4 210.492   1
   0   4   6 68089.7 402.762   1
   0  -4   6 71701.1 396.757  -2
   0  -4  -6 71701.1 396.757   1
   0   4   7 396.019 84.9494   1
   0  -4   7 393.200 100.390  -2
   0  -4  -7 393.200 100.390   1
   0   4   8 35648.1 241.087   1
   0  -4   8 35647.5 390.507  -2
   0  -4  -8 35647.5 390.507   1
   0  -4  -9 21124.7 181.430   1
   0   4  10 3440.88 72.0248   1
   0   4  11 1838.89 61.6388   1
   0   4  12 1110.20 50.6424   1
   0  -4 -13 15003.1 118.187   1
   0   4  14 34969.2 190.193   1
   0   3 -14 40500.5 415.183  -2
   0   4  14 40500.5 415.183   1
   0   4  15 4781.05 130.180   1
   0   3 -15 5714.74 136.024  -2
   0   4  15 5714.74 136.024   1
   0   3 -16 23683.9 163.844  -2
   0   4  16 23683.9 163.844   1
   0  -3  17 10768.5 108.161  -2
   0  -4 -17 10768.5 108.161   1
   0  -3  18 2657.84 86.0334  -2
   0  -4 -18 2657.84 86.0334   1
   0  -3  19 9436.36 129.043  -2
   0  -4 -19 9436.36 129.043   1
   0   3 -20 34004.0 323.739  -2
   0   4  20 34004.0 323.739   1
   0   3 -21 748.344 61.7378  -2
   0   4  21 748.344 61.7378   1
   0   3 -22 8386.18 86.8401  -2
   0   4  22 8386.18 86.8401   1
   0   3 -23 1378.98 101.342  -2
   0   4  23 1378.98 101.342   1
   0   3 -24 6525.14 160.761  -2
   0   4  24 6525.14 160.761   1
   0   3 -25 8135.16 150.477  -2
   0   4  25 8135.16 150.477   1
   0   4  26 897.695 92.5702   1
   0   3 -26 3302.28 263.284  -2
   0   4  26 3302.28 263.284   1
   0   4  27 5991.05 88.5672   1
   0  -3  27 5855.09 297.626  -2
   0  -4 -27 5855.09 297.626   1
   0   4  28 4053.62 66.8241   1
   0  -3  28 4001.69 271.841  -2
   0  -4 -28 4001.69 271.841   1
   0   4  29 2876.28 287.397   1
   0   3 -29 3143.52 319.674  -2
   0   4  29 3143.52 319.674   1
   0   4  30 5199.92 228.259   1
   0  -3  30 5765.99 633.845  -2
   0  -4 -30 5765.99 633.845   1
   0  -4 -31 328.509 127.677   1
   0  -4 -32 408.768 131.780   1
   0  -4 -33 1608.03 171.032   1
   0   4  34 828.526 162.763   1
   0   4  35 1343.06 162.823   1
   0   4  36 6259.97 306.430   1
   0   2 -37 1439.03 356.593  -2
   0   4  37 1439.03 356.593   1
   0   2 -38 1907.14 336.347  -2
   0   4  38 1907.14 336.347   1
   0   2 -39 797.527 339.733  -2
   0   4  39 797.527 339.733   1
   0  -2  40 679.887 372.980  -2
   0  -4 -40 679.887 372.980   1
   0   2 -41 905.128 366.709  -2
   0   4  41 905.128 366.709   1
   0  -2  42 6403.42 522.342  -2
   0  -4 -42 6403.42 522.342   1
   0   2 -43 850.530 383.113  -2
   0   4  43 850.530 383.113   1
   0  -2  44 2986.45 155.071  -2
   0  -4 -44 2986.45 155.071   1
   0  -2  45 631.290 459.276  -2
   0  -4 -45 631.290 459.276   1
   0   2 -46 4218.87 767.603  -2
   0   4  46 4218.87 767.603   1
   0  -2  47 550.221 428.336  -2
   0  -4 -47 550.221 428.336   1
   0   2 -48 1119.65 468.348  -2
   0   4  48 1119.65 468.348   1
   0   2 -49 1409.92 633.852  -2
   0   4  49 1409.92 633.852   1
   0   2 -50 2531.58 989.220  -2
   0   4  50 2531.58 989.220   1
   0   7  47 504.772 650.427  -2
   0   5 -47 504.772 650.427   1
   0  -7 -46 836.987 596.719  -2
   0  -5  46 836.987 596.719   1
   0   7  45 140.989 136.546  -2
   0   5 -45 140.989 136.546   1
   0   7  44 308.351 103.082  -2
   0   5 -44 308.351 103.082   1
   0  -7 -43 1045.62 157.512  -2
   0  -5  43 1045.62 157.512   1
   0  -7 -42 757.377 349.804  -2
   0  -5  42 757.377 349.804   1
   0  -7 -41 2011.68 357.759  -2
   0  -5  41 2011.68 357.759   1
   0  -7 -40 14498.5 530.764  -2
   0  -5  40 14498.5 530.764   1
   0  -7 -39 802.493 320.437  -2
   0  -5  39 802.493 320.437   1
   0  -7 -38 157.601 141.228  -2
   0  -5  38 157.601 141.228   1
   0  -5  37 321.295 239.412   1
   0   7  37 555.435 442.783  -2
   0   5 -37 555.435 442.783   1
   0  -5  36 19814.2 347.354   1
   0  -5  35 766.616 167.927   1
   0  -5  34 3275.77 186.976   1
   0  -5  33 639.155 143.659   1
   0  -5  32 11280.6 345.549   1
   0  -5  31 984.974 150.104   1
   0  -5  30 3243.24 61.0053   1
   0  -5  29 2540.44 73.2923   1
   0   6  29 2564.63 405.811  -2
   0   5 -29 2564.63 405.811   1
   0  -5  28 9392.11 158.940   1
   0   6  28 8825.54 454.335  -2
   0   5 -28 8825.54 454.335   1
   0   5 -27 3352.51 158.556   1
   0  -6 -27 3570.71 191.036  -2
   0  -5  27 3570.71 191.036   1
   0   6  26 12216.5 204.010  -2
   0   5 -26 12216.5 204.010   1
   0   6  25 8502.35 205.395  -2
   0   5 -25 8502.35 205.395   1
   0   6  24 1234.33 76.4371  -2
   0   5 -24 1234.33 76.4371   1
   0   6  23 2237.13 98.7494  -2
   0   5 -23 2237.13 98.7494   1
   0   6  22 5605.33 87.8639  -2
   0   5 -22 5605.33 87.8639   1
   0  -6 -21 17642.1 148.524  -2
   0  -5  21 17642.1 148.524   1
   0   6  20 3574.68 105.507  -2
   0   5 -20 3574.68 105.507   1
   0   6  19 30810.4 345.913  -2
   0   5 -19 30810.4 345.913   1
   0  -6 -18 10444.4 125.528  -2
   0  -5  18 10444.4 125.528   1
   0   5 -17 34626.8 375.390   1
   0   6  17 34184.6 192.739  -2
   0   5 -17 34184.6 192.739   1
   0   5 -16 4589.49 114.970   1
   0  -6 -16 7832.34 118.451  -2
   0  -5  16 7832.34 118.451   1
   0  -5  15 203.005 50.8234   1
   0   6  15 4576.28 134.181  -2
   0   5 -15 4576.28 134.181   1
   0  -5  14 23316.9 160.346   1
   0  -6 -14 28421.7 284.565  -2
   0  -5  14 28421.7 284.565   1
   0   5 -13 177.346 33.4873   1
   0  -6 -13 513.607 157.479  -2
   0  -5  13 513.607 157.479   1
   0  -5  12 2114.30 43.7383   1
   0   5 -11 13992.6 99.5751   1
   0   5 -10 6597.99 72.1357   1
   0   5  -9 285.097 22.4477   1
   0   5  -8 493.461 31.3506   1
   0   5   8 690.791 95.9565  -2
   0   5  -8 690.791 95.9565   1
   0  -5   7 20129.5 193.778   1
   0  -5  -7 27677.8 195.792  -2
   0  -5   7 27677.8 195.792   1
   0   5  -6 12082.5 147.159   1
   0  -5  -6 16413.1 131.184  -2
   0  -5   6 16413.1 131.184   1
   0   5  -5 1804.94 165.364   1
   0   5   5 3825.66 79.1657  -2
   0   5  -5 3825.66 79.1657   1
   0  -5  -4 28499.3 212.394  -2
   0  -5   4 28499.3 212.394   1
   0  -5  -3 26314.9 179.844  -2
   0  -5   3 26314.9 179.844   1
   0   5   2 102928. 648.656  -2
   0   5  -2 102928. 648.656   1
   0   5   1 10538.6 71.8387  -2
   0   5  -1 10538.6 71.8387   1
   0   5   0 25370.0 108.602  -2
   0   5   0 25370.0 108.602   1
   0   5  -1 29990.8 397.912  -2
   0   5   1 29990.8 397.912   1
   0   5  -2 84899.5 622.449  -2
   0   5   2 84899.5 622.449   1
   0   5  -3 21878.3 255.389  -2
   0   5   3 21878.3 255.389   1
   0  -5   4 27608.7 276.145  -2
   0  -5  -4 27608.7 276.145   1
   0   5  -5 9346.23 149.832  -2
   0   5   5 9346.23 149.832   1
   0  -5   6 20639.6 202.384  -2
   0  -5  -6 20639.6 202.384   1
   0   5   7 16706.5 233.200   1
   0  -5   7 23278.5 252.638  -2
   0  -5  -7 23278.5 252.638   1
   0   5   8 273.663 75.2316   1
   0  -5   8 602.010 115.864  -2
   0  -5  -8 602.010 115.864   1
   0   5   9 6577.78 96.5411   1
   0   5  10 5457.81 92.3383   1
   0   5  11 197.904 56.6693   1
   0  -5 -12 28216.6 239.223   1
   0  -5 -13 615.139 86.7166   1
   0  -5 -14 69762.9 377.585   1
   0   4 -14 76399.9 449.654  -2
   0   5  14 76399.9 449.654   1
   0  -5 -15 6920.77 243.541   1
   0   4 -15 14428.6 181.020  -2
   0   5  15 14428.6 181.020   1
   0  -4  16 64845.3 430.142  -2
   0  -5 -16 64845.3 430.142   1
   0  -4  17 17757.7 168.660  -2
   0  -5 -17 17757.7 168.660   1
   0   4 -18 5463.62 135.197  -2
   0   5  18 5463.62 135.197   1
   0  -4  19 31117.6 278.249  -2
   0  -5 -19 31117.6 278.249   1
   0  -4  20 1457.99 90.4271  -2
   0  -5 -20 1457.99 90.4271   1
   0   4 -21 2985.40 118.579  -2
   0   5  21 2985.40 118.579   1
   0  -4  22 9789.28 109.026  -2
   0  -5 -22 9789.28 109.026   1
   0  -4  23 15186.7 215.696  -2
   0  -5 -23 15186.7 215.696   1
   0  -4  24 12231.0 239.269  -2
   0  -5 -24 12231.0 239.269   1
   0  -4  25 1605.86 72.8973  -2
   0  -5 -25 1605.86 72.8973   1
   0   4 -26 243.822 68.6634  -2
   0   5  26 243.822 68.6634   1
   0   5  27 2162.61 137.555   1
   0   4 -27 3194.31 262.134  -2
   0   5  27 3194.31 262.134   1
   0   5  28 9904.22 204.957   1
   0  -4  28 9950.28 332.745  -2
   0  -5 -28 9950.28 332.745   1
   0   5  29 34.4985 85.0373   1
   0   4 -29 1013.25 364.868  -2
   0   5  29 1013.25 364.868   1
   0   5  30 1173.27 62.2300   1
   0  -5 -31 4449.84 72.2379   1
   0   5  32 228.856 134.495   1
   0  -5 -33 971.615 160.288   1
   0   5  34 5826.73 214.993   1
   0   5  35 478.652 165.799   1
   0   5  36 9891.69 372.292   1
   0   3 -37 1723.62 369.629  -2
   0   5  37 1723.62 369.629   1
   0  -3  38 540.864 332.637  -2
   0  -5 -38 540.864 332.637   1
   0   3 -39 5104.98 439.443  -2
   0   5  39 5104.98 439.443   1
   0  -3  40 6070.34 476.856  -2
   0  -5 -40 6070.34 476.856   1
   0   3 -41 762.950 348.380  -2
   0   5  41 762.950 348.380   1
   0  -3  42 542.389 406.672  -2
   0  -5 -42 542.389 406.672   1
   0   3 -43 185.949 135.708  -2
   0   5  43 185.949 135.708   1
   0   3 -44-483.298 565.350  -2
   0   5  44-483.298 565.350   1
   0   3 -45 974.976 398.281  -2
   0   5  45 974.976 398.281   1
   0  -3  46 1427.79 510.089  -2
   0  -5 -46 1427.79 510.089   1
   0   3 -47 1151.38 464.703  -2
   0   5  47 1151.38 464.703   1
   0   3 -48 1444.85 581.048  -2
   0   5  48 1444.85 581.048   1
   0   3 -49 421.717 904.555  -2
   0   5  49 421.717 904.555   1
   0   3 -50 1335.00 993.003  -2
   0   5  50 1335.00 993.003   1
   0   3 -51 199.907 1035.90  -2
   0   5  51 199.907 1035.90   1
   0   8  47 3276.97 871.678  -2
   0   6 -47 3276.97 871.678   1
   0   8  46 1459.55 665.368  -2
   0   6 -46 1459.55 665.368   1
   0   8  45 860.275 606.524  -2
   0   6 -45 860.275 606.524   1
   0  -8 -44 2702.69 580.641  -2
   0  -6  44 2702.69 580.641   1
   0  -8 -43 135.519 563.123  -2
   0  -6  43 135.519 563.123   1
   0  -8 -42 4672.07 570.504  -2
   0  -6  42 4672.07 570.504   1
   0  -8 -41 5949.06 676.023  -2
   0  -6  41 5949.06 676.023   1
   0   8  40 1515.62 315.000  -2
   0   6 -40 1515.62 315.000   1
   0   8  39 890.474 307.353  -2
   0   6 -39 890.474 307.353   1
   0  -8 -38 3312.24 331.977  -2
   0  -6  38 3312.24 331.977   1
   0  -6  37 12813.2 436.243   1
   0  -8 -37 12987.8 556.419  -2
   0  -6  37 12987.8 556.419   1
   0  -6  36 529.813 161.373   1
   0  -6  35 2323.78 188.435   1
   0   6 -34 9840.38 303.135   1
   0   6 -33 299.830 139.656   1
   0   6 -32 101.084 129.984   1
   0  -6  31 3347.84 109.131   1
   0  -6  30 7062.81 133.538   1
   0  -6  29 1238.75 107.854   1
   0   7  29 1567.69 259.645  -2
   0   6 -29 1567.69 259.645   1
   0   6 -28 1318.06 117.438   1
   0   7  28 1190.17 202.886  -2
   0   6 -28 1190.17 202.886   1
   0   7  27 1542.95 122.566  -2
   0   6 -27 1542.95 122.566   1
   0   7  26 15382.3 157.784  -2
   0   6 -26 15382.3 157.784   1
   0  -7 -25 18360.3 291.664  -2
   0  -6  25 18360.3 291.664   1
   0   7  24 2619.45 97.0626  -2
   0   6 -24 2619.45 97.0626   1
   0   7  23 3461.80 196.713  -2
   0   6 -23 3461.80 196.713   1
   0   7  22 12477.9 59.8117  -2
   0   6 -22 12477.9 59.8117   1
   0   7  21 24155.5 403.683  -2
   0   6 -21 24155.5 403.683   1
   0  -7 -20 3081.47 131.982  -2
   0  -6  20 3081.47 131.982   1
   0   7  19 27671.0 277.128  -2
   0   6 -19 27671.0 277.128   1
   0  -7 -18 4875.86 108.964  -2
   0  -6  18 4875.86 108.964   1
   0  -6  17 11485.0 209.524   1
   0  -7 -17 11639.8 142.100  -2
   0  -6  17 11639.8 142.100   1
   0  -6  16 2651.25 108.661   1
   0  -7 -16 6711.46 128.431  -2
   0  -6  16 6711.46 128.431   1
   0  -6  15 14279.7 148.289   1
   0  -7 -15 22712.2 236.112  -2
   0  -6  15 22712.2 236.112   1
   0   6 -14 258.804 42.9527   1
   0   7  14 1175.08 182.341  -2
   0   6 -14 1175.08 182.341   1
   0   6 -13 46.7169 36.3260   1
   0  -7 -13 339.354 171.996  -2
   0  -6  13 339.354 171.996   1
   0   6 -12 573.013 37.3628   1
   0   6 -11 4862.77 45.8522   1
   0  -6  10 897.175 29.8263   1
   0  -6   9 2243.08 43.4818   1
   0  -6   8 26877.7 171.056   1
   0   6   8 29765.6 269.066  -2
   0   6  -8 29765.6 269.066   1
   0  -6   7 1013.38 67.4703   1
   0  -6  -7 4162.75 100.592  -2
   0  -6   7 4162.75 100.592   1
   0   6  -6 3889.00 112.344   1
   0   6   6 4656.69 77.7845  -2
   0   6  -6 4656.69 77.7845   1
   0  -6  -5 18428.9 133.246  -2
   0  -6   5 18428.9 133.246   1
   0  -6  -4 15992.3 142.330  -2
   0  -6   4 15992.3 142.330   1
   0   6   3 3547.75 102.680  -2
   0   6  -3 3547.75 102.680   1
   0  -6  -2 33721.6 328.286  -2
   0  -6   2 33721.6 328.286   1
   0  -6  -1 1736.75 128.560  -2
   0  -6   1 1736.75 128.560   1
   0   6   0 144099. 936.805  -2
   0   6   0 144099. 936.805   1
   0   6  -1 6925.85 208.227  -2
   0   6   1 6925.85 208.227   1
   0   6  -2 7316.32 153.069  -2
   0   6   2 7316.32 153.069   1
   0  -6   3 2614.84 92.4838  -2
   0  -6  -3 2614.84 92.4838   1
   0  -6   4 8669.93 181.399  -2
   0  -6  -4 8669.93 181.399   1
   0   6  -5 6883.91 138.360  -2
   0   6   5 6883.91 138.360   1
   0  -6  -6 1073.29 229.441   1
   0  -6   6 3111.16 110.022  -2
   0  -6  -6 3111.16 110.022   1
   0   6   7 15937.9 250.517   1
   0  -6   7 15909.0 228.791  -2
   0  -6  -7 15909.0 228.791   1
   0  -6  -8 5024.38 134.620   1
   0   6  -8 12446.7 229.391  -2
   0   6   8 12446.7 229.391   1
   0   6   9 7923.52 186.101   1
   0  -6   9 7711.05 292.280  -2
   0  -6  -9 7711.05 292.280   1
   0   6  10 8896.44 146.393   1
   0   6  11 1203.35 68.3662   1
   0   6  12 6543.03 119.584   1
   0   6  13 53.7360 63.1757   1
   0  -6 -14 22295.4 398.119   1
   0   5 -14 28825.4 259.869  -2
   0   6  14 28825.4 259.869   1
   0   5 -15 19743.1 235.584  -2
   0   6  15 19743.1 235.584   1
   0  -5  16 16305.0 169.000  -2
   0  -6 -16 16305.0 169.000   1
   0  -5  17 9261.52 150.083  -2
   0  -6 -17 9261.52 150.083   1
   0  -5  18 22826.6 226.632  -2
   0  -6 -18 22826.6 226.632   1
   0   5 -19 9557.88 232.541  -2
   0   6  19 9557.88 232.541   1
   0  -5  20 5285.48 123.264  -2
   0  -6 -20 5285.48 123.264   1
   0   5 -21 7718.99 191.994  -2
   0   6  21 7718.99 191.994   1
   0   5 -22 12628.7 359.022  -2
   0   6  22 12628.7 359.022   1
   0   5 -23 3267.77 181.850  -2
   0   6  23 3267.77 181.850   1
   0   5 -24 849.483 82.3430  -2
   0   6  24 849.483 82.3430   1
   0   5 -25 2171.01 117.055  -2
   0   6  25 2171.01 117.055   1
   0  -5  26 34363.8 363.125  -2
   0  -6 -26 34363.8 363.125   1
   0   6  27 4531.92 206.705   1
   0   5 -27 5700.11 140.884  -2
   0   6  27 5700.11 140.884   1
   0   6  28 373.373 94.9083   1
   0   5 -28 2636.42 148.848  -2
   0   6  28 2636.42 148.848   1
   0   6  29-18.3256 113.779   1
   0   5 -29 638.256 270.551  -2
   0   6  29 638.256 270.551   1
   0   6  30 211.441 84.5671   1
   0  -6 -31 1770.52 108.219   1
   0   6  32 2671.69 107.042   1
   0   6  33 173.239 79.5254   1
   0  -6 -34 5347.22 281.393   1
   0   6  35 7047.36 251.984   1
   0   6  36 4845.06 233.516   1
   0   4 -37 3943.97 380.994  -2
   0   6  37 3943.97 380.994   1
   0   4 -38 124.545 159.186  -2
   0   6  38 124.545 159.186   1
   0  -4  39 4898.79 429.865  -2
   0  -6 -39 4898.79 429.865   1
   0   4 -40 814.059 382.647  -2
   0   6  40 814.059 382.647   1
   0   4 -41 652.052 388.452  -2
   0   6  41 652.052 388.452   1
   0   4 -42 82.9196 135.981  -2
   0   6  42 82.9196 135.981   1
   0   4 -43 911.805 432.909  -2
   0   6  43 911.805 432.909   1
   0   4 -44 628.779 125.354  -2
   0   6  44 628.779 125.354   1
   0   4 -45 465.991 416.416  -2
   0   6  45 465.991 416.416   1
   0  -4  46 1154.33 452.418  -2
   0  -6 -46 1154.33 452.418   1
   0   4 -47 226.834 445.437  -2
   0   6  47 226.834 445.437   1
   0   4 -48 394.519 186.702  -2
   0   6  48 394.519 186.702   1
   0   4 -49 1214.71 905.523  -2
   0   6  49 1214.71 905.523   1
   0   4 -50 302.474 984.316  -2
   0   6  50 302.474 984.316   1
   0   9  47 1255.45 799.552  -2
   0   7 -47 1255.45 799.552   1
   0   9  46 76.9363 157.234  -2
   0   7 -46 76.9363 157.234   1
   0   9  45-74.2543 707.926  -2
   0   7 -45-74.2543 707.926   1
   0   9  44 4751.82 213.915  -2
   0   7 -44 4751.82 213.915   1
   0   9  43 287.638 154.352  -2
   0   7 -43 287.638 154.352   1
   0   9  42 4979.48 608.295  -2
   0   7 -42 4979.48 608.295   1
   0   9  41 144.067 530.849  -2
   0   7 -41 144.067 530.849   1
   0   9  40 5955.42 563.296  -2
   0   7 -40 5955.42 563.296   1
   0  -9 -39 1965.13 498.614  -2
   0  -7  39 1965.13 498.614   1
   0   9  38 506.242 493.652  -2
   0   7 -38 506.242 493.652   1
   0  -7  37 401.422 218.927   1
   0   9  37 390.641 449.798  -2
   0   7 -37 390.641 449.798   1
   0  -7  36 6587.78 222.066   1
   0  -7  35 653.089 161.558   1
   0  -7  34 1521.47 160.487   1
   0  -7  33 47.3813 124.126   1
   0   7 -32 1621.30 132.599   1
   0  -7  31 75.6332 124.125   1
   0   8  31 779.920 331.272  -2
   0   7 -31 779.920 331.272   1
   0   7 -30 367.842 120.354   1
   0   8  30 519.065 270.075  -2
   0   7 -30 519.065 270.075   1
   0  -7  29 929.074 172.078   1
   0  -8 -29 1202.38 242.442  -2
   0  -7  29 1202.38 242.442   1
   0  -7  28 7002.36 260.746   1
   0   8  28 12960.3 244.285  -2
   0   7 -28 12960.3 244.285   1
   0   8  27 5260.47 118.790  -2
   0   7 -27 5260.47 118.790   1
   0   8  26 847.355 84.0514  -2
   0   7 -26 847.355 84.0514   1
   0   8  25 8375.37 184.803  -2
   0   7 -25 8375.37 184.803   1
   0   8  24 10358.4 194.064  -2
   0   7 -24 10358.4 194.064   1
   0  -8 -23 7675.48 532.604  -2
   0  -7  23 7675.48 532.604   1
   0   8  22 269.038 26.1200  -2
   0   7 -22 269.038 26.1200   1
   0  -8 -21 356.264 76.0648  -2
   0  -7  21 356.264 76.0648   1
   0   8  20 2978.91 116.953  -2
   0   7 -20 2978.91 116.953   1
   0   8  19 6858.64 124.315  -2
   0   7 -19 6858.64 124.315   1
   0  -8 -18 914.893 74.7690  -2
   0  -7  18 914.893 74.7690   1
   0  -7  17 6326.46 150.006   1
   0   8  17 6759.79 122.816  -2
   0   7 -17 6759.79 122.816   1
   0  -8 -16 8995.66 125.624  -2
   0  -7  16 8995.66 125.624   1
   0  -7  15 1818.91 75.0452   1
   0  -8 -15 2385.58 105.461  -2
   0  -7  15 2385.58 105.461   1
   0  -7  14 2373.14 59.0754   1
   0  -8 -14 3160.11 206.029  -2
   0  -7  14 3160.11 206.029   1
   0   7 -13 22914.9 161.657   1
   0  -8 -13 27506.9 451.800  -2
   0  -7  13 27506.9 451.800   1
   0   7 -12 2173.45 48.3506   1
   0   7 -11 53446.9 202.444   1
   0  -7  10 17191.8 114.601   1
   0  -7   9 41543.9 204.388   1
   0   7   9 49197.9 653.222  -2
   0   7  -9 49197.9 653.222   1
   0   7  -8 2066.52 76.0275   1
   0   7   8 4719.39 160.787  -2
   0   7  -8 4719.39 160.787   1
   0  -7   7 79395.5 367.770   1
   0  -7  -7 95270.3 376.471  -2
   0  -7   7 95270.3 376.471   1
   0   7  -6 18456.1 207.890   1
   0   7   6 19990.9 145.250  -2
   0   7  -6 19990.9 145.250   1
   0   7   5 6634.41 106.294  -2
   0   7  -5 6634.41 106.294   1
   0   7   4 28290.1 223.957  -2
   0   7  -4 28290.1 223.957   1
   0   7   3 15466.0 224.919  -2
   0   7  -3 15466.0 224.919   1
   0  -7  -2 5906.29 226.586  -2
   0  -7   2 5906.29 226.586   1
   0   7   1 32433.0 361.638  -2
   0   7  -1 32433.0 361.638   1
   0  -7   0 4321.09 173.744  -2
   0  -7   0 4321.09 173.744   1
   0   7  -1 9340.75 63.3601  -2
   0   7   1 9340.75 63.3601   1
   0   7  -2 1380.90 71.0023  -2
   0   7   2 1380.90 71.0023   1
   0  -7   3 19020.1 242.944  -2
   0  -7  -3 19020.1 242.944   1
   0  -7   4 18789.2 278.359  -2
   0  -7  -4 18789.2 278.359   1
   0   7  -5 2302.97 111.439  -2
   0   7   5 2302.97 111.439   1
   0  -7   6 6318.66 124.923  -2
   0  -7  -6 6318.66 124.923   1
   0   7   7 31940.6 374.872   1
   0   7  -7 53937.2 396.192  -2
   0   7   7 53937.2 396.192   1
   0   7   8 11833.2 282.609   1
   0   7  -8 13043.7 196.127  -2
   0   7   8 13043.7 196.127   1
   0  -7  -9 6402.52 112.163   1
   0   7  10 1162.47 76.6429   1
   0   7  11 31609.9 325.639   1
   0  -7 -12 11921.8 220.097   1
   0   7  13 723.645 72.9580   1
   0  -7 -14 2246.58 140.498   1
   0   6 -14 2369.81 161.568  -2
   0   7  14 2369.81 161.568   1
   0  -6  15 46053.4 359.923  -2
   0  -7 -15 46053.4 359.923   1
   0   6 -16 18826.2 340.868  -2
   0   7  16 18826.2 340.868   1
   0   6 -17 5014.50 118.213  -2
   0   7  17 5014.50 118.213   1
   0   6 -18 2719.50 108.010  -2
   0   7  18 2719.50 108.010   1
   0   6 -19 23719.6 304.699  -2
   0   7  19 23719.6 304.699   1
   0   6 -20 936.330 95.6421  -2
   0   7  20 936.330 95.6421   1
   0  -6  21 11513.0 295.015  -2
   0  -7 -21 11513.0 295.015   1
   0   6 -22 7588.94 89.3501  -2
   0   7  22 7588.94 89.3501   1
   0   6 -23 4743.63 67.7718  -2
   0   7  23 4743.63 67.7718   1
   0   6 -24 1883.72 177.940  -2
   0   7  24 1883.72 177.940   1
   0   6 -25 5394.25 152.575  -2
   0   7  25 5394.25 152.575   1
   0   6 -26 4379.40 118.541  -2
   0   7  26 4379.40 118.541   1
   0   6 -27 5220.23 135.235  -2
   0   7  27 5220.23 135.235   1
   0   7  28 699.930 114.871   1
   0  -6  28 1215.32 120.593  -2
   0  -7 -28 1215.32 120.593   1
   0   7  29 1725.37 128.058   1
   0   6 -29 2243.60 272.026  -2
   0   7  29 2243.60 272.026   1
   0   7  30 1626.23 110.341   1
   0   7  31 47.8850 121.734   1
   0   7  32 94.0098 139.537   1
   0   7  33-17.5756 136.505   1
   0  -7 -34 142.168 138.318   1
   0   7  35 1183.74 175.748   1
   0   7  36 5498.51 308.030   1
   0   5 -36 9660.24 675.126  -2
   0   7  36 9660.24 675.126   1
   0   5 -37 742.675 341.223  -2
   0   7  37 742.675 341.223   1
   0   5 -38 654.324 388.223  -2
   0   7  38 654.324 388.223   1
   0  -5  39 1655.49 388.696  -2
   0  -7 -39 1655.49 388.696   1
   0  -5  40 6832.88 458.133  -2
   0  -7 -40 6832.88 458.133   1
   0   5 -41 1292.58 431.903  -2
   0   7  41 1292.58 431.903   1
   0  -5  42 4561.60 527.647  -2
   0  -7 -42 4561.60 527.647   1
   0   5 -43 3880.12 451.956  -2
   0   7  43 3880.12 451.956   1
   0   5 -44 646.901 140.856  -2
   0   7  44 646.901 140.856   1
   0   5 -45 546.107 478.799  -2
   0   7  45 546.107 478.799   1
   0   5 -46 669.899 443.526  -2
   0   7  46 669.899 443.526   1
   0  -5  47 481.852 570.397  -2
   0  -7 -47 481.852 570.397   1
   0   5 -48 1427.75 838.019  -2
   0   7  48 1427.75 838.019   1
   0   5 -49 1289.90 892.718  -2
   0   7  49 1289.90 892.718   1
   0  10  46 676.446 708.497  -2
   0   8 -46 676.446 708.497   1
   0  10  45 2707.89 814.019  -2
   0   8 -45 2707.89 814.019   1
   0  10  44 600.360 618.625  -2
   0   8 -44 600.360 618.625   1
   0  10  43 5334.78 643.427  -2
   0   8 -43 5334.78 643.427   1
   0  10  42 34.9626 137.629  -2
   0   8 -42 34.9626 137.629   1
   0 -10 -41 3897.77 584.135  -2
   0  -8  41 3897.77 584.135   1
   0 -10 -40 506.343 481.233  -2
   0  -8  40 506.343 481.233   1
   0  10  39 6958.56 557.700  -2
   0   8 -39 6958.56 557.700   1
   0 -10 -38 539.982 462.838  -2
   0  -8  38 539.982 462.838   1
   0 -10 -37 1014.26 456.234  -2
   0  -8  37 1014.26 456.234   1
   0  -8  36 401.922 332.077   1
   0  10  36 441.662 547.817  -2
   0   8 -36 441.662 547.817   1
   0   8 -35 141.952 190.950   1
   0   8 -34 1424.84 143.331   1
   0   8 -33 1064.02 137.597   1
   0   8 -32 5232.94 181.884   1
   0   9  32 5591.24 412.239  -2
   0   8 -32 5591.24 412.239   1
   0   8 -31 50.0738 113.620   1
   0   9  31 990.783 325.493  -2
   0   8 -31 990.783 325.493   1
   0   8 -30 2181.17 141.058   1
   0   9  30 1902.44 320.386  -2
   0   8 -30 1902.44 320.386   1
   0  -8  29 82.6090 94.9560   1
   0   9  29 885.261 249.748  -2
   0   8 -29 885.261 249.748   1
   0  -8  28 20764.2 369.974   1
   0   9  28 21574.4 311.218  -2
   0   8 -28 21574.4 311.218   1
   0  -8  27 2053.49 177.355   1
   0  -9 -27 3114.19 115.445  -2
   0  -8  27 3114.19 115.445   1
   0  -9 -26 1319.44 92.6995  -2
   0  -8  26 1319.44 92.6995   1
   0  -9 -25 8415.08 191.687  -2
   0  -8  25 8415.08 191.687   1
   0  -9 -24 20943.9 367.127  -2
   0  -8  24 20943.9 367.127   1
   0  -9 -23 485.678 41.5246  -2
   0  -8  23 485.678 41.5246   1
   0   9  22 5984.41 48.7387  -2
   0   8 -22 5984.41 48.7387   1
   0   9  21 2504.68 150.060  -2
   0   8 -21 2504.68 150.060   1
   0   9  20 40610.1 424.623  -2
   0   8 -20 40610.1 424.623   1
   0   9  19 1449.36 94.9310  -2
   0   8 -19 1449.36 94.9310   1
   0   9  18 1186.63 84.1624  -2
   0   8 -18 1186.63 84.1624   1
   0  -8  17 9526.35 152.592   1
   0  -9 -17 10511.8 168.101  -2
   0  -8  17 10511.8 168.101   1
   0  -8  16 2623.24 83.8327   1
   0  -9 -16 13721.5 196.909  -2
   0  -8  16 13721.5 196.909   1
   0  -8  15 14062.5 215.163   1
   0   9  15 16566.3 275.590  -2
   0   8 -15 16566.3 275.590   1
   0  -8  14 7137.31 112.879   1
   0   9  14 12322.6 192.187  -2
   0   8 -14 12322.6 192.187   1
   0   8 -13 69.1937 32.7048   1
   0  -9 -13 969.956 274.720  -2
   0  -8  13 969.956 274.720   1
   0   8 -12 11574.4 94.1758   1
   0   8 -11 4214.68 87.7044   1
   0   8 -10 227.010 38.5712   1
   0   8  -9 632.956 50.4373   1
   0   8   9 631.507 105.822  -2
   0   8  -9 631.507 105.822   1
   0  -8   8 19071.0 215.886   1
   0   8   8 21775.1 269.226  -2
   0   8  -8 21775.1 269.226   1
   0   8  -7 999.245 80.6322   1
   0  -8  -7 956.619 81.4463  -2
   0  -8   7 956.619 81.4463   1
   0   8  -6 105.744 85.8234   1
   0   8   6 6079.84 131.089  -2
   0   8  -6 6079.84 131.089   1
   0   8   5 9389.11 134.259  -2
   0   8  -5 9389.11 134.259   1
   0  -8  -4 668.834 44.3948  -2
   0  -8   4 668.834 44.3948   1
   0   8   3 15223.6 248.561  -2
   0   8  -3 15223.6 248.561   1
   0   8   2 3150.26 125.945  -2
   0   8  -2 3150.26 125.945   1
   0   8   1 9890.71 86.1783  -2
   0   8  -1 9890.71 86.1783   1
   0   8   0 15869.1 110.760  -2
   0   8   0 15869.1 110.760   1
   0   8  -1 9020.35 67.6196  -2
   0   8   1 9020.35 67.6196   1
   0   8  -2 1874.64 107.083  -2
   0   8   2 1874.64 107.083   1
   0   8  -3 18297.2 240.718  -2
   0   8   3 18297.2 240.718   1
   0  -8   4 1650.71 97.9827  -2
   0  -8  -4 1650.71 97.9827   1
   0   8  -5 6913.71 150.729  -2
   0   8   5 6913.71 150.729   1
   0   8  -6 22586.2 231.529  -2
   0   8   6 22586.2 231.529   1
   0   8   7-173.541 185.759   1
   0  -8   7 57.8111 57.4145  -2
   0  -8  -7 57.8111 57.4145   1
   0  -8  -8 685.938 75.8959   1
   0   8  -8 5799.68 214.412  -2
   0   8   8 5799.68 214.412   1
   0  -8  -9 400.705 65.7821   1
   0  -8   9 38.3919 69.8521  -2
   0  -8  -9 38.3919 69.8521   1
   0  -8 -10 1136.07 78.1526   1
   0  -8 -11 24486.2 158.154   1
   0  -8 -12 4630.90 125.500   1
   0  -8 -13 23933.5 310.494   1
   0   7 -13 30338.8 533.929  -2
   0   8  13 30338.8 533.929   1
   0  -8 -14 2025.77 106.484   1
   0   7 -14 2930.56 191.016  -2
   0   8  14 2930.56 191.016   1
   0  -7  15 2620.21 120.105  -2
   0  -8 -15 2620.21 120.105   1
   0   7 -16 19205.9 372.362  -2
   0   8  16 19205.9 372.362   1
   0   7 -17 3716.23 117.798  -2
   0   8  17 3716.23 117.798   1
   0  -7  18 390.687 89.9349  -2
   0  -8 -18 390.687 89.9349   1
   0  -7  19 4976.74 153.302  -2
   0  -8 -19 4976.74 153.302   1
   0   7 -20 3372.75 145.346  -2
   0   8  20 3372.75 145.346   1
   0   7 -21 110.202 34.7546  -2
   0   8  21 110.202 34.7546   1
   0   7 -22 853.516 120.958  -2
   0   8  22 853.516 120.958   1
   0   7 -23 52177.0 510.478  -2
   0   8  23 52177.0 510.478   1
   0   7 -24 4622.71 157.660  -2
   0   8  24 4622.71 157.660   1
   0   7 -25 1898.12 121.823  -2
   0   8  25 1898.12 121.823   1
   0   7 -26 329.334 100.076  -2
   0   8  26 329.334 100.076   1
   0   7 -27 15326.2 238.883  -2
   0   8  27 15326.2 238.883   1
   0   7 -28 20956.2 258.662  -2
   0   8  28 20956.2 258.662   1
   0   8  29 575.804 112.759   1
   0  -7  29 962.791 196.339  -2
   0  -8 -29 962.791 196.339   1
   0  -8 -30 850.736 98.6567   1
   0   8  31 2935.53 116.733   1
   0   8  32 836.423 145.915   1
   0   8  33 36.6990 135.151   1
   0   8  34 78.4894 146.368   1
   0  -8 -35 2319.14 185.670   1
   0   8  36 2019.86 186.957   1
   0  -6  37 3893.84 391.277  -2
   0  -8 -37 3893.84 391.277   1
   0  -6  38 5007.24 402.125  -2
   0  -8 -38 5007.24 402.125   1
   0  -6  39 1919.10 396.764  -2
   0  -8 -39 1919.10 396.764   1
   0  -6  40 2118.94 409.495  -2
   0  -8 -40 2118.94 409.495   1
   0   6 -41 3013.05 437.636  -2
   0   8  41 3013.05 437.636   1
   0   6 -42 5241.69 500.267  -2
   0   8  42 5241.69 500.267   1
   0   6 -43 1282.29 439.779  -2
   0   8  43 1282.29 439.779   1
   0   6 -44 348.613 418.230  -2
   0   8  44 348.613 418.230   1
   0  -6  45 1098.49 469.565  -2
   0  -8 -45 1098.49 469.565   1
   0  -6  46 2331.43 653.775  -2
   0  -8 -46 2331.43 653.775   1
   0   8  47-17.9236 335.582   1
   0  11  46 301.393 662.698  -2
   0   9 -46 301.393 662.698   1
   0  11  45 712.524 732.735  -2
   0   9 -45 712.524 732.735   1
   0  11  44 1914.65 698.406  -2
   0   9 -44 1914.65 698.406   1
   0  11  43 1013.17 645.725  -2
   0   9 -43 1013.17 645.725   1
   0 -11 -42 1670.62 579.730  -2
   0  -9  42 1670.62 579.730   1
   0 -11 -41 5455.94 611.145  -2
   0  -9  41 5455.94 611.145   1
   0  11  40 2171.00 493.109  -2
   0   9 -40 2171.00 493.109   1
   0  11  39 845.416 480.326  -2
   0   9 -39 845.416 480.326   1
   0 -11 -38 282.178 473.621  -2
   0  -9  38 282.178 473.621   1
   0  11  37 3786.50 505.314  -2
   0   9 -37 3786.50 505.314   1
   0   9 -36 456.822 284.976   1
   0  11  36 1643.13 351.684  -2
   0   9 -36 1643.13 351.684   1
   0   9 -35 410.008 210.646   1
   0  11  35 981.362 405.674  -2
   0   9 -35 981.362 405.674   1
   0   9 -34 1257.82 193.273   1
   0  -9  33 2120.94 212.137   1
   0   9 -32 377.861 209.230   1
   0  10  32 301.119 302.319  -2
   0   9 -32 301.119 302.319   1
   0  -9  31 171.126 181.885   1
   0  10  31 450.730 362.140  -2
   0   9 -31 450.730 362.140   1
   0  -9  30 4769.76 124.935   1
   0  10  30 5042.48 396.124  -2
   0   9 -30 5042.48 396.124   1
   0  -9  29 265.665 134.687   1
   0 -10 -29 540.237 127.759  -2
   0  -9  29 540.237 127.759   1
   0  -9  28 1123.40 146.931   1
   0 -10 -28 3187.51 163.650  -2
   0  -9  28 3187.51 163.650   1
   0  -9  27 551.903 135.364   1
   0  10  27 929.303 135.502  -2
   0   9 -27 929.303 135.502   1
   0  10  26 8775.21 179.251  -2
   0   9 -26 8775.21 179.251   1
   0 -10 -25 6043.66 187.868  -2
   0  -9  25 6043.66 187.868   1
   0 -10 -24 1112.09 115.787  -2
   0  -9  24 1112.09 115.787   1
   0 -10 -23 2907.70 198.136  -2
   0  -9  23 2907.70 198.136   1
   0  10  22 36367.0 110.972  -2
   0   9 -22 36367.0 110.972   1
   0 -10 -21 20133.0 261.114  -2
   0  -9  21 20133.0 261.114   1
   0 -10 -20 2771.76 191.036  -2
   0  -9  20 2771.76 191.036   1
   0  -9  19 4204.38 96.9055   1
   0 -10 -19 4605.98 219.921  -2
   0  -9  19 4605.98 219.921   1
   0 -10 -18 17199.8 369.152  -2
   0  -9  18 17199.8 369.152   1
   0 -10 -17 872.123 118.896  -2
   0  -9  17 872.123 118.896   1
   0 -10 -16 16798.9 325.150  -2
   0  -9  16 16798.9 325.150   1
   0   9 -15 7888.19 179.014   1
   0 -10 -15 7614.08 208.760  -2
   0  -9  15 7614.08 208.760   1
   0   9 -14 21662.5 192.908   1
   0 -10 -14 19702.5 341.752  -2
   0  -9  14 19702.5 341.752   1
   0   9 -13 10176.5 110.251   1
   0 -10 -13 9920.92 380.950  -2
   0  -9  13 9920.92 380.950   1
   0   9 -12 16169.1 120.470   1
   0 -10 -12 14481.8 444.365  -2
   0  -9  12 14481.8 444.365   1
   0  -9  11 949.131 53.3928   1
   0   9 -10 39629.0 208.173   1
   0  -9   9 5473.10 91.6346   1
   0   9   9 9738.29 210.202  -2
   0   9  -9 9738.29 210.202   1
   0  -9   8 7695.80 100.169   1
   0   9   8 10014.4 231.539  -2
   0   9  -8 10014.4 231.539   1
   0  -9   7 64532.1 318.180   1
   0   9   7 72195.2 583.213  -2
   0   9  -7 72195.2 583.213   1
   0  -9  -6 13129.8 220.103  -2
   0  -9   6 13129.8 220.103   1
   0   9   5 1129.50 128.150  -2
   0   9  -5 1129.50 128.150   1
   0   9   4 38605.3 369.678  -2
   0   9  -4 38605.3 369.678   1
   0  -9  -3 15039.6 235.248  -2
   0  -9   3 15039.6 235.248   1
   0   9   2 10050.3 230.927  -2
   0   9  -2 10050.3 230.927   1
   0   9   1 28669.3 140.258  -2
   0   9  -1 28669.3 140.258   1
   0  -9   0 4392.13 78.2351  -2
   0  -9   0 4392.13 78.2351   1
   0   9  -1 8949.30 91.8868  -2
   0   9   1 8949.30 91.8868   1
   0  -9   2 13261.8 260.954  -2
   0  -9  -2 13261.8 260.954   1
   0   9   3 8278.52 325.130   1
   0  -9   3 9569.79 209.008  -2
   0  -9  -3 9569.79 209.008   1
   0   9   4 39090.9 656.705   1
   0   9  -4 41427.2 559.957  -2
   0   9   4 41427.2 559.957   1
   0   9   5 3521.15 293.405   1
   0  -9   5 4006.32 141.652  -2
   0  -9  -5 4006.32 141.652   1
   0   9   6 44964.4 508.803   1
   0   9  -6 38554.1 340.496  -2
   0   9   6 38554.1 340.496   1
   0   9   7 45159.9 344.322   1
   0  -9   7 58033.1 601.373  -2
   0  -9  -7 58033.1 601.373   1
   0   9   8 7973.10 136.689   1
   0  -9   8 11109.7 338.133  -2
   0  -9  -8 11109.7 338.133   1
   0   9   9 22567.5 268.824   1
   0  -9   9 22654.9 545.233  -2
   0  -9  -9 22654.9 545.233   1
   0   9  10 48554.9 410.904   1
   0   9  11 4505.60 209.069   1
   0  -9 -12 42035.8 345.898   1
   0   9  13 3561.40 71.4004   1
   0  -9 -14 20809.2 345.277   1
   0  -8  15 11003.4 349.919  -2
   0  -9 -15 11003.4 349.919   1
   0  -8  16 46206.0 561.820  -2
   0  -9 -16 46206.0 561.820   1
   0   8 -17 12847.1 311.665  -2
   0   9  17 12847.1 311.665   1
   0   8 -18 4290.66 170.327  -2
   0   9  18 4290.66 170.327   1
   0  -8  19 1149.06 174.661  -2
   0  -9 -19 1149.06 174.661   1
   0   8 -20 34395.3 496.676  -2
   0   9  20 34395.3 496.676   1
   0   8 -21 8740.07 256.625  -2
   0   9  21 8740.07 256.625   1
   0  -8  22 4079.80 368.148  -2
   0  -9 -22 4079.80 368.148   1
   0   8 -23 665.899 175.785  -2
   0   9  23 665.899 175.785   1
   0  -8  24 24844.6 475.565  -2
   0  -9 -24 24844.6 475.565   1
   0   8 -25 2745.30 164.367  -2
   0   9  25 2745.30 164.367   1
   0   8 -26 377.575 136.856  -2
   0   9  26 377.575 136.856   1
   0   8 -27 2322.08 183.330  -2
   0   9  27 2322.08 183.330   1
   0   8 -28 6979.80 229.600  -2
   0   9  28 6979.80 229.600   1
   0   9  29 462.189 158.327   1
   0   8 -29 347.617 104.507  -2
   0   9  29 347.617 104.507   1
   0   9  30 602.863 106.855   1
   0  -8  30 996.251 244.019  -2
   0  -9 -30 996.251 244.019   1
   0  -9 -31 2823.88 142.726   1
   0  -9 -32 1192.86 108.312   1
   0  -9 -33 385.876 138.474   1
   0   9  34 2661.41 189.828   1
   0  -9 -35-2.11212 147.568   1
   0   9  36 1475.85 182.153   1
   0   7 -37 2158.72 361.093  -2
   0   9  37 2158.72 361.093   1
   0  -7  38 1965.27 356.749  -2
   0  -9 -38 1965.27 356.749   1
   0   7 -39 632.131 391.904  -2
   0   9  39 632.131 391.904   1
   0   7 -40 2374.25 405.797  -2
   0   9  40 2374.25 405.797   1
   0  -7  41 295.204 371.484  -2
   0  -9 -41 295.204 371.484   1
   0   7 -42 4517.49 512.273  -2
   0   9  42 4517.49 512.273   1
   0   7 -43 197.823 151.132  -2
   0   9  43 197.823 151.132   1
   0  -7  44 2557.57 152.055  -2
   0  -9 -44 2557.57 152.055   1
   0  -7  45 722.909 849.745  -2
   0  -9 -45 722.909 849.745   1
   0  -7  46 251.359 782.459  -2
   0  -9 -46 251.359 782.459   1
   0  12  44 341.160 691.367  -2
   0  10 -44 341.160 691.367   1
   0  12  43 221.901 139.483  -2
   0  10 -43 221.901 139.483   1
   0  12  42 1460.21 632.198  -2
   0  10 -42 1460.21 632.198   1
   0  12  41 2002.16 539.413  -2
   0  10 -41 2002.16 539.413   1
   0  12  40 39.1416 479.133  -2
   0  10 -40 39.1416 479.133   1
   0  12  39-347.337 478.848  -2
   0  10 -39-347.337 478.848   1
   0  12  38 795.583 484.107  -2
   0  10 -38 795.583 484.107   1
   0  12  37 116.747 130.935  -2
   0  10 -37 116.747 130.935   1
   0  10 -36 191.965 275.941   1
   0 -12 -36 156.296 225.581  -2
   0 -10  36 156.296 225.581   1
   0 -10  35 192.468 234.439   1
   0  12  35 977.640 437.196  -2
   0  10 -35 977.640 437.196   1
   0  10 -34 2310.35 214.049   1
   0 -10  33 250.242 204.937   1
   0  12  33 1246.15 420.891  -2
   0  10 -33 1246.15 420.891   1
   0 -10  32 2711.87 244.996   1
   0  11  32 10555.7 428.836  -2
   0  10 -32 10555.7 428.836   1
   0  10 -31 246.890 145.070   1
   0  11  31 1264.18 407.631  -2
   0  10 -31 1264.18 407.631   1
   0  10 -30 315.901 120.526   1
   0  11  30 46.9156 207.257  -2
   0  10 -30 46.9156 207.257   1
   0  10 -29 1657.00 162.976   1
   0 -11 -29 1886.01 216.394  -2
   0 -10  29 1886.01 216.394   1
   0  11  28 4507.24 235.416  -2
   0  10 -28 4507.24 235.416   1
   0 -11 -27 390.421 140.081  -2
   0 -10  27 390.421 140.081   1
   0 -11 -26 1744.00 156.227  -2
   0 -10  26 1744.00 156.227   1
   0 -11 -25 744.500 110.564  -2
   0 -10  25 744.500 110.564   1
   0  11  24 6627.57 164.652  -2
   0  10 -24 6627.57 164.652   1
   0  11  23 700.476 63.7142  -2
   0  10 -23 700.476 63.7142   1
   0  11  22 4881.07 161.312  -2
   0  10 -22 4881.07 161.312   1
   0 -11 -21 5762.45 374.262  -2
   0 -10  21 5762.45 374.262   1
   0  11  20 12054.0 478.892  -2
   0  10 -20 12054.0 478.892   1
   0 -11 -19 2488.14 197.935  -2
   0 -10  19 2488.14 197.935   1
   0 -11 -18 9122.70 202.181  -2
   0 -10  18 9122.70 202.181   1
   0 -11 -17 6097.79 196.649  -2
   0 -10  17 6097.79 196.649   1
   0 -11 -16 23143.5 280.519  -2
   0 -10  16 23143.5 280.519   1
   0  10 -15 6720.22 78.4296   1
   0  11  15 7280.22 236.430  -2
   0  10 -15 7280.22 236.430   1
   0  10 -14 2115.60 69.0825   1
   0 -11 -14 6721.34 273.416  -2
   0 -10  14 6721.34 273.416   1
   0  10 -13 1945.11 82.9745   1
   0 -11 -13 2876.87 239.741  -2
   0 -10  13 2876.87 239.741   1
   0  10 -12 13097.5 183.040   1
   0 -11 -12 12440.0 438.165  -2
   0 -10  12 12440.0 438.165   1
   0  10 -11 6330.81 103.754   1
   0  10 -10 6408.86 100.876   1
   0 -10   9 83.6882 67.1638   1
   0  10   9 1398.30 183.552  -2
   0  10  -9 1398.30 183.552   1
   0 -10   8 831.397 109.322   1
   0  10   8 1135.70 164.222  -2
   0  10  -8 1135.70 164.222   1
   0 -10   7 6579.55 348.434   1
   0  10   7 8205.26 193.116  -2
   0  10  -7 8205.26 193.116   1
   0  10   6 9303.68 189.666  -2
   0  10  -6 9303.68 189.666   1
   0  10   5 8138.09 179.617  -2
   0  10  -5 8138.09 179.617   1
   0  10   4 4216.34 87.1298  -2
   0  10  -4 4216.34 87.1298   1
   0  10   3 50482.9 391.446  -2
   0  10  -3 50482.9 391.446   1
   0  10   2 3904.16 174.227  -2
   0  10  -2 3904.16 174.227   1
   0 -10  -1 11683.9 93.8842  -2
   0 -10   1 11683.9 93.8842   1
   0 -10   0 10943.8 378.290  -2
   0 -10   0 10943.8 378.290   1
   0  10  -1 50805.8 747.208  -2
   0  10   1 50805.8 747.208   1
   0 -10   2 9554.74 349.781  -2
   0 -10  -2 9554.74 349.781   1
   0 -10   3 19370.1 459.580  -2
   0 -10  -3 19370.1 459.580   1
   0  10  -4 2397.65 171.713  -2
   0  10   4 2397.65 171.713   1
   0 -10   5 26587.4 195.092  -2
   0 -10  -5 26587.4 195.092   1
   0 -10   6 12262.6 159.964  -2
   0 -10  -6 12262.6 159.964   1
   0  10   7 35.4455 50.3429   1
   0 -10   7 2059.16 254.932  -2
   0 -10  -7 2059.16 254.932   1
   0  10   8 133.298 54.5058   1
   0 -10   8 999.038 251.362  -2
   0 -10  -8 999.038 251.362   1
   0  10   9 8219.20 117.910   1
   0 -10   9 8094.83 418.523  -2
   0 -10  -9 8094.83 418.523   1
   0  10  10 8528.47 133.650   1
   0 -10 -11 1371.12 88.7955   1
   0  10  12 625.226 80.7597   1
   0 -10 -13 4829.18 161.398   1
   0   9 -13 9399.36 422.113  -2
   0  10  13 9399.36 422.113   1
   0 -10 -14 657.049 106.672   1
   0   9 -14 5102.31 359.061  -2
   0  10  14 5102.31 359.061   1
   0 -10 -15 1565.73 58.6265   1
   0   9 -15 3327.36 174.626  -2
   0  10  15 3327.36 174.626   1
   0  -9  16 12839.9 344.217  -2
   0 -10 -16 12839.9 344.217   1
   0  -9  17 295.654 157.050  -2
   0 -10 -17 295.654 157.050   1
   0   9 -18 5118.88 253.253  -2
   0  10  18 5118.88 253.253   1
   0   9 -19 8037.55 272.009  -2
   0  10  19 8037.55 272.009   1
   0  -9  20 1248.98 145.477  -2
   0 -10 -20 1248.98 145.477   1
   0  -9  21 2761.87 310.382  -2
   0 -10 -21 2761.87 310.382   1
   0  -9  22 4204.33 350.401  -2
   0 -10 -22 4204.33 350.401   1
   0  -9  23 13582.2 476.100  -2
   0 -10 -23 13582.2 476.100   1
   0   9 -24 712.988 145.288  -2
   0  10  24 712.988 145.288   1
   0   9 -25 2883.40 174.339  -2
   0  10  25 2883.40 174.339   1
   0   9 -26 5475.80 192.973  -2
   0  10  26 5475.80 192.973   1
   0   9 -27 1240.80 154.975  -2
   0  10  27 1240.80 154.975   1
   0  -9  28 7597.67 241.482  -2
   0 -10 -28 7597.67 241.482   1
   0  10  29 459.840 162.080   1
   0   9 -29 507.564 200.264  -2
   0  10  29 507.564 200.264   1
   0 -10 -30 191.980 109.749   1
   0  -9  30 1290.13 259.114  -2
   0 -10 -30 1290.13 259.114   1
   0  10  31 338.313 101.603   1
   0 -10 -32 429.666 104.203   1
   0  10  33 44.3615 104.023   1
   0  10  34 77.8371 141.273   1
   0  10  35 137.746 154.166   1
   0 -10 -36 747.778 194.415   1
   0   8 -36 778.193 579.224  -2
   0  10  36 778.193 579.224   1
   0  10  37 2017.96 374.066   1
   0  -8  37 2431.55 429.236  -2
   0 -10 -37 2431.55 429.236   1
   0   8 -38 2544.32 381.244  -2
   0  10  38 2544.32 381.244   1
   0   8 -39 3172.63 406.737  -2
   0  10  39 3172.63 406.737   1
   0   8 -40 117.374 481.999  -2
   0  10  40 117.374 481.999   1
   0   8 -41 5346.11 604.487  -2
   0  10  41 5346.11 604.487   1
   0   8 -42 42.9884 493.447  -2
   0  10  42 42.9884 493.447   1
   0   8 -43 967.792 520.880  -2
   0  10  43 967.792 520.880   1
   0  -8  44 635.727 719.549  -2
   0 -10 -44 635.727 719.549   1
   0  -8  45 565.411 819.062  -2
   0 -10 -45 565.411 819.062   1
   0  13  40 11464.4 697.226  -2
   0  11 -40 11464.4 697.226   1
   0 -13 -39 2458.02 513.634  -2
   0 -11  39 2458.02 513.634   1
   0 -13 -38 6.75302 303.422  -2
   0 -11  38 6.75302 303.422   1
   0 -11  37 3.07551 321.872   1
   0  13  37 355.513 350.599  -2
   0  11 -37 355.513 350.599   1
   0 -11  36 1928.75 257.441   1
   0  13  36 2976.07 447.918  -2
   0  11 -36 2976.07 447.918   1
   0 -11  35 4636.24 307.620   1
   0  13  35 5251.32 520.894  -2
   0  11 -35 5251.32 520.894   1
   0 -11  34 2317.39 269.920   1
   0  13  34 3632.24 471.469  -2
   0  11 -34 3632.24 471.469   1
   0 -11  33 657.192 201.003   1
   0 -11  32 1273.98 240.469   1
   0  12  32 1913.15 413.198  -2
   0  11 -32 1913.15 413.198   1
   0 -11  31 6272.83 236.932   1
   0  12  31 9134.07 505.573  -2
   0  11 -31 9134.07 505.573   1
   0  11 -30 4683.68 283.602   1
   0  12  30 5145.16 272.982  -2
   0  11 -30 5145.16 272.982   1
   0  11 -29 27.7433 246.297   1
   0 -12 -29 659.567 166.933  -2
   0 -11  29 659.567 166.933   1
   0 -12 -28 1651.74 164.249  -2
   0 -11  28 1651.74 164.249   1
   0 -12 -27 3338.96 181.588  -2
   0 -11  27 3338.96 181.588   1
   0 -12 -26 4164.81 242.623  -2
   0 -11  26 4164.81 242.623   1
   0  12  25 654.304 159.405  -2
   0  11 -25 654.304 159.405   1
   0 -12 -24 351.038 91.3531  -2
   0 -11  24 351.038 91.3531   1
   0 -12 -23 2684.35 138.619  -2
   0 -11  23 2684.35 138.619   1
   0  12  22 5225.59 69.0314  -2
   0  11 -22 5225.59 69.0314   1
   0 -12 -21 10109.7 357.364  -2
   0 -11  21 10109.7 357.364   1
   0  12  20 521.129 138.437  -2
   0  11 -20 521.129 138.437   1
   0 -12 -19 4876.67 204.516  -2
   0 -11  19 4876.67 204.516   1
   0 -12 -18 3819.50 210.658  -2
   0 -11  18 3819.50 210.658   1
   0 -12 -17 1780.68 151.909  -2
   0 -11  17 1780.68 151.909   1
   0  11 -16 455.739 45.5866   1
   0 -12 -16 1185.49 149.635  -2
   0 -11  16 1185.49 149.635   1
   0 -11  15 610.701 137.357   1
   0  12  15 2954.99 106.685  -2
   0  11 -15 2954.99 106.685   1
   0  11 -14 4727.64 106.753   1
   0 -12 -14 9001.10 317.989  -2
   0 -11  14 9001.10 317.989   1
   0 -11  13 2207.21 91.1162   1
   0 -12 -13 4841.97 282.925  -2
   0 -11  13 4841.97 282.925   1
   0 -11  12 7863.69 119.524   1
   0 -12 -12 9123.74 442.939  -2
   0 -11  12 9123.74 442.939   1
   0  11 -11 448.790 71.6988   1
   0  11 -10 2932.43 117.550   1
   0  11  10 2880.05 210.109  -2
   0  11 -10 2880.05 210.109   1
   0 -11   9 478.214 91.3780   1
   0  11   9 356.783 194.159  -2
   0  11  -9 356.783 194.159   1
   0 -11   8 18170.4 286.407   1
   0  11   8 19417.2 357.097  -2
   0  11  -8 19417.2 357.097   1
   0 -11  -7 3882.40 156.562  -2
   0 -11   7 3882.40 156.562   1
   0 -11  -6 976.119 140.993  -2
   0 -11   6 976.119 140.993   1
   0 -11  -5 2940.24 161.030  -2
   0 -11   5 2940.24 161.030   1
   0 -11  -4 8564.60 95.2214  -2
   0 -11   4 8564.60 95.2214   1
   0 -11  -3 1203.47 75.9801  -2
   0 -11   3 1203.47 75.9801   1
   0  11   2 1798.74 112.646  -2
   0  11  -2 1798.74 112.646   1
   0  11   1 1138.57 144.727  -2
   0  11  -1 1138.57 144.727   1
   0  11   0 8747.29 235.208  -2
   0  11   0 8747.29 235.208   1
   0  11  -1 2844.34 84.4933  -2
   0  11   1 2844.34 84.4933   1
   0  11  -2 1545.85 171.956  -2
   0  11   2 1545.85 171.956   1
   0  11  -3 675.733 125.269  -2
   0  11   3 675.733 125.269   1
   0 -11   4 2446.72 142.392  -2
   0 -11  -4 2446.72 142.392   1
   0  11  -5 4044.87 149.937  -2
   0  11   5 4044.87 149.937   1
   0 -11  -6 3410.23 88.7048   1
   0 -11   6 4083.26 143.189  -2
   0 -11  -6 4083.26 143.189   1
   0  11   7 107.219 51.6561   1
   0  11  -7 999.127 171.939  -2
   0  11   7 999.127 171.939   1
   0  11   8 151.273 53.3071   1
   0 -11   8 3749.86 315.228  -2
   0 -11  -8 3749.86 315.228   1
   0 -11  -9 410.540 56.3193   1
   0 -11   9 451.211 279.886  -2
   0 -11  -9 451.211 279.886   1
   0  11  10 694.701 62.4762   1
   0  11  11 545.582 63.5298   1
   0  11  12 2233.41 80.7668   1
   0  11  13 431.597 87.0581   1
   0 -11 -14 16703.6 296.661   1
   0  10 -14 18327.0 419.094  -2
   0  11  14 18327.0 419.094   1
   0  10 -15 7928.86 250.942  -2
   0  11  15 7928.86 250.942   1
   0 -10  16 6335.19 255.130  -2
   0 -11 -16 6335.19 255.130   1
   0  10 -17 16126.5 468.247  -2
   0  11  17 16126.5 468.247   1
   0 -11 -18 2175.78 73.6260   1
   0 -10  18 4440.51 171.961  -2
   0 -11 -18 4440.51 171.961   1
   0 -10  19 8628.59 271.725  -2
   0 -11 -19 8628.59 271.725   1
   0 -10  20 17647.7 419.382  -2
   0 -11 -20 17647.7 419.382   1
   0  10 -21 5311.42 242.378  -2
   0  11  21 5311.42 242.378   1
   0 -10  22 5837.85 82.3686  -2
   0 -11 -22 5837.85 82.3686   1
   0 -10  23 1841.18 78.0366  -2
   0 -11 -23 1841.18 78.0366   1
   0  10 -24 1720.52 162.824  -2
   0  11  24 1720.52 162.824   1
   0 -10  25 865.441 153.018  -2
   0 -11 -25 865.441 153.018   1
   0  10 -26 1693.61 163.483  -2
   0  11  26 1693.61 163.483   1
   0 -10  27 1295.64 159.766  -2
   0 -11 -27 1295.64 159.766   1
   0 -10  28 8418.24 215.580  -2
   0 -11 -28 8418.24 215.580   1
   0  10 -29 778.475 161.994  -2
   0  11  29 778.475 161.994   1
   0  11  30-33.6376 113.320   1
   0 -10  30-10.3917 287.156  -2
   0 -11 -30-10.3917 287.156   1
   0  11  31 508.574 138.401   1
   0 -10  31 775.026 304.006  -2
   0 -11 -31 775.026 304.006   1
   0  11  32 29577.9 473.285   1
   0  11  33 606.255 123.809   1
   0 -11 -34 50.5101 155.692   1
   0  11  35 685.031 174.795   1
   0  11  36 4629.62 255.878   1
   0  -9  36 5634.79 670.112  -2
   0 -11 -36 5634.79 670.112   1
   0   9 -37 2474.31 515.954  -2
   0  11  37 2474.31 515.954   1
   0   9 -38 209.884 457.803  -2
   0  11  38 209.884 457.803   1
   0  -9  39 2338.87 549.057  -2
   0 -11 -39 2338.87 549.057   1
   0   9 -40 7068.56 638.900  -2
   0  11  40 7068.56 638.900   1
   0   9 -41 2098.40 524.888  -2
   0  11  41 2098.40 524.888   1
   0   9 -42 2710.99 650.015  -2
   0  11  42 2710.99 650.015   1
   0  -9  43 2154.31 811.108  -2
   0 -11 -43 2154.31 811.108   1
   0  -9  44 2655.33 777.455  -2
   0 -11 -44 2655.33 777.455   1
   0  -9  45 85.6286 161.442  -2
   0 -11 -45 85.6286 161.442   1
   0 -14 -39 734.130 404.666  -2
   0 -12  39 734.130 404.666   1
   0  14  38 1075.37 430.286  -2
   0  12 -38 1075.37 430.286   1
   0  14  37 577.915 382.165  -2
   0  12 -37 577.915 382.165   1
   0 -12  36 2249.88 448.685   1
   0  14  36 2764.18 489.564  -2
   0  12 -36 2764.18 489.564   1
   0 -12  35 1491.53 263.156   1
   0  14  35 1489.63 454.394  -2
   0  12 -35 1489.63 454.394   1
   0 -12  34 2792.22 234.463   1
   0  12 -33 669.007 222.821   1
   0  13  33 895.545 446.289  -2
   0  12 -33 895.545 446.289   1
   0 -12  32 146.169 207.440   1
   0  13  32 1420.10 402.536  -2
   0  12 -32 1420.10 402.536   1
   0 -12  31 4185.09 267.253   1
   0  13  31 5330.31 514.011  -2
   0  12 -31 5330.31 514.011   1
   0  12 -30 1910.85 224.589   1
   0  13  30 2034.50 204.623  -2
   0  12 -30 2034.50 204.623   1
   0  12 -29 29.3243 244.918   1
   0 -13 -29 226.192 179.600  -2
   0 -12  29 226.192 179.600   1
   0 -13 -28 1216.27 173.021  -2
   0 -12  28 1216.27 173.021   1
   0 -13 -27 8771.12 274.018  -2
   0 -12  27 8771.12 274.018   1
   0  13  26 2802.81 213.467  -2
   0  12 -26 2802.81 213.467   1
   0 -13 -25 2218.92 214.409  -2
   0 -12  25 2218.92 214.409   1
   0 -13 -24 679.323 172.818  -2
   0 -12  24 679.323 172.818   1
   0 -13 -23 4789.03 170.794  -2
   0 -12  23 4789.03 170.794   1
   0  13  22 247.516 67.8061  -2
   0  12 -22 247.516 67.8061   1
   0  13  21 12123.9 408.293  -2
   0  12 -21 12123.9 408.293   1
   0  13  20 1044.82 111.423  -2
   0  12 -20 1044.82 111.423   1
   0  13  19 3061.34 176.445  -2
   0  12 -19 3061.34 176.445   1
   0 -13 -18 9539.45 236.952  -2
   0 -12  18 9539.45 236.952   1
   0 -13 -17 1643.80 164.109  -2
   0 -12  17 1643.80 164.109   1
   0 -13 -16 12379.8 109.746  -2
   0 -12  16 12379.8 109.746   1
   0  12 -15 622.736 129.705   1
   0 -13 -15 1274.27 86.9625  -2
   0 -12  15 1274.27 86.9625   1
   0  12 -14 1907.11 130.970   1
   0  13  14 2219.81 146.240  -2
   0  12 -14 2219.81 146.240   1
   0 -12  13 1145.31 87.1341   1
   0 -13 -13 1030.55 243.004  -2
   0 -12  13 1030.55 243.004   1
   0  12 -12 6919.09 159.375   1
   0 -13 -12 6308.09 408.951  -2
   0 -12  12 6308.09 408.951   1
   0 -12  11 5261.74 159.720   1
   0 -12  10 8368.77 236.004   1
   0  12  10 13319.5 339.329  -2
   0  12 -10 13319.5 339.329   1
   0 -12   9 269.900 138.001   1
   0  12   9 2189.72 206.011  -2
   0  12  -9 2189.72 206.011   1
   0  12  -8 11855.5 302.468   1
   0  12   8 12098.7 221.112  -2
   0  12  -8 12098.7 221.112   1
   0  12   7 1808.54 168.212  -2
   0  12  -7 1808.54 168.212   1
   0  12   6 32869.4 478.690  -2
   0  12  -6 32869.4 478.690   1
   0  12   5 8860.47 233.341  -2
   0  12  -5 8860.47 233.341   1
   0  12   4 17588.8 285.374  -2
   0  12  -4 17588.8 285.374   1
   0 -12  -3 1185.96 81.3161  -2
   0 -12   3 1185.96 81.3161   1
   0 -12  -2 5511.48 181.746  -2
   0 -12   2 5511.48 181.746   1
   0  12   1 3533.47 206.024  -2
   0  12  -1 3533.47 206.024   1
   0  12   0 21578.8 540.031  -2
   0  12   0 21578.8 540.031   1
   0 -12   1 1583.25 208.982  -2
   0 -12  -1 1583.25 208.982   1
   0  12  -2 1458.35 139.176  -2
   0  12   2 1458.35 139.176   1
   0  12  -3 3331.14 159.932  -2
   0  12   3 3331.14 159.932   1
   0  12  -4 9311.23 239.361  -2
   0  12   4 9311.23 239.361   1
   0  12  -5 17085.8 369.322  -2
   0  12   5 17085.8 369.322   1
   0  12  -6 7235.37 202.142  -2
   0  12   6 7235.37 202.142   1
   0 -12  -7 3984.95 93.4809   1
   0 -12   7 3434.01 172.587  -2
   0 -12  -7 3434.01 172.587   1
   0  12   8 6093.01 100.501   1
   0 -12   8 7659.67 365.484  -2
   0 -12  -8 7659.67 365.484   1
   0  12   9 9321.33 124.168   1
   0 -12   9 9414.61 401.019  -2
   0 -12  -9 9414.61 401.019   1
   0  12  10 28358.1 267.398   1
   0  12  11 12007.0 150.305   1
   0 -12 -12 5766.29 146.271   1
   0 -12 -13 11453.0 150.837   1
   0 -12 -14 19590.0 230.382   1
   0 -11  14 18729.5 455.517  -2
   0 -12 -14 18729.5 455.517   1
   0 -12 -15 9362.88 544.052   1
   0  11 -15 9307.03 371.986  -2
   0  12  15 9307.03 371.986   1
   0  11 -16 3720.39 216.405  -2
   0  12  16 3720.39 216.405   1
   0 -11  17 2425.21 196.206  -2
   0 -12 -17 2425.21 196.206   1
   0  11 -18 12858.7 274.882  -2
   0  12  18 12858.7 274.882   1
   0 -11  19 1903.04 146.829  -2
   0 -12 -19 1903.04 146.829   1
   0  11 -20 743.173 137.265  -2
   0  12  20 743.173 137.265   1
   0 -11  21 3137.53 202.027  -2
   0 -12 -21 3137.53 202.027   1
   0 -11  22 10522.0 144.483  -2
   0 -12 -22 10522.0 144.483   1
   0 -11  23 1286.38 163.351  -2
   0 -12 -23 1286.38 163.351   1
   0  11 -24 264.844 149.998  -2
   0  12  24 264.844 149.998   1
   0  11 -25 731.904 163.747  -2
   0  12  25 731.904 163.747   1
   0 -11  26 10538.8 243.959  -2
   0 -12 -26 10538.8 243.959   1
   0  11 -27 2064.81 177.157  -2
   0  12  27 2064.81 177.157   1
   0  11 -28 3234.70 191.147  -2
   0  12  28 3234.70 191.147   1
   0 -11  29 2515.32 222.140  -2
   0 -12 -29 2515.32 222.140   1
   0 -12 -30 4694.10 198.634   1
   0 -11  30 7478.31 443.099  -2
   0 -12 -30 7478.31 443.099   1
   0  12  31 6105.88 294.702   1
   0 -11  31 8668.16 455.541  -2
   0 -12 -31 8668.16 455.541   1
   0 -12 -32 1381.47 167.662   1
   0 -12 -33 277.860 147.289   1
   0 -12 -34 6759.46 350.518   1
   0 -12 -35 2150.13 254.094   1
   0 -12 -36 585.121 255.896   1
   0 -10  37 266.279 441.390  -2
   0 -12 -37 266.279 441.390   1
   0  10 -38 3300.13 546.881  -2
   0  12  38 3300.13 546.881   1
   0 -10  39 265.147 461.807  -2
   0 -12 -39 265.147 461.807   1
   0 -10  40 5.81942 492.783  -2
   0 -12 -40 5.81942 492.783   1
   0  10 -41 367.895 571.280  -2
   0  12  41 367.895 571.280   1
   0 -10  42 3183.83 779.641  -2
   0 -12 -42 3183.83 779.641   1
   0 -10  43 1724.95 844.902  -2
   0 -12 -43 1724.95 844.902   1
   0 -10  44 46.5485 751.959  -2
   0 -12 -44 46.5485 751.959   1
   0 -12 -45 378.466 460.266   1
   0  13 -39 19.3272 488.758   1
   0 -13  38 471.869 371.429   1
   0  15  38 852.462 562.950  -2
   0  13 -38 852.462 562.950   1
   0 -15 -37 430.890 370.100  -2
   0 -13  37 430.890 370.100   1
   0 -13  36-116.015 383.225   1
   0  15  36 66.3402 262.604  -2
   0  13 -36 66.3402 262.604   1
   0 -13  35 87.3054 393.359   1
   0  15  35 167.084 397.028  -2
   0  13 -35 167.084 397.028   1
   0 -13  34-16.0032 404.905   1
   0  15  34 197.300 452.660  -2
   0  13 -34 197.300 452.660   1
   0 -13  33 2272.45 451.447   1
   0  14  33 3039.16 462.182  -2
   0  13 -33 3039.16 462.182   1
   0 -13  32 12.2788 384.073   1
   0  14  32 921.436 435.743  -2
   0  13 -32 921.436 435.743   1
   0 -13  31 35.5126 353.966   1
   0  14  31 182.691 426.069  -2
   0  13 -31 182.691 426.069   1
   0  13 -30 1481.10 258.680   1
   0  14  30 3634.40 481.318  -2
   0  13 -30 3634.40 481.318   1
   0 -13  29 774.818 337.604   1
   0  14  29 1022.99 212.641  -2
   0  13 -29 1022.99 212.641   1
   0  14  28 4680.29 240.007  -2
   0  13 -28 4680.29 240.007   1
   0  14  27 992.845 190.709  -2
   0  13 -27 992.845 190.709   1
   0  14  26 3454.08 287.991  -2
   0  13 -26 3454.08 287.991   1
   0  14  25 1937.42 193.669  -2
   0  13 -25 1937.42 193.669   1
   0  14  24 787.068 184.916  -2
   0  13 -24 787.068 184.916   1
   0  14  23 939.662 424.654  -2
   0  13 -23 939.662 424.654   1
   0 -14 -22 2523.42 163.861  -2
   0 -13  22 2523.42 163.861   1
   0  14  21 824.356 81.8471  -2
   0  13 -21 824.356 81.8471   1
   0 -14 -20 652.593 155.187  -2
   0 -13  20 652.593 155.187   1
   0 -14 -19 141.986 107.640  -2
   0 -13  19 141.986 107.640   1
   0 -14 -18 1338.26 175.613  -2
   0 -13  18 1338.26 175.613   1
   0  14  17 9081.46 211.636  -2
   0  13 -17 9081.46 211.636   1
   0  13 -16 224.931 156.368   1
   0 -14 -16 1132.65 95.5803  -2
   0 -13  16 1132.65 95.5803   1
   0  13 -15 1541.37 156.482   1
   0 -14 -15 1549.15 118.920  -2
   0 -13  15 1549.15 118.920   1
   0  13 -14 7098.19 280.076   1
   0 -14 -14 7017.98 344.292  -2
   0 -13  14 7017.98 344.292   1
   0  13 -13 8130.38 175.612   1
   0 -14 -13 7451.49 338.413  -2
   0 -13  13 7451.49 338.413   1
   0 -13  12 3302.73 131.138   1
   0 -14 -12 5714.61 405.055  -2
   0 -13  12 5714.61 405.055   1
   0 -13  11 1245.14 168.302   1
   0  13  11 1754.70 220.531  -2
   0  13 -11 1754.70 220.531   1
   0 -13  10 1033.55 135.711   1
   0  13  10 992.548 236.558  -2
   0  13 -10 992.548 236.558   1
   0  13  -9 9084.90 289.030   1
   0  13   9 10541.5 290.086  -2
   0  13  -9 10541.5 290.086   1
   0 -13   8 499.444 186.902   1
   0  13   8 655.690 166.425  -2
   0  13  -8 655.690 166.425   1
   0  13   7 1420.19 132.365  -2
   0  13  -7 1420.19 132.365   1
   0  13   6 10184.6 220.322  -2
   0  13  -6 10184.6 220.322   1
   0  13   5 10210.1 235.237  -2
   0  13  -5 10210.1 235.237   1
   0  13   4 11729.6 252.618  -2
   0  13  -4 11729.6 252.618   1
   0  13   3 5610.44 99.0242  -2
   0  13  -3 5610.44 99.0242   1
   0  13   2 2728.44 112.953  -2
   0  13  -2 2728.44 112.953   1
   0  13   1 637.112 106.409  -2
   0  13  -1 637.112 106.409   1
   0 -13   0 506.306 91.5876  -2
   0 -13   0 506.306 91.5876   1
   0  13  -1 131.564 39.5900  -2
   0  13   1 131.564 39.5900   1
   0  13  -2 1283.17 137.779  -2
   0  13   2 1283.17 137.779   1
   0 -13   3 4255.80 183.322  -2
   0 -13  -3 4255.80 183.322   1
   0  13  -4 9362.99 250.875  -2
   0  13   4 9362.99 250.875   1
   0 -13   5 8036.13 195.078  -2
   0 -13  -5 8036.13 195.078   1
   0 -13   6 8413.30 239.711  -2
   0 -13  -6 8413.30 239.711   1
   0  13   7 1102.17 171.173   1
   0  13  -7 1388.85 169.744  -2
   0  13   7 1388.85 169.744   1
   0  13   8 114.534 86.0242   1
   0 -13   8 214.084 307.601  -2
   0 -13  -8 214.084 307.601   1
   0  13   9 3949.46 83.9871   1
   0 -13   9 5183.45 626.146  -2
   0 -13  -9 5183.45 626.146   1
   0 -13 -10 731.495 63.9012   1
   0 -13 -11 966.413 68.9135   1
   0 -13 -12 3418.73 92.5002   1
   0 -13 -13 130.815 65.9632   1
   0 -13 -14 539.113 75.0162   1
   0  12 -14 975.324 313.366  -2
   0  13  14 975.324 313.366   1
   0 -13 -15 2247.55 104.446   1
   0 -12  15 2253.41 234.562  -2
   0 -13 -15 2253.41 234.562   1
   0  12 -16 7730.85 263.471  -2
   0  13  16 7730.85 263.471   1
   0  12 -17 4207.98 153.619  -2
   0  13  17 4207.98 153.619   1
   0  12 -18 2224.03 145.824  -2
   0  13  18 2224.03 145.824   1
   0  12 -19 1731.96 147.176  -2
   0  13  19 1731.96 147.176   1
   0 -12  20 1315.42 148.399  -2
   0 -13 -20 1315.42 148.399   1
   0 -12  21 2809.26 167.380  -2
   0 -13 -21 2809.26 167.380   1
   0 -12  22 218.821 44.3445  -2
   0 -13 -22 218.821 44.3445   1
   0  12 -23 1514.34 55.0186  -2
   0  13  23 1514.34 55.0186   1
   0 -12  24 2122.24 202.113  -2
   0 -13 -24 2122.24 202.113   1
   0 -12  25 701.988 188.796  -2
   0 -13 -25 701.988 188.796   1
   0 -12  26 5984.88 277.056  -2
   0 -13 -26 5984.88 277.056   1
   0  12 -27 2459.12 226.153  -2
   0  13  27 2459.12 226.153   1
   0 -12  28 3616.10 233.121  -2
   0 -13 -28 3616.10 233.121   1
   0  12 -29 141.908 202.913  -2
   0  13  29 141.908 202.913   1
   0 -13 -30 75.0300 166.761   1
   0 -12  30 435.500 353.439  -2
   0 -13 -30 435.500 353.439   1
   0  13  31 1081.00 183.991   1
   0 -12  31 2118.81 384.848  -2
   0 -13 -31 2118.81 384.848   1
   0  13  32 2106.88 176.248   1
   0  13  33 864.595 180.319   1
   0  13  34 283.496 248.388   1
   0  13  35 601.349 227.534   1
   0 -13 -36 3508.48 305.800   1
   0 -11  37 91.0881 471.037  -2
   0 -13 -37 91.0881 471.037   1
   0 -11  38 395.494 468.441  -2
   0 -13 -38 395.494 468.441   1
   0  11 -39 1019.60 469.581  -2
   0  13  39 1019.60 469.581   1
   0  11 -40 3279.96 558.089  -2
   0  13  40 3279.96 558.089   1
   0 -11  41 766.197 675.401  -2
   0 -13 -41 766.197 675.401   1
   0 -11  42 3334.27 878.213  -2
   0 -13 -42 3334.27 878.213   1
   0 -11  43 833.919 735.814  -2
   0 -13 -43 833.919 735.814   1
   0 -14  35-84.6965 385.714   1
   0  16  35 137.820 432.642  -2
   0  14 -35 137.820 432.642   1
   0 -14  34 228.254 291.881   1
   0 -14  33 147.424 355.615   1
   0  15  33 412.279 448.438  -2
   0  14 -33 412.279 448.438   1
   0 -14  32 106.549 372.954   1
   0  15  32 298.115 435.251  -2
   0  14 -32 298.115 435.251   1
   0 -14  31 556.502 377.471   1
   0  15  31 933.887 486.365  -2
   0  14 -31 933.887 486.365   1
   0 -14  30 452.942 378.016   1
   0  15  30 783.281 412.650  -2
   0  14 -30 783.281 412.650   1
   0 -15 -29 823.512 223.885  -2
   0 -14  29 823.512 223.885   1
   0  15  28 6174.92 260.293  -2
   0  14 -28 6174.92 260.293   1
   0  15  27 1518.79 225.352  -2
   0  14 -27 1518.79 225.352   1
   0  15  26 2868.60 234.674  -2
   0  14 -26 2868.60 234.674   1
   0  15  25 263.979 237.274  -2
   0  14 -25 263.979 237.274   1
   0  15  24 19019.5 479.320  -2
   0  14 -24 19019.5 479.320   1
   0  15  23 2896.28 178.383  -2
   0  14 -23 2896.28 178.383   1
   0  15  22 169.191 65.8716  -2
   0  14 -22 169.191 65.8716   1
   0 -15 -21 1240.50 96.4955  -2
   0 -14  21 1240.50 96.4955   1
   0 -15 -20 5761.79 376.787  -2
   0 -14  20 5761.79 376.787   1
   0  15  19 1164.22 190.382  -2
   0  14 -19 1164.22 190.382   1
   0 -15 -18 2442.12 203.786  -2
   0 -14  18 2442.12 203.786   1
   0 -15 -17 647.690 179.250  -2
   0 -14  17 647.690 179.250   1
   0 -15 -16 6429.81 261.819  -2
   0 -14  16 6429.81 261.819   1
   0  14 -15 2320.79 118.325   1
   0  15  15 3094.42 217.266  -2
   0  14 -15 3094.42 217.266   1
   0 -14  14 555.982 171.079   1
   0 -15 -14 499.933 282.688  -2
   0 -14  14 499.933 282.688   1
   0 -14  13 614.133 177.730   1
   0 -15 -13 591.990 283.049  -2
   0 -14  13 591.990 283.049   1
   0  14 -12 23457.1 453.420   1
   0 -15 -12 19909.6 589.958  -2
   0 -14  12 19909.6 589.958   1
   0  14 -11 3917.55 176.139   1
   0  14 -10 2430.42 132.132   1
   0  14  -9 173.128 119.760   1
   0  14   9 514.692 312.018  -2
   0  14  -9 514.692 312.018   1
   0  14  -8 3213.25 182.220   1
   0  14   8 4625.64 270.074  -2
   0  14  -8 4625.64 270.074   1
   0 -14  -7 1234.10 181.006  -2
   0 -14   7 1234.10 181.006   1
   0 -14  -6 8592.22 246.137  -2
   0 -14   6 8592.22 246.137   1
   0 -14  -5 6107.44 216.314  -2
   0 -14   5 6107.44 216.314   1
   0  14   4 1318.16 166.262  -2
   0  14  -4 1318.16 166.262   1
   0  14   3 2345.66 202.485  -2
   0  14  -3 2345.66 202.485   1
   0  14   2 2647.73 95.8686  -2
   0  14  -2 2647.73 95.8686   1
   0  14   1 153.109 34.4274  -2
   0  14  -1 153.109 34.4274   1
   0 -14   0 1345.65 132.861  -2
   0 -14   0 1345.65 132.861   1
   0 -14   1 134.816 68.7525  -2
   0 -14  -1 134.816 68.7525   1
   0 -14   2 3925.87 300.463  -2
   0 -14  -2 3925.87 300.463   1
   0  14  -3 1037.92 137.235  -2
   0  14   3 1037.92 137.235   1
   0  14  -4 1377.25 148.353  -2
   0  14   4 1377.25 148.353   1
   0 -14   5 9748.49 409.252  -2
   0 -14  -5 9748.49 409.252   1
   0 -14   6 2672.15 204.475  -2
   0 -14  -6 2672.15 204.475   1
   0  14   7 607.849 126.044   1
   0  14  -7 963.413 196.211  -2
   0  14   7 963.413 196.211   1
   0  14   8 3964.82 131.285   1
   0 -14   8 4060.23 371.613  -2
   0 -14  -8 4060.23 371.613   1
   0  14   9 242.975 88.5102   1
   0 -14   9 152.551 111.566  -2
   0 -14  -9 152.551 111.566   1
   0  14  10 1700.08 71.6258   1
   0 -14 -11 2267.80 96.1378   1
   0 -14 -12 10250.5 165.780   1
   0 -14 -13 127.884 92.0344   1
   0 -14 -14 8443.64 213.491   1
   0  13 -14 8699.28 300.508  -2
   0  14  14 8699.28 300.508   1
   0 -14 -15 1164.68 144.453   1
   0  13 -15 1549.49 238.757  -2
   0  14  15 1549.49 238.757   1
   0  13 -16 3578.28 136.205  -2
   0  14  16 3578.28 136.205   1
   0  13 -17 2611.29 145.867  -2
   0  14  17 2611.29 145.867   1
   0 -13  18 5792.10 224.699  -2
   0 -14 -18 5792.10 224.699   1
   0 -13  19-28.1516 182.429  -2
   0 -14 -19-28.1516 182.429   1
   0  13 -20 1549.53 199.691  -2
   0  14  20 1549.53 199.691   1
   0  13 -21 1318.80 194.553  -2
   0  14  21 1318.80 194.553   1
   0 -13  22 2893.16 307.574  -2
   0 -14 -22 2893.16 307.574   1
   0 -13  23 1330.04 207.548  -2
   0 -14 -23 1330.04 207.548   1
   0  13 -24 1200.21 206.656  -2
   0  14  24 1200.21 206.656   1
   0  13 -25 1595.98 215.458  -2
   0  14  25 1595.98 215.458   1
   0  13 -26 1870.58 219.157  -2
   0  14  26 1870.58 219.157   1
   0  13 -27 1878.93 213.357  -2
   0  14  27 1878.93 213.357   1
   0  13 -28 1427.46 217.414  -2
   0  14  28 1427.46 217.414   1
   0 -13  29 2139.66 219.562  -2
   0 -14 -29 2139.66 219.562   1
   0  14  30 6384.93 244.577   1
   0 -13  30 6209.85 437.509  -2
   0 -14 -30 6209.85 437.509   1
   0  14  31 333.586 181.466   1
   0 -13  31 337.022 327.578  -2
   0 -14 -31 337.022 327.578   1
   0  14  32 494.414 153.401   1
   0 -14 -33 1616.51 253.098   1
   0  14  34 163.717 220.652   1
   0 -14 -35 116.563 231.398   1
   0 -14 -36 1621.08 367.561   1
   0  12 -36 2577.82 767.852  -2
   0  14  36 2577.82 767.852   1
   0 -12  37 285.562 468.772  -2
   0 -14 -37 285.562 468.772   1
   0 -12  38 938.602 502.847  -2
   0 -14 -38 938.602 502.847   1
   0 -12  39 561.588 735.534  -2
   0 -14 -39 561.588 735.534   1
   0 -15  35 9426.43 617.785   1
   0  15 -34 2211.61 337.226   1
   0 -15  33 127.503 370.503   1
   0  16  33 600.276 521.800  -2
   0  15 -33 600.276 521.800   1
   0 -15  32 170.957 368.625   1
   0  16  32 373.619 443.048  -2
   0  15 -32 373.619 443.048   1
   0 -15  31 4470.57 475.820   1
   0  16  31 5697.79 580.698  -2
   0  15 -31 5697.79 580.698   1
   0 -15  30 1859.10 436.643   1
   0  16  30 2306.91 499.749  -2
   0  15 -30 2306.91 499.749   1
   0  16  29 449.316 389.188  -2
   0  15 -29 449.316 389.188   1
   0  16  28 241.351 218.368  -2
   0  15 -28 241.351 218.368   1
   0  16  27 722.626 223.128  -2
   0  15 -27 722.626 223.128   1
   0  16  26 4377.02 293.523  -2
   0  15 -26 4377.02 293.523   1
   0  16  25 121.517 110.936  -2
   0  15 -25 121.517 110.936   1
   0  16  24 80.0385 102.381  -2
   0  15 -24 80.0385 102.381   1
   0 -16 -23 1050.57 145.701  -2
   0 -15  23 1050.57 145.701   1
   0  16  22 9211.65 488.732  -2
   0  15 -22 9211.65 488.732   1
   0 -16 -21 108.393 72.4455  -2
   0 -15  21 108.393 72.4455   1
   0 -16 -20 254.296 81.7723  -2
   0 -15  20 254.296 81.7723   1
   0 -16 -19 331.649 211.095  -2
   0 -15  19 331.649 211.095   1
   0  16  18 10106.8 349.144  -2
   0  15 -18 10106.8 349.144   1
   0  16  17 201.274 186.231  -2
   0  15 -17 201.274 186.231   1
   0  16  16 297.339 186.167  -2
   0  15 -16 297.339 186.167   1
   0  16  15 196.811 121.378  -2
   0  15 -15 196.811 121.378   1
   0 -15  14 10886.4 360.534   1
   0 -16 -14 10158.5 333.454  -2
   0 -15  14 10158.5 333.454   1
   0 -15  13 291.240 182.014   1
   0 -16 -13 747.793 275.843  -2
   0 -15  13 747.793 275.843   1
   0 -15  12 3084.19 161.697   1
   0 -16 -12 2578.21 455.111  -2
   0 -15  12 2578.21 455.111   1
   0 -15  11 3772.07 184.810   1
   0 -15  10 14213.8 331.872   1
   0 -15   9 493.908 128.449   1
   0  15  -8 601.719 140.332   1
   0 -15  -8 1137.74 226.713  -2
   0 -15   8 1137.74 226.713   1
   0 -15  -7 2932.56 196.776  -2
   0 -15   7 2932.56 196.776   1
   0  15   6 2314.05 222.874  -2
   0  15  -6 2314.05 222.874   1
   0 -15  -5 2788.48 194.469  -2
   0 -15   5 2788.48 194.469   1
   0 -15  -4 4007.48 284.855  -2
   0 -15   4 4007.48 284.855   1
   0  15   3 964.122 181.939  -2
   0  15  -3 964.122 181.939   1
   0  15   2 2874.89 295.988  -2
   0  15  -2 2874.89 295.988   1
   0  15   1 2588.07 148.609  -2
   0  15  -1 2588.07 148.609   1
   0  15   0 467.390 138.937  -2
   0  15   0 467.390 138.937   1
   0 -15   1 1459.12 82.9395  -2
   0 -15  -1 1459.12 82.9395   1
   0 -15   2 3709.04 304.580  -2
   0 -15  -2 3709.04 304.580   1
   0  15  -3 2616.19 216.047  -2
   0  15   3 2616.19 216.047   1
   0  15  -4 1552.43 191.106  -2
   0  15   4 1552.43 191.106   1
   0 -15   5 1711.48 199.446  -2
   0 -15  -5 1711.48 199.446   1
   0 -15   6 8134.43 331.265  -2
   0 -15  -6 8134.43 331.265   1
   0 -15   7 7527.90 335.990  -2
   0 -15  -7 7527.90 335.990   1
   0  15   8 3302.53 208.872   1
   0 -15   8 3762.99 395.055  -2
   0 -15  -8 3762.99 395.055   1
   0  15   9 2333.14 183.836   1
   0 -15   9 2171.96 491.738  -2
   0 -15  -9 2171.96 491.738   1
   0  15  10 4226.79 200.367   1
   0  15  11 3975.35 198.239   1
   0 -15 -12 1240.51 159.664   1
   0 -15 -13 990.981 159.243   1
   0 -15 -14 223.034 420.119   1
   0  14 -14 301.343 226.223  -2
   0  15  14 301.343 226.223   1
   0  14 -15 1267.92 228.531  -2
   0  15  15 1267.92 228.531   1
   0  14 -16 1755.78 226.834  -2
   0  15  16 1755.78 226.834   1
   0  14 -17 724.847 224.432  -2
   0  15  17 724.847 224.432   1
   0  14 -18 1768.74 236.037  -2
   0  15  18 1768.74 236.037   1
   0 -14  19 527.142 225.967  -2
   0 -15 -19 527.142 225.967   1
   0 -14  20 3591.75 286.003  -2
   0 -15 -20 3591.75 286.003   1
   0 -14  21 936.350 233.827  -2
   0 -15 -21 936.350 233.827   1
   0  14 -22-8.89137 213.230  -2
   0  15  22-8.89137 213.230   1
   0 -14  23 1422.70 261.358  -2
   0 -15 -23 1422.70 261.358   1
   0 -14  24 5012.80 328.810  -2
   0 -15 -24 5012.80 328.810   1
   0 -14  25 3.74837 233.862  -2
   0 -15 -25 3.74837 233.862   1
   0  14 -26 2212.91 258.670  -2
   0  15  26 2212.91 258.670   1
   0  14 -27 313.826 238.278  -2
   0  15  27 313.826 238.278   1
   0 -14  28 1157.54 248.448  -2
   0 -15 -28 1157.54 248.448   1
   0  14 -29 120.351 124.156  -2
   0  15  29 120.351 124.156   1
   0  15  30 656.957 342.845   1
   0 -14  30 734.340 309.639  -2
   0 -15 -30 734.340 309.639   1
   0  15  31 729.385 230.057   1
   0 -14  31 272.477 363.112  -2
   0 -15 -31 272.477 363.112   1
   0  15  32 120.381 177.958   1
   0  15  33 484.566 326.159   1
   0 -15 -34 626.636 284.181   1
   0  15  35-163.475 387.328   1
   0 -13  35-410.330 919.283  -2
   0 -15 -35-410.330 919.283   1
   0  15  36 42.6340 312.303   1
   0 -13  36-118.602 902.190  -2
   0 -15 -36-118.602 902.190   1
   0  13 -37 212.233 701.426  -2
   0  15  37 212.233 701.426   1
   0 -16  33 3962.39 512.540   1
   0 -16  32 169.216 383.699   1
   0 -16  31 592.684 370.565   1
   0  17  31 528.587 478.594  -2
   0  16 -31 528.587 478.594   1
   0 -17 -30 2435.53 455.995  -2
   0 -16  30 2435.53 455.995   1
   0  17  29 4960.10 503.038  -2
   0  16 -29 4960.10 503.038   1
   0 -17 -28 5728.97 394.162  -2
   0 -16  28 5728.97 394.162   1
   0  17  27 60.3640 247.450  -2
   0  16 -27 60.3640 247.450   1
   0  17  26 4161.95 288.700  -2
   0  16 -26 4161.95 288.700   1
   0 -17 -25 3586.00 283.059  -2
   0 -16  25 3586.00 283.059   1
   0 -17 -24 8142.19 409.860  -2
   0 -16  24 8142.19 409.860   1
   0 -17 -23 2229.22 178.259  -2
   0 -16  23 2229.22 178.259   1
   0  17  22 913.982 104.783  -2
   0  16 -22 913.982 104.783   1
   0  17  21 1821.75 457.443  -2
   0  16 -21 1821.75 457.443   1
   0  17  20 4080.94 351.225  -2
   0  16 -20 4080.94 351.225   1
   0 -17 -19 4386.02 270.953  -2
   0 -16  19 4386.02 270.953   1
   0 -17 -18 427.345 198.652  -2
   0 -16  18 427.345 198.652   1
   0  17  17 4953.76 242.270  -2
   0  16 -17 4953.76 242.270   1
   0 -17 -16 2691.81 212.205  -2
   0 -16  16 2691.81 212.205   1
   0 -16  15 1060.89 183.982   1
   0 -17 -15 1132.96 217.800  -2
   0 -16  15 1132.96 217.800   1
   0  16 -14 409.518 171.532   1
   0 -17 -14 79.6916 174.486  -2
   0 -16  14 79.6916 174.486   1
   0  16 -13 157.898 157.944   1
   0 -17 -13 327.871 305.596  -2
   0 -16  13 327.871 305.596   1
   0  16 -12 20.8932 152.767   1
   0 -17 -12 768.179 321.996  -2
   0 -16  12 768.179 321.996   1
   0  16 -11 668.458 127.995   1
   0 -16  10 135.149 120.124   1
   0  16  -9 64.0350 115.181   1
   0 -16   8 218.991 134.600   1
   0  16   8 436.743 242.952  -2
   0  16  -8 436.743 242.952   1
   0  16   7 3517.82 205.116  -2
   0  16  -7 3517.82 205.116   1
   0 -16  -6 379.049 116.816  -2
   0 -16   6 379.049 116.816   1
   0  16   5 2168.44 240.849  -2
   0  16  -5 2168.44 240.849   1
   0  16   4 478.089 212.876  -2
   0  16  -4 478.089 212.876   1
   0 -16  -3 2548.10 287.770  -2
   0 -16   3 2548.10 287.770   1
   0 -16  -2 2017.20 263.492  -2
   0 -16   2 2017.20 263.492   1
   0 -16  -1 1741.40 275.763  -2
   0 -16   1 1741.40 275.763   1
   0 -16   0 477.111 253.494  -2
   0 -16   0 477.111 253.494   1
   0 -16   1 330.649 67.7983  -2
   0 -16  -1 330.649 67.7983   1
   0  16  -2 384.469 238.534  -2
   0  16   2 384.469 238.534   1
   0 -16   3 737.702 168.710  -2
   0 -16  -3 737.702 168.710   1
   0  16  -4 236.231 102.395  -2
   0  16   4 236.231 102.395   1
   0  16  -5 1112.78 186.398  -2
   0  16   5 1112.78 186.398   1
   0  16  -6 89.8755 108.434  -2
   0  16   6 89.8755 108.434   1
   0  16  -7 842.024 196.933  -2
   0  16   7 842.024 196.933   1
   0  16   8 520.914 154.412   1
   0 -16   8 633.906 361.258  -2
   0 -16  -8 633.906 361.258   1
   0  16   9 164.896 167.612   1
   0 -16   9 49.7187 353.553  -2
   0 -16  -9 49.7187 353.553   1
   0 -16 -10 91.9614 142.510   1
   0 -16 -11 1109.35 149.065   1
   0 -16 -12 1651.31 172.032   1
   0 -16 -13 1164.33 160.737   1
   0 -16 -14 3.73704 183.995   1
   0  15 -14 2465.04 371.039  -2
   0  16  14 2465.04 371.039   1
   0  15 -15-24.3045 219.116  -2
   0  16  15-24.3045 219.116   1
   0 -15  16 451.064 220.623  -2
   0 -16 -16 451.064 220.623   1
   0  15 -17 382.263 226.573  -2
   0  16  17 382.263 226.573   1
   0  15 -18 2648.47 324.669  -2
   0  16  18 2648.47 324.669   1
   0 -15  19 550.766 231.165  -2
   0 -16 -19 550.766 231.165   1
   0  15 -20 160.084 110.336  -2
   0  16  20 160.084 110.336   1
   0 -15  21 441.431 237.742  -2
   0 -16 -21 441.431 237.742   1
   0  15 -22 2767.32 407.256  -2
   0  16  22 2767.32 407.256   1
   0 -15  23 761.076 258.325  -2
   0 -16 -23 761.076 258.325   1
   0 -15  24 368.215 157.748  -2
   0 -16 -24 368.215 157.748   1
   0 -15  25 216.831 111.306  -2
   0 -16 -25 216.831 111.306   1
   0 -15  26 3434.84 281.722  -2
   0 -16 -26 3434.84 281.722   1
   0 -15  27 366.222 244.097  -2
   0 -16 -27 366.222 244.097   1
   0 -15  28 87.1847 245.207  -2
   0 -16 -28 87.1847 245.207   1
   0 -15  29 1117.73 256.710  -2
   0 -16 -29 1117.73 256.710   1
   0  16  30 407.195 354.394   1
   0 -15  30 832.271 332.235  -2
   0 -16 -30 832.271 332.235   1
   0  16  31 118.062 238.867   1
   0 -15  31 1276.33 395.016  -2
   0 -16 -31 1276.33 395.016   1
   0 -16 -32 333.180 306.406   1
   0 -16 -33 283.084 293.473   1
   0  16  34 2847.90 448.298   1
   0  16  35 231.056 320.833   1
   0 -17  31 1125.38 422.307   1
   0 -18 -30 1486.44 819.475  -2
   0 -17  30 1486.44 819.475   1
   0 -18 -29 485.025 776.251  -2
   0 -17  29 485.025 776.251   1
   0 -18 -28 234.764 728.674  -2
   0 -17  28 234.764 728.674   1
   0 -18 -27 2578.64 282.831  -2
   0 -17  27 2578.64 282.831   1
   0 -18 -26 1029.38 305.748  -2
   0 -17  26 1029.38 305.748   1
   0  18  25 399.432 286.001  -2
   0  17 -25 399.432 286.001   1
   0  18  24 635.422 243.048  -2
   0  17 -24 635.422 243.048   1
   0 -18 -23 788.949 127.415  -2
   0 -17  23 788.949 127.415   1
   0 -18 -22 1508.51 186.528  -2
   0 -17  22 1508.51 186.528   1
   0  17 -21 1287.55 345.604   1
   0  18  21 2666.00 118.278  -2
   0  17 -21 2666.00 118.278   1
   0 -18 -20 440.900 212.533  -2
   0 -17  20 440.900 212.533   1
   0 -18 -19 1772.65 229.101  -2
   0 -17  19 1772.65 229.101   1
   0  18  18 1409.55 278.703  -2
   0  17 -18 1409.55 278.703   1
   0 -18 -17 1221.15 246.556  -2
   0 -17  17 1221.15 246.556   1
   0  18  16 218.857 219.926  -2
   0  17 -16 218.857 219.926   1
   0 -18 -15 114.160 137.535  -2
   0 -17  15 114.160 137.535   1
   0  17 -14 2590.52 430.006   1
   0 -18 -14 2504.45 300.564  -2
   0 -17  14 2504.45 300.564   1
   0  17 -13 3127.27 335.037   1
   0 -18 -13 3272.37 375.748  -2
   0 -17  13 3272.37 375.748   1
   0  17 -12 1607.93 333.891   1
   0 -18 -12 1665.15 357.185  -2
   0 -17  12 1665.15 357.185   1
   0 -17  11 1061.44 203.668   1
   0 -17  10 472.273 210.847   1
   0 -17   9 5738.09 317.671   1
   0  17   9 6153.59 513.534  -2
   0  17  -9 6153.59 513.534   1
   0 -17   8 2977.96 337.459   1
   0  17   8 2954.65 356.025  -2
   0  17  -8 2954.65 356.025   1
   0  17   7 665.232 240.542  -2
   0  17  -7 665.232 240.542   1
   0  17   6 6791.57 291.065  -2
   0  17  -6 6791.57 291.065   1
   0 -17  -5 9558.41 371.332  -2
   0 -17   5 9558.41 371.332   1
   0  17   4 7916.53 359.542  -2
   0  17  -4 7916.53 359.542   1
   0  17   3 525.841 222.566  -2
   0  17  -3 525.841 222.566   1
   0 -17  -2 519.873 114.164  -2
   0 -17   2 519.873 114.164   1
   0  17   1 841.970 345.600  -2
   0  17  -1 841.970 345.600   1
   0 -17   0 7360.97 404.001  -2
   0 -17   0 7360.97 404.001   1
   0 -17   1 625.587 99.8786  -2
   0 -17  -1 625.587 99.8786   1
   0 -17   2 256.656 109.042  -2
   0 -17  -2 256.656 109.042   1
   0 -17   3 353.692 287.292  -2
   0 -17  -3 353.692 287.292   1
   0  17  -4 4276.97 340.508  -2
   0  17   4 4276.97 340.508   1
   0 -17   5 3448.34 331.844  -2
   0 -17  -5 3448.34 331.844   1
   0 -17   6 2003.49 326.689  -2
   0 -17  -6 2003.49 326.689   1
   0  17  -7 477.455 289.455  -2
   0  17   7 477.455 289.455   1
   0  17   8 2698.53 204.300   1
   0 -17   8 3219.00 381.476  -2
   0 -17  -8 3219.00 381.476   1
   0  17   9 477.747 168.226   1
   0 -17   9 1669.42 390.155  -2
   0 -17  -9 1669.42 390.155   1
   0 -17 -10 3202.10 191.688   1
   0 -17 -11 87.9190 154.326   1
   0 -17 -12 3817.63 206.104   1
   0 -17 -13 1296.05 199.125   1
   0  16 -13 860.218 471.265  -2
   0  17  13 860.218 471.265   1
   0 -17 -14 1572.00 229.067   1
   0 -16  14 1584.67 354.140  -2
   0 -17 -14 1584.67 354.140   1
   0 -16  15 479.286 234.099  -2
   0 -17 -15 479.286 234.099   1
   0  16 -16 10754.5 334.447  -2
   0  17  16 10754.5 334.447   1
   0 -16  17 5437.42 299.216  -2
   0 -17 -17 5437.42 299.216   1
   0 -16  18 414.674 133.262  -2
   0 -17 -18 414.674 133.262   1
   0 -16  19 3502.67 289.514  -2
   0 -17 -19 3502.67 289.514   1
   0  16 -20 13968.0 471.750  -2
   0  17  20 13968.0 471.750   1
   0 -16  21 5519.49 374.812  -2
   0 -17 -21 5519.49 374.812   1
   0  16 -22 1261.66 308.848  -2
   0  17  22 1261.66 308.848   1
   0 -16  23 695.547 88.4563  -2
   0 -17 -23 695.547 88.4563   1
   0  16 -24 1775.12 301.119  -2
   0  17  24 1775.12 301.119   1
   0  16 -25 992.543 273.883  -2
   0  17  25 992.543 273.883   1
   0 -16  26 857.274 263.031  -2
   0 -17 -26 857.274 263.031   1
   0 -16  27-6.71103 264.139  -2
   0 -17 -27-6.71103 264.139   1
   0  16 -28 3653.45 312.313  -2
   0  17  28 3653.45 312.313   1
   0 -16  29 2278.62 287.112  -2
   0 -17 -29 2278.62 287.112   1
   0 -17 -30 141.320 759.927   1
   0  16 -30 530.257 290.636  -2
   0  17  30 530.257 290.636   1
   0  17  31 77.3658 255.891   1
   0 -16  31 91.1212 481.032  -2
   0 -17 -31 91.1212 481.032   1
   0  17  32 6665.49 534.493   1
   0  17  33 242.202 388.584   1
   0  17  34 654.668 369.704   1
   0 -19 -26 137.931 140.568  -2
   0 -18  26 137.931 140.568   1
   0  19  25 128.377 334.817  -2
   0  18 -25 128.377 334.817   1
   0 -19 -24 1836.48 374.440  -2
   0 -18  24 1836.48 374.440   1
   0  19  23 6998.66 245.507  -2
   0  18 -23 6998.66 245.507   1
   0  19  22 97.4813 187.103  -2
   0  18 -22 97.4813 187.103   1
   0  19  21 653.924 159.505  -2
   0  18 -21 653.924 159.505   1
   0  19  20 355.232 247.106  -2
   0  18 -20 355.232 247.106   1
   0 -19 -19 3024.90 288.199  -2
   0 -18  19 3024.90 288.199   1
   0 -19 -18 1630.24 267.679  -2
   0 -18  18 1630.24 267.679   1
   0 -19 -17 1654.51 254.605  -2
   0 -18  17 1654.51 254.605   1
   0  19  16 4083.38 292.402  -2
   0  18 -16 4083.38 292.402   1
   0  19  15 2591.99 260.426  -2
   0  18 -15 2591.99 260.426   1
   0  18 -14 1996.05 484.254   1
   0 -19 -14 2341.07 301.097  -2
   0 -18  14 2341.07 301.097   1
   0  18 -13 293.016 458.202   1
   0 -19 -13 740.530 295.067  -2
   0 -18  13 740.530 295.067   1
   0  18 -12 267.402 263.262   1
   0 -19 -12 710.457 310.120  -2
   0 -18  12 710.457 310.120   1
   0  18 -11 3994.71 269.673   1
   0  18 -10 8030.65 298.068   1
   0 -18   9 1398.06 358.058   1
   0 -18  -9 1270.36 329.293  -2
   0 -18   9 1270.36 329.293   1
   0 -18  -8 1174.29 257.302  -2
   0 -18   8 1174.29 257.302   1
   0  18   7 1851.02 258.394  -2
   0  18  -7 1851.02 258.394   1
   0  18   6 4786.99 288.989  -2
   0  18  -6 4786.99 288.989   1
   0 -18  -5 522.163 240.320  -2
   0 -18   5 522.163 240.320   1
   0 -18  -4 1670.07 319.253  -2
   0 -18   4 1670.07 319.253   1
   0 -18  -3 919.747 248.781  -2
   0 -18   3 919.747 248.781   1
   0 -18  -2 436.347 228.252  -2
   0 -18   2 436.347 228.252   1
   0 -18  -1 670.398 297.548  -2
   0 -18   1 670.398 297.548   1
   0 -18   0 3050.91 329.932  -2
   0 -18   0 3050.91 329.932   1
   0  18  -1 1051.71 309.162  -2
   0  18   1 1051.71 309.162   1
   0 -18   2 566.511 291.510  -2
   0 -18  -2 566.511 291.510   1
   0  18  -3 1412.80 307.248  -2
   0  18   3 1412.80 307.248   1
   0 -18   4 249.892 283.406  -2
   0 -18  -4 249.892 283.406   1
   0 -18   5 133.725 296.350  -2
   0 -18  -5 133.725 296.350   1
   0  18  -6 1808.59 317.434  -2
   0  18   6 1808.59 317.434   1
   0 -18   7 785.839 301.398  -2
   0 -18  -7 785.839 301.398   1
   0 -18   8 385.489 303.383  -2
   0 -18  -8 385.489 303.383   1
   0  18   9 1182.02 470.696   1
   0 -18   9 1001.28 403.322  -2
   0 -18  -9 1001.28 403.322   1
   0 -18 -10 1146.73 272.500   1
   0 -18 -11-49.7771 255.454   1
   0  18  12-105.820 267.510   1
   0 -18 -13 275.637 269.476   1
   0  17 -14 1820.27 349.714  -2
   0  18  14 1820.27 349.714   1
   0 -17  15 847.850 262.176  -2
   0 -18 -15 847.850 262.176   1
   0 -17  16 874.768 274.621  -2
   0 -18 -16 874.768 274.621   1
   0 -17  17 1410.94 270.588  -2
   0 -18 -17 1410.94 270.588   1
   0  17 -18 1161.05 265.862  -2
   0  18  18 1161.05 265.862   1
   0  17 -19 705.267 260.696  -2
   0  18  19 705.267 260.696   1
   0  17 -20 292.272 250.163  -2
   0  18  20 292.272 250.163   1
   0 -17  21 3061.23 352.689  -2
   0 -18 -21 3061.23 352.689   1
   0  17 -22 2676.89 387.038  -2
   0  18  22 2676.89 387.038   1
   0 -17  23 327.889 264.010  -2
   0 -18 -23 327.889 264.010   1
   0  17 -24 358.851 95.1937  -2
   0  18  24 358.851 95.1937   1
   0 -17  25 1278.22 290.358  -2
   0 -18 -25 1278.22 290.358   1
   0 -17  26 4829.53 351.938  -2
   0 -18 -26 4829.53 351.938   1
   0 -17  27 1867.96 322.455  -2
   0 -18 -27 1867.96 322.455   1
   0  17 -28 608.817 310.850  -2
   0  18  28 608.817 310.850   1
   0  17 -29 1278.27 318.757  -2
   0  18  29 1278.27 318.757   1
   0  17 -30 2237.79 431.981  -2
   0  18  30 2237.79 431.981   1
   0  18  31 879.877 360.345   1
   0  18  32 1307.83 405.564   1
   0  20  24 834.426 559.089  -2
   0  19 -24 834.426 559.089   1
   0 -20 -23 215.196 360.254  -2
   0 -19  23 215.196 360.254   1
   0  20  22 113.531 140.472  -2
   0  19 -22 113.531 140.472   1
   0  20  21 1496.05 387.418  -2
   0  19 -21 1496.05 387.418   1
   0 -20 -20 88.9128 141.485  -2
   0 -19  20 88.9128 141.485   1
   0  20  19 705.465 392.997  -2
   0  19 -19 705.465 392.997   1
   0 -20 -18 945.997 385.979  -2
   0 -19  18 945.997 385.979   1
   0 -20 -17 3370.66 305.403  -2
   0 -19  17 3370.66 305.403   1
   0 -20 -16 781.353 259.096  -2
   0 -19  16 781.353 259.096   1
   0 -20 -15 3427.08 293.376  -2
   0 -19  15 3427.08 293.376   1
   0  19 -14 800.795 515.532   1
   0  20  14 767.617 330.899  -2
   0  19 -14 767.617 330.899   1
   0  19 -13 6452.19 569.696   1
   0  20  13 5942.64 362.060  -2
   0  19 -13 5942.64 362.060   1
   0  19 -12 482.091 339.855   1
   0 -20 -12 1725.28 388.628  -2
   0 -19  12 1725.28 388.628   1
   0  19 -11 3223.10 270.337   1
   0 -19  10 1834.55 238.249   1
   0 -19   9 2454.52 384.555   1
   0  19   9 2640.97 379.864  -2
   0  19  -9 2640.97 379.864   1
   0 -19  -8 1516.70 262.731  -2
   0 -19   8 1516.70 262.731   1
   0 -19  -7 9399.69 401.081  -2
   0 -19   7 9399.69 401.081   1
   0 -19  -6 316.251 265.185  -2
   0 -19   6 316.251 265.185   1
   0  19   5 2280.37 264.517  -2
   0  19  -5 2280.37 264.517   1
   0 -19  -4 1133.12 246.967  -2
   0 -19   4 1133.12 246.967   1
   0  19   3 6431.88 321.419  -2
   0  19  -3 6431.88 321.419   1
   0  19   2 265.819 291.506  -2
   0  19  -2 265.819 291.506   1
   0  19   1 613.446 107.561  -2
   0  19  -1 613.446 107.561   1
   0  19   0 566.148 110.398  -2
   0  19   0 566.148 110.398   1
   0  19  -1 813.614 170.551  -2
   0  19   1 813.614 170.551   1
   0  19  -2 75.8454 127.896  -2
   0  19   2 75.8454 127.896   1
   0 -19   3 1175.90 324.114  -2
   0 -19  -3 1175.90 324.114   1
   0 -19   4 1130.64 327.852  -2
   0 -19  -4 1130.64 327.852   1
   0  19  -5 522.624 329.270  -2
   0  19   5 522.624 329.270   1
   0 -19   6 591.504 333.544  -2
   0 -19  -6 591.504 333.544   1
   0 -19   7 1393.54 334.527  -2
   0 -19  -7 1393.54 334.527   1
   0  19   8 292.332 472.696   1
   0 -19   8 188.716 157.007  -2
   0 -19  -8 188.716 157.007   1
   0  19   9 163.811 400.631   1
   0 -19   9 913.413 396.438  -2
   0 -19  -9 913.413 396.438   1
   0  19  10 198.011 310.828   1
   0 -19  10 694.056 551.775  -2
   0 -19 -10 694.056 551.775   1
   0 -19 -11 706.905 288.238   1
   0 -19 -12 1185.50 276.375   1
   0 -19 -13 1228.56 284.606   1
   0  18 -14 601.346 325.220  -2
   0  19  14 601.346 325.220   1
   0 -18  15 581.509 310.153  -2
   0 -19 -15 581.509 310.153   1
   0  18 -16 2355.54 332.072  -2
   0  19  16 2355.54 332.072   1
   0  18 -17 1549.78 393.144  -2
   0  19  17 1549.78 393.144   1
   0 -18  18 2018.55 343.925  -2
   0 -19 -18 2018.55 343.925   1
   0 -18  19 1400.30 354.622  -2
   0 -19 -19 1400.30 354.622   1
   0 -18  20 451.164 319.703  -2
   0 -19 -20 451.164 319.703   1
   0 -18  21 53.1723 129.351  -2
   0 -19 -21 53.1723 129.351   1
   0 -18  22 520.459 120.733  -2
   0 -19 -22 520.459 120.733   1
   0  18 -23 3658.59 436.977  -2
   0  19  23 3658.59 436.977   1
   0 -18  24 576.632 369.416  -2
   0 -19 -24 576.632 369.416   1
   0  19  25-102.742 316.332   1
   0  18 -25 92.0252 137.447  -2
   0  19  25 92.0252 137.447   1
   0  19  26 381.111 312.499   1
   0 -18  26 511.490 347.267  -2
   0 -19 -26 511.490 347.267   1
   0  19  27-1.72674 323.807   1
   0  18 -27 706.592 365.992  -2
   0  19  27 706.592 365.992   1
   0  19  28-34.6859 352.983   1
   0  20 -17-89.6617 382.327   1
   0 -20  16 1683.33 394.215   1
   0 -20  15 9106.72 532.247   1
   0  20 -14-52.8787 365.529   1
   0  20 -13 656.996 565.423   1
   0  20 -12 1285.08 508.725   1
   0 -20  11 4894.33 311.474   1
   0  20 -10 157.909 234.232   1
   0 -20   9 148.594 284.168   1
   0  20   9-49.9148 471.138  -2
   0  20  -9-49.9148 471.138   1
   0 -20  -8 134.010 165.660  -2
   0 -20   8 134.010 165.660   1
   0  20   7 1945.43 274.887  -2
   0  20  -7 1945.43 274.887   1
   0 -20  -6 1288.69 274.681  -2
   0 -20   6 1288.69 274.681   1
   0 -20  -5 2176.17 291.253  -2
   0 -20   5 2176.17 291.253   1
   0 -20  -4 701.581 277.104  -2
   0 -20   4 701.581 277.104   1
   0  20   3 413.472 169.573  -2
   0  20  -3 413.472 169.573   1
   0 -20  -2 488.730 261.311  -2
   0 -20   2 488.730 261.311   1
   0 -20  -1 1701.52 270.291  -2
   0 -20   1 1701.52 270.291   1
   0  20   0 2182.24 333.856  -2
   0  20   0 2182.24 333.856   1
   0  20  -1 3493.32 118.137  -2
   0  20   1 3493.32 118.137   1
   0 -20   2 789.171 141.885  -2
   0 -20  -2 789.171 141.885   1
   0 -20   3 601.413 335.464  -2
   0 -20  -3 601.413 335.464   1
   0  20  -4 1052.87 342.517  -2
   0  20   4 1052.87 342.517   1
   0  20  -5 1588.39 350.996  -2
   0  20   5 1588.39 350.996   1
   0 -20   6 541.792 376.392  -2
   0 -20  -6 541.792 376.392   1
   0  20  -7 5590.54 480.702  -2
   0  20   7 5590.54 480.702   1
   0 -20   8 88.6305 403.011  -2
   0 -20  -8 88.6305 403.011   1
   0  20   9 59.4314 520.359   1
   0 -20   9-264.624 429.311  -2
   0 -20  -9-264.624 429.311   1
   0 -20 -10 236.188 283.456   1
   0 -20 -11 6288.29 373.729   1
   0 -20 -12 2766.43 328.412   1
   0 -20 -13 201.947 308.507   1
   0 -19  14 2020.78 416.259  -2
   0 -20 -14 2020.78 416.259   1
   0 -19  15 2938.83 387.257  -2
   0 -20 -15 2938.83 387.257   1
   0 -19  16 3513.60 457.288  -2
   0 -20 -16 3513.60 457.288   1
   0  19 -17 907.030 388.181  -2
   0  20  17 907.030 388.181   1
   0 -19  18 4072.42 464.831  -2
   0 -20 -18 4072.42 464.831   1
   0  19 -19 307.159 364.430  -2
   0  20  19 307.159 364.430   1
   0  19 -20 359.452 399.132  -2
   0  20  20 359.452 399.132   1
   0 -19  21 646.900 146.102  -2
   0 -20 -21 646.900 146.102   1
   0  19 -22 275.882 551.573  -2
   0  20  22 275.882 551.573   1
   1  19 -21 548.038 523.723  -2
  -1  20  21 548.038 523.723   1
  -1 -19  20 132.615 384.366  -2
   1 -20 -20 132.615 384.366   1
   1  19 -19-254.452 376.420  -2
  -1  20  19-254.452 376.420   1
  -1 -19  18 2363.51 423.066  -2
   1 -20 -18 2363.51 423.066   1
  -1 -19  17 837.164 409.703  -2
   1 -20 -17 837.164 409.703   1
   1  19 -16 2608.30 417.167  -2
  -1  20  16 2608.30 417.167   1
  -1  20  15 1404.43 411.913   1
   1 -20 -14 5188.13 359.667   1
   1 -20 -13 298.255 292.623   1
   1 -20 -12 6149.02 476.413   1
  -1 -20  12 5767.32 726.650  -2
   1 -20 -12 5767.32 726.650   1
   1  20 -11 460.008 389.235  -2
  -1  20  11 460.008 389.235   1
   1  20 -10 2404.98 358.361  -2
  -1  20  10 2404.98 358.361   1
   1  20  -9 263.692 332.143  -2
  -1  20   9 263.692 332.143   1
  -1 -20   8 6183.71 429.288  -2
   1 -20  -8 6183.71 429.288   1
   1  20  -7 26.7860 358.212  -2
  -1  20   7 26.7860 358.212   1
  -1 -20   6 1216.78 377.741  -2
   1 -20  -6 1216.78 377.741   1
  -1 -20   5 470.637 354.316  -2
   1 -20  -5 470.637 354.316   1
   1  20  -4 1329.48 393.855  -2
  -1  20   4 1329.48 393.855   1
   1  20  -3 950.543 125.331  -2
  -1  20   3 950.543 125.331   1
  -1 -20   2 4500.31 373.644  -2
   1 -20  -2 4500.31 373.644   1
   1  20  -1 2703.10 298.751  -2
  -1  20   1 2703.10 298.751   1
  -1 -20   0 217.508 278.249  -2
   1 -20   0 217.508 278.249   1
  -1 -20  -1 1183.03 291.894  -2
   1 -20   1 1183.03 291.894   1
  -1 -20  -2 6742.16 349.965  -2
   1 -20   2 6742.16 349.965   1
  -1 -20  -3 1836.20 287.844  -2
   1 -20   3 1836.20 287.844   1
  -1 -20  -4-18.9835 267.692  -2
   1 -20   4-18.9835 267.692   1
   1  20   5 1979.29 280.241  -2
  -1  20  -5 1979.29 280.241   1
   1 -20   6 3129.48 386.898   1
   1  20   6 2380.53 384.343  -2
  -1  20  -6 2380.53 384.343   1
   1 -20   7 2848.24 405.741   1
   1  20   7 2639.91 546.880  -2
  -1  20  -7 2639.91 546.880   1
   1 -20   8 757.704 277.644   1
  -1  20  -9 12927.2 373.444   1
  -1  20 -10 635.352 296.815   1
   1 -20  11 641.248 551.938   1
   1 -20  15 1436.56 591.196   1
  -1  20 -16 3338.37 606.796   1
   1  18 -27 2270.36 414.447  -2
  -1  19  27 2270.36 414.447   1
   1  18 -26 671.449 372.742  -2
  -1  19  26 671.449 372.742   1
   1  18 -25 83.2922 126.607  -2
  -1  19  25 83.2922 126.607   1
  -1 -18  24 714.133 354.613  -2
   1 -19 -24 714.133 354.613   1
  -1 -18  23 1041.95 354.585  -2
   1 -19 -23 1041.95 354.585   1
  -1 -18  22 1689.62 376.687  -2
   1 -19 -22 1689.62 376.687   1
   1  18 -21 886.710 329.423  -2
  -1  19  21 886.710 329.423   1
  -1 -18  20 1363.09 341.581  -2
   1 -19 -20 1363.09 341.581   1
   1  18 -19 40.7454 315.834  -2
  -1  19  19 40.7454 315.834   1
  -1 -18  18 789.032 325.085  -2
   1 -19 -18 789.032 325.085   1
   1 -19 -17 23.8172 497.207   1
  -1 -18  17 84.3987 346.580  -2
   1 -19 -17 84.3987 346.580   1
  -1 -18  16 1697.06 338.994  -2
   1 -19 -16 1697.06 338.994   1
  -1  19  15 1082.43 293.258   1
  -1  19  14-242.002 280.435   1
  -1  19  13 253.414 279.032   1
  -1  19  12 227.997 367.862   1
  -1 -19  12 327.766 539.254  -2
   1 -19 -12 327.766 539.254   1
  -1  19  11 1458.66 435.287   1
  -1 -19  11 1615.85 461.501  -2
   1 -19 -11 1615.85 461.501   1
  -1 -19  10 455.464 326.269  -2
   1 -19 -10 455.464 326.269   1
   1  19  -9 3618.11 472.125  -2
  -1  19   9 3618.11 472.125   1
   1  19  -8 2075.12 353.743  -2
  -1  19   8 2075.12 353.743   1
   1  19  -7 3643.70 375.200  -2
  -1  19   7 3643.70 375.200   1
  -1 -19   6 500.863 304.966  -2
   1 -19  -6 500.863 304.966   1
   1  19  -5 7836.95 568.442  -2
  -1  19   5 7836.95 568.442   1
  -1 -19   4 336.300 336.170  -2
   1 -19  -4 336.300 336.170   1
   1  19  -3 1279.13 338.621  -2
  -1  19   3 1279.13 338.621   1
  -1 -19   2 186.345 119.751  -2
   1 -19  -2 186.345 119.751   1
   1  19  -1 2142.03 276.458  -2
  -1  19   1 2142.03 276.458   1
  -1 -19   0 178.234 244.130  -2
   1 -19   0 178.234 244.130   1
   1  19   1 3589.22 284.727  -2
  -1  19  -1 3589.22 284.727   1
  -1 -19  -2 1403.19 262.928  -2
   1 -19   2 1403.19 262.928   1
  -1 -19  -3 1049.97 269.272  -2
   1 -19   3 1049.97 269.272   1
   1  19   4 218.346 151.483  -2
  -1  19  -4 218.346 151.483   1
   1  19   5 255.063 256.222  -2
  -1  19  -5 255.063 256.222   1
   1 -19   6 493.123 332.353   1
  -1 -19  -6 430.587 346.125  -2
   1 -19   6 430.587 346.125   1
   1 -19   7 104.929 203.096   1
   1 -19   8 1044.14 237.616   1
   1 -19   9 575.206 246.096   1
  -1  19 -10 11.5967 291.731   1
  -1 -20 -10 376.773 346.033  -2
   1 -19  10 376.773 346.033   1
  -1  19 -11-42.4307 373.342   1
   1  20  11-124.400 310.315  -2
  -1  19 -11-124.400 310.315   1
   1  20  12 394.198 249.900  -2
  -1  19 -12 394.198 249.900   1
   1  20  13 2198.58 286.956  -2
  -1  19 -13 2198.58 286.956   1
  -1 -20 -14 1006.57 279.634  -2
   1 -19  14 1006.57 279.634   1
   1  20  15 1912.17 264.392  -2
  -1  19 -15 1912.17 264.392   1
  -1 -20 -16 2070.61 296.830  -2
   1 -19  16 2070.61 296.830   1
  -1 -20 -17 2741.15 307.591  -2
   1 -19  17 2741.15 307.591   1
  -1 -20 -18 343.998 395.015  -2
   1 -19  18 343.998 395.015   1
  -1 -20 -19 3482.95 437.522  -2
   1 -19  19 3482.95 437.522   1
  -1 -20 -20 1268.83 396.456  -2
   1 -19  20 1268.83 396.456   1
   1  20  21 2420.59 405.154  -2
  -1  19 -21 2420.59 405.154   1
  -1 -20 -22 1059.14 388.120  -2
   1 -19  22 1059.14 388.120   1
  -1 -20 -23 56.0005 361.263  -2
   1 -19  23 56.0005 361.263   1
   1  20  24 455.280 556.168  -2
  -1  19 -24 455.280 556.168   1
  -1  18  32 2964.80 438.439   1
   1  17 -31 574.586 699.316  -2
  -1  18  31 574.586 699.316   1
   1  17 -30 594.277 697.439  -2
  -1  18  30 594.277 697.439   1
   1  17 -29 1367.86 334.365  -2
  -1  18  29 1367.86 334.365   1
  -1 -17  28 2471.97 350.367  -2
   1 -18 -28 2471.97 350.367   1
   1  17 -27 664.951 304.417  -2
  -1  18  27 664.951 304.417   1
   1  17 -26 455.358 279.377  -2
  -1  18  26 455.358 279.377   1
   1  17 -25 515.822 114.185  -2
  -1  18  25 515.822 114.185   1
   1  17 -24 2204.94 295.259  -2
  -1  18  24 2204.94 295.259   1
   1  17 -23 903.049 277.480  -2
  -1  18  23 903.049 277.480   1
   1  17 -22 895.567 279.491  -2
  -1  18  22 895.567 279.491   1
   1  17 -21 1130.11 269.543  -2
  -1  18  21 1130.11 269.543   1
   1  17 -20 2039.67 287.633  -2
  -1  18  20 2039.67 287.633   1
   1  17 -19 345.192 245.384  -2
  -1  18  19 345.192 245.384   1
  -1 -17  18 617.361 284.402  -2
   1 -18 -18 617.361 284.402   1
   1  17 -17 5339.83 301.605  -2
  -1  18  17 5339.83 301.605   1
  -1  18  16 3533.82 330.073   1
   1  17 -16 4343.90 371.838  -2
  -1  18  16 4343.90 371.838   1
   1 -18 -15 794.434 265.495   1
   1 -18 -14 649.297 277.014   1
   1 -18 -13 2984.08 320.177   1
   1 -18 -12 577.050 279.172   1
  -1 -18  12 2673.00 753.902  -2
   1 -18 -12 2673.00 753.902   1
  -1  18  11 2759.74 518.364   1
  -1 -18  11 3304.49 451.855  -2
   1 -18 -11 3304.49 451.855   1
  -1 -18  10 1308.24 336.963  -2
   1 -18 -10 1308.24 336.963   1
  -1 -18   9 3811.70 359.139  -2
   1 -18  -9 3811.70 359.139   1
  -1 -18   8 192.738 287.683  -2
   1 -18  -8 192.738 287.683   1
   1  18  -7 195.250 276.134  -2
  -1  18   7 195.250 276.134   1
  -1 -18   6 1250.48 319.883  -2
   1 -18  -6 1250.48 319.883   1
   1  18  -5 847.616 339.935  -2
  -1  18   5 847.616 339.935   1
  -1 -18   4 579.754 343.563  -2
   1 -18  -4 579.754 343.563   1
   1  18  -3 2204.25 137.818  -2
  -1  18   3 2204.25 137.818   1
  -1 -18   2 6055.56 384.060  -2
   1 -18  -2 6055.56 384.060   1
  -1 -18   1 1414.38 333.921  -2
   1 -18  -1 1414.38 333.921   1
   1  18   0 1643.03 275.698  -2
  -1  18   0 1643.03 275.698   1
  -1 -18  -1 2863.62 288.612  -2
   1 -18   1 2863.62 288.612   1
  -1 -18  -2 7452.06 369.163  -2
   1 -18   2 7452.06 369.163   1
   1  18   3 934.766 237.836  -2
  -1  18  -3 934.766 237.836   1
  -1 -18  -4 1987.05 258.824  -2
   1 -18   4 1987.05 258.824   1
   1 -18   5 1166.93 449.318   1
   1  18   5 2449.25 303.760  -2
  -1  18  -5 2449.25 303.760   1
   1 -18   6 2851.12 377.815   1
   1  18   6 2325.11 370.030  -2
  -1  18  -6 2325.11 370.030   1
  -1  18  -7 2450.56 228.521   1
  -1  18  -8 61.0681 197.811   1
  -1  18  -9 1698.54 250.728   1
  -1  18 -10 625.357 302.890   1
  -1 -19 -10 347.903 324.622  -2
   1 -18  10 347.903 324.622   1
  -1  18 -11 13.6085 374.445   1
  -1 -19 -11 177.950 182.255  -2
   1 -18  11 177.950 182.255   1
   1  19  12 357.399 137.944  -2
  -1  18 -12 357.399 137.944   1
  -1 -19 -13 4852.87 297.833  -2
   1 -18  13 4852.87 297.833   1
  -1 -19 -14 1739.72 299.506  -2
   1 -18  14 1739.72 299.506   1
  -1 -19 -15 2270.15 276.479  -2
   1 -18  15 2270.15 276.479   1
   1  19  16 1148.24 266.459  -2
  -1  18 -16 1148.24 266.459   1
   1  19  17 858.036 255.372  -2
  -1  18 -17 858.036 255.372   1
  -1 -19 -18 1886.23 438.583  -2
   1 -18  18 1886.23 438.583   1
  -1 -19 -19 1932.53 333.474  -2
   1 -18  19 1932.53 333.474   1
   1  19  20 316.633 158.213  -2
  -1  18 -20 316.633 158.213   1
  -1 -19 -21-17.1665 225.578  -2
   1 -18  21-17.1665 225.578   1
   1  19  22 2123.84 258.202  -2
  -1  18 -22 2123.84 258.202   1
   1  19  23 2725.70 316.621  -2
  -1  18 -23 2725.70 316.621   1
   1  19  24 233.712 338.428  -2
  -1  18 -24 233.712 338.428   1
   1  19  25 101.705 340.433  -2
  -1  18 -25 101.705 340.433   1
  -1 -19 -26 302.181 347.492  -2
   1 -18  26 302.181 347.492   1
  -1  17  33 386.606 398.977   1
   1  16 -32-329.477 710.087  -2
  -1  17  32-329.477 710.087   1
   1  16 -31 2144.44 705.181  -2
  -1  17  31 2144.44 705.181   1
  -1 -16  30-173.727 281.187  -2
   1 -17 -30-173.727 281.187   1
   1  16 -29 2233.26 359.751  -2
  -1  17  29 2233.26 359.751   1
  -1 -16  28 84.3664 265.693  -2
   1 -17 -28 84.3664 265.693   1
   1  16 -27 1526.39 272.067  -2
  -1  17  27 1526.39 272.067   1
  -1 -16  26 34.2795 114.999  -2
   1 -17 -26 34.2795 114.999   1
   1  16 -25 349.688 80.6447  -2
  -1  17  25 349.688 80.6447   1
  -1 -16  24 3665.79 138.299  -2
   1 -17 -24 3665.79 138.299   1
   1  16 -23 806.087 276.666  -2
  -1  17  23 806.087 276.666   1
  -1 -16  22 468.060 256.067  -2
   1 -17 -22 468.060 256.067   1
   1  16 -21 542.906 262.716  -2
  -1  17  21 542.906 262.716   1
  -1 -16  20 3893.55 302.439  -2
   1 -17 -20 3893.55 302.439   1
   1  16 -19 1183.53 256.427  -2
  -1  17  19 1183.53 256.427   1
  -1 -16  18 3811.77 277.923  -2
   1 -17 -18 3811.77 277.923   1
  -1  17  17 1405.30 268.841   1
  -1 -16  17 1060.38 311.530  -2
   1 -17 -17 1060.38 311.530   1
  -1  17  16 180.094 229.523   1
  -1 -16  16 340.939 287.903  -2
   1 -17 -16 340.939 287.903   1
   1 -17 -15 205.696 164.289   1
  -1  17  14 89.8736 170.727   1
  -1  17  13 2703.15 194.892   1
   1 -17 -12 254.432 167.146   1
  -1 -17  12 1021.08 534.623  -2
   1 -17 -12 1021.08 534.623   1
  -1  17  11 60.5787 163.087   1
  -1 -17  11 96.8555 447.398  -2
   1 -17 -11 96.8555 447.398   1
  -1  17  10 842.231 188.642   1
  -1 -17  10 1251.18 379.428  -2
   1 -17 -10 1251.18 379.428   1
  -1  17   9 1661.45 231.468   1
   1  17  -9 3969.92 332.549  -2
  -1  17   9 3969.92 332.549   1
  -1 -17   8-106.732 290.611  -2
   1 -17  -8-106.732 290.611   1
  -1 -17   7 911.465 299.379  -2
   1 -17  -7 911.465 299.379   1
  -1 -17   6 1879.72 319.516  -2
   1 -17  -6 1879.72 319.516   1
  -1 -17   5 2034.98 318.710  -2
   1 -17  -5 2034.98 318.710   1
   1  17  -4 2519.33 376.393  -2
  -1  17   4 2519.33 376.393   1
  -1 -17   3 664.180 263.630  -2
   1 -17  -3 664.180 263.630   1
   1  17  -2 3100.97 307.137  -2
  -1  17   2 3100.97 307.137   1
  -1 -17   1 605.173 256.176  -2
   1 -17  -1 605.173 256.176   1
  -1 -17   0 2275.73 288.721  -2
   1 -17   0 2275.73 288.721   1
   1  17   1 664.108 264.350  -2
  -1  17  -1 664.108 264.350   1
  -1 -17  -2 8481.95 315.989  -2
   1 -17   2 8481.95 315.989   1
   1  17   3 2726.95 262.135  -2
  -1  17  -3 2726.95 262.135   1
  -1 -17  -4 3163.01 261.655  -2
   1 -17   4 3163.01 261.655   1
  -1 -17  -5 1002.81 286.037  -2
   1 -17   5 1002.81 286.037   1
  -1  17  -6 3806.38 275.369   1
   1  17   6 4134.92 504.237  -2
  -1  17  -6 4134.92 504.237   1
   1 -17   7 67.0983 202.202   1
  -1  17  -8 5783.15 307.503   1
  -1  17  -9 236.788 223.883   1
  -1 -18  -9 1515.11 513.572  -2
   1 -17   9 1515.11 513.572   1
  -1  17 -10 4519.85 342.680   1
  -1 -18 -10 4099.42 379.646  -2
   1 -17  10 4099.42 379.646   1
  -1  17 -11-2.63476 302.151   1
  -1 -18 -11 475.159 153.442  -2
   1 -17  11 475.159 153.442   1
   1  18  12 1753.96 251.820  -2
  -1  17 -12 1753.96 251.820   1
  -1 -18 -13 1479.16 235.954  -2
   1 -17  13 1479.16 235.954   1
  -1 -18 -14 3397.51 275.103  -2
   1 -17  14 3397.51 275.103   1
  -1 -18 -15 303.693 221.817  -2
   1 -17  15 303.693 221.817   1
   1  18  16 2019.64 259.034  -2
  -1  17 -16 2019.64 259.034   1
  -1 -18 -17 2758.39 244.852  -2
   1 -17  17 2758.39 244.852   1
  -1 -18 -18 76.2900 64.0411  -2
   1 -17  18 76.2900 64.0411   1
   1  18  19 1234.22 151.514  -2
  -1  17 -19 1234.22 151.514   1
  -1 -18 -20 1777.24 167.857  -2
   1 -17  20 1777.24 167.857   1
   1  18  21 1506.57 265.702  -2
  -1  17 -21 1506.57 265.702   1
  -1 -18 -22 301.355 122.285  -2
   1 -17  22 301.355 122.285   1
  -1 -18 -23 41.3863 132.154  -2
   1 -17  23 41.3863 132.154   1
  -1 -18 -24 127.807 140.180  -2
   1 -17  24 127.807 140.180   1
   1  18  25 171.802 142.432  -2
  -1  17 -25 171.802 142.432   1
  -1 -18 -26 1946.69 311.793  -2
   1 -17  26 1946.69 311.793   1
  -1 -18 -27 47.0003 129.950  -2
   1 -17  27 47.0003 129.950   1
   1 -17  28-27.1990 357.913   1
   1 -17  29 435.938 400.935   1
   1 -17  30 1576.60 417.862   1
  -1  16  35 1843.86 449.502   1
  -1  16  34 555.113 349.128   1
  -1  16  33 84.3256 350.928   1
   1  15 -32 508.449 613.856  -2
  -1  16  32 508.449 613.856   1
  -1 -15  31 346.991 126.870  -2
   1 -16 -31 346.991 126.870   1
  -1 -15  30 1025.32 263.493  -2
   1 -16 -30 1025.32 263.493   1
   1  15 -29 1120.75 258.889  -2
  -1  16  29 1120.75 258.889   1
  -1 -15  28 365.869 169.172  -2
   1 -16 -28 365.869 169.172   1
   1  15 -27 199.768 248.707  -2
  -1  16  27 199.768 248.707   1
   1  15 -26 888.962 307.346  -2
  -1  16  26 888.962 307.346   1
   1  15 -25 944.939 114.540  -2
  -1  16  25 944.939 114.540   1
   1  15 -24 178.754 103.393  -2
  -1  16  24 178.754 103.393   1
   1  15 -23 546.559 235.623  -2
  -1  16  23 546.559 235.623   1
   1  15 -22 828.551 246.146  -2
  -1  16  22 828.551 246.146   1
  -1 -15  21 1289.57 259.484  -2
   1 -16 -21 1289.57 259.484   1
  -1 -15  20 717.397 239.259  -2
   1 -16 -20 717.397 239.259   1
   1  15 -19 278.118 218.777  -2
  -1  16  19 278.118 218.777   1
   1  15 -18 1169.83 237.734  -2
  -1  16  18 1169.83 237.734   1
   1 -16 -17 1448.06 493.266   1
   1  15 -17 1343.14 252.402  -2
  -1  16  17 1343.14 252.402   1
   1 -16 -16 699.597 210.755   1
   1  15 -16 1379.59 316.560  -2
  -1  16  16 1379.59 316.560   1
   1 -16 -15 663.547 161.134   1
   1 -16 -14 104.955 159.390   1
  -1  16  13 836.903 160.200   1
  -1  16  12 3563.90 208.334   1
  -1 -16  12 3508.64 739.724  -2
   1 -16 -12 3508.64 739.724   1
  -1  16  11 33.6752 177.110   1
  -1 -16  11 540.765 387.342  -2
   1 -16 -11 540.765 387.342   1
  -1  16  10 971.296 322.389   1
  -1 -16  10 941.314 243.744  -2
   1 -16 -10 941.314 243.744   1
   1  16  -9 608.826 200.531  -2
  -1  16   9 608.826 200.531   1
  -1 -16   8 2029.01 217.026  -2
   1 -16  -8 2029.01 217.026   1
  -1 -16   7 868.694 198.679  -2
   1 -16  -7 868.694 198.679   1
  -1 -16   6 1119.27 192.481  -2
   1 -16  -6 1119.27 192.481   1
   1  16  -5 578.600 178.504  -2
  -1  16   5 578.600 178.504   1
  -1 -16   4 1861.82 294.152  -2
   1 -16  -4 1861.82 294.152   1
   1  16  -3 978.081 101.290  -2
  -1  16   3 978.081 101.290   1
  -1 -16   2 599.017 259.466  -2
   1 -16  -2 599.017 259.466   1
  -1 -16   1 535.807 243.633  -2
   1 -16  -1 535.807 243.633   1
   1  16   0 605.827 251.780  -2
  -1  16   0 605.827 251.780   1
  -1 -16  -1 2914.78 283.219  -2
   1 -16   1 2914.78 283.219   1
   1  16   2 1635.08 273.436  -2
  -1  16  -2 1635.08 273.436   1
   1  16   3 718.001 227.187  -2
  -1  16  -3 718.001 227.187   1
  -1 -16  -4 4718.96 252.646  -2
   1 -16   4 4718.96 252.646   1
  -1 -16  -5 5699.21 314.889  -2
   1 -16   5 5699.21 314.889   1
   1 -16   6 774.405 213.572   1
   1  16   6 1258.13 421.029  -2
  -1  16  -6 1258.13 421.029   1
  -1  16  -7 11.8368 187.469   1
   1 -16   8 520.563 199.645   1
  -1  16  -9 2940.97 210.133   1
  -1  16 -10 2906.67 178.345   1
  -1 -17 -10 3317.83 380.624  -2
   1 -16  10 3317.83 380.624   1
  -1  16 -11 231.556 145.058   1
  -1 -17 -11 384.378 270.562  -2
   1 -16  11 384.378 270.562   1
  -1  16 -12 1054.44 202.397   1
   1  17  12 936.123 215.303  -2
  -1  16 -12 936.123 215.303   1
   1  17  13 2039.16 231.042  -2
  -1  16 -13 2039.16 231.042   1
   1  17  14 554.143 183.215  -2
  -1  16 -14 554.143 183.215   1
   1  17  15 2381.35 217.807  -2
  -1  16 -15 2381.35 217.807   1
  -1 -17 -16 163.508 186.676  -2
   1 -16  16 163.508 186.676   1
  -1 -17 -17 142.796 197.179  -2
   1 -16  17 142.796 197.179   1
  -1 -17 -18 167.948 196.745  -2
   1 -16  18 167.948 196.745   1
  -1 -17 -19 1233.70 139.588  -2
   1 -16  19 1233.70 139.588   1
  -1 -17 -20 1427.65 245.464  -2
   1 -16  20 1427.65 245.464   1
   1  17  21 206.764 92.1161  -2
  -1  16 -21 206.764 92.1161   1
   1  17  22 1123.79 215.642  -2
  -1  16 -22 1123.79 215.642   1
   1  17  23 2534.98 268.371  -2
  -1  16 -23 2534.98 268.371   1
   1  17  24 3295.97 417.553  -2
  -1  16 -24 3295.97 417.553   1
   1  17  25 164.499 116.721  -2
  -1  16 -25 164.499 116.721   1
   1  17  26 286.746 238.762  -2
  -1  16 -26 286.746 238.762   1
   1 -16  27 2083.75 379.801   1
   1  17  27 2230.02 282.803  -2
  -1  16 -27 2230.02 282.803   1
   1 -16  28 767.939 402.868   1
   1  17  28 1605.82 347.216  -2
  -1  16 -28 1605.82 347.216   1
   1 -16  29-131.657 376.247   1
   1  17  29 891.465 432.780  -2
  -1  16 -29 891.465 432.780   1
   1 -16  30-113.029 362.384   1
   1  17  30-143.249 514.824  -2
  -1  16 -30-143.249 514.824   1
   1 -16  31 941.616 390.044   1
   1 -16  32 296.392 419.757   1
   1 -16  33-421.792 447.257   1
  -1  15  37 714.158 382.594   1
  -1  15  36 44.5989 383.824   1
  -1  15  35 745.499 319.654   1
  -1  15  34 2239.37 363.780   1
  -1  15  33 1035.66 399.503   1
  -1 -14  33 2793.37 878.944  -2
   1 -15 -33 2793.37 878.944   1
  -1 -14  32 295.439 352.865  -2
   1 -15 -32 295.439 352.865   1
  -1 -14  31 3646.30 266.632  -2
   1 -15 -31 3646.30 266.632   1
  -1 -14  30 53.7423 244.197  -2
   1 -15 -30 53.7423 244.197   1
  -1 -14  29 2686.95 261.469  -2
   1 -15 -29 2686.95 261.469   1
   1  14 -28 510.337 233.572  -2
  -1  15  28 510.337 233.572   1
  -1 -14  27 4079.01 293.767  -2
   1 -15 -27 4079.01 293.767   1
   1  14 -26 1219.97 253.333  -2
  -1  15  26 1219.97 253.333   1
   1  14 -25 139.887 104.779  -2
  -1  15  25 139.887 104.779   1
   1  14 -24 1280.47 98.9335  -2
  -1  15  24 1280.47 98.9335   1
  -1 -14  23 4266.71 285.562  -2
   1 -15 -23 4266.71 285.562   1
  -1 -14  22 1491.38 245.902  -2
   1 -15 -22 1491.38 245.902   1
   1  14 -21 2702.90 265.887  -2
  -1  15  21 2702.90 265.887   1
   1  14 -20 6646.92 304.631  -2
  -1  15  20 6646.92 304.631   1
  -1 -14  19 518.796 234.503  -2
   1 -15 -19 518.796 234.503   1
   1  14 -18 1122.77 225.789  -2
  -1  15  18 1122.77 225.789   1
  -1  15  17-66.9151 214.502   1
  -1 -14  17-27.5028 251.933  -2
   1 -15 -17-27.5028 251.933   1
   1 -15 -16 1774.37 197.231   1
   1  14 -16 2050.19 441.531  -2
  -1  15  16 2050.19 441.531   1
   1 -15 -15 98.1838 155.578   1
  -1  15  14 7207.01 268.467   1
   1 -15 -13 142.045 147.169   1
  -1  15  12 66.2550 148.648   1
   1 -15 -11 277.379 155.475   1
  -1 -15  11 559.591 406.508  -2
   1 -15 -11 559.591 406.508   1
  -1  15  10 11762.8 319.753   1
  -1 -15  10 12820.8 497.550  -2
   1 -15 -10 12820.8 497.550   1
  -1 -15   9 1120.64 210.521  -2
   1 -15  -9 1120.64 210.521   1
  -1 -15   8 3194.49 225.140  -2
   1 -15  -8 3194.49 225.140   1
   1  15  -7 3144.83 222.406  -2
  -1  15   7 3144.83 222.406   1
  -1 -15   6 7039.12 342.302  -2
   1 -15  -6 7039.12 342.302   1
  -1 -15   5 2836.02 327.716  -2
   1 -15  -5 2836.02 327.716   1
  -1 -15   4 1543.57 193.527  -2
   1 -15  -4 1543.57 193.527   1
  -1 -15   3 2017.24 61.8920  -2
   1 -15  -3 2017.24 61.8920   1
  -1 -15   2 1864.82 98.1280  -2
   1 -15  -2 1864.82 98.1280   1
   1  15  -1 1329.38 155.356  -2
  -1  15   1 1329.38 155.356   1
   1  15   0 100.921 81.3294  -2
  -1  15   0 100.921 81.3294   1
   1  15   1 2332.78 283.437  -2
  -1  15  -1 2332.78 283.437   1
   1  15   2 4826.04 371.290  -2
  -1  15  -2 4826.04 371.290   1
   1  15   3 6091.76 180.501  -2
  -1  15  -3 6091.76 180.501   1
   1  15   4 341.577 150.092  -2
  -1  15  -4 341.577 150.092   1
   1 -15   5 1546.09 280.573   1
   1  15   5 2052.18 215.197  -2
  -1  15  -5 2052.18 215.197   1
   1 -15   6 3209.77 141.411   1
   1  15   6 4667.10 422.550  -2
  -1  15  -6 4667.10 422.550   1
  -1  15  -7 4943.41 166.299   1
   1 -15   8 412.078 109.953   1
  -1  15  -9 1714.43 133.690   1
  -1  15 -10 1528.67 264.061   1
  -1 -16 -10 1648.69 315.458  -2
   1 -15  10 1648.69 315.458   1
   1 -15  11 109.601 166.100   1
  -1 -16 -11 308.218 305.074  -2
   1 -15  11 308.218 305.074   1
   1 -15  12 749.871 195.569   1
  -1 -16 -12 759.357 224.404  -2
   1 -15  12 759.357 224.404   1
  -1 -16 -13 115.354 112.345  -2
   1 -15  13 115.354 112.345   1
   1  16  14 4481.37 222.880  -2
  -1  15 -14 4481.37 222.880   1
   1  16  15 3169.50 213.798  -2
  -1  15 -15 3169.50 213.798   1
  -1 -16 -16 728.063 197.235  -2
   1 -15  16 728.063 197.235   1
  -1 -16 -17 684.102 191.351  -2
   1 -15  17 684.102 191.351   1
  -1 -16 -18 2439.36 278.447  -2
   1 -15  18 2439.36 278.447   1
  -1 -16 -19 4230.33 169.852  -2
   1 -15  19 4230.33 169.852   1
  -1 -16 -20 986.074 88.2564  -2
   1 -15  20 986.074 88.2564   1
  -1 -16 -21 7138.90 356.940  -2
   1 -15  21 7138.90 356.940   1
   1  16  22 1605.93 213.700  -2
  -1  15 -22 1605.93 213.700   1
  -1 -16 -23 2542.41 242.312  -2
   1 -15  23 2542.41 242.312   1
  -1 -16 -24 770.748 226.238  -2
   1 -15  24 770.748 226.238   1
   1  16  25 1499.51 246.969  -2
  -1  15 -25 1499.51 246.969   1
   1  16  26 7206.02 338.095  -2
  -1  15 -26 7206.02 338.095   1
   1 -15  27 1615.40 379.820   1
   1  16  27 1566.23 264.436  -2
  -1  15 -27 1566.23 264.436   1
   1 -15  28 1269.03 373.371   1
   1  16  28 991.823 236.539  -2
  -1  15 -28 991.823 236.539   1
  -1  15 -29 235.657 239.416   1
   1  16  29-154.647 511.130  -2
  -1  15 -29-154.647 511.130   1
   1 -15  30 451.082 343.079   1
   1  16  30 1580.63 475.842  -2
  -1  15 -30 1580.63 475.842   1
  -1  15 -31 188.655 279.377   1
   1 -15  32-64.4244 395.969   1
   1  17  32 861.782 538.731  -2
  -1  15 -32 861.782 538.731   1
  -1  15 -33 364.887 313.265   1
  -1 -17 -34 1198.55 921.823  -2
   1 -15  34 1198.55 921.823   1
  -1 -12  39 518.106 715.452  -2
   1 -14 -39 518.106 715.452   1
   1 -14 -38 428.655 265.148   1
  -1  14  37 641.485 247.469   1
   1 -14 -36 3171.62 301.748   1
   1 -14 -35 1575.10 246.849   1
   1 -14 -34 1417.87 259.990   1
  -1  14  33 170.070 214.029   1
   1  13 -32 3232.93 239.784  -2
  -1  14  32 3232.93 239.784   1
   1  13 -31 346.330 212.089  -2
  -1  14  31 346.330 212.089   1
   1  13 -30 36.2772 111.455  -2
  -1  14  30 36.2772 111.455   1
   1  13 -29 590.738 206.442  -2
  -1  14  29 590.738 206.442   1
   1  13 -28 14472.7 488.418  -2
  -1  14  28 14472.7 488.418   1
  -1 -13  27 678.390 228.520  -2
   1 -14 -27 678.390 228.520   1
  -1 -13  26 2338.31 262.493  -2
   1 -14 -26 2338.31 262.493   1
  -1 -13  25 2511.69 350.407  -2
   1 -14 -25 2511.69 350.407   1
  -1 -13  24 6201.28 394.035  -2
   1 -14 -24 6201.28 394.035   1
   1  13 -23 1256.02 207.707  -2
  -1  14  23 1256.02 207.707   1
  -1 -13  22 7136.47 271.984  -2
   1 -14 -22 7136.47 271.984   1
  -1 -13  21 1861.74 199.548  -2
   1 -14 -21 1861.74 199.548   1
  -1 -13  20 838.269 183.997  -2
   1 -14 -20 838.269 183.997   1
   1  13 -19 9473.25 257.264  -2
  -1  14  19 9473.25 257.264   1
  -1 -13  18 2847.34 204.642  -2
   1 -14 -18 2847.34 204.642   1
  -1  14  17 9.89055 129.865   1
   1  13 -17 822.967 234.077  -2
  -1  14  17 822.967 234.077   1
   1 -14 -16 5330.18 174.240   1
   1  13 -16 5557.84 480.633  -2
  -1  14  16 5557.84 480.633   1
  -1  14  15 6376.99 165.529   1
   1 -14 -14 7844.65 191.222   1
  -1  14  13 2702.33 122.056   1
   1 -14 -12 2241.68 119.991   1
  -1 -14  12 1866.45 475.001  -2
   1 -14 -12 1866.45 475.001   1
  -1  14  11 4190.33 134.551   1
  -1 -14  11 4826.48 392.617  -2
   1 -14 -11 4826.48 392.617   1
  -1  14  10 27454.5 284.054   1
  -1 -14  10 24815.6 567.481  -2
   1 -14 -10 24815.6 567.481   1
   1 -14  -9 52.4549 82.7230   1
  -1 -14   9 1812.53 218.712  -2
   1 -14  -9 1812.53 218.712   1
   1 -14  -8 3546.07 94.4061   1
   1  14  -8 4295.27 227.940  -2
  -1  14   8 4295.27 227.940   1
  -1 -14   7 431.654 171.985  -2
   1 -14  -7 431.654 171.985   1
  -1 -14   6 3091.93 208.851  -2
   1 -14  -6 3091.93 208.851   1
   1  14  -5 266.456 109.265  -2
  -1  14   5 266.456 109.265   1
   1  14  -4 1770.75 134.882  -2
  -1  14   4 1770.75 134.882   1
   1  14  -3 7620.50 115.971  -2
  -1  14   3 7620.50 115.971   1
   1  14  -2 1370.91 83.2536  -2
  -1  14   2 1370.91 83.2536   1
  -1 -14   1 3518.41 192.136  -2
   1 -14  -1 3518.41 192.136   1
  -1 -14   0 1945.14 127.382  -2
   1 -14   0 1945.14 127.382   1
  -1 -14  -1 680.005 86.5617  -2
   1 -14   1 680.005 86.5617   1
   1  14   2 245.767 53.8209  -2
  -1  14  -2 245.767 53.8209   1
   1  14   3 76.6940 78.7824  -2
  -1  14  -3 76.6940 78.7824   1
   1  14   4 709.459 126.731  -2
  -1  14  -4 709.459 126.731   1
   1 -14   5-19.7180 254.940   1
   1  14   5 384.661 146.718  -2
  -1  14  -5 384.661 146.718   1
   1 -14   6 570.195 99.6835   1
  -1  14  -7 7796.21 201.460   1
   1 -14   8 2923.82 204.254   1
   1 -14   9 884.718 141.186   1
   1 -14  10 4284.54 205.729   1
  -1 -15 -10 5380.73 476.395  -2
   1 -14  10 5380.73 476.395   1
  -1  14 -11 483.418 158.936   1
  -1 -15 -11 480.461 259.992  -2
   1 -14  11 480.461 259.992   1
   1 -14  12 2061.02 218.997   1
   1  15  12 1850.43 233.383  -2
  -1  14 -12 1850.43 233.383   1
   1  15  13 107.051 98.0460  -2
  -1  14 -13 107.051 98.0460   1
  -1 -15 -14 1540.34 191.371  -2
   1 -14  14 1540.34 191.371   1
   1  15  15 1194.51 183.407  -2
  -1  14 -15 1194.51 183.407   1
  -1 -15 -16 5051.37 292.069  -2
   1 -14  16 5051.37 292.069   1
  -1 -15 -17 806.642 189.937  -2
   1 -14  17 806.642 189.937   1
   1  15  18 3106.10 111.406  -2
  -1  14 -18 3106.10 111.406   1
  -1 -15 -19 4851.34 316.287  -2
   1 -14  19 4851.34 316.287   1
  -1 -15 -20 10119.3 401.370  -2
   1 -14  20 10119.3 401.370   1
   1  15  21 110.550 91.1301  -2
  -1  14 -21 110.550 91.1301   1
   1  15  22 1756.17 251.592  -2
  -1  14 -22 1756.17 251.592   1
   1  15  23 373.121 214.833  -2
  -1  14 -23 373.121 214.833   1
   1  15  24 3858.31 252.640  -2
  -1  14 -24 3858.31 252.640   1
  -1 -15 -25 148.276 212.422  -2
   1 -14  25 148.276 212.422   1
   1  15  26 1674.05 222.925  -2
  -1  14 -26 1674.05 222.925   1
  -1 -15 -27 65.4033 114.656  -2
   1 -14  27 65.4033 114.656   1
   1 -14  28 2762.02 388.363   1
   1  15  28 2833.02 251.237  -2
  -1  14 -28 2833.02 251.237   1
  -1  14 -29 295.527 186.738   1
   1  15  29 176.198 390.246  -2
  -1  14 -29 176.198 390.246   1
   1 -14  30 865.073 335.323   1
   1  15  30 1478.60 499.617  -2
  -1  14 -30 1478.60 499.617   1
  -1  14 -31 126.342 271.913   1
   1 -14  32 2336.94 423.159   1
   1  16  32 1959.74 478.482  -2
  -1  14 -32 1959.74 478.482   1
   1 -14  33 494.055 375.843   1
   1  16  33 134.128 298.344  -2
  -1  14 -33 134.128 298.344   1
   1  16  34 189.086 360.419  -2
  -1  14 -34 189.086 360.419   1
  -1 -16 -35 305.758 422.661  -2
   1 -14  35 305.758 422.661   1
  -1  14 -36 29.9364 489.930   1
  -1 -16 -36 257.410 860.895  -2
   1 -14  36 257.410 860.895   1
  -1 -11  43 513.751 816.019  -2
   1 -13 -43 513.751 816.019   1
  -1 -11  42 765.635 709.596  -2
   1 -13 -42 765.635 709.596   1
  -1 -11  41 174.013 744.410  -2
   1 -13 -41 174.013 744.410   1
  -1 -11  40 1474.37 751.259  -2
   1 -13 -40 1474.37 751.259   1
   1 -13 -39 476.899 332.544   1
   1  11 -39 313.472 748.794  -2
  -1  13  39 313.472 748.794   1
   1 -13 -38-77.8138 255.093   1
  -1  13  37 124.606 229.578   1
  -1  13  36 364.212 247.400   1
  -1  13  35 1997.40 262.878   1
   1 -13 -34 1608.70 250.568   1
   1 -13 -33 557.470 213.748   1
  -1  13  32 1280.96 215.901   1
   1  12 -32 1532.45 319.716  -2
  -1  13  32 1532.45 319.716   1
  -1 -12  31 2157.26 228.513  -2
   1 -13 -31 2157.26 228.513   1
   1  12 -30 4830.06 252.096  -2
  -1  13  30 4830.06 252.096   1
   1  12 -29 3823.02 269.993  -2
  -1  13  29 3823.02 269.993   1
  -1 -12  28 850.922 212.510  -2
   1 -13 -28 850.922 212.510   1
  -1 -12  27 1054.53 209.881  -2
   1 -13 -27 1054.53 209.881   1
  -1 -12  26 4232.28 318.238  -2
   1 -13 -26 4232.28 318.238   1
   1  12 -25 6390.66 472.855  -2
  -1  13  25 6390.66 472.855   1
  -1 -12  24 862.743 199.741  -2
   1 -13 -24 862.743 199.741   1
  -1 -12  23 1453.07 209.576  -2
   1 -13 -23 1453.07 209.576   1
  -1 -12  22 1008.68 192.427  -2
   1 -13 -22 1008.68 192.427   1
  -1 -12  21 306.343 176.565  -2
   1 -13 -21 306.343 176.565   1
   1  12 -20 1140.56 183.113  -2
  -1  13  20 1140.56 183.113   1
  -1  13  19 1992.22 95.7792   1
  -1 -12  19 2660.45 222.653  -2
   1 -13 -19 2660.45 222.653   1
  -1  13  18 36.6200 59.0171   1
  -1 -12  18 338.078 78.0543  -2
   1 -13 -18 338.078 78.0543   1
   1 -13 -17 664.830 55.8147   1
  -1 -12  17 2026.40 199.267  -2
   1 -13 -17 2026.40 199.267   1
   1 -13 -16 3067.10 148.038   1
   1 -13 -15 4715.28 149.922   1
  -1  13  14 906.842 106.383   1
   1 -13 -13 294.205 90.8634   1
  -1  13  12 2620.84 115.964   1
  -1 -13  12 3187.87 635.372  -2
   1 -13 -12 3187.87 635.372   1
   1 -13 -11 98.2075 86.2135   1
  -1 -13  11 895.844 340.234  -2
   1 -13 -11 895.844 340.234   1
   1 -13 -10 946.329 97.1332   1
  -1 -13  10 922.424 256.426  -2
   1 -13 -10 922.424 256.426   1
   1 -13  -9 71.3382 89.7433   1
   1  13  -9 82.8623 63.9677  -2
  -1  13   9 82.8623 63.9677   1
   1  13  -8 7175.57 113.133  -2
  -1  13   8 7175.57 113.133   1
   1  13  -7 663.066 78.4294  -2
  -1  13   7 663.066 78.4294   1
  -1 -13   6 1255.00 67.6623  -2
   1 -13  -6 1255.00 67.6623   1
  -1 -13   5 1182.19 117.180  -2
   1 -13  -5 1182.19 117.180   1
   1  13  -4 1932.71 155.899  -2
  -1  13   4 1932.71 155.899   1
  -1 -13   3 1293.89 83.8491  -2
   1 -13  -3 1293.89 83.8491   1
   1  13  -2 32.1987 34.2865  -2
  -1  13   2 32.1987 34.2865   1
   1  13  -1 2488.47 158.423  -2
  -1  13   1 2488.47 158.423   1
   1  13   0 9024.85 212.566  -2
  -1  13   0 9024.85 212.566   1
  -1 -13  -1 10209.6 204.466  -2
   1 -13   1 10209.6 204.466   1
  -1 -13  -2 2109.28 95.6526  -2
   1 -13   2 2109.28 95.6526   1
  -1 -13  -3 561.519 139.270  -2
   1 -13   3 561.519 139.270   1
  -1 -13  -4 10590.5 201.627  -2
   1 -13   4 10590.5 201.627   1
   1  13   5 1057.53 168.870  -2
  -1  13  -5 1057.53 168.870   1
   1 -13   6 3232.15 219.865   1
   1  13   6 4185.65 197.445  -2
  -1  13  -6 4185.65 197.445   1
  -1  13  -7 212.695 96.8645   1
   1  13   7 121.161 246.539  -2
  -1  13  -7 121.161 246.539   1
  -1  13  -8 9140.69 239.581   1
   1  13   8 9552.01 343.314  -2
  -1  13  -8 9552.01 343.314   1
  -1  13  -9 900.777 103.115   1
   1 -13  10 7705.29 171.960   1
  -1 -14 -10 6412.29 445.920  -2
   1 -13  10 6412.29 445.920   1
  -1  13 -11 653.259 179.969   1
   1  14  11 1480.66 191.467  -2
  -1  13 -11 1480.66 191.467   1
   1 -13  12 61.4245 123.314   1
   1  14  12 4083.41 213.759  -2
  -1  13 -12 4083.41 213.759   1
  -1  13 -13 3872.56 205.880   1
   1  14  13 3995.75 216.360  -2
  -1  13 -13 3995.75 216.360   1
  -1 -14 -14 1827.48 235.724  -2
   1 -13  14 1827.48 235.724   1
  -1 -14 -15 552.857 179.263  -2
   1 -13  15 552.857 179.263   1
   1  14  16 9226.37 278.617  -2
  -1  13 -16 9226.37 278.617   1
  -1 -14 -17 194.059 108.764  -2
   1 -13  17 194.059 108.764   1
  -1 -14 -18 1808.30 244.995  -2
   1 -13  18 1808.30 244.995   1
  -1 -14 -19 6770.37 199.772  -2
   1 -13  19 6770.37 199.772   1
  -1 -14 -20 7052.30 351.913  -2
   1 -13  20 7052.30 351.913   1
   1  14  21 240.866 152.953  -2
  -1  13 -21 240.866 152.953   1
  -1 -14 -22 695.771 183.124  -2
   1 -13  22 695.771 183.124   1
  -1 -14 -23 2128.95 195.093  -2
   1 -13  23 2128.95 195.093   1
   1  14  24 3416.38 268.871  -2
  -1  13 -24 3416.38 268.871   1
   1  14  25 1537.26 187.431  -2
  -1  13 -25 1537.26 187.431   1
  -1 -14 -26 3683.01 217.192  -2
   1 -13  26 3683.01 217.192   1
  -1  13 -27 494.379 295.995   1
   1  14  27 734.965 195.121  -2
  -1  13 -27 734.965 195.121   1
  -1  13 -28 117.664 207.893   1
  -1 -14 -28 827.030 210.813  -2
   1 -13  28 827.030 210.813   1
   1 -13  29 625.344 176.173   1
   1  14  29 630.817 412.872  -2
  -1  13 -29 630.817 412.872   1
   1 -13  30 327.744 285.412   1
   1  14  30 1225.69 447.056  -2
  -1  13 -30 1225.69 447.056   1
   1 -13  31 425.707 270.312   1
   1 -13  32 193.285 321.544   1
   1  15  32 147.835 407.389  -2
  -1  13 -32 147.835 407.389   1
   1 -13  33 1886.10 385.705   1
   1  15  33 2076.28 506.766  -2
  -1  13 -33 2076.28 506.766   1
   1 -13  34 639.199 324.210   1
   1  15  34 783.862 426.381  -2
  -1  13 -34 783.862 426.381   1
   1  15  35 1910.88 405.101  -2
  -1  13 -35 1910.88 405.101   1
  -1 -15 -36 346.432 406.202  -2
   1 -13  36 346.432 406.202   1
  -1 -15 -37 2064.42 412.946  -2
   1 -13  37 2064.42 412.946   1
  -1 -15 -38 319.136 446.389  -2
   1 -13  38 319.136 446.389   1
  -1 -10  44 1230.73 732.405  -2
   1 -12 -44 1230.73 732.405   1
  -1 -10  43 1722.48 722.006  -2
   1 -12 -43 1722.48 722.006   1
  -1 -10  42 1567.51 817.303  -2
   1 -12 -42 1567.51 817.303   1
   1  10 -41 2799.27 548.734  -2
  -1  12  41 2799.27 548.734   1
  -1 -10  40 1048.07 497.613  -2
   1 -12 -40 1048.07 497.613   1
   1  10 -39 135.954 516.034  -2
  -1  12  39 135.954 516.034   1
   1 -12 -38 2963.76 297.581   1
  -1  12  37 1106.68 252.107   1
  -1  12  36 223.457 246.873   1
  -1  12  35 79.2613 208.550   1
  -1  12  34 4372.59 316.389   1
  -1  12  33 1530.51 241.125   1
  -1 -11  33 2691.96 375.664  -2
   1 -12 -33 2691.96 375.664   1
  -1 -11  32 6828.16 330.497  -2
   1 -12 -32 6828.16 330.497   1
   1  11 -31 1304.69 208.696  -2
  -1  12  31 1304.69 208.696   1
  -1 -11  30 7048.53 256.941  -2
   1 -12 -30 7048.53 256.941   1
   1  11 -29 3332.08 239.664  -2
  -1  12  29 3332.08 239.664   1
   1  11 -28 4453.20 259.689  -2
  -1  12  28 4453.20 259.689   1
   1  11 -27 2056.96 216.899  -2
  -1  12  27 2056.96 216.899   1
   1  11 -26 3704.84 267.314  -2
  -1  12  26 3704.84 267.314   1
  -1 -11  25 1075.89 242.082  -2
   1 -12 -25 1075.89 242.082   1
  -1 -11  24 241.264 72.5248  -2
   1 -12 -24 241.264 72.5248   1
  -1 -11  23 7111.04 266.298  -2
   1 -12 -23 7111.04 266.298   1
   1  11 -22 4811.08 212.736  -2
  -1  12  22 4811.08 212.736   1
   1  11 -21 2884.23 165.459  -2
  -1  12  21 2884.23 165.459   1
   1  11 -20 1814.76 146.962  -2
  -1  12  20 1814.76 146.962   1
   1  11 -19 7672.41 184.483  -2
  -1  12  19 7672.41 184.483   1
  -1 -11  18 588.895 124.083  -2
   1 -12 -18 588.895 124.083   1
   1 -12 -17 1270.82 64.1676   1
   1  11 -17 3241.75 217.435  -2
  -1  12  17 3241.75 217.435   1
   1 -12 -16 9529.29 108.291   1
   1  11 -16 9661.79 480.071  -2
  -1  12  16 9661.79 480.071   1
  -1  12  15 3340.41 64.8993   1
   1 -12 -14 1114.24 46.6054   1
  -1  12  13 408.586 36.8106   1
   1 -12 -12 9922.32 79.6463   1
  -1 -12  12 10730.5 526.554  -2
   1 -12 -12 10730.5 526.554   1
   1 -12 -11 471.623 46.4310   1
  -1 -12  11 2171.98 297.754  -2
   1 -12 -11 2171.98 297.754   1
  -1  12  10 11628.8 189.163   1
   1  12 -10 14206.3 163.372  -2
  -1  12  10 14206.3 163.372   1
  -1 -12   9 2453.03 100.273  -2
   1 -12  -9 2453.03 100.273   1
   1  12  -8 2243.06 100.096  -2
  -1  12   8 2243.06 100.096   1
   1  12  -7 5428.68 160.415  -2
  -1  12   7 5428.68 160.415   1
  -1 -12   6 46851.5 712.883  -2
   1 -12  -6 46851.5 712.883   1
   1  12  -5 8530.51 434.759  -2
  -1  12   5 8530.51 434.759   1
   1  12  -4 1292.34 67.7672  -2
  -1  12   4 1292.34 67.7672   1
  -1 -12   3 9362.38 378.659  -2
   1 -12  -3 9362.38 378.659   1
   1  12  -2 34986.5 561.476  -2
  -1  12   2 34986.5 561.476   1
   1  12  -1 6028.81 201.795  -2
  -1  12   1 6028.81 201.795   1
   1  12   0 7159.27 178.707  -2
  -1  12   0 7159.27 178.707   1
  -1 -12  -1 1693.51 186.447  -2
   1 -12   1 1693.51 186.447   1
   1  12   2 52773.1 353.599  -2
  -1  12  -2 52773.1 353.599   1
   1  12   3 3588.22 205.624  -2
  -1  12  -3 3588.22 205.624   1
  -1 -12  -4 7485.50 206.597  -2
   1 -12   4 7485.50 206.597   1
   1 -12   5 4224.89 218.655   1
   1  12   5 4017.24 174.728  -2
  -1  12  -5 4017.24 174.728   1
  -1  12  -6 17057.2 254.661   1
   1  12   6 17709.1 431.514  -2
  -1  12  -6 17709.1 431.514   1
  -1  12  -7 1622.68 148.370   1
   1  12   7 3287.19 279.331  -2
  -1  12  -7 3287.19 279.331   1
  -1  12  -8 274.456 87.0336   1
   1 -12   9 69.9996 86.8642   1
  -1  12 -10 29302.4 267.081   1
  -1 -13 -10 25983.3 481.341  -2
   1 -12  10 25983.3 481.341   1
  -1  12 -11 948.216 91.0021   1
   1  13  11 1314.88 164.668  -2
  -1  12 -11 1314.88 164.668   1
   1 -12  12 5109.43 149.305   1
   1  13  12 6395.70 165.730  -2
  -1  12 -12 6395.70 165.730   1
   1  13  13 7322.30 158.095  -2
  -1  12 -13 7322.30 158.095   1
  -1 -13 -14 7545.97 184.014  -2
   1 -12  14 7545.97 184.014   1
   1  13  15 2420.95 111.661  -2
  -1  12 -15 2420.95 111.661   1
   1  13  16 106.084 66.4832  -2
  -1  12 -16 106.084 66.4832   1
  -1 -13 -17 8205.68 90.0523  -2
   1 -12  17 8205.68 90.0523   1
  -1 -13 -18 8633.30 328.213  -2
   1 -12  18 8633.30 328.213   1
   1  13  19 184.629 73.9877  -2
  -1  12 -19 184.629 73.9877   1
  -1 -13 -20 2626.71 89.5928  -2
   1 -12  20 2626.71 89.5928   1
  -1 -13 -21 891.972 158.038  -2
   1 -12  21 891.972 158.038   1
  -1 -13 -22 1644.48 256.183  -2
   1 -12  22 1644.48 256.183   1
   1  13  23 168.262 164.382  -2
  -1  12 -23 168.262 164.382   1
   1  13  24 867.806 177.588  -2
  -1  12 -24 867.806 177.588   1
  -1 -13 -25 6492.99 325.824  -2
   1 -12  25 6492.99 325.824   1
  -1 -13 -26 973.354 176.538  -2
   1 -12  26 973.354 176.538   1
  -1  12 -27-56.9078 259.604   1
   1  13  27 66.8225 171.810  -2
  -1  12 -27 66.8225 171.810   1
   1 -12  28 772.366 170.239   1
   1  13  28 651.572 246.744  -2
  -1  12 -28 651.572 246.744   1
   1 -12  29 1061.46 149.433   1
   1  13  29 1589.30 384.756  -2
  -1  12 -29 1589.30 384.756   1
   1 -12  30-9.90268 156.409   1
   1  13  30 516.781 446.010  -2
  -1  12 -30 516.781 446.010   1
  -1  12 -31 46.8464 183.805   1
   1 -12  32 103.409 221.770   1
   1  14  32 1474.30 430.525  -2
  -1  12 -32 1474.30 430.525   1
  -1  12 -33 249.238 233.809   1
   1  14  33 1296.71 457.102  -2
  -1  12 -33 1296.71 457.102   1
  -1  12 -34 321.661 323.506   1
   1  14  34 641.827 348.868  -2
  -1  12 -34 641.827 348.868   1
  -1  12 -35 3170.76 395.049   1
  -1 -14 -35 2958.21 434.579  -2
   1 -12  35 2958.21 434.579   1
  -1  12 -36 239.925 352.413   1
   1  14  36 502.682 375.227  -2
  -1  12 -36 502.682 375.227   1
  -1 -14 -37 456.936 407.465  -2
   1 -12  37 456.936 407.465   1
  -1 -14 -38 414.181 181.214  -2
   1 -12  38 414.181 181.214   1
   1  14  39 81.0687 386.423  -2
  -1  12 -39 81.0687 386.423   1
  -1  -9  45-497.240 824.573  -2
   1 -11 -45-497.240 824.573   1
  -1  -9  44 79.0302 170.646  -2
   1 -11 -44 79.0302 170.646   1
  -1  -9  43 1047.90 712.759  -2
   1 -11 -43 1047.90 712.759   1
  -1  -9  42 1625.03 514.645  -2
   1 -11 -42 1625.03 514.645   1
   1   9 -41 277.501 520.960  -2
  -1  11  41 277.501 520.960   1
   1   9 -40 2428.25 555.122  -2
  -1  11  40 2428.25 555.122   1
  -1  -9  39 998.794 449.794  -2
   1 -11 -39 998.794 449.794   1
  -1  11  38 884.653 270.782   1
  -1  11  37 1291.91 254.003   1
  -1  11  36 3084.97 277.948   1
   1 -11 -35 766.763 239.491   1
  -1  11  34 5915.87 323.810   1
   1 -11 -33 3437.31 196.375   1
  -1 -10  33 3984.56 359.601  -2
   1 -11 -33 3984.56 359.601   1
  -1  11  32 2789.94 257.504   1
   1  10 -32 4077.17 286.524  -2
  -1  11  32 4077.17 286.524   1
  -1 -10  31 4907.49 255.727  -2
   1 -11 -31 4907.49 255.727   1
   1  10 -30 8733.55 239.735  -2
  -1  11  30 8733.55 239.735   1
  -1 -10  29 1463.14 170.461  -2
   1 -11 -29 1463.14 170.461   1
   1  10 -28 3305.90 199.045  -2
  -1  11  28 3305.90 199.045   1
   1  10 -27 3179.90 189.724  -2
  -1  11  27 3179.90 189.724   1
   1  10 -26 3948.33 203.642  -2
  -1  11  26 3948.33 203.642   1
   1  10 -25 271.366 145.887  -2
  -1  11  25 271.366 145.887   1
   1  10 -24 2741.32 251.791  -2
  -1  11  24 2741.32 251.791   1
   1  10 -23 1741.41 161.620  -2
  -1  11  23 1741.41 161.620   1
   1  10 -22 4246.70 204.365  -2
  -1  11  22 4246.70 204.365   1
   1  10 -21 5600.67 152.713  -2
  -1  11  21 5600.67 152.713   1
   1 -11 -20 10222.4 133.242   1
   1  10 -20 9539.03 221.653  -2
  -1  11  20 9539.03 221.653   1
   1  10 -19 13622.6 231.536  -2
  -1  11  19 13622.6 231.536   1
   1  10 -18 5223.65 181.214  -2
  -1  11  18 5223.65 181.214   1
  -1  11  17 283.407 93.8930   1
  -1 -10  17 4046.39 248.312  -2
   1 -11 -17 4046.39 248.312   1
  -1  11  16 7807.64 132.377   1
  -1  11  15 680.217 68.4467   1
  -1  11  14 4648.87 74.6757   1
   1 -11 -13 135.165 45.1159   1
   1 -11 -12 38583.4 176.969   1
  -1 -11  12 37709.4 761.801  -2
   1 -11 -12 37709.4 761.801   1
  -1  11  11 5032.47 92.4517   1
  -1 -11  11 6205.85 340.377  -2
   1 -11 -11 6205.85 340.377   1
  -1  11  10 3164.98 89.1356   1
  -1 -11  10 3336.09 203.768  -2
   1 -11 -10 3336.09 203.768   1
   1  11  -9 4673.79 114.967  -2
  -1  11   9 4673.79 114.967   1
   1  11  -8 19118.0 181.120  -2
  -1  11   8 19118.0 181.120   1
   1  11  -7 11911.4 163.684  -2
  -1  11   7 11911.4 163.684   1
  -1 -11   6 7679.38 234.079  -2
   1 -11  -6 7679.38 234.079   1
   1  11  -5 10525.9 252.111  -2
  -1  11   5 10525.9 252.111   1
  -1 -11   4 5987.76 207.076  -2
   1 -11  -4 5987.76 207.076   1
  -1 -11   3 19634.4 193.431  -2
   1 -11  -3 19634.4 193.431   1
   1  11  -2 6832.53 150.136  -2
  -1  11   2 6832.53 150.136   1
   1  11  -1 25844.1 524.723  -2
  -1  11   1 25844.1 524.723   1
   1  11   0 7041.06 214.970  -2
  -1  11   0 7041.06 214.970   1
   1  11   1 27860.2 324.946  -2
  -1  11  -1 27860.2 324.946   1
   1  11   2 37948.0 310.867  -2
  -1  11  -2 37948.0 310.867   1
  -1 -11  -3 12961.6 145.897  -2
   1 -11   3 12961.6 145.897   1
   1  11   4 28326.2 335.242  -2
  -1  11  -4 28326.2 335.242   1
   1 -11   5 52119.1 266.682   1
   1  11   5 56406.0 415.114  -2
  -1  11  -5 56406.0 415.114   1
  -1  11  -6 12943.1 142.404   1
   1  11   6 15529.6 312.905  -2
  -1  11  -6 15529.6 312.905   1
   1 -11   7 432.392 67.7005   1
   1  11   7 2922.72 253.774  -2
  -1  11  -7 2922.72 253.774   1
   1 -11   8 77436.8 303.623   1
  -1  11  -9 11013.9 146.459   1
   1 -11  10 801.655 64.6475   1
  -1  11 -11 2215.82 95.4251   1
   1  12  11 3001.31 160.291  -2
  -1  11 -11 3001.31 160.291   1
   1 -11  12 17317.6 180.567   1
  -1 -12 -12 16410.3 320.347  -2
   1 -11  12 16410.3 320.347   1
  -1  11 -13 5068.41 223.514   1
  -1 -12 -13 6284.59 151.853  -2
   1 -11  13 6284.59 151.853   1
  -1 -12 -14 6713.12 154.034  -2
   1 -11  14 6713.12 154.034   1
   1  12  15 542.872 89.0355  -2
  -1  11 -15 542.872 89.0355   1
   1  12  16 21898.0 399.388  -2
  -1  11 -16 21898.0 399.388   1
   1  12  17 3689.92 252.676  -2
  -1  11 -17 3689.92 252.676   1
  -1 -12 -18 8158.93 391.719  -2
   1 -11  18 8158.93 391.719   1
   1  12  19 4019.58 144.108  -2
  -1  11 -19 4019.58 144.108   1
  -1 -12 -20 10365.4 94.0283  -2
   1 -11  20 10365.4 94.0283   1
   1  12  21 457.031 163.015  -2
  -1  11 -21 457.031 163.015   1
   1  12  22 4823.21 321.807  -2
  -1  11 -22 4823.21 321.807   1
  -1 -12 -23 12661.2 366.738  -2
   1 -11  23 12661.2 366.738   1
  -1 -12 -24 860.080 161.917  -2
   1 -11  24 860.080 161.917   1
  -1 -12 -25 579.528 154.556  -2
   1 -11  25 579.528 154.556   1
  -1  11 -26 7106.84 357.962   1
  -1 -12 -26 8597.13 301.958  -2
   1 -11  26 8597.13 301.958   1
   1 -11  27 1713.81 214.959   1
   1  12  27 2524.71 196.449  -2
  -1  11 -27 2524.71 196.449   1
   1 -11  28 145.527 128.627   1
   1  12  28 1049.78 390.470  -2
  -1  11 -28 1049.78 390.470   1
   1 -11  29 82.0865 149.515   1
   1  12  29 1303.24 375.946  -2
  -1  11 -29 1303.24 375.946   1
  -1  11 -30 629.508 162.085   1
   1  12  30 3305.59 422.993  -2
  -1  11 -30 3305.59 422.993   1
  -1  11 -31 757.323 196.254   1
   1 -11  32 218.330 223.723   1
   1  13  32 478.683 414.952  -2
  -1  11 -32 478.683 414.952   1
   1 -11  33-61.7130 225.104   1
   1  13  33 1036.83 370.878  -2
  -1  11 -33 1036.83 370.878   1
  -1 -13 -34 740.587 320.964  -2
   1 -11  34 740.587 320.964   1
   1  13  35 693.000 304.016  -2
  -1  11 -35 693.000 304.016   1
  -1 -13 -36 414.161 308.860  -2
   1 -11  36 414.161 308.860   1
   1  13  37 128.858 319.505  -2
  -1  11 -37 128.858 319.505   1
   1  13  38 1995.12 350.615  -2
  -1  11 -38 1995.12 350.615   1
   1  13  39 799.038 507.927  -2
  -1  11 -39 799.038 507.927   1
   1  13  40 929.904 526.284  -2
  -1  11 -40 929.904 526.284   1
   1  13  41 553.798 648.910  -2
  -1  11 -41 553.798 648.910   1
   1  13  42 2427.44 766.167  -2
  -1  11 -42 2427.44 766.167   1
  -1  -8  45 1740.26 773.563  -2
   1 -10 -45 1740.26 773.563   1
  -1  -8  44 2308.86 882.692  -2
   1 -10 -44 2308.86 882.692   1
  -1  -8  43 516.312 495.896  -2
   1 -10 -43 516.312 495.896   1
  -1  -8  42 859.572 505.639  -2
   1 -10 -42 859.572 505.639   1
   1   8 -41 876.033 507.648  -2
  -1  10  41 876.033 507.648   1
   1   8 -40 780.399 491.043  -2
  -1  10  40 780.399 491.043   1
  -1  10  39 135.341 342.896   1
  -1  -8  39 227.879 640.086  -2
   1 -10 -39 227.879 640.086   1
   1 -10 -38 276.686 218.036   1
   1 -10 -37 432.344 165.200   1
   1 -10 -36 303.291 147.986   1
   1 -10 -35 66.8934 148.195   1
   1 -10 -34 96.9308 135.082   1
  -1  10  33 1146.98 136.958   1
  -1  10  32 369.185 242.938   1
   1   9 -32 180.366 112.934  -2
  -1  10  32 180.366 112.934   1
  -1  -9  31 303.141 189.155  -2
   1 -10 -31 303.141 189.155   1
   1   9 -30 930.632 151.664  -2
  -1  10  30 930.632 151.664   1
  -1  -9  29 2259.62 166.299  -2
   1 -10 -29 2259.62 166.299   1
   1   9 -28 3054.78 175.449  -2
  -1  10  28 3054.78 175.449   1
   1   9 -27 2235.58 168.490  -2
  -1  10  27 2235.58 168.490   1
  -1  -9  26 714.695 150.586  -2
   1 -10 -26 714.695 150.586   1
   1   9 -25 498.704 150.158  -2
  -1  10  25 498.704 150.158   1
   1   9 -24 8308.55 358.753  -2
  -1  10  24 8308.55 358.753   1
  -1  -9  23 1304.44 165.349  -2
   1 -10 -23 1304.44 165.349   1
   1   9 -22 2527.37 167.551  -2
  -1  10  22 2527.37 167.551   1
  -1  -9  21 4044.41 187.067  -2
   1 -10 -21 4044.41 187.067   1
  -1  -9  20 6699.56 236.887  -2
   1 -10 -20 6699.56 236.887   1
   1   9 -19 13247.4 262.550  -2
  -1  10  19 13247.4 262.550   1
  -1  -9  18 10081.6 201.001  -2
   1 -10 -18 10081.6 201.001   1
   1 -10 -17 4832.62 86.3717   1
  -1  -9  17 4871.15 162.090  -2
   1 -10 -17 4871.15 162.090   1
  -1  10  16 534.989 76.0121   1
   1   9 -16 3757.33 354.751  -2
  -1  10  16 3757.33 354.751   1
  -1  10  15 25493.9 254.182   1
   1 -10 -14 2466.50 81.7795   1
  -1  10  13 2557.93 83.8091   1
   1 -10 -12 1119.21 47.3408   1
   1 -10 -11 5376.73 89.8685   1
  -1 -10  11 4998.31 390.775  -2
   1 -10 -11 4998.31 390.775   1
  -1  10  10 566.091 54.4252   1
  -1 -10  10 4882.39 335.475  -2
   1 -10 -10 4882.39 335.475   1
  -1 -10   9 6060.11 117.640  -2
   1 -10  -9 6060.11 117.640   1
   1  10  -8 5.08531 28.9441  -2
  -1  10   8 5.08531 28.9441   1
   1  10  -7 16105.6 234.213  -2
  -1  10   7 16105.6 234.213   1
   1  10  -6 11007.6 308.718  -2
  -1  10   6 11007.6 308.718   1
  -1 -10   5 15729.7 367.218  -2
   1 -10  -5 15729.7 367.218   1
   1  10  -4 2966.42 78.8053  -2
  -1  10   4 2966.42 78.8053   1
  -1 -10   3 33045.9 86.5666  -2
   1 -10  -3 33045.9 86.5666   1
  -1 -10   2 3461.71 108.183  -2
   1 -10  -2 3461.71 108.183   1
   1  10  -1 3105.47 97.4661  -2
  -1  10   1 3105.47 97.4661   1
  -1 -10   0 9186.13 124.801  -2
   1 -10   0 9186.13 124.801   1
  -1 -10  -1 5837.07 156.191  -2
   1 -10   1 5837.07 156.191   1
   1  10   2 40580.0 249.087  -2
  -1  10  -2 40580.0 249.087   1
   1  10   3 5968.45 91.0861  -2
  -1  10  -3 5968.45 91.0861   1
  -1 -10  -4 12517.0 137.634  -2
   1 -10   4 12517.0 137.634   1
   1 -10   5 10792.9 138.971   1
  -1 -10  -5 11505.9 237.170  -2
   1 -10   5 11505.9 237.170   1
   1 -10   6 2760.71 82.1749   1
   1  10   6 3653.58 160.543  -2
  -1  10  -6 3653.58 160.543   1
   1 -10   7 70.0064 51.8224   1
   1  10   7 1460.29 206.171  -2
  -1  10  -7 1460.29 206.171   1
   1 -10   8 3434.63 85.1789   1
   1 -10   9 25.4173 50.6923   1
  -1  10 -10 5773.56 95.5226   1
  -1 -11 -10 5048.12 247.958  -2
   1 -10  10 5048.12 247.958   1
  -1  10 -11 7463.34 101.651   1
  -1 -11 -11 6782.21 282.081  -2
   1 -10  11 6782.21 282.081   1
   1 -10  12 8109.63 178.100   1
   1  11  12 8037.09 152.353  -2
  -1  10 -12 8037.09 152.353   1
   1 -10  13 106.836 170.497   1
   1  11  13 944.416 91.9377  -2
  -1  10 -13 944.416 91.9377   1
   1  11  14 6803.20 130.390  -2
  -1  10 -14 6803.20 130.390   1
  -1 -11 -15 219.788 57.4631  -2
   1 -10  15 219.788 57.4631   1
  -1 -11 -16 2923.82 70.3035  -2
   1 -10  16 2923.82 70.3035   1
   1  11  17 610.762 127.966  -2
  -1  10 -17 610.762 127.966   1
   1  11  18 12647.8 401.533  -2
  -1  10 -18 12647.8 401.533   1
  -1 -11 -19 695.961 59.6535  -2
   1 -10  19 695.961 59.6535   1
   1  11  20 4288.49 152.699  -2
  -1  10 -20 4288.49 152.699   1
   1  11  21 319.637 140.140  -2
  -1  10 -21 319.637 140.140   1
   1  11  22 1494.97 180.577  -2
  -1  10 -22 1494.97 180.577   1
  -1 -11 -23 2835.65 174.167  -2
   1 -10  23 2835.65 174.167   1
  -1 -11 -24 9572.81 239.572  -2
   1 -10  24 9572.81 239.572   1
   1  11  25 626.179 148.716  -2
  -1  10 -25 626.179 148.716   1
  -1 -11 -26 2777.12 161.657  -2
   1 -10  26 2777.12 161.657   1
  -1  10 -27 3314.86 308.137   1
   1  11  27 3381.02 187.754  -2
  -1  10 -27 3381.02 187.754   1
  -1  10 -28 1049.11 131.521   1
   1  11  28 1225.05 373.951  -2
  -1  10 -28 1225.05 373.951   1
  -1  10 -29 227.694 144.499   1
   1  11  29 277.586 344.342  -2
  -1  10 -29 277.586 344.342   1
  -1  10 -30 1089.81 159.271   1
   1  11  30 1375.31 395.919  -2
  -1  10 -30 1375.31 395.919   1
   1 -10  31 5864.00 196.209   1
   1 -10  32 1979.95 241.741   1
   1  12  32 2748.48 421.462  -2
  -1  10 -32 2748.48 421.462   1
  -1  10 -33-10.7375 202.997   1
   1  12  33 303.967 405.365  -2
  -1  10 -33 303.967 405.365   1
   1 -10  34 48.7805 336.500   1
   1  12  34 127.706 293.684  -2
  -1  10 -34 127.706 293.684   1
  -1 -12 -35 4600.56 353.815  -2
   1 -10  35 4600.56 353.815   1
   1  12  36 414.871 296.795  -2
  -1  10 -36 414.871 296.795   1
   1  12  37 161.467 315.329  -2
  -1  10 -37 161.467 315.329   1
   1  12  38 238.411 177.651  -2
  -1  10 -38 238.411 177.651   1
   1  12  39 1343.19 507.840  -2
  -1  10 -39 1343.19 507.840   1
  -1 -12 -40 2848.49 517.789  -2
   1 -10  40 2848.49 517.789   1
   1  12  41 1823.27 558.268  -2
  -1  10 -41 1823.27 558.268   1
  -1 -12 -42 386.312 567.460  -2
   1 -10  42 386.312 567.460   1
   1  12  43 826.774 737.050  -2
  -1  10 -43 826.774 737.050   1
   1  12  44 567.984 714.796  -2
  -1  10 -44 567.984 714.796   1
  -1  -7  46 4157.46 878.604  -2
   1  -9 -46 4157.46 878.604   1
  -1  -7  45-153.017 841.287  -2
   1  -9 -45-153.017 841.287   1
   1   7 -44 2580.64 636.999  -2
  -1   9  44 2580.64 636.999   1
  -1  -7  43 1548.52 551.107  -2
   1  -9 -43 1548.52 551.107   1
   1   7 -42 2896.94 483.836  -2
  -1   9  42 2896.94 483.836   1
   1   7 -41 1816.24 438.408  -2
  -1   9  41 1816.24 438.408   1
  -1   9  40 1085.37 330.049   1
  -1  -7  40 1662.78 495.889  -2
   1  -9 -40 1662.78 495.889   1
  -1   9  39 938.119 365.755   1
   1   7 -39 1979.86 468.574  -2
  -1   9  39 1979.86 468.574   1
  -1   9  38 37.5023 163.838   1
   1  -9 -37 109.940 161.059   1
  -1   9  36 826.160 164.180   1
  -1   9  35 205.574 140.464   1
   1  -9 -34-46.4526 150.768   1
   1  -9 -33 1301.97 128.638   1
  -1   9  32 134.365 159.567   1
  -1  -8  32 320.453 206.121  -2
   1  -9 -32 320.453 206.121   1
  -1  -8  31 2009.55 191.240  -2
   1  -9 -31 2009.55 191.240   1
   1   8 -30 360.934 176.950  -2
  -1   9  30 360.934 176.950   1
   1   8 -29 759.797 135.940  -2
  -1   9  29 759.797 135.940   1
   1   8 -28 721.606 141.858  -2
  -1   9  28 721.606 141.858   1
  -1  -8  27 1799.46 156.022  -2
   1  -9 -27 1799.46 156.022   1
  -1  -8  26 3650.24 207.058  -2
   1  -9 -26 3650.24 207.058   1
   1   8 -25 9918.10 320.170  -2
  -1   9  25 9918.10 320.170   1
  -1  -8  24 11243.4 468.801  -2
   1  -9 -24 11243.4 468.801   1
  -1  -8  23 4414.33 205.313  -2
   1  -9 -23 4414.33 205.313   1
  -1  -8  22 6331.41 255.042  -2
   1  -9 -22 6331.41 255.042   1
   1   8 -21 25479.5 531.537  -2
  -1   9  21 25479.5 531.537   1
   1   8 -20 6828.72 200.319  -2
  -1   9  20 6828.72 200.319   1
   1   8 -19 1811.77 139.745  -2
  -1   9  19 1811.77 139.745   1
   1   8 -18 7830.42 181.879  -2
  -1   9  18 7830.42 181.879   1
  -1   9  17 4285.24 189.569   1
  -1  -8  17 4430.55 191.246  -2
   1  -9 -17 4430.55 191.246   1
   1  -9 -16 21820.4 232.119   1
   1   8 -16 24106.5 551.389  -2
  -1   9  16 24106.5 551.389   1
  -1   9  15 449.912 68.0763   1
  -1   9  14 16847.5 178.497   1
  -1   9  13 3192.50 81.5487   1
   1  -9 -12 117.263 50.7830   1
  -1   9  11 3347.30 123.568   1
  -1  -9  11 3351.16 277.157  -2
   1  -9 -11 3351.16 277.157   1
  -1   9  10 18767.9 162.639   1
  -1  -9  10 19539.3 312.579  -2
   1  -9 -10 19539.3 312.579   1
   1  -9  -9 10776.4 459.369   1
  -1  -9   9 11779.6 143.284  -2
   1  -9  -9 11779.6 143.284   1
  -1  -9   8 15589.0 186.618  -2
   1  -9  -8 15589.0 186.618   1
  -1  -9   7 15433.6 180.693  -2
   1  -9  -7 15433.6 180.693   1
   1   9  -6 8012.08 164.276  -2
  -1   9   6 8012.08 164.276   1
  -1  -9   5 2431.77 118.528  -2
   1  -9  -5 2431.77 118.528   1
   1   9  -4 2659.34 153.067  -2
  -1   9   4 2659.34 153.067   1
   1   9  -3 3981.32 79.3482  -2
  -1   9   3 3981.32 79.3482   1
  -1  -9   2 73296.8 252.484  -2
   1  -9  -2 73296.8 252.484   1
   1   9  -1 6184.13 166.270  -2
  -1   9   1 6184.13 166.270   1
   1   9   0 793.346 81.8876  -2
  -1   9   0 793.346 81.8876   1
  -1  -9  -1 34014.9 288.570  -2
   1  -9   1 34014.9 288.570   1
   1   9   2 19318.8 153.866  -2
  -1   9  -2 19318.8 153.866   1
  -1  -9  -3 2396.02 76.8060  -2
   1  -9   3 2396.02 76.8060   1
   1   9   4 34357.3 197.280  -2
  -1   9  -4 34357.3 197.280   1
   1  -9   5 1961.12 71.6574   1
   1   9   5 2510.81 124.926  -2
  -1   9  -5 2510.81 124.926   1
  -1   9  -6 1950.28 63.8305   1
   1   9   6 2243.04 196.784  -2
  -1   9  -6 2243.04 196.784   1
  -1   9  -7 197.069 44.9358   1
   1  -9   8 3937.00 67.2458   1
   1  -9   9 859.484 50.6466   1
   1  -9  10 393.951 49.4531   1
  -1 -10 -10 1057.35 281.625  -2
   1  -9  10 1057.35 281.625   1
   1  -9  11 3616.02 75.9365   1
  -1 -10 -11 4193.47 221.593  -2
   1  -9  11 4193.47 221.593   1
  -1   9 -12 21294.7 246.291   1
  -1 -10 -12 23186.9 236.776  -2
   1  -9  12 23186.9 236.776   1
  -1   9 -13 178.128 116.629   1
  -1 -10 -13 2015.13 91.8072  -2
   1  -9  13 2015.13 91.8072   1
   1  10  14 15329.5 242.251  -2
  -1   9 -14 15329.5 242.251   1
  -1 -10 -15 1326.71 65.4517  -2
   1  -9  15 1326.71 65.4517   1
  -1 -10 -16 9270.36 300.274  -2
   1  -9  16 9270.36 300.274   1
  -1 -10 -17 2989.51 262.336  -2
   1  -9  17 2989.51 262.336   1
  -1 -10 -18 39456.7 570.058  -2
   1  -9  18 39456.7 570.058   1
   1  10  19 2985.51 64.6390  -2
  -1   9 -19 2985.51 64.6390   1
  -1 -10 -20 3395.79 82.3492  -2
   1  -9  20 3395.79 82.3492   1
  -1 -10 -21 1016.58 93.3598  -2
   1  -9  21 1016.58 93.3598   1
  -1 -10 -22 13009.1 176.375  -2
   1  -9  22 13009.1 176.375   1
  -1 -10 -23 890.559 107.277  -2
   1  -9  23 890.559 107.277   1
   1  -9  24 6273.88 158.380   1
   1  10  24 6581.90 214.694  -2
  -1   9 -24 6581.90 214.694   1
   1  -9  25 1200.66 118.602   1
   1  10  25 1485.49 145.649  -2
  -1   9 -25 1485.49 145.649   1
   1  -9  26 5559.44 174.085   1
  -1 -10 -26 6688.98 179.417  -2
   1  -9  26 6688.98 179.417   1
   1  -9  27 1308.95 91.8638   1
   1  10  27 1696.39 355.865  -2
  -1   9 -27 1696.39 355.865   1
  -1   9 -28 2439.29 111.649   1
   1  10  28 2402.42 359.621  -2
  -1   9 -28 2402.42 359.621   1
   1  -9  29 373.323 97.1996   1
   1  10  29 1254.55 350.478  -2
  -1   9 -29 1254.55 350.478   1
   1  -9  30 7081.10 211.595   1
   1  10  30 7488.01 460.622  -2
  -1   9 -30 7488.01 460.622   1
   1  -9  31 1611.69 154.167   1
   1  11  31 1915.84 394.084  -2
  -1   9 -31 1915.84 394.084   1
  -1   9 -32 89.9249 209.662   1
   1  11  32 348.221 315.051  -2
  -1   9 -32 348.221 315.051   1
   1  -9  33 26.8551 230.963   1
   1  11  33-90.9987 392.795  -2
  -1   9 -33-90.9987 392.795   1
  -1 -11 -34 5691.29 337.167  -2
   1  -9  34 5691.29 337.167   1
  -1 -11 -35 5159.51 352.796  -2
   1  -9  35 5159.51 352.796   1
   1  11  36 763.214 302.990  -2
  -1   9 -36 763.214 302.990   1
   1  11  37 1543.30 464.485  -2
  -1   9 -37 1543.30 464.485   1
  -1 -11 -38 3064.98 513.584  -2
   1  -9  38 3064.98 513.584   1
   1  11  39 204.694 182.580  -2
  -1   9 -39 204.694 182.580   1
  -1 -11 -40 440.800 165.642  -2
   1  -9  40 440.800 165.642   1
  -1 -11 -41 2876.50 581.683  -2
   1  -9  41 2876.50 581.683   1
  -1 -11 -42 4694.95 213.093  -2
   1  -9  42 4694.95 213.093   1
   1  11  43 405.870 500.817  -2
  -1   9 -43 405.870 500.817   1
   1  11  44 386.146 667.113  -2
  -1   9 -44 386.146 667.113   1
   1  11  45 1000.86 724.348  -2
  -1   9 -45 1000.86 724.348   1
   1  11  46 3061.46 774.500  -2
  -1   9 -46 3061.46 774.500   1
  -1  -6  46 526.166 873.685  -2
   1  -8 -46 526.166 873.685   1
   1   6 -45 564.239 451.227  -2
  -1   8  45 564.239 451.227   1
   1   6 -44 7898.37 585.250  -2
  -1   8  44 7898.37 585.250   1
   1   6 -43 1492.15 451.783  -2
  -1   8  43 1492.15 451.783   1
  -1  -6  42 2408.61 443.171  -2
   1  -8 -42 2408.61 443.171   1
   1   6 -41 4332.77 534.106  -2
  -1   8  41 4332.77 534.106   1
  -1  -6  40 4628.22 424.770  -2
   1  -8 -40 4628.22 424.770   1
  -1   8  39 236.339 169.017   1
  -1   8  38 4043.10 235.683   1
  -1   8  37 7100.29 257.327   1
  -1   8  36 1557.58 181.601   1
   1  -8 -35 233.465 151.932   1
  -1   8  34 2275.30 181.409   1
  -1   8  33 248.887 124.435   1
  -1  -7  33 645.614 597.332  -2
   1  -8 -33 645.614 597.332   1
   1  -8 -32 1834.25 139.894   1
  -1  -7  32 2586.76 613.309  -2
   1  -8 -32 2586.76 613.309   1
   1   7 -31 1499.20 183.586  -2
  -1   8  31 1499.20 183.586   1
  -1  -7  30 1035.83 167.963  -2
   1  -8 -30 1035.83 167.963   1
  -1  -7  29 5924.63 233.412  -2
   1  -8 -29 5924.63 233.412   1
  -1  -7  28 9670.97 401.322  -2
   1  -8 -28 9670.97 401.322   1
  -1  -7  27 3549.95 151.429  -2
   1  -8 -27 3549.95 151.429   1
   1   7 -26 12951.7 103.650  -2
  -1   8  26 12951.7 103.650   1
   1   7 -25 2108.31 61.1907  -2
  -1   8  25 2108.31 61.1907   1
  -1  -7  24 5057.02 74.7350  -2
   1  -8 -24 5057.02 74.7350   1
  -1  -7  23 2645.62 132.850  -2
   1  -8 -23 2645.62 132.850   1
   1   7 -22 46627.0 557.774  -2
  -1   8  22 46627.0 557.774   1
   1   7 -21 468.720 120.444  -2
  -1   8  21 468.720 120.444   1
   1   7 -20 4109.05 138.605  -2
  -1   8  20 4109.05 138.605   1
   1   7 -19 11906.5 211.699  -2
  -1   8  19 11906.5 211.699   1
   1   7 -18 32816.6 304.800  -2
  -1   8  18 32816.6 304.800   1
  -1  -7  17 15218.1 174.937  -2
   1  -8 -17 15218.1 174.937   1
   1  -8 -16 246.695 73.0646   1
   1   7 -16 10709.8 194.286  -2
  -1   8  16 10709.8 194.286   1
   1  -8 -15 195.324 57.8551   1
  -1   8  14 33569.1 262.869   1
  -1   8  13 4790.49 84.0525   1
   1  -8 -12 2596.61 71.1397   1
  -1   8  11 2314.15 113.991   1
   1   8 -11 11587.5 260.338  -2
  -1   8  11 11587.5 260.338   1
  -1   8  10 3018.44 141.009   1
  -1  -8  10 5756.95 192.702  -2
   1  -8 -10 5756.95 192.702   1
  -1   8   9 24600.4 343.078   1
  -1  -8   9 49328.5 392.416  -2
   1  -8  -9 49328.5 392.416   1
  -1  -8   8 19381.6 249.425  -2
   1  -8  -8 19381.6 249.425   1
  -1  -8   7 15244.3 207.224  -2
   1  -8  -7 15244.3 207.224   1
  -1  -8   6 4698.75 118.398  -2
   1  -8  -6 4698.75 118.398   1
  -1  -8   5 3141.35 107.347  -2
   1  -8  -5 3141.35 107.347   1
  -1  -8   4 257.234 66.5304  -2
   1  -8  -4 257.234 66.5304   1
  -1  -8   3 8725.70 103.376  -2
   1  -8  -3 8725.70 103.376   1
   1   8  -2 70488.6 229.611  -2
  -1   8   2 70488.6 229.611   1
  -1  -8   1 3044.83 139.820  -2
   1  -8  -1 3044.83 139.820   1
   1   8   0 2221.49 92.5498  -2
  -1   8   0 2221.49 92.5498   1
  -1  -8  -1 12158.0 133.492  -2
   1  -8   1 12158.0 133.492   1
  -1  -8  -2 9827.66 106.057  -2
   1  -8   2 9827.66 106.057   1
   1   8   3 4331.56 72.3734  -2
  -1   8  -3 4331.56 72.3734   1
   1  -8   4 1447.16 133.378   1
   1   8   4 3444.60 79.8825  -2
  -1   8  -4 3444.60 79.8825   1
   1  -8   5 1894.32 68.9228   1
   1   8   5 7478.39 163.294  -2
  -1   8  -5 7478.39 163.294   1
  -1   8  -6 166.385 39.6328   1
   1   8   6 948.932 130.781  -2
  -1   8  -6 948.932 130.781   1
   1  -8   7 63.2082 34.4661   1
  -1   8  -8 146.956 37.9527   1
  -1   8  -9 3924.58 65.9873   1
  -1   8 -10 1047.17 47.9999   1
  -1  -9 -10 1792.77 279.031  -2
   1  -8  10 1792.77 279.031   1
  -1   8 -11 9762.20 99.5438   1
   1   9  11 12052.8 276.542  -2
  -1   8 -11 12052.8 276.542   1
  -1   8 -12 24598.8 175.297   1
  -1  -9 -12 25591.3 284.538  -2
   1  -8  12 25591.3 284.538   1
  -1   8 -13 580.606 71.8428   1
   1   9  13 1168.68 86.4190  -2
  -1   8 -13 1168.68 86.4190   1
   1   9  14 5785.50 83.0209  -2
  -1   8 -14 5785.50 83.0209   1
   1   9  15 728.017 88.3906  -2
  -1   8 -15 728.017 88.3906   1
   1   9  16 5170.05 152.921  -2
  -1   8 -16 5170.05 152.921   1
   1  -8  17 10966.0 110.330   1
   1   9  17 10426.8 243.125  -2
  -1   8 -17 10426.8 243.125   1
   1   9  18 20696.6 206.902  -2
  -1   8 -18 20696.6 206.902   1
   1   9  19 2325.44 68.5761  -2
  -1   8 -19 2325.44 68.5761   1
   1   9  20 6555.73 56.1046  -2
  -1   8 -20 6555.73 56.1046   1
  -1  -9 -21 3019.52 128.239  -2
   1  -8  21 3019.52 128.239   1
  -1  -9 -22 1167.95 93.1670  -2
   1  -8  22 1167.95 93.1670   1
  -1  -9 -23 9778.81 159.906  -2
   1  -8  23 9778.81 159.906   1
  -1  -9 -24 23831.3 321.078  -2
   1  -8  24 23831.3 321.078   1
   1  -8  25 42.5938 119.084   1
   1   9  25 337.188 112.750  -2
  -1   8 -25 337.188 112.750   1
   1  -8  26 4619.82 192.352   1
  -1  -9 -26 9330.60 229.221  -2
   1  -8  26 9330.60 229.221   1
   1  -8  27 1086.52 133.482   1
   1   9  27 1551.42 133.376  -2
  -1   8 -27 1551.42 133.376   1
   1  -8  28 2004.48 110.681   1
   1   9  28 3381.06 382.546  -2
  -1   8 -28 3381.06 382.546   1
   1  -8  29 1741.56 103.924   1
   1  -8  30 885.619 102.808   1
   1   9  30 2189.20 367.478  -2
  -1   8 -30 2189.20 367.478   1
  -1   8 -31 830.978 97.8255   1
  -1   8 -32 6215.47 220.897   1
   1  10  32 5903.66 466.422  -2
  -1   8 -32 5903.66 466.422   1
   1  -8  33 449.149 128.333   1
   1  10  33 1485.51 360.853  -2
  -1   8 -33 1485.51 360.853   1
   1  10  34 233.476 259.689  -2
  -1   8 -34 233.476 259.689   1
  -1 -10 -35 673.600 413.664  -2
   1  -8  35 673.600 413.664   1
   1  10  36 392.162 433.653  -2
  -1   8 -36 392.162 433.653   1
  -1 -10 -37 1710.91 460.322  -2
   1  -8  37 1710.91 460.322   1
  -1 -10 -38 91.1893 461.287  -2
   1  -8  38 91.1893 461.287   1
   1  10  39-240.066 525.844  -2
  -1   8 -39-240.066 525.844   1
   1  10  40 4472.18 591.192  -2
  -1   8 -40 4472.18 591.192   1
  -1 -10 -41 538.867 145.096  -2
   1  -8  41 538.867 145.096   1
  -1 -10 -42 336.429 552.394  -2
   1  -8  42 336.429 552.394   1
  -1 -10 -43-71.2713 525.721  -2
   1  -8  43-71.2713 525.721   1
  -1 -10 -44 381.171 503.734  -2
   1  -8  44 381.171 503.734   1
   1  10  45 1043.37 725.124  -2
  -1   8 -45 1043.37 725.124   1
   1  10  46 1029.84 739.491  -2
  -1   8 -46 1029.84 739.491   1
   1   5 -48-79.7298 878.960  -2
  -1   7  48-79.7298 878.960   1
   1   5 -47 1735.89 898.233  -2
  -1   7  47 1735.89 898.233   1
   1   5 -46 1875.33 467.327  -2
  -1   7  46 1875.33 467.327   1
   1   5 -45 1029.95 431.548  -2
  -1   7  45 1029.95 431.548   1
   1   5 -44 522.830 430.478  -2
  -1   7  44 522.830 430.478   1
   1   5 -43 82.4515 168.971  -2
  -1   7  43 82.4515 168.971   1
   1   5 -42 1739.87 403.684  -2
  -1   7  42 1739.87 403.684   1
  -1  -5  41 230.669 389.616  -2
   1  -7 -41 230.669 389.616   1
   1   5 -40 355.314 403.816  -2
  -1   7  40 355.314 403.816   1
  -1   7  39 45.3185 230.788   1
   1   5 -39 1474.77 653.353  -2
  -1   7  39 1474.77 653.353   1
  -1   7  38 1651.46 205.736   1
   1  -7 -37 2844.87 200.473   1
   1  -7 -36-13.8392 161.698   1
  -1   7  35 1142.18 176.026   1
   1  -7 -34 6616.71 228.596   1
  -1   7  33 1331.44 158.719   1
   1  -7 -32 504.244 132.105   1
  -1  -6  32 76.4009 131.063  -2
   1  -7 -32 76.4009 131.063   1
  -1  -6  31 922.267 158.094  -2
   1  -7 -31 922.267 158.094   1
   1   6 -30 13526.9 256.592  -2
  -1   7  30 13526.9 256.592   1
   1   6 -29 1371.52 163.903  -2
  -1   7  29 1371.52 163.903   1
   1   6 -28 276.927 116.649  -2
  -1   7  28 276.927 116.649   1
  -1  -6  27 466.708 125.052  -2
   1  -7 -27 466.708 125.052   1
   1   6 -26 22638.5 428.183  -2
  -1   7  26 22638.5 428.183   1
   1   6 -25 24305.8 473.863  -2
  -1   7  25 24305.8 473.863   1
   1   6 -24 14231.7 111.855  -2
  -1   7  24 14231.7 111.855   1
   1   6 -23 1845.12 112.252  -2
  -1   7  23 1845.12 112.252   1
   1   6 -22 4401.02 128.974  -2
  -1   7  22 4401.02 128.974   1
   1   6 -21 26350.2 391.232  -2
  -1   7  21 26350.2 391.232   1
   1   6 -20 125.575 89.8591  -2
  -1   7  20 125.575 89.8591   1
   1   6 -19 5904.52 131.341  -2
  -1   7  19 5904.52 131.341   1
  -1  -6  18 4637.83 119.794  -2
   1  -7 -18 4637.83 119.794   1
   1  -7 -17 25703.4 350.299   1
   1   6 -17 29439.8 351.758  -2
  -1   7  17 29439.8 351.758   1
   1  -7 -16 14354.6 219.426   1
   1   6 -16 16899.8 284.144  -2
  -1   7  16 16899.8 284.144   1
  -1   7  15 6854.56 114.642   1
  -1   7  14 11597.0 146.833   1
  -1   7  13 20359.4 203.346   1
  -1   7  12 471.169 50.2055   1
  -1  -7  12 2443.39 257.597  -2
   1  -7 -12 2443.39 257.597   1
  -1   7  11 6795.78 101.650   1
  -1  -7  11 7896.87 221.194  -2
   1  -7 -11 7896.87 221.194   1
  -1   7  10 1943.65 139.437   1
   1   7 -10 3115.85 142.298  -2
  -1   7  10 3115.85 142.298   1
  -1   7   9 29312.9 549.027   1
  -1  -7   9 36604.4 339.083  -2
   1  -7  -9 36604.4 339.083   1
  -1  -7   8 27769.0 250.759  -2
   1  -7  -8 27769.0 250.759   1
  -1  -7   7 7389.42 171.885  -2
   1  -7  -7 7389.42 171.885   1
  -1  -7   6 472.109 64.2912  -2
   1  -7  -6 472.109 64.2912   1
   1   7  -5 6917.18 172.904  -2
  -1   7   5 6917.18 172.904   1
   1   7  -4 3849.68 120.230  -2
  -1   7   4 3849.68 120.230   1
   1   7  -3 7350.27 60.6405  -2
  -1   7   3 7350.27 60.6405   1
   1   7  -2 45301.4 172.736  -2
  -1   7   2 45301.4 172.736   1
   1   7  -1 4111.21 134.829  -2
  -1   7   1 4111.21 134.829   1
   1   7   0 1418.88 66.3501  -2
  -1   7   0 1418.88 66.3501   1
   1   7   1 7982.33 100.747  -2
  -1   7  -1 7982.33 100.747   1
  -1  -7  -2 14974.4 143.326  -2
   1  -7   2 14974.4 143.326   1
  -1  -7  -3 7155.79 73.9955  -2
   1  -7   3 7155.79 73.9955   1
   1  -7   4 170.997 67.5913   1
   1   7   4 913.561 68.6896  -2
  -1   7  -4 913.561 68.6896   1
   1  -7   5 1481.52 94.1317   1
   1   7   5 2396.75 73.1903  -2
  -1   7  -5 2396.75 73.1903   1
  -1   7  -6 3402.43 57.1214   1
   1   7   6 3507.52 139.197  -2
  -1   7  -6 3507.52 139.197   1
   1  -7   7 1629.73 45.2370   1
   1  -7   8 46971.5 178.004   1
  -1   7  -9 793.018 42.1559   1
  -1   7 -10 553.764 39.8086   1
   1  -7  11 6472.14 71.0882   1
  -1  -8 -11 12872.5 248.441  -2
   1  -7  11 12872.5 248.441   1
  -1   7 -12 2456.63 63.5750   1
  -1  -8 -12 4184.26 111.591  -2
   1  -7  12 4184.26 111.591   1
  -1   7 -13 12781.9 112.425   1
   1   8  13 13210.1 164.378  -2
  -1   7 -13 13210.1 164.378   1
   1  -7  14 925.920 49.2243   1
   1   8  14 1229.21 79.6511  -2
  -1   7 -14 1229.21 79.6511   1
   1  -7  15 5175.36 100.797   1
   1   8  15 8046.70 134.481  -2
  -1   7 -15 8046.70 134.481   1
   1   8  16 14949.3 283.512  -2
  -1   7 -16 14949.3 283.512   1
   1   8  17 4346.83 130.996  -2
  -1   7 -17 4346.83 130.996   1
  -1  -8 -18 5698.86 181.374  -2
   1  -7  18 5698.86 181.374   1
  -1  -8 -19 13169.4 91.8020  -2
   1  -7  19 13169.4 91.8020   1
   1   8  20 9594.48 83.1150  -2
  -1   7 -20 9594.48 83.1150   1
  -1  -8 -21 5265.12 176.496  -2
   1  -7  21 5265.12 176.496   1
  -1  -8 -22 11577.6 192.589  -2
   1  -7  22 11577.6 192.589   1
   1   8  23 6904.32 135.007  -2
  -1   7 -23 6904.32 135.007   1
   1   8  24 10374.8 184.233  -2
  -1   7 -24 10374.8 184.233   1
   1  -7  25 6740.74 234.289   1
   1   8  25 6777.20 173.196  -2
  -1   7 -25 6777.20 173.196   1
   1  -7  26 957.947 154.884   1
   1   8  26 1439.21 118.477  -2
  -1   7 -26 1439.21 118.477   1
   1  -7  27 4613.19 131.535   1
   1   8  27 4820.47 305.497  -2
  -1   7 -27 4820.47 305.497   1
  -1   7 -28 531.266 80.5386   1
   1   8  28 327.951 245.216  -2
  -1   7 -28 327.951 245.216   1
  -1   7 -29 395.039 92.5536   1
   1   8  29 254.390 323.539  -2
  -1   7 -29 254.390 323.539   1
  -1   7 -30 678.818 91.0822   1
   1  -7  31 534.259 85.5798   1
  -1   7 -32-52.7368 111.064   1
  -1   7 -33 116.602 128.235   1
   1  -7  34 116.743 150.167   1
   1   9  34 1633.50 566.477  -2
  -1   7 -34 1633.50 566.477   1
   1  -7  35 1181.63 212.737   1
   1   9  35 1513.86 440.438  -2
  -1   7 -35 1513.86 440.438   1
  -1  -9 -36-46.3501 256.776  -2
   1  -7  36-46.3501 256.776   1
  -1  -9 -37 726.197 464.200  -2
   1  -7  37 726.197 464.200   1
   1   9  38 1492.00 458.390  -2
  -1   7 -38 1492.00 458.390   1
  -1  -9 -39 4195.87 574.205  -2
   1  -7  39 4195.87 574.205   1
   1   9  40 1025.25 535.457  -2
  -1   7 -40 1025.25 535.457   1
   1   9  41 277.084 88.8957  -2
  -1   7 -41 277.084 88.8957   1
   1   9  42 396.630 511.764  -2
  -1   7 -42 396.630 511.764   1
   1   9  43 905.914 540.832  -2
  -1   7 -43 905.914 540.832   1
   1   9  44 3159.88 613.742  -2
  -1   7 -44 3159.88 613.742   1
  -1  -9 -45 870.641 572.569  -2
   1  -7  45 870.641 572.569   1
   1   9  46 3826.78 785.951  -2
  -1   7 -46 3826.78 785.951   1
   1   9  47 552.551 735.890  -2
  -1   7 -47 552.551 735.890   1
   1   4 -49 1754.44 974.359  -2
  -1   6  49 1754.44 974.359   1
   1   4 -48 3251.93 1093.50  -2
  -1   6  48 3251.93 1093.50   1
   1   4 -47 1847.79 743.412  -2
  -1   6  47 1847.79 743.412   1
  -1  -4  46 2425.81 501.361  -2
   1  -6 -46 2425.81 501.361   1
   1   4 -45 242.660 428.684  -2
  -1   6  45 242.660 428.684   1
   1   4 -44 5651.88 531.209  -2
  -1   6  44 5651.88 531.209   1
   1   4 -43 819.067 426.951  -2
  -1   6  43 819.067 426.951   1
   1   4 -42 4044.75 465.590  -2
  -1   6  42 4044.75 465.590   1
  -1  -4  41 233.074 161.548  -2
   1  -6 -41 233.074 161.548   1
   1   4 -40 6532.93 413.039  -2
  -1   6  40 6532.93 413.039   1
  -1   6  39 723.402 181.732   1
  -1   6  38 25846.1 546.375   1
  -1   6  37 731.008 182.451   1
  -1   6  36 1257.36 180.886   1
  -1   6  35 1390.18 165.204   1
  -1   6  34 9966.40 311.076   1
   1  -6 -33 2971.40 199.897   1
  -1   6  32 372.803 157.639   1
  -1  -5  32 1127.20 546.757  -2
   1  -6 -32 1127.20 546.757   1
  -1   6  31 6332.15 194.278   1
   1   5 -31 6769.80 424.360  -2
  -1   6  31 6769.80 424.360   1
  -1   6  30 8869.43 236.045   1
  -1  -5  30 8616.47 365.965  -2
   1  -6 -30 8616.47 365.965   1
   1   5 -29 9258.18 220.611  -2
  -1   6  29 9258.18 220.611   1
   1   5 -28 14102.7 261.149  -2
  -1   6  28 14102.7 261.149   1
   1   5 -27 1275.02 133.464  -2
  -1   6  27 1275.02 133.464   1
   1   5 -26 10742.7 342.954  -2
  -1   6  26 10742.7 342.954   1
  -1  -5  25 3459.48 175.410  -2
   1  -6 -25 3459.48 175.410   1
   1   5 -24 11948.9 377.114  -2
  -1   6  24 11948.9 377.114   1
  -1  -5  23 19707.0 324.516  -2
   1  -6 -23 19707.0 324.516   1
   1   5 -22 9574.71 180.538  -2
  -1   6  22 9574.71 180.538   1
   1   5 -21 1747.41 103.016  -2
  -1   6  21 1747.41 103.016   1
   1   5 -20 28344.0 275.892  -2
  -1   6  20 28344.0 275.892   1
   1   5 -19 4666.05 126.622  -2
  -1   6  19 4666.05 126.622   1
  -1  -5  18 914.794 76.8433  -2
   1  -6 -18 914.794 76.8433   1
   1  -6 -17 297.017 156.369   1
  -1  -5  17 8236.89 126.580  -2
   1  -6 -17 8236.89 126.580   1
   1  -6 -16 3826.00 92.0450   1
   1   5 -16 11290.8 317.356  -2
  -1   6  16 11290.8 317.356   1
  -1   6  15 1469.04 61.1935   1
   1  -6 -14 2.00079 47.6337   1
  -1   6  13 7574.77 132.298   1
  -1   6  12 1900.18 65.1425   1
  -1   6  11 6395.52 93.3033   1
   1   6 -11 7354.48 278.472  -2
  -1   6  11 7354.48 278.472   1
  -1   6  10 9257.31 135.742   1
   1   6 -10 13141.5 257.635  -2
  -1   6  10 13141.5 257.635   1
   1  -6  -9 39618.1 372.704   1
  -1  -6   9 47577.9 417.290  -2
   1  -6  -9 47577.9 417.290   1
   1   6  -8 41825.2 295.422  -2
  -1   6   8 41825.2 295.422   1
  -1  -6   7 3420.47 106.331  -2
   1  -6  -7 3420.47 106.331   1
   1   6  -6 23298.3 327.335  -2
  -1   6   6 23298.3 327.335   1
  -1  -6   5 7155.16 109.120  -2
   1  -6  -5 7155.16 109.120   1
  -1  -6   4 2236.21 92.7170  -2
   1  -6  -4 2236.21 92.7170   1
  -1  -6   3 21612.4 111.694  -2
   1  -6  -3 21612.4 111.694   1
  -1  -6   2 3511.09 53.5909  -2
   1  -6  -2 3511.09 53.5909   1
  -1  -6   1 13983.9 232.593  -2
   1  -6  -1 13983.9 232.593   1
  -1  -6   0 1747.25 84.3987  -2
   1  -6   0 1747.25 84.3987   1
   1   6   1 16018.1 147.738  -2
  -1   6  -1 16018.1 147.738   1
  -1  -6  -2 57104.7 345.666  -2
   1  -6   2 57104.7 345.666   1
   1   6   3 43408.9 314.821  -2
  -1   6  -3 43408.9 314.821   1
   1  -6   4 1434.03 83.5293   1
   1   6   4 3748.60 91.8651  -2
  -1   6  -4 3748.60 91.8651   1
  -1   6  -5 4975.18 69.7625   1
   1   6   5 10043.4 128.112  -2
  -1   6  -5 10043.4 128.112   1
  -1   6  -6 79.8148 35.6052   1
   1   6   6 2504.50 93.5319  -2
  -1   6  -6 2504.50 93.5319   1
  -1   6  -7 55779.1 198.274   1
   1  -6   8 2037.43 49.9136   1
  -1   6  -9 19928.4 114.568   1
  -1   6 -10 4692.60 58.1148   1
  -1   6 -11 117.002 46.6157   1
  -1  -7 -11 10574.0 203.870  -2
   1  -6  11 10574.0 203.870   1
  -1   6 -12 3388.63 44.3457   1
  -1  -7 -12 3755.56 123.442  -2
   1  -6  12 3755.56 123.442   1
   1  -6  13 3337.20 68.2944   1
   1   7  13 4894.49 109.298  -2
  -1   6 -13 4894.49 109.298   1
   1  -6  14 39934.8 282.733   1
   1   7  14 47658.0 288.141  -2
  -1   6 -14 47658.0 288.141   1
   1  -6  15 363.193 73.0298   1
  -1  -7 -15 1326.25 72.9614  -2
   1  -6  15 1326.25 72.9614   1
   1   7  16 19201.7 166.953  -2
  -1   6 -16 19201.7 166.953   1
   1   7  17 16621.3 346.600  -2
  -1   6 -17 16621.3 346.600   1
   1   7  18 48711.5 509.808  -2
  -1   6 -18 48711.5 509.808   1
   1   7  19 394.449 27.7415  -2
  -1   6 -19 394.449 27.7415   1
   1   7  20 1575.57 324.726  -2
  -1   6 -20 1575.57 324.726   1
  -1  -7 -21 1856.89 88.3119  -2
   1  -6  21 1856.89 88.3119   1
   1   7  22 17142.3 229.067  -2
  -1   6 -22 17142.3 229.067   1
   1   7  23 9585.50 183.086  -2
  -1   6 -23 9585.50 183.086   1
   1   7  24 12621.9 187.729  -2
  -1   6 -24 12621.9 187.729   1
  -1  -7 -25 1453.06 108.299  -2
   1  -6  25 1453.06 108.299   1
  -1   6 -26 6936.09 173.470   1
   1   7  26 7078.84 175.422  -2
  -1   6 -26 7078.84 175.422   1
   1  -6  27 938.657 81.0263   1
   1   7  27 1469.48 320.431  -2
  -1   6 -27 1469.48 320.431   1
   1  -6  28 20963.3 202.916   1
   1   7  28 22061.1 542.849  -2
  -1   6 -28 22061.1 542.849   1
   1  -6  29 2181.95 93.0261   1
   1   7  29 2700.03 342.331  -2
  -1   6 -29 2700.03 342.331   1
   1  -6  30 2699.11 140.860   1
   1  -6  31 509.316 134.501   1
  -1   6 -32 1167.85 88.4650   1
  -1   6 -33 1372.87 166.797   1
  -1  -8 -33 1540.93 741.634  -2
   1  -6  33 1540.93 741.634   1
   1  -6  34 6256.88 306.130   1
  -1  -8 -34 5960.35 443.792  -2
   1  -6  34 5960.35 443.792   1
   1  -6  35 2009.95 252.233   1
  -1  -8 -35 3274.02 450.624  -2
   1  -6  35 3274.02 450.624   1
  -1  -8 -36 4066.00 317.180  -2
   1  -6  36 4066.00 317.180   1
  -1  -8 -37 1388.70 307.952  -2
   1  -6  37 1388.70 307.952   1
  -1  -8 -38 6488.18 453.061  -2
   1  -6  38 6488.18 453.061   1
  -1  -8 -39 464.909 313.527  -2
   1  -6  39 464.909 313.527   1
  -1  -8 -40 1687.33 370.402  -2
   1  -6  40 1687.33 370.402   1
  -1  -8 -41 1019.75 163.605  -2
   1  -6  41 1019.75 163.605   1
   1   8  42 2741.74 188.351  -2
  -1   6 -42 2741.74 188.351   1
  -1  -8 -43 80.7476 147.021  -2
   1  -6  43 80.7476 147.021   1
   1   8  44 5126.54 694.955  -2
  -1   6 -44 5126.54 694.955   1
   1   8  45-0.11228 574.288  -2
  -1   6 -45-0.11228 574.288   1
   1   8  46 580.286 670.015  -2
  -1   6 -46 580.286 670.015   1
   1   8  47 184.363 752.731  -2
  -1   6 -47 184.363 752.731   1
   1   3 -50 2101.03 1034.73  -2
  -1   5  50 2101.03 1034.73   1
   1   3 -49 738.220 947.274  -2
  -1   5  49 738.220 947.274   1
   1   3 -48 265.283 165.897  -2
  -1   5  48 265.283 165.897   1
   1   3 -47 510.947 152.191  -2
  -1   5  47 510.947 152.191   1
   1   3 -46 12393.0 629.846  -2
  -1   5  46 12393.0 629.846   1
   1   3 -45 1055.87 467.162  -2
  -1   5  45 1055.87 467.162   1
  -1  -3  44 100.271 394.434  -2
   1  -5 -44 100.271 394.434   1
  -1  -3  43 58.8639 383.098  -2
   1  -5 -43 58.8639 383.098   1
  -1  -3  42 2047.39 454.446  -2
   1  -5 -42 2047.39 454.446   1
   1   3 -41 1094.28 407.755  -2
  -1   5  41 1094.28 407.755   1
  -1  -3  40 532.244 372.249  -2
   1  -5 -40 532.244 372.249   1
  -1   5  39 592.359 331.010   1
   1   3 -39 294.589 427.089  -2
  -1   5  39 294.589 427.089   1
   1  -5 -38 5162.25 235.537   1
   1  -5 -37 647.054 179.102   1
  -1   5  36 387.498 169.007   1
  -1   5  35 892.152 154.794   1
   1  -5 -34 9259.11 259.689   1
  -1   5  33 3979.85 204.256   1
   1  -5 -32 800.582 63.3442   1
   1   4 -32 793.190 524.493  -2
  -1   5  32 793.190 524.493   1
  -1   5  31 784.878 90.8153   1
   1   4 -31 1491.11 355.809  -2
  -1   5  31 1491.11 355.809   1
  -1   5  30 13182.4 212.081   1
  -1  -4  30 12606.2 367.757  -2
   1  -5 -30 12606.2 367.757   1
  -1   5  29 944.869 110.821   1
  -1  -4  29 1647.23 125.653  -2
   1  -5 -29 1647.23 125.653   1
   1   4 -28 2736.20 109.732  -2
  -1   5  28 2736.20 109.732   1
   1   4 -27 4032.43 171.356  -2
  -1   5  27 4032.43 171.356   1
   1   4 -26 41074.3 994.489  -2
  -1   5  26 41074.3 994.489   1
   1   4 -25 1301.12 39.4325  -2
  -1   5  25 1301.12 39.4325   1
   1   4 -24 894.387 119.056  -2
  -1   5  24 894.387 119.056   1
  -1  -4  23 1139.46 131.175  -2
   1  -5 -23 1139.46 131.175   1
   1   4 -22 16972.8 294.440  -2
  -1   5  22 16972.8 294.440   1
  -1  -4  21 3747.06 114.260  -2
   1  -5 -21 3747.06 114.260   1
   1   4 -20 1143.68 70.4310  -2
  -1   5  20 1143.68 70.4310   1
   1   4 -19 3020.34 80.4228  -2
  -1   5  19 3020.34 80.4228   1
   1   4 -18 6170.66 114.160  -2
  -1   5  18 6170.66 114.160   1
  -1   5  17 22577.4 247.280   1
   1   4 -17 24330.3 284.722  -2
  -1   5  17 24330.3 284.722   1
  -1   5  16 35885.9 243.805   1
  -1   5  15 3242.87 69.1064   1
  -1   5  14 16300.1 138.336   1
  -1   5  13 75309.4 483.624   1
  -1   5  12 3567.54 88.2545   1
  -1   5  11 20.1302 39.9127   1
  -1  -5  11 6937.74 249.702  -2
   1  -5 -11 6937.74 249.702   1
  -1   5  10 367.968 46.8039   1
   1   5 -10 8283.63 172.455  -2
  -1   5  10 8283.63 172.455   1
  -1   5   9 179.480 120.897   1
   1   5  -9 6194.62 115.197  -2
  -1   5   9 6194.62 115.197   1
   1   5  -8 7157.39 131.220  -2
  -1   5   8 7157.39 131.220   1
  -1  -5   7 9365.59 148.352  -2
   1  -5  -7 9365.59 148.352   1
   1   5  -6 26500.7 275.811  -2
  -1   5   6 26500.7 275.811   1
  -1  -5   5 610.464 81.0434  -2
   1  -5  -5 610.464 81.0434   1
  -1  -5   4 31026.9 366.830  -2
   1  -5  -4 31026.9 366.830   1
   1   5  -3 10855.1 44.0265  -2
  -1   5   3 10855.1 44.0265   1
   1   5  -2 30578.5 415.232  -2
  -1   5   2 30578.5 415.232   1
   1   5  -1 41792.2 302.929  -2
  -1   5   1 41792.2 302.929   1
   1   5   0 8953.06 130.510  -2
  -1   5   0 8953.06 130.510   1
  -1  -5  -1 4065.11 69.4160  -2
   1  -5   1 4065.11 69.4160   1
  -1  -5  -2 5474.68 62.1389  -2
   1  -5   2 5474.68 62.1389   1
   1  -5   3 1556.90 89.4284   1
   1   5   3 8122.15 82.3255  -2
  -1   5  -3 8122.15 82.3255   1
   1  -5   4 27396.4 172.633   1
   1   5   4 29885.1 194.982  -2
  -1   5  -4 29885.1 194.982   1
  -1   5  -5 14291.1 93.2839   1
   1   5   5 24228.7 211.717  -2
  -1   5  -5 24228.7 211.717   1
  -1   5  -6 18759.7 95.5540   1
   1   5   6 26377.8 409.204  -2
  -1   5  -6 26377.8 409.204   1
  -1   5  -7 17072.1 87.1739   1
  -1   5  -8 1797.30 38.5959   1
  -1   5  -9 48444.1 271.566   1
  -1   5 -10 4288.36 42.3269   1
   1  -5  11 721.639 25.8278   1
  -1  -6 -11 1869.87 193.221  -2
   1  -5  11 1869.87 193.221   1
   1  -5  12 3134.50 55.3754   1
   1   6  12 4692.78 134.623  -2
  -1   5 -12 4692.78 134.623   1
   1  -5  13 24364.7 208.517   1
  -1  -6 -13 25272.4 206.776  -2
   1  -5  13 25272.4 206.776   1
   1  -5  14 4537.20 116.384   1
   1   6  14 11505.9 116.521  -2
  -1   5 -14 11505.9 116.521   1
  -1  -6 -15 22151.6 162.106  -2
   1  -5  15 22151.6 162.106   1
  -1  -6 -16 3146.54 77.5449  -2
   1  -5  16 3146.54 77.5449   1
  -1  -6 -17 5614.09 128.965  -2
   1  -5  17 5614.09 128.965   1
  -1  -6 -18 11628.8 267.456  -2
   1  -5  18 11628.8 267.456   1
   1   6  19 12295.3 51.9918  -2
  -1   5 -19 12295.3 51.9918   1
  -1  -6 -20 1799.81 37.9756  -2
   1  -5  20 1799.81 37.9756   1
   1   6  21 4912.93 149.024  -2
  -1   5 -21 4912.93 149.024   1
   1   6  22 3907.74 129.167  -2
  -1   5 -22 3907.74 129.167   1
  -1  -6 -23 2118.12 111.353  -2
   1  -5  23 2118.12 111.353   1
   1   6  24 31112.7 251.682  -2
  -1   5 -24 31112.7 251.682   1
  -1  -6 -25 749.522 89.7058  -2
   1  -5  25 749.522 89.7058   1
   1  -5  26 3106.09 99.0666   1
   1   6  26 3600.02 251.545  -2
  -1   5 -26 3600.02 251.545   1
   1  -5  27 3677.25 98.7796   1
   1   6  27 3607.35 254.233  -2
  -1   5 -27 3607.35 254.233   1
  -1   5 -28 5050.25 177.036   1
  -1   5 -29 2679.54 104.049   1
  -1   5 -30 381.916 69.9764   1
   1  -5  31 32.8551 26.4883   1
   1  -5  32 2327.58 163.552   1
   1  -5  33 234.175 132.041   1
   1  -5  34 69.4116 195.093   1
  -1  -7 -34 124.413 391.268  -2
   1  -5  34 124.413 391.268   1
   1  -5  35 1230.23 231.238   1
  -1  -7 -35 1688.86 426.790  -2
   1  -5  35 1688.86 426.790   1
  -1  -7 -36 104.319 100.861  -2
   1  -5  36 104.319 100.861   1
   1   7  37 398.687 297.365  -2
  -1   5 -37 398.687 297.365   1
   1   7  38 635.297 293.774  -2
  -1   5 -38 635.297 293.774   1
  -1  -7 -39 4178.29 400.159  -2
   1  -5  39 4178.29 400.159   1
   1   7  40 2917.29 369.821  -2
  -1   5 -40 2917.29 369.821   1
   1   7  41 6192.69 137.914  -2
  -1   5 -41 6192.69 137.914   1
  -1  -7 -42 706.633 353.547  -2
   1  -5  42 706.633 353.547   1
  -1  -7 -43 873.862 344.663  -2
   1  -5  43 873.862 344.663   1
  -1  -7 -44 1375.28 578.158  -2
   1  -5  44 1375.28 578.158   1
   1   7  45 2442.98 592.789  -2
  -1   5 -45 2442.98 592.789   1
  -1  -7 -46 72.4307 204.466  -2
   1  -5  46 72.4307 204.466   1
   1   7  47 1798.72 721.375  -2
  -1   5 -47 1798.72 721.375   1
   1   2 -50-239.753 1012.66  -2
  -1   4  50-239.753 1012.66   1
   1   2 -49 842.114 983.910  -2
  -1   4  49 842.114 983.910   1
   1   2 -48 1037.41 568.915  -2
  -1   4  48 1037.41 568.915   1
   1   2 -47 1738.34 165.187  -2
  -1   4  47 1738.34 165.187   1
   1   2 -46 2743.66 509.463  -2
  -1   4  46 2743.66 509.463   1
  -1  -2  45 151.318 409.346  -2
   1  -4 -45 151.318 409.346   1
   1   2 -44 3357.25 471.419  -2
  -1   4  44 3357.25 471.419   1
   1   2 -43 3568.67 472.023  -2
  -1   4  43 3568.67 472.023   1
   1   2 -42 1784.26 413.434  -2
  -1   4  42 1784.26 413.434   1
  -1  -2  41 567.076 397.953  -2
   1  -4 -41 567.076 397.953   1
  -1  -2  40 186.417 143.770  -2
   1  -4 -40 186.417 143.770   1
  -1   4  39 49.6596 151.990   1
  -1   4  38 4114.55 229.158   1
   1  -4 -37 431.094 165.553   1
  -1   4  36 87.4759 150.790   1
  -1   4  35 100.275 162.880   1
   1  -4 -34 3155.50 181.278   1
   1  -4 -33 4110.60 195.754   1
  -1   4  32 1361.34 194.959   1
  -1  -3  32 3745.73 685.536  -2
   1  -4 -32 3745.73 685.536   1
   1   3 -31 599.109 294.412  -2
  -1   4  31 599.109 294.412   1
  -1  -3  30 405.901 272.459  -2
   1  -4 -30 405.901 272.459   1
  -1   4  29-4.52122 50.2215   1
   1   3 -29 385.505 247.254  -2
  -1   4  29 385.505 247.254   1
  -1  -3  28 22569.7 539.116  -2
   1  -4 -28 22569.7 539.116   1
   1   3 -27 2447.16 121.389  -2
  -1   4  27 2447.16 121.389   1
   1   3 -26 7208.81 176.404  -2
  -1   4  26 7208.81 176.404   1
   1   3 -25 10853.6 249.567  -2
  -1   4  25 10853.6 249.567   1
   1   3 -24 4625.98 42.4429  -2
  -1   4  24 4625.98 42.4429   1
   1   3 -23 871.047 86.4726  -2
  -1   4  23 871.047 86.4726   1
  -1  -3  22 36521.7 314.071  -2
   1  -4 -22 36521.7 314.071   1
  -1  -3  21 10291.2 383.751  -2
   1  -4 -21 10291.2 383.751   1
   1   3 -20 6202.14 290.664  -2
  -1   4  20 6202.14 290.664   1
  -1  -3  19 30764.9 233.500  -2
   1  -4 -19 30764.9 233.500   1
  -1   4  18 13450.9 182.132   1
  -1  -3  18 14464.4 207.882  -2
   1  -4 -18 14464.4 207.882   1
  -1   4  17 949.627 63.1473   1
   1   3 -17 1206.83 112.280  -2
  -1   4  17 1206.83 112.280   1
  -1   4  16 1648.63 52.3623   1
  -1   4  15 221.855 41.8519   1
  -1   4  14 8726.92 97.3052   1
  -1   4  13 1057.37 47.4602   1
  -1   4  12 37303.9 255.093   1
  -1   4  11 18088.9 183.463   1
  -1  -4  11 19815.8 326.269  -2
   1  -4 -11 19815.8 326.269   1
  -1   4  10 2367.83 60.0686   1
  -1  -4  10 14964.3 235.617  -2
   1  -4 -10 14964.3 235.617   1
  -1   4   9 9370.43 131.455   1
  -1  -4   9 15609.8 230.748  -2
   1  -4  -9 15609.8 230.748   1
  -1   4   8 3834.43 98.7586   1
  -1  -4   8 6800.90 123.116  -2
   1  -4  -8 6800.90 123.116   1
   1   4  -7 2254.23 56.8784  -2
  -1   4   7 2254.23 56.8784   1
   1   4  -6 46965.0 385.297  -2
  -1   4   6 46965.0 385.297   1
   1   4  -5 1456.06 89.2932  -2
  -1   4   5 1456.06 89.2932   1
  -1  -4   4 108979. 611.816  -2
   1  -4  -4 108979. 611.816   1
   1   4  -3 11806.2 251.804  -2
  -1   4   3 11806.2 251.804   1
  -1  -4   2 248948. 1117.67  -2
   1  -4  -2 248948. 1117.67   1
  -1  -4   1 97547.3 542.714  -2
   1  -4  -1 97547.3 542.714   1
   1   4   0 37925.3 211.794  -2
  -1   4   0 37925.3 211.794   1
  -1  -4  -1 181.606 46.6518  -2
   1  -4   1 181.606 46.6518   1
   1  -4   2 44175.0 306.672   1
  -1  -4  -2 66097.6 263.813  -2
   1  -4   2 66097.6 263.813   1
   1  -4   3 4680.16 88.1520   1
  -1  -4  -3 8428.14 89.9022  -2
   1  -4   3 8428.14 89.9022   1
   1  -4   4 26429.6 146.584   1
  -1  -4  -4 29949.2 270.915  -2
   1  -4   4 29949.2 270.915   1
  -1   4  -5 20.2114 25.4830   1
   1   4   5 6699.56 213.886  -2
  -1   4  -5 6699.56 213.886   1
   1  -4   6 26042.3 123.979   1
   1  -4   7 52105.7 180.324   1
  -1   4  -8 880.354 23.7917   1
   1  -4   9 4184.54 36.9540   1
   1  -4  10 230.026 27.2803   1
   1  -4  11 3364.41 50.6096   1
  -1  -5 -11 7397.35 176.427  -2
   1  -4  11 7397.35 176.427   1
  -1   4 -12 8568.84 95.4589   1
  -1  -5 -12 9610.85 149.036  -2
   1  -4  12 9610.85 149.036   1
  -1   4 -13 6520.17 82.8895   1
   1   5  13 6304.11 132.056  -2
  -1   4 -13 6304.11 132.056   1
   1  -4  14 3457.44 125.000   1
   1   5  14 7949.03 87.3254  -2
  -1   4 -14 7949.03 87.3254   1
   1  -4  15 304.589 85.6512   1
  -1  -5 -15 2492.36 67.8922  -2
   1  -4  15 2492.36 67.8922   1
   1  -4  16 1360.95 166.244   1
  -1  -5 -16 4305.26 83.3137  -2
   1  -4  16 4305.26 83.3137   1
  -1  -5 -17 41487.8 209.302  -2
   1  -4  17 41487.8 209.302   1
   1   5  18 7847.34 175.406  -2
  -1   4 -18 7847.34 175.406   1
   1   5  19 32809.2 101.303  -2
  -1   4 -19 32809.2 101.303   1
  -1  -5 -20 4259.91 415.383  -2
   1  -4  20 4259.91 415.383   1
   1   5  21 19510.5 191.971  -2
  -1   4 -21 19510.5 191.971   1
  -1  -5 -22 12477.9 156.133  -2
   1  -4  22 12477.9 156.133   1
  -1  -5 -23 58131.7 305.636  -2
   1  -4  23 58131.7 305.636   1
   1   5  24 6851.85 274.379  -2
  -1   4 -24 6851.85 274.379   1
  -1   4 -25 934.969 77.2574   1
  -1  -5 -25 1403.08 228.284  -2
   1  -4  25 1403.08 228.284   1
   1  -4  26 15242.7 155.998   1
  -1  -5 -26 15145.3 427.177  -2
   1  -4  26 15145.3 427.177   1
  -1   4 -27 494.381 72.9251   1
   1  -4  28 398.347 41.5249   1
   1  -4  29 118.646 123.069   1
  -1   4 -30 6371.79 265.732   1
   1  -4  31 417.515 132.319   1
   1  -4  32 624.009 145.050   1
   1  -4  33 1989.74 155.513   1
   1  -4  34 227.028 192.887   1
  -1  -6 -34 505.757 389.512  -2
   1  -4  34 505.757 389.512   1
  -1  -6 -35 4921.65 325.831  -2
   1  -4  35 4921.65 325.831   1
   1   6  36 10660.6 485.583  -2
  -1   4 -36 10660.6 485.583   1
   1   6  37 493.087 299.840  -2
  -1   4 -37 493.087 299.840   1
  -1  -6 -38 4932.58 397.888  -2
   1  -4  38 4932.58 397.888   1
   1   6  39 5078.41 419.975  -2
  -1   4 -39 5078.41 419.975   1
   1   6  40 2932.97 423.430  -2
  -1   4 -40 2932.97 423.430   1
  -1  -6 -41 104.204 68.8898  -2
   1  -4  41 104.204 68.8898   1
  -1  -6 -42 702.611 154.424  -2
   1  -4  42 702.611 154.424   1
   1   6  43-24.4148 357.110  -2
  -1   4 -43-24.4148 357.110   1
  -1  -6 -44 363.093 343.165  -2
   1  -4  44 363.093 343.165   1
  -1  -6 -45 1126.31 384.956  -2
   1  -4  45 1126.31 384.956   1
  -1  -6 -46 106.557 380.452  -2
   1  -4  46 106.557 380.452   1
  -1  -6 -47 366.484 591.862  -2
   1  -4  47 366.484 591.862   1
   1   6  48 1899.95 747.289  -2
  -1   4 -48 1899.95 747.289   1
   1   1 -50 6031.90 1305.48  -2
  -1   3  50 6031.90 1305.48   1
   1   1 -49 1696.79 660.964  -2
  -1   3  49 1696.79 660.964   1
   1   1 -48 623.063 447.854  -2
  -1   3  48 623.063 447.854   1
  -1  -1  47 3184.71 158.579  -2
   1  -3 -47 3184.71 158.579   1
   1   1 -46 2399.09 157.565  -2
  -1   3  46 2399.09 157.565   1
  -1  -1  45 376.957 411.905  -2
   1  -3 -45 376.957 411.905   1
   1   1 -44 4182.15 472.568  -2
  -1   3  44 4182.15 472.568   1
   1   1 -43 2010.94 440.554  -2
  -1   3  43 2010.94 440.554   1
  -1  -1  42 5365.65 462.121  -2
   1  -3 -42 5365.65 462.121   1
   1   1 -41 1016.23 387.267  -2
  -1   3  41 1016.23 387.267   1
  -1  -1  40 1161.92 358.061  -2
   1  -3 -40 1161.92 358.061   1
  -1   3  39 339.091 296.497   1
   1   1 -39 165.647 422.765  -2
  -1   3  39 165.647 422.765   1
  -1   3  38 89.7205 158.231   1
  -1   3  37 345.356 179.576   1
  -1   3  36 3074.03 201.998   1
  -1   3  35 17.3293 139.298   1
   1  -3 -34 215.698 155.606   1
   1  -3 -33 887.208 149.489   1
  -1   3  32 3492.87 344.078   1
  -1  -2  32 3791.99 407.081  -2
   1  -3 -32 3791.99 407.081   1
  -1   3  31 3636.56 303.037   1
  -1  -2  31 4323.68 425.123  -2
   1  -3 -31 4323.68 425.123   1
   1   2 -30 328.990 255.503  -2
  -1   3  30 328.990 255.503   1
   1   2 -29 8145.39 356.832  -2
  -1   3  29 8145.39 356.832   1
  -1  -2  28 5969.62 402.310  -2
   1  -3 -28 5969.62 402.310   1
   1   2 -27 466.447 277.524  -2
  -1   3  27 466.447 277.524   1
   1   2 -26 395.744 234.567  -2
  -1   3  26 395.744 234.567   1
   1   2 -25 6917.61 140.978  -2
  -1   3  25 6917.61 140.978   1
  -1  -2  24 22912.4 196.841  -2
   1  -3 -24 22912.4 196.841   1
   1   2 -23 2813.63 273.703  -2
  -1   3  23 2813.63 273.703   1
   1   2 -22 6200.16 160.014  -2
  -1   3  22 6200.16 160.014   1
  -1  -2  21 452.514 62.0921  -2
   1  -3 -21 452.514 62.0921   1
  -1  -2  20 14077.5 147.109  -2
   1  -3 -20 14077.5 147.109   1
   1   2 -19 1530.51 100.044  -2
  -1   3  19 1530.51 100.044   1
   1   2 -18 31977.1 290.175  -2
  -1   3  18 31977.1 290.175   1
   1  -3 -17 1415.41 96.5354   1
  -1   3  16 38797.8 238.231   1
   1  -3 -15 6154.43 81.1801   1
   1  -3 -14 21786.6 152.715   1
  -1   3  13 8306.80 83.5343   1
  -1   3  12 4406.85 60.4646   1
  -1   3  11 4903.11 61.4300   1
  -1   3  10 21615.7 206.203   1
  -1  -3  10 25444.2 222.748  -2
   1  -3 -10 25444.2 222.748   1
   1  -3  -9 1429.46 45.3086   1
  -1  -3   9 3689.39 202.387  -2
   1  -3  -9 3689.39 202.387   1
  -1   3   8 38264.6 235.038   1
  -1  -3   8 64762.6 338.401  -2
   1  -3  -8 64762.6 338.401   1
  -1   3   7 3450.65 140.675   1
   1   3  -7 4326.31 77.6914  -2
  -1   3   7 4326.31 77.6914   1
   1   3  -6 16284.3 111.662  -2
  -1   3   6 16284.3 111.662   1
  -1   3   5 3441.69 67.6138   1
   1   3  -5 7899.00 115.811  -2
  -1   3   5 7899.00 115.811   1
   1   3  -4 7322.20 125.143  -2
  -1   3   4 7322.20 125.143   1
  -1  -3   3 848.982 76.0555  -2
   1  -3  -3 848.982 76.0555   1
   1   3  -2 319412. 3196.48  -2
  -1   3   2 319412. 3196.48   1
   1   3  -1 21375.8 193.196  -2
  -1   3   1 21375.8 193.196   1
   1   3   0 62450.6 260.467  -2
  -1   3   0 62450.6 260.467   1
   1  -3   1 471.547 28.0061   1
  -1  -3  -1 1168.30 43.7888  -2
   1  -3   1 1168.30 43.7888   1
  -1   3  -2 792.204 38.2555   1
   1   3   2 18779.8 136.657  -2
  -1   3  -2 18779.8 136.657   1
   1  -3   3 3343.30 50.4441   1
   1   3   3 7534.39 106.279  -2
  -1   3  -3 7534.39 106.279   1
   1  -3   4 164955. 690.010   1
  -1  -3  -4 200217. 2268.67  -2
   1  -3   4 200217. 2268.67   1
  -1   3  -5 10959.4 52.7466   1
  -1   3  -6 2483.71 27.4543   1
   1  -3   7 6660.28 38.4717   1
   1  -3   8 1517.67 24.2454   1
   1  -3   9 47460.8 188.369   1
   1  -3  10 6393.01 63.1735   1
  -1   3 -11 19461.3 118.599   1
  -1  -4 -11 24001.7 389.417  -2
   1  -3  11 24001.7 389.417   1
  -1   3 -12 3051.86 57.8972   1
  -1  -4 -12 6411.73 128.720  -2
   1  -3  12 6411.73 128.720   1
  -1   3 -13 4830.21 84.1303   1
   1   4  13 8927.79 124.375  -2
  -1   3 -13 8927.79 124.375   1
  -1   3 -14 682.243 32.3777   1
  -1  -4 -14 7262.14 118.543  -2
   1  -3  14 7262.14 118.543   1
   1  -3  15 2254.06 51.8406   1
   1   4  15 4446.62 76.7121  -2
  -1   3 -15 4446.62 76.7121   1
  -1   3 -16 21681.7 129.900   1
  -1  -4 -16 22125.2 217.410  -2
   1  -3  16 22125.2 217.410   1
   1   4  17 1020.84 52.2757  -2
  -1   3 -17 1020.84 52.2757   1
  -1  -4 -18 63760.8 507.736  -2
   1  -3  18 63760.8 507.736   1
   1   4  19 6365.91 90.9534  -2
  -1   3 -19 6365.91 90.9534   1
  -1  -4 -20 723.368 88.1546  -2
   1  -3  20 723.368 88.1546   1
   1   4  21 2588.73 83.8816  -2
  -1   3 -21 2588.73 83.8816   1
  -1  -4 -22 42274.9 181.221  -2
   1  -3  22 42274.9 181.221   1
  -1  -4 -23 6101.21 73.2961  -2
   1  -3  23 6101.21 73.2961   1
  -1   3 -24 13338.3 97.4968   1
  -1  -4 -24 12829.2 312.237  -2
   1  -3  24 12829.2 312.237   1
   1  -3  25 6558.07 150.752   1
  -1  -4 -25 6364.53 255.949  -2
   1  -3  25 6364.53 255.949   1
   1  -3  26 9373.04 118.167   1
  -1  -4 -26 8708.98 395.243  -2
   1  -3  26 8708.98 395.243   1
   1  -3  27 108.055 56.2712   1
   1   4  27 339.711 422.457  -2
  -1   3 -27 339.711 422.457   1
  -1   3 -28 727.637 62.1030   1
   1  -3  29 16747.0 156.250   1
   1  -3  30 5884.98 134.998   1
  -1   3 -31 2266.27 76.4628   1
  -1   3 -32 1529.64 71.3129   1
   1  -3  33 151.924 76.2786   1
   1  -3  34 7528.14 148.390   1
   1   5  34 7481.87 478.017  -2
  -1   3 -34 7481.87 478.017   1
   1  -3  35 580.825 100.288   1
   1   5  35 555.118 295.577  -2
  -1   3 -35 555.118 295.577   1
  -1  -5 -36 175.404 125.670  -2
   1  -3  36 175.404 125.670   1
  -1  -5 -37 1576.09 322.769  -2
   1  -3  37 1576.09 322.769   1
  -1  -5 -38 2583.42 358.742  -2
   1  -3  38 2583.42 358.742   1
   1   5  39 13292.6 640.973  -2
  -1   3 -39 13292.6 640.973   1
  -1  -5 -40 1938.98 410.194  -2
   1  -3  40 1938.98 410.194   1
  -1  -5 -41 444.479 80.5035  -2
   1  -3  41 444.479 80.5035   1
  -1  -5 -42 5062.99 532.970  -2
   1  -3  42 5062.99 532.970   1
  -1  -5 -43 990.899 371.614  -2
   1  -3  43 990.899 371.614   1
  -1  -5 -44 832.385 384.494  -2
   1  -3  44 832.385 384.494   1
  -1  -5 -45 227.924 375.678  -2
   1  -3  45 227.924 375.678   1
   1   5  46 1762.16 398.769  -2
  -1   3 -46 1762.16 398.769   1
  -1  -5 -47 555.995 408.779  -2
   1  -3  47 555.995 408.779   1
   1  -3  48 2332.46 391.929   1
  -1  -5 -48 3647.90 642.582  -2
   1  -3  48 3647.90 642.582   1
   1   0 -50 2224.50 1051.06  -2
  -1   2  50 2224.50 1051.06   1
   1   0 -49 516.825 620.809  -2
  -1   2  49 516.825 620.809   1
  -1   0  48 87.5309 151.798  -2
   1  -2 -48 87.5309 151.798   1
  -1   0  47 1237.26 436.251  -2
   1  -2 -47 1237.26 436.251   1
   1   0 -46 1052.94 435.656  -2
  -1   2  46 1052.94 435.656   1
  -1   0  45 2814.96 444.779  -2
   1  -2 -45 2814.96 444.779   1
  -1   0  44 525.447 384.103  -2
   1  -2 -44 525.447 384.103   1
   1   0 -43 340.381 150.293  -2
  -1   2  43 340.381 150.293   1
  -1   0  42 323.058 370.887  -2
   1  -2 -42 323.058 370.887   1
  -1   0  41 92.6808 140.086  -2
   1  -2 -41 92.6808 140.086   1
   1   0 -40 307.974 386.997  -2
  -1   2  40 307.974 386.997   1
  -1   2  39 220.025 202.550   1
  -1   0  39-164.551 680.398  -2
   1  -2 -39-164.551 680.398   1
   1  -2 -38 62.4447 152.553   1
   1  -2 -37 214.239 166.658   1
   1  -2 -36 2275.85 188.775   1
   1  -2 -35 1086.65 160.126   1
  -1   2  34 10880.5 355.721   1
  -1   2  33 340.190 143.423   1
  -1   2  32 438.920 159.168   1
  -1  -1  32 170.386 505.375  -2
   1  -2 -32 170.386 505.375   1
  -1  -1  31 8491.63 416.538  -2
   1  -2 -31 8491.63 416.538   1
  -1  -1  30 23370.3 471.636  -2
   1  -2 -30 23370.3 471.636   1
   1   1 -29 23928.2 626.349  -2
  -1   2  29 23928.2 626.349   1
   1   1 -28 2798.87 365.333  -2
  -1   2  28 2798.87 365.333   1
  -1  -1  27 5949.71 373.811  -2
   1  -2 -27 5949.71 373.811   1
   1   1 -26 9325.16 566.851  -2
  -1   2  26 9325.16 566.851   1
   1   1 -25 7856.02 498.536  -2
  -1   2  25 7856.02 498.536   1
   1   1 -24 7290.61 366.435  -2
  -1   2  24 7290.61 366.435   1
   1   1 -23 1475.58 235.485  -2
  -1   2  23 1475.58 235.485   1
   1   1 -22 46807.0 761.662  -2
  -1   2  22 46807.0 761.662   1
  -1   2  21 4183.10 45.0208   1
  -1  -1  21 7486.76 280.605  -2
   1  -2 -21 7486.76 280.605   1
   1  -2 -20 105.574 59.8741   1
   1   1 -20 2226.90 69.7958  -2
  -1   2  20 2226.90 69.7958   1
  -1  -1  19 12718.2 354.413  -2
   1  -2 -19 12718.2 354.413   1
  -1   2  18 63905.2 261.680   1
   1   1 -18 71903.9 598.956  -2
  -1   2  18 71903.9 598.956   1
  -1   2  17 620.837 52.2934   1
   1   1 -17 3789.25 321.979  -2
  -1   2  17 3789.25 321.979   1
  -1   2  16 21827.0 137.858   1
  -1   2  15 82393.4 344.910   1
  -1   2  14 133057. 641.450   1
   1  -2 -13 7735.10 113.235   1
   1  -2 -12 4649.98 73.7336   1
   1  -2 -11 39026.2 264.929   1
  -1   2  10 29015.1 136.657   1
  -1  -2  10 34898.6 476.902  -2
   1  -2 -10 34898.6 476.902   1
   1  -2  -9 7960.27 67.7028   1
  -1  -2   9 8797.97 331.750  -2
   1  -2  -9 8797.97 331.750   1
   1  -2  -8 9175.25 96.6773   1
   1   2  -8 12530.3 184.331  -2
  -1   2   8 12530.3 184.331   1
   1  -2  -7 24699.5 144.642   1
   1   2  -7 24284.8 209.066  -2
  -1   2   7 24284.8 209.066   1
   1  -2  -6 47210.3 187.837   1
   1   2  -6 49641.4 347.133  -2
  -1   2   6 49641.4 347.133   1
   1  -2  -5 3788.62 78.4101   1
  -1  -2   5 3710.41 60.6051  -2
   1  -2  -5 3710.41 60.6051   1
  -1  -2   4 4099.93 75.9926  -2
   1  -2  -4 4099.93 75.9926   1
  -1  -2   3 21599.5 68.6967  -2
   1  -2  -3 21599.5 68.6967   1
   1   2  -2 753468. 1162.52  -2
  -1   2   2 753468. 1162.52   1
   1  -2  -1 18567.8 243.753   1
   1  -2   1 14889.6 133.407   1
   1  -2   2 80532.8 207.002   1
   1  -2   3 94.3352 18.4208   1
   1  -2   4 17486.2 63.3798   1
  -1   2  -5 280.712 15.8470   1
  -1   2  -6 29706.0 84.4924   1
   1  -2   7 3788.27 28.0882   1
   1  -2   8 31123.3 115.744   1
   1  -2   9 2703.52 31.1392   1
   1  -2  10 149079. 652.842   1
   1  -2  11 1338.70 32.7663   1
   1  -2  12 37910.2 150.194   1
  -1  -3 -12 39393.9 259.845  -2
   1  -2  12 39393.9 259.845   1
   1  -2  13 2262.82 67.1680   1
  -1  -3 -13 6982.88 108.343  -2
   1  -2  13 6982.88 108.343   1
   1  -2  14 57118.8 405.699   1
  -1  -3 -14 61779.8 370.302  -2
   1  -2  14 61779.8 370.302   1
   1  -2  15 27547.1 193.432   1
   1   3  15 34869.6 300.013  -2
  -1   2 -15 34869.6 300.013   1
   1  -2  16 4536.24 223.139   1
  -1  -3 -16 8417.95 79.8910  -2
   1  -2  16 8417.95 79.8910   1
   1   3  17 2260.90 62.6921  -2
  -1   2 -17 2260.90 62.6921   1
  -1  -3 -18 49909.2 282.367  -2
   1  -2  18 49909.2 282.367   1
  -1  -3 -19 2380.07 71.5612  -2
   1  -2  19 2380.07 71.5612   1
  -1  -3 -20 864.543 280.902  -2
   1  -2  20 864.543 280.902   1
   1  -2  21 5894.00 102.976   1
  -1  -3 -21 4797.37 330.588  -2
   1  -2  21 4797.37 330.588   1
  -1  -3 -22 4186.62 273.993  -2
   1  -2  22 4186.62 273.993   1
  -1  -3 -23 948.375 200.109  -2
   1  -2  23 948.375 200.109   1
   1   3  24 1694.57 209.338  -2
  -1   2 -24 1694.57 209.338   1
   1   3  25 7185.61 305.898  -2
  -1   2 -25 7185.61 305.898   1
   1  -2  26 3482.78 188.845   1
   1   3  26 7574.45 488.225  -2
  -1   2 -26 7574.45 488.225   1
  -1   2 -27 747.564 135.486   1
   1  -2  28 269.620 79.5227   1
  -1   2 -29 8688.49 163.574   1
   1  -2  30 2097.38 86.6180   1
   1  -2  31 3110.29 99.3221   1
   1  -2  32 1109.84 80.9418   1
   1  -2  33 1078.38 97.1868   1
   1  -2  34 2417.39 130.311   1
   1   4  34 2794.99 404.679  -2
  -1   2 -34 2794.99 404.679   1
   1  -2  35 5062.97 161.983   1
  -1  -4 -35 5566.19 455.573  -2
   1  -2  35 5566.19 455.573   1
   1  -2  36 7220.62 212.610   1
  -1  -4 -36 11407.1 423.274  -2
   1  -2  36 11407.1 423.274   1
  -1  -4 -37 1343.80 322.880  -2
   1  -2  37 1343.80 322.880   1
  -1  -4 -38 6668.79 419.961  -2
   1  -2  38 6668.79 419.961   1
   1   4  39 1105.79 335.929  -2
  -1   2 -39 1105.79 335.929   1
  -1  -4 -40 320.594 114.894  -2
   1  -2  40 320.594 114.894   1
   1   4  41-260.049 347.141  -2
  -1   2 -41-260.049 347.141   1
  -1  -4 -42 40.8232 353.787  -2
   1  -2  42 40.8232 353.787   1
  -1  -4 -43-131.343 322.525  -2
   1  -2  43-131.343 322.525   1
  -1  -4 -44 152.302 151.901  -2
   1  -2  44 152.302 151.901   1
  -1  -4 -45 141.917 356.453  -2
   1  -2  45 141.917 356.453   1
  -1  -4 -46 924.399 389.065  -2
   1  -2  46 924.399 389.065   1
  -1  -4 -47 151.613 414.846  -2
   1  -2  47 151.613 414.846   1
   1  -2  48 2266.05 379.937   1
   1   4  48 2866.21 625.160  -2
  -1   2 -48 2866.21 625.160   1
   1  -2  49 332.334 343.838   1
   1  -2  50 730.666 351.070   1
   1  -1 -50 1467.44 601.875  -2
  -1   1  50 1467.44 601.875   1
   1  -1 -49 534.043 526.454  -2
  -1   1  49 534.043 526.454   1
  -1   1  48 97.1482 137.799  -2
   1  -1 -48 97.1482 137.799   1
  -1   1  47 267.394 164.345  -2
   1  -1 -47 267.394 164.345   1
   1  -1 -46 6091.22 187.572  -2
  -1   1  46 6091.22 187.572   1
   1  -1 -45 1278.44 410.664  -2
  -1   1  45 1278.44 410.664   1
   1  -1 -44 3767.23 573.016  -2
  -1   1  44 3767.23 573.016   1
   1  -1 -43 375.774 358.934  -2
  -1   1  43 375.774 358.934   1
  -1   1  42 127.404 351.964  -2
   1  -1 -42 127.404 351.964   1
   1  -1 -41 932.967 370.170  -2
  -1   1  41 932.967 370.170   1
   1  -1 -40-29.8710 334.434  -2
  -1   1  40-29.8710 334.434   1
  -1   1  39-27.6464 250.919   1
   1  -1 -39-130.784 445.192  -2
  -1   1  39-130.784 445.192   1
  -1   1  38 67.5026 150.497   1
  -1   1  37 511.371 163.049   1
  -1   1  36 45.5096 155.216   1
  -1   1  35 43.6558 146.652   1
  -1   1  34 1018.48 155.705   1
  -1   1  33 128.691 141.013   1
  -1   1  32 412.856 175.294   1
  -1   0  32 4098.33 659.502  -2
   1  -1 -32 4098.33 659.502   1
  -1   1  31 163.622 172.371   1
   1   0 -31 1764.46 322.285  -2
  -1   1  31 1764.46 322.285   1
  -1   0  30 2394.88 207.334  -2
   1  -1 -30 2394.88 207.334   1
   1   0 -29 3323.15 243.570  -2
  -1   1  29 3323.15 243.570   1
   1   0 -28 8089.60 284.919  -2
  -1   1  28 8089.60 284.919   1
   1   0 -27 2020.32 207.343  -2
  -1   1  27 2020.32 207.343   1
   1   0 -26 18215.2 517.167  -2
  -1   1  26 18215.2 517.167   1
   1   0 -25 3545.39 195.717  -2
  -1   1  25 3545.39 195.717   1
   1   0 -24 17851.9 91.5072  -2
  -1   1  24 17851.9 91.5072   1
   1   0 -23 6289.26 278.216  -2
  -1   1  23 6289.26 278.216   1
   1   0 -22 14544.5 462.035  -2
  -1   1  22 14544.5 462.035   1
  -1   0  21 6453.94 321.818  -2
   1  -1 -21 6453.94 321.818   1
  -1   1  20 628.474 144.080   1
  -1   0  20 2117.64 155.889  -2
   1  -1 -20 2117.64 155.889   1
  -1   1  19 21929.2 348.543   1
   1   0 -19 24283.5 349.470  -2
  -1   1  19 24283.5 349.470   1
   1  -1 -18 8518.99 178.683   1
   1   0 -18 29455.0 381.243  -2
  -1   1  18 29455.0 381.243   1
  -1   1  17 472.899 75.3912   1
  -1   1  16 18801.7 114.450   1
  -1   1  15 33900.4 114.312   1
   1  -1 -14 12824.7 92.5681   1
  -1   1  13 8653.70 93.9859   1
   1  -1 -12 2734.72 54.8824   1
  -1   1  11 25448.7 157.060   1
  -1   1  10 143921. 533.137   1
   1  -1  -9 49997.9 235.697   1
  -1  -1   9 73043.2 476.698  -2
   1  -1  -9 73043.2 476.698   1
   1  -1  -8 9635.77 91.9505   1
   1   1  -8 10767.8 204.656  -2
  -1   1   8 10767.8 204.656   1
   1  -1  -7 994.374 36.0597   1
  -1  -1   7 2409.28 88.7046  -2
   1  -1  -7 2409.28 88.7046   1
   1  -1  -6 73912.4 346.127   1
  -1  -1   6 86708.8 335.010  -2
   1  -1  -6 86708.8 335.010   1
   1  -1  -5 3365.66 60.3163   1
  -1  -1   5 6963.38 102.309  -2
   1  -1  -5 6963.38 102.309   1
  -1   1  -4 9723.44 139.578   1
   1  -1   5 1572.48 19.8343   1
   1  -1   6 26570.1 91.6239   1
   1  -1   7 208.345 19.0638   1
  -1   1  -8 91344.5 446.571   1
   1  -1   9 15714.9 78.2072   1
   1  -1  10 45523.9 206.950   1
  -1   1 -11 1137.00 33.9809   1
  -1   1 -12 4309.62 51.9680   1
  -1  -2 -12 6002.57 303.464  -2
   1  -1  12 6002.57 303.464   1
   1  -1  13 9167.19 83.6305   1
   1   2  13 10530.6 251.995  -2
  -1   1 -13 10530.6 251.995   1
   1  -1  14 2818.01 159.893   1
  -1  -2 -14 60306.6 304.283  -2
   1  -1  14 60306.6 304.283   1
   1  -1  15 14730.3 110.582   1
  -1  -2 -15 19119.5 384.517  -2
   1  -1  15 19119.5 384.517   1
  -1  -2 -16 26782.1 327.010  -2
   1  -1  16 26782.1 327.010   1
  -1  -2 -17 9515.84 325.950  -2
   1  -1  17 9515.84 325.950   1
  -1  -2 -18 7397.23 89.7954  -2
   1  -1  18 7397.23 89.7954   1
  -1  -2 -19 4467.79 78.6788  -2
   1  -1  19 4467.79 78.6788   1
  -1  -2 -20 734.792 193.349  -2
   1  -1  20 734.792 193.349   1
  -1  -2 -21 4404.42 351.313  -2
   1  -1  21 4404.42 351.313   1
  -1  -2 -22 1880.78 131.472  -2
   1  -1  22 1880.78 131.472   1
   1   2  23 920.674 177.063  -2
  -1   1 -23 920.674 177.063   1
  -1  -2 -24 5391.78 295.315  -2
   1  -1  24 5391.78 295.315   1
  -1  -2 -25 2187.48 223.224  -2
   1  -1  25 2187.48 223.224   1
   1  -1  26 152.481 157.862   1
   1   2  26 56.7889 96.5291  -2
  -1   1 -26 56.7889 96.5291   1
  -1   1 -27 472.903 118.055   1
   1  -1  28 423.888 123.828   1
   1  -1  29 602.723 128.584   1
   1  -1  30 15673.1 332.472   1
   1  -1  31 2579.20 160.334   1
   1  -1  32 3938.76 194.327   1
   1  -1  33 595.245 105.507   1
   1  -1  34 3062.42 286.929   1
   1   3  34 3872.19 422.616  -2
  -1   1 -34 3872.19 422.616   1
   1  -1  35 940.091 232.517   1
   1   3  35 1062.44 403.029  -2
  -1   1 -35 1062.44 403.029   1
  -1  -3 -36 1613.91 324.332  -2
   1  -1  36 1613.91 324.332   1
  -1  -3 -37 2065.44 175.657  -2
   1  -1  37 2065.44 175.657   1
  -1  -3 -38 3531.93 199.413  -2
   1  -1  38 3531.93 199.413   1
  -1  -3 -39 480.680 307.993  -2
   1  -1  39 480.680 307.993   1
   1   3  40 906.551 369.998  -2
  -1   1 -40 906.551 369.998   1
  -1  -3 -41 593.834 101.935  -2
   1  -1  41 593.834 101.935   1
  -1  -3 -42 113.302 587.462  -2
   1  -1  42 113.302 587.462   1
  -1  -3 -43 246.154 348.606  -2
   1  -1  43 246.154 348.606   1
  -1  -3 -44 2637.85 433.491  -2
   1  -1  44 2637.85 433.491   1
  -1  -3 -45 1035.16 379.200  -2
   1  -1  45 1035.16 379.200   1
  -1  -3 -46 563.289 387.063  -2
   1  -1  46 563.289 387.063   1
  -1  -3 -47 1672.50 414.185  -2
   1  -1  47 1672.50 414.185   1
   1  -1  48-51.4022 342.702   1
  -1  -3 -48 1544.96 544.000  -2
   1  -1  48 1544.96 544.000   1
   1  -1  49-46.8746 307.440   1
  -1  -3 -49 454.598 969.048  -2
   1  -1  49 454.598 969.048   1
   1  -1  50 1247.75 366.437   1
   1  -1  51 2229.11 414.687   1
   1  -2 -50 1515.18 682.280  -2
  -1   0  50 1515.18 682.280   1
   1  -2 -49 121.366 516.535  -2
  -1   0  49 121.366 516.535   1
   1  -2 -48 301.468 153.297  -2
  -1   0  48 301.468 153.297   1
   1  -2 -47 4173.82 171.319  -2
  -1   0  47 4173.82 171.319   1
  -1   2  46 1799.54 171.011  -2
   1   0 -46 1799.54 171.011   1
   1  -2 -45 458.985 378.996  -2
  -1   0  45 458.985 378.996   1
  -1   2  44 598.903 409.701  -2
   1   0 -44 598.903 409.701   1
   1  -2 -43 147.084 148.238  -2
  -1   0  43 147.084 148.238   1
   1  -2 -42 539.826 361.078  -2
  -1   0  42 539.826 361.078   1
   1  -2 -41 110.890 346.614  -2
  -1   0  41 110.890 346.614   1
   1  -2 -40 633.097 355.999  -2
  -1   0  40 633.097 355.999   1
  -1   0  39 189.646 206.209   1
  -1   2  39 43.3444 150.038  -2
   1   0 -39 43.3444 150.038   1
  -1   0  38 8506.19 272.529   1
  -1   0  37 1639.55 169.598   1
   1   0 -36 1508.07 187.862   1
   1   0 -35 1071.36 158.491   1
  -1   0  34 938.609 162.132   1
  -1   0  33 2034.14 163.950   1
  -1   0  32 20332.9 284.902   1
  -1   1  32 19398.0 719.980  -2
   1   0 -32 19398.0 719.980   1
  -1   0  31 7178.38 268.847   1
   1  -1 -31 7812.19 352.224  -2
  -1   0  31 7812.19 352.224   1
  -1   1  30 1378.54 187.379  -2
   1   0 -30 1378.54 187.379   1
   1  -1 -29 6789.86 345.332  -2
  -1   0  29 6789.86 345.332   1
   1  -1 -28 11578.8 296.995  -2
  -1   0  28 11578.8 296.995   1
   1  -1 -27 2924.01 203.830  -2
  -1   0  27 2924.01 203.830   1
   1  -1 -26 4760.71 225.380  -2
  -1   0  26 4760.71 225.380   1
   1  -1 -25 970.516 266.317  -2
  -1   0  25 970.516 266.317   1
   1  -1 -24 22521.2 403.049  -2
  -1   0  24 22521.2 403.049   1
   1  -1 -23 17462.1 387.156  -2
  -1   0  23 17462.1 387.156   1
  -1   1  22 3185.52 152.422  -2
   1   0 -22 3185.52 152.422   1
   1  -1 -21 10550.7 213.272  -2
  -1   0  21 10550.7 213.272   1
  -1   0  20 5223.71 210.550   1
   1  -1 -20 5479.04 141.287  -2
  -1   0  20 5479.04 141.287   1
  -1   0  19 14091.7 289.091   1
  -1   1  19 19058.8 226.941  -2
   1   0 -19 19058.8 226.941   1
  -1   0  18 94399.8 667.522   1
  -1   1  18 92627.8 670.457  -2
   1   0 -18 92627.8 670.457   1
  -1   0  17 1369.29 87.3469   1
   1  -1 -17 3720.15 376.217  -2
  -1   0  17 3720.15 376.217   1
  -1   0  16 16209.7 254.620   1
  -1   0  15 2948.79 102.544   1
  -1   0  14 179114. 713.216   1
  -1   0  13 2995.89 125.472   1
  -1   0  12 73481.3 289.946   1
  -1   0  11 9726.12 110.795   1
  -1   0  10 664.566 19.2543   1
  -1   0   9 2492.67 29.4663   1
  -1   0   9 2806.04 283.009  -2
   1   0  -9 2806.04 283.009   1
  -1   0   8 242232. 1479.61   1
  -1   0   8 290441. 1076.18  -2
   1   0  -8 290441. 1076.18   1
  -1   0   7 361.837 22.9580   1
  -1   0   7 560.022 86.1023  -2
   1   0  -7 560.022 86.1023   1
  -1   0   6 16561.3 81.3181   1
   1   0  -6 22052.9 221.716  -2
  -1   0   6 22052.9 221.716   1
  -1   0   5 3743.59 39.9406   1
   1   0  -5 4614.41 111.711  -2
  -1   0   5 4614.41 111.711   1
  -1   0  -5 442.932 28.4716   1
  -1   0  -6 29.8563 17.6083   1
  -1   0  -7 1588.37 25.8259   1
  -1   0  -8 3171.65 42.8392   1
   1   0   9 19586.4 187.898   1
   1   0  10 44660.4 282.873   1
   1   0  11 201.426 50.8109   1
   1   0  12 369.196 58.3198   1
  -1  -1 -12 510.590 221.275  -2
   1   0  12 510.590 221.275   1
   1   0  13 3091.50 109.342   1
   1   1  13 5604.88 224.493  -2
  -1   0 -13 5604.88 224.493   1
   1   0  14 206074. 3695.31   1
  -1  -1 -14 164311. 680.851  -2
   1   0  14 164311. 680.851   1
   1   0  15 1748.68 178.338   1
   1   1  15 5092.30 243.358  -2
  -1   0 -15 5092.30 243.358   1
  -1  -1 -16 14215.3 237.764  -2
   1   0  16 14215.3 237.764   1
  -1  -1 -17 18055.6 418.911  -2
   1   0  17 18055.6 418.911   1
  -1  -1 -18 1861.72 151.368  -2
   1   0  18 1861.72 151.368   1
  -1  -1 -19 11603.0 133.954  -2
   1   0  19 11603.0 133.954   1
  -1  -1 -20 99954.2 692.748  -2
   1   0  20 99954.2 692.748   1
   1   1  21 5716.54 338.257  -2
  -1   0 -21 5716.54 338.257   1
  -1  -1 -22 724.165 119.473  -2
   1   0  22 724.165 119.473   1
   1   1  23 882.082 130.396  -2
  -1   0 -23 882.082 130.396   1
  -1  -1 -24 8164.19 274.067  -2
   1   0  24 8164.19 274.067   1
  -1  -1 -25 2154.76 228.728  -2
   1   0  25 2154.76 228.728   1
   1   0  26 1356.73 222.432   1
   1   1  26 2997.77 349.026  -2
  -1   0 -26 2997.77 349.026   1
   1   0  27 10111.9 270.666   1
   1   1  27 13005.4 576.146  -2
  -1   0 -27 13005.4 576.146   1
   1   0  28 99306.1 789.399   1
   1   0  29 2432.15 168.074   1
   1   0  30 11515.7 333.973   1
  -1   0 -31 2305.50 161.452   1
   1   0  32 12296.5 331.192   1
   1   0  33 1292.64 160.952   1
   1   0  34 18291.2 532.403   1
  -1  -2 -34 19945.4 536.991  -2
   1   0  34 19945.4 536.991   1
   1   2  35 2825.53 322.933  -2
  -1   0 -35 2825.53 322.933   1
   1   2  36 11191.6 428.158  -2
  -1   0 -36 11191.6 428.158   1
   1   2  37 888.221 314.528  -2
  -1   0 -37 888.221 314.528   1
  -1  -2 -38 7897.50 445.950  -2
   1   0  38 7897.50 445.950   1
  -1  -2 -39 1200.47 325.486  -2
   1   0  39 1200.47 325.486   1
  -1  -2 -40 18243.8 721.924  -2
   1   0  40 18243.8 721.924   1
  -1  -2 -41 1554.52 119.280  -2
   1   0  41 1554.52 119.280   1
   1   2  42 378.465 90.6460  -2
  -1   0 -42 378.465 90.6460   1
  -1  -2 -43 681.965 406.163  -2
   1   0  43 681.965 406.163   1
  -1  -2 -44 4019.44 455.941  -2
   1   0  44 4019.44 455.941   1
  -1  -2 -45 326.261 381.497  -2
   1   0  45 326.261 381.497   1
  -1  -2 -46 222.508 369.594  -2
   1   0  46 222.508 369.594   1
  -1  -2 -47 798.322 445.985  -2
   1   0  47 798.322 445.985   1
   1   0  48 4081.05 442.641   1
   1   2  48 4522.25 606.174  -2
  -1   0 -48 4522.25 606.174   1
   1   0  49 31.7608 254.692   1
   1   0  50-114.201 366.454   1
   1   0  51 204.197 373.976   1
   1  -3 -51 279.312 645.823  -2
  -1  -1  51 279.312 645.823   1
   1  -3 -50 2094.46 695.218  -2
  -1  -1  50 2094.46 695.218   1
   1  -3 -49 1212.63 558.100  -2
  -1  -1  49 1212.63 558.100   1
  -1   3  48 421.829 378.624  -2
   1   1 -48 421.829 378.624   1
   1  -3 -47 403.031 421.034  -2
  -1  -1  47 403.031 421.034   1
   1  -3 -46 2446.76 179.551  -2
  -1  -1  46 2446.76 179.551   1
   1  -3 -45 314.605 393.985  -2
  -1  -1  45 314.605 393.985   1
  -1   3  44 2807.88 477.814  -2
   1   1 -44 2807.88 477.814   1
  -1   3  43 5783.00 632.133  -2
   1   1 -43 5783.00 632.133   1
  -1   3  42 1835.70 379.003  -2
   1   1 -42 1835.70 379.003   1
   1  -3 -41 1896.68 362.828  -2
  -1  -1  41 1896.68 362.828   1
  -1   3  40 2465.41 370.137  -2
   1   1 -40 2465.41 370.137   1
  -1  -1  39 911.362 212.724   1
   1  -3 -39 341.874 726.305  -2
  -1  -1  39 341.874 726.305   1
  -1  -1  38 1185.91 184.722   1
  -1  -1  37 1104.27 173.028   1
  -1  -1  36 1783.62 179.570   1
  -1  -1  35 205.028 166.179   1
  -1  -1  34 7929.95 240.254   1
  -1  -1  33 1468.68 188.719   1
  -1  -1  32 491.046 105.734   1
  -1   2  32 443.804 444.014  -2
   1   1 -32 443.804 444.014   1
  -1  -1  31 98.7285 133.757   1
  -1   2  31 2634.62 367.189  -2
   1   1 -31 2634.62 367.189   1
   1  -2 -30 9618.29 251.170  -2
  -1  -1  30 9618.29 251.170   1
   1  -2 -29 20380.5 325.092  -2
  -1  -1  29 20380.5 325.092   1
   1  -2 -28 1860.29 176.054  -2
  -1  -1  28 1860.29 176.054   1
   1  -2 -27 2435.53 178.555  -2
  -1  -1  27 2435.53 178.555   1
  -1   2  26 10178.3 538.305  -2
   1   1 -26 10178.3 538.305   1
   1  -2 -25 1635.60 474.510  -2
  -1  -1  25 1635.60 474.510   1
   1  -2 -24 3529.64 324.428  -2
  -1  -1  24 3529.64 324.428   1
  -1   2  23 1066.40 124.232  -2
   1   1 -23 1066.40 124.232   1
   1  -2 -22 61634.8 815.884  -2
  -1  -1  22 61634.8 815.884   1
   1  -2 -21 5427.09 170.019  -2
  -1  -1  21 5427.09 170.019   1
   1  -2 -20 9633.09 147.563  -2
  -1  -1  20 9633.09 147.563   1
  -1  -1  19 26252.6 388.117   1
  -1   2  19 25753.6 320.705  -2
   1   1 -19 25753.6 320.705   1
  -1  -1  18 4496.18 122.829   1
   1  -2 -18 20591.2 427.551  -2
  -1  -1  18 20591.2 427.551   1
  -1  -1  17 3264.78 83.7381   1
   1  -2 -17 2934.37 473.656  -2
  -1  -1  17 2934.37 473.656   1
  -1  -1  16 1668.90 72.6801   1
   1   1 -15 37857.2 228.113   1
   1   1 -14 19996.5 82.5633   1
   1   1 -13 404.571 25.7665   1
   1   1 -12 197.660 19.5188   1
   1   1 -11 1968.28 28.3192   1
   1   1 -10 148124. 592.294   1
  -1   1  10 201269. 1050.70  -2
   1   1 -10 201269. 1050.70   1
   1   1  -9 56843.1 155.240   1
  -1   1   9 69132.6 406.386  -2
   1   1  -9 69132.6 406.386   1
   1   1  -8 3134.65 33.0674   1
  -1   1   8 6183.00 119.192  -2
   1   1  -8 6183.00 119.192   1
   1   1  -7 4948.29 30.9932   1
  -1   1   7 5263.83 124.499  -2
   1   1  -7 5263.83 124.499   1
   1   1  -6 44098.3 110.029   1
  -1   1   6 57594.4 347.198  -2
   1   1  -6 57594.4 347.198   1
   1   1  -5 12513.5 52.5296   1
  -1   1   5 12582.5 156.520  -2
   1   1  -5 12582.5 156.520   1
   1   1  -4 13326.4 136.702   1
   1   1   5 23.5198 16.8337   1
   1  -1   5 329.326 98.6426  -2
  -1  -1  -5 329.326 98.6426   1
   1   1   6 27772.8 105.759   1
   1   1   7 1973.86 27.4643   1
  -1  -1  -8 103744. 478.453   1
   1   1   9 1836.79 29.7339   1
   1   1  10 249651. 1725.25   1
  -1  -1 -11 10404.5 61.0763   1
  -1  -1 -12 122.262 18.4007   1
  -1   0 -12 66.7432 51.9355  -2
   1   1  12 66.7432 51.9355   1
   1   1  13 3399.49 48.9658   1
   1   0  13 4753.40 209.829  -2
  -1  -1 -13 4753.40 209.829   1
   1   1  14 11471.5 93.5546   1
  -1   0 -14 51630.0 472.052  -2
   1   1  14 51630.0 472.052   1
   1   1  15 13530.0 131.466   1
  -1   0 -15 17464.6 412.026  -2
   1   1  15 17464.6 412.026   1
  -1   0 -16 38005.1 621.966  -2
   1   1  16 38005.1 621.966   1
  -1   0 -17 9221.43 318.481  -2
   1   1  17 9221.43 318.481   1
  -1   0 -18 2927.33 280.413  -2
   1   1  18 2927.33 280.413   1
   1   0  19 19092.1 134.188  -2
  -1  -1 -19 19092.1 134.188   1
  -1   0 -20 25349.9 508.305  -2
   1   1  20 25349.9 508.305   1
   1   0  21 4657.30 363.172  -2
  -1  -1 -21 4657.30 363.172   1
  -1   0 -22 1676.75 177.768  -2
   1   1  22 1676.75 177.768   1
  -1   0 -23 1465.08 161.440  -2
   1   1  23 1465.08 161.440   1
  -1   0 -24 6417.48 264.833  -2
   1   1  24 6417.48 264.833   1
  -1   0 -25 7673.49 281.270  -2
   1   1  25 7673.49 281.270   1
   1   1  26 4161.17 257.509   1
   1   0  26 4901.78 351.818  -2
  -1  -1 -26 4901.78 351.818   1
   1   1  27 2107.93 169.260   1
   1   1  28 2040.49 152.828   1
  -1  -1 -29 1195.02 145.087   1
   1   1  30 7776.43 232.026   1
   1   1  31 104.413 142.126   1
   1   1  32 1911.40 181.889   1
   1   1  33 915.022 152.806   1
   1   1  34 531.905 250.109   1
  -1  -1 -34 722.607 376.217  -2
   1   1  34 722.607 376.217   1
  -1  -1 -35 2545.29 344.374  -2
   1   1  35 2545.29 344.374   1
  -1  -1 -36 715.710 303.485  -2
   1   1  36 715.710 303.485   1
  -1  -1 -37 417.972 309.804  -2
   1   1  37 417.972 309.804   1
   1   1  38 2960.78 360.831  -2
  -1  -1 -38 2960.78 360.831   1
  -1  -1 -39 193.813 128.623  -2
   1   1  39 193.813 128.623   1
  -1  -1 -40 557.655 315.243  -2
   1   1  40 557.655 315.243   1
   1   1  41 1191.84 388.478  -2
  -1  -1 -41 1191.84 388.478   1
  -1  -1 -42 161.039 463.895  -2
   1   1  42 161.039 463.895   1
  -1  -1 -43 146.784 136.037  -2
   1   1  43 146.784 136.037   1
  -1  -1 -44 809.112 391.633  -2
   1   1  44 809.112 391.633   1
   1   1  45-266.583 390.432  -2
  -1  -1 -45-266.583 390.432   1
   1   1  46 1108.79 432.931  -2
  -1  -1 -46 1108.79 432.931   1
  -1  -1 -47 115.212 376.841  -2
   1   1  47 115.212 376.841   1
   1   1  48-71.9401 339.591   1
   1   1  48-59.9983 595.932  -2
  -1  -1 -48-59.9983 595.932   1
   1   1  49 75.8643 237.910   1
   1   1  50 803.697 245.023   1
   1   1  51 614.887 352.638   1
   1  -4 -50 491.024 619.595  -2
  -1  -2  50 491.024 619.595   1
   1  -4 -49 2374.31 747.400  -2
  -1  -2  49 2374.31 747.400   1
   1  -4 -48 1837.20 445.812  -2
  -1  -2  48 1837.20 445.812   1
   1  -4 -47 148.425 102.529  -2
  -1  -2  47 148.425 102.529   1
   1  -4 -46 464.045 107.353  -2
  -1  -2  46 464.045 107.353   1
   1  -4 -45 159.172 140.356  -2
  -1  -2  45 159.172 140.356   1
   1  -4 -44 1001.72 396.353  -2
  -1  -2  44 1001.72 396.353   1
  -1   4  43 1184.34 367.502  -2
   1   2 -43 1184.34 367.502   1
   1  -4 -42 815.182 365.829  -2
  -1  -2  42 815.182 365.829   1
   1  -4 -41 541.180 336.675  -2
  -1  -2  41 541.180 336.675   1
  -1  -2  40 605.306 284.446   1
  -1   4  40 736.840 503.440  -2
   1   2 -40 736.840 503.440   1
  -1  -2  39 965.452 209.021   1
  -1   4  39 937.368 550.299  -2
   1   2 -39 937.368 550.299   1
  -1  -2  38 5494.73 245.846   1
  -1  -2  37 1144.98 172.781   1
  -1  -2  36 1484.38 187.437   1
  -1  -2  35 127.017 156.979   1
  -1  -2  34 1113.63 158.895   1
  -1  -2  33 198.460 143.156   1
  -1  -2  32 99.1533 95.2645   1
  -1   3  32 604.177 468.636  -2
   1   2 -32 604.177 468.636   1
  -1  -2  31 1255.26 117.715   1
   1  -3 -31 2234.00 421.349  -2
  -1  -2  31 2234.00 421.349   1
  -1  -2  30 1632.68 148.649   1
   1  -3 -30 2617.59 357.079  -2
  -1  -2  30 2617.59 357.079   1
   1  -3 -29 8647.85 210.231  -2
  -1  -2  29 8647.85 210.231   1
   1  -3 -28 2435.07 148.144  -2
  -1  -2  28 2435.07 148.144   1
  -1   3  27 816.649 131.290  -2
   1   2 -27 816.649 131.290   1
   1  -3 -26 1022.53 135.465  -2
  -1  -2  26 1022.53 135.465   1
   1  -3 -25 14199.0 140.775  -2
  -1  -2  25 14199.0 140.775   1
   1  -3 -24 18912.1 109.166  -2
  -1  -2  24 18912.1 109.166   1
   1  -3 -23 2672.97 122.888  -2
  -1  -2  23 2672.97 122.888   1
   1  -3 -22 27676.4 404.313  -2
  -1  -2  22 27676.4 404.313   1
   1  -3 -21 2839.93 109.343  -2
  -1  -2  21 2839.93 109.343   1
   1   2 -20 2632.46 69.8728   1
   1  -3 -20 6368.27 116.091  -2
  -1  -2  20 6368.27 116.091   1
  -1  -2  19 1768.68 49.2661   1
  -1   3  19 3503.11 155.373  -2
   1   2 -19 3503.11 155.373   1
  -1  -2  18 69130.5 162.925   1
   1  -3 -18 86472.4 675.900  -2
  -1  -2  18 86472.4 675.900   1
   1   2 -17 220.950 31.0593   1
  -1   3  17 2535.59 297.952  -2
   1   2 -17 2535.59 297.952   1
   1   2 -16 936.716 33.4872   1
  -1  -2  15 80669.6 192.276   1
   1   2 -14 1700.10 54.2739   1
  -1  -2  13 10626.5 64.4043   1
   1   2 -12 5626.08 44.5684   1
  -1  -2  11 37128.6 133.427   1
  -1  -2  10 10969.5 70.6845   1
   1   2  -9 1709.71 26.9249   1
  -1   2   9 3973.71 148.686  -2
   1   2  -9 3973.71 148.686   1
  -1  -2   8 15882.6 71.7478   1
  -1   2   8 19224.6 296.041  -2
   1   2  -8 19224.6 296.041   1
  -1  -2   7 1044.45 20.0129   1
  -1   2   7 7874.26 209.120  -2
   1   2  -7 7874.26 209.120   1
   1   2  -6 7165.99 50.2152   1
  -1   2   6 17978.7 139.658  -2
   1   2  -6 17978.7 139.658   1
  -1  -2   5 274.051 19.4352   1
   1  -2  -5 1283.24 35.4237  -2
  -1  -2   5 1283.24 35.4237   1
   1  -2  -4 5633.43 40.5241  -2
  -1  -2   4 5633.43 40.5241   1
  -1   2   3 2644.05 95.3802  -2
   1   2  -3 2644.05 95.3802   1
   1  -2  -2 767887. 3606.44  -2
  -1  -2   2 767887. 3606.44   1
  -1   2   1 13658.9 153.026  -2
   1   2  -1 13658.9 153.026   1
   1  -2   0 130693. 1867.30  -2
  -1  -2   0 130693. 1867.30   1
   1  -2   1 6007.75 154.609  -2
  -1  -2  -1 6007.75 154.609   1
  -1  -2  -2 183315. 2535.35   1
   1  -2   2 205123. 2351.58  -2
  -1  -2  -2 205123. 2351.58   1
  -1  -2  -3 5316.05 77.8622   1
   1  -2   3 3306.58 95.5938  -2
  -1  -2  -3 3306.58 95.5938   1
  -1  -2  -4 37008.9 207.572   1
   1  -2   4 47276.7 297.614  -2
  -1  -2  -4 47276.7 297.614   1
   1   2   5 5206.51 47.3179   1
   1   2   6 9168.16 86.8715   1
   1   2   7 1721.72 35.2106   1
  -1  -2  -8 131686. 1661.27   1
   1   2   9 3265.07 46.0361   1
   1   2  10 12989.4 87.1289   1
  -1  -2 -11 3675.10 54.4069   1
   1   2  12 4676.11 59.8083   1
   1   2  13 2024.32 88.6782   1
  -1   1 -13 4264.88 84.3580  -2
   1   2  13 4264.88 84.3580   1
   1   2  14 242869. 2667.30   1
   1  -1  14 258118. 2220.76  -2
  -1  -2 -14 258118. 2220.76   1
   1   2  15 203.963 46.4200   1
  -1   1 -15 4190.76 87.6985  -2
   1   2  15 4190.76 87.6985   1
  -1   1 -16 6482.71 52.2394  -2
   1   2  16 6482.71 52.2394   1
  -1   1 -17 19864.5 104.935  -2
   1   2  17 19864.5 104.935   1
  -1   1 -18 22459.5 133.271  -2
   1   2  18 22459.5 133.271   1
  -1   1 -19 15712.5 32.9353  -2
   1   2  19 15712.5 32.9353   1
  -1   1 -20 427.367 29.8307  -2
   1   2  20 427.367 29.8307   1
   1  -1  21 4693.92 60.8199  -2
  -1  -2 -21 4693.92 60.8199   1
  -1   1 -22 1171.68 248.560  -2
   1   2  22 1171.68 248.560   1
   1  -1  23 2863.96 265.138  -2
  -1  -2 -23 2863.96 265.138   1
  -1   1 -24 7652.51 340.018  -2
   1   2  24 7652.51 340.018   1
  -1   1 -25 2959.95 242.459  -2
   1   2  25 2959.95 242.459   1
  -1   1 -26 1626.65 237.571  -2
   1   2  26 1626.65 237.571   1
   1   2  27 7739.32 237.358   1
   1  -1  27 10784.8 673.052  -2
  -1  -2 -27 10784.8 673.052   1
   1   2  28 28908.2 422.301   1
  -1  -2 -29 1185.44 149.604   1
  -1  -2 -30 481.611 133.966   1
   1   2  31 1633.97 153.764   1
  -1  -2 -32 1754.23 159.324   1
   1   2  33 2662.55 186.963   1
   1   2  34 3764.39 315.798   1
  -1   0 -34 7905.78 455.265  -2
   1   2  34 7905.78 455.265   1
  -1   0 -35 1347.08 310.356  -2
   1   2  35 1347.08 310.356   1
  -1   0 -36 2576.47 338.128  -2
   1   2  36 2576.47 338.128   1
   1   0  37 550.127 316.440  -2
  -1  -2 -37 550.127 316.440   1
  -1   0 -38 2241.33 372.786  -2
   1   2  38 2241.33 372.786   1
  -1   0 -39 959.266 339.327  -2
   1   2  39 959.266 339.327   1
  -1   0 -40 6737.42 589.120  -2
   1   2  40 6737.42 589.120   1
  -1   0 -41 622.295 113.226  -2
   1   2  41 622.295 113.226   1
  -1   0 -42 165.803 362.698  -2
   1   2  42 165.803 362.698   1
  -1   0 -43 109.179 119.119  -2
   1   2  43 109.179 119.119   1
  -1   0 -44 2331.83 453.559  -2
   1   2  44 2331.83 453.559   1
  -1   0 -45 412.471 155.657  -2
   1   2  45 412.471 155.657   1
   1   0  46 243.368 387.538  -2
  -1  -2 -46 243.368 387.538   1
  -1   0 -47 574.924 432.515  -2
   1   2  47 574.924 432.515   1
   1   2  48 191.387 340.913   1
  -1   0 -48 430.983 214.025  -2
   1   2  48 430.983 214.025   1
   1   2  49 245.544 241.789   1
   1   2  50 1149.24 265.854   1
   1  -5 -49 78.9515 606.020  -2
  -1  -3  49 78.9515 606.020   1
   1  -5 -48 578.517 594.791  -2
  -1  -3  48 578.517 594.791   1
   1  -5 -47 187.433 104.715  -2
  -1  -3  47 187.433 104.715   1
   1  -5 -46 2114.13 156.143  -2
  -1  -3  46 2114.13 156.143   1
   1  -5 -45 77.9771 123.383  -2
  -1  -3  45 77.9771 123.383   1
   1  -5 -44-60.3541 360.544  -2
  -1  -3  44-60.3541 360.544   1
  -1   5  43 889.472 358.289  -2
   1   3 -43 889.472 358.289   1
   1  -5 -42 9386.79 641.367  -2
  -1  -3  42 9386.79 641.367   1
   1  -5 -41 2977.00 393.913  -2
  -1  -3  41 2977.00 393.913   1
   1  -5 -40 667.316 328.609  -2
  -1  -3  40 667.316 328.609   1
  -1  -3  39 174.007 192.979   1
  -1   5  39-157.767 626.304  -2
   1   3 -39-157.767 626.304   1
  -1  -3  38 4164.54 222.292   1
  -1  -3  37 2879.90 208.186   1
  -1  -3  36 3056.76 206.887   1
  -1  -3  35 304.008 150.685   1
  -1  -3  34 370.003 154.017   1
  -1  -3  33 8457.92 256.856   1
  -1  -3  32 8379.72 275.421   1
  -1   4  32 8954.15 660.947  -2
   1   3 -32 8954.15 660.947   1
  -1  -3  31 1623.76 121.926   1
  -1   4  31 1764.32 280.574  -2
   1   3 -31 1764.32 280.574   1
  -1  -3  30 1401.30 112.223   1
   1  -4 -30 1242.34 259.584  -2
  -1  -3  30 1242.34 259.584   1
  -1  -3  29 121.540 98.3467   1
   1  -4 -29 801.787 249.388  -2
  -1  -3  29 801.787 249.388   1
   1  -4 -28 25827.8 252.331  -2
  -1  -3  28 25827.8 252.331   1
   1  -4 -27 5837.32 150.857  -2
  -1  -3  27 5837.32 150.857   1
   1  -4 -26 6262.29 429.318  -2
  -1  -3  26 6262.29 429.318   1
   1  -4 -25 12548.6 88.6828  -2
  -1  -3  25 12548.6 88.6828   1
   1  -4 -24 14254.8 77.9048  -2
  -1  -3  24 14254.8 77.9048   1
  -1   4  23 546.332 43.2050  -2
   1   3 -23 546.332 43.2050   1
   1  -4 -22 22820.5 131.988  -2
  -1  -3  22 22820.5 131.988   1
   1  -4 -21 3119.80 44.4336  -2
  -1  -3  21 3119.80 44.4336   1
   1   3 -20 19820.1 118.747   1
  -1   4  20 19681.7 165.906  -2
   1   3 -20 19681.7 165.906   1
   1   3 -19 4218.71 65.7419   1
   1  -4 -19 10462.4 113.751  -2
  -1  -3  19 10462.4 113.751   1
   1   3 -18 3669.51 50.0905   1
  -1   4  18 6691.88 157.657  -2
   1   3 -18 6691.88 157.657   1
   1   3 -17 1349.80 40.8145   1
   1  -4 -17 2061.68 465.951  -2
  -1  -3  17 2061.68 465.951   1
   1   3 -16 24556.1 145.231   1
   1   3 -15 331.526 48.8246   1
  -1  -3  14 21689.6 116.965   1
  -1  -3  13 1678.84 28.9718   1
   1   3 -12 111.569 23.9201   1
  -1  -3  11 5731.51 47.6045   1
   1   3 -10 10312.6 62.4077   1
  -1   3  10 17949.7 396.959  -2
   1   3 -10 17949.7 396.959   1
  -1  -3   9 6949.81 65.7021   1
   1  -3  -9 7876.28 148.681  -2
  -1  -3   9 7876.28 148.681   1
   1   3  -8 117432. 374.716   1
  -1   3   8 130121. 471.952  -2
   1   3  -8 130121. 471.952   1
   1   3  -7 4630.76 50.6099   1
  -1   3   7 6323.63 73.6878  -2
   1   3  -7 6323.63 73.6878   1
   1   3  -6 54020.9 369.787   1
   1  -3  -6 53093.1 201.594  -2
  -1  -3   6 53093.1 201.594   1
  -1   3   5 20291.3 95.3116  -2
   1   3  -5 20291.3 95.3116   1
   1  -3  -4 2245.67 43.4319  -2
  -1  -3   4 2245.67 43.4319   1
   1  -3  -3 275.305 14.3888  -2
  -1  -3   3 275.305 14.3888   1
   1  -3  -2 135183. 194.525  -2
  -1  -3   2 135183. 194.525   1
  -1   3   1 23645.4 191.385  -2
   1   3  -1 23645.4 191.385   1
  -1   3   0 105230. 432.516  -2
   1   3   0 105230. 432.516   1
  -1  -3  -1 3779.30 130.816   1
  -1   3  -1 2998.79 70.7237  -2
   1   3   1 2998.79 70.7237   1
  -1  -3  -2 70398.1 262.280   1
  -1   3  -2 77800.2 345.795  -2
   1   3   2 77800.2 345.795   1
  -1  -3  -3 12953.1 100.497   1
   1  -3   3 14405.7 136.328  -2
  -1  -3  -3 14405.7 136.328   1
   1   3   4 736.776 39.8938   1
   1  -3   4 42901.8 237.709  -2
  -1  -3  -4 42901.8 237.709   1
   1   3   5 955.236 39.5531   1
   1  -3   5 3565.78 142.492  -2
  -1  -3  -5 3565.78 142.492   1
   1   3   6 122.847 26.0235   1
  -1  -3  -7 23670.1 123.091   1
  -1  -3  -8 1488.78 41.8843   1
  -1  -3  -9 3345.51 53.7560   1
   1   3  10 10768.3 93.8972   1
  -1  -3 -11 8.87033 32.1956   1
  -1  -3 -12 2964.72 62.8485   1
  -1   2 -12 12741.9 180.419  -2
   1   3  12 12741.9 180.419   1
  -1  -3 -13 14212.3 155.627   1
   1  -2  13 16057.2 147.633  -2
  -1  -3 -13 16057.2 147.633   1
  -1  -3 -14 519.589 59.7339   1
  -1   2 -14 15577.0 160.834  -2
   1   3  14 15577.0 160.834   1
  -1  -3 -15 16122.6 235.948   1
  -1   2 -15 23170.9 164.778  -2
   1   3  15 23170.9 164.778   1
  -1   2 -16 21157.0 168.977  -2
   1   3  16 21157.0 168.977   1
   1  -2  17 7651.99 108.020  -2
  -1  -3 -17 7651.99 108.020   1
  -1   2 -18 92491.9 491.406  -2
   1   3  18 92491.9 491.406   1
  -1   2 -19 2820.36 52.5788  -2
   1   3  19 2820.36 52.5788   1
  -1   2 -20 7129.62 104.127  -2
   1   3  20 7129.62 104.127   1
  -1   2 -21 16106.3 116.913  -2
   1   3  21 16106.3 116.913   1
  -1   2 -22 14338.3 99.2724  -2
   1   3  22 14338.3 99.2724   1
   1   3  23 139.736 59.8391   1
  -1   2 -23 508.227 42.2848  -2
   1   3  23 508.227 42.2848   1
   1   3  24 5952.56 63.6874   1
  -1   2 -24 6058.40 122.046  -2
   1   3  24 6058.40 122.046   1
   1   3  25 6542.84 92.6710   1
  -1   2 -25 8334.88 360.924  -2
   1   3  25 8334.88 360.924   1
   1   3  26 27359.7 585.793   1
  -1   2 -26 29230.5 495.012  -2
   1   3  26 29230.5 495.012   1
  -1  -3 -27 47805.7 529.832   1
   1   3  28 1855.64 192.252   1
   1   3  29 2505.35 163.705   1
   1   3  30 7226.69 253.935   1
   1   3  31 11359.1 314.490   1
   1   3  32 4581.28 209.127   1
   1   3  33 3031.05 190.687   1
   1   3  34 4742.84 280.262   1
  -1   1 -34 5247.05 537.572  -2
   1   3  34 5247.05 537.572   1
   1  -1  35 1058.63 340.603  -2
  -1  -3 -35 1058.63 340.603   1
   1  -1  36 5512.91 372.283  -2
  -1  -3 -36 5512.91 372.283   1
  -1   1 -37 450.910 331.361  -2
   1   3  37 450.910 331.361   1
  -1   1 -38 1148.56 311.128  -2
   1   3  38 1148.56 311.128   1
  -1   1 -39 393.111 351.824  -2
   1   3  39 393.111 351.824   1
  -1   1 -40 5966.05 443.181  -2
   1   3  40 5966.05 443.181   1
  -1   1 -41 100.661 101.499  -2
   1   3  41 100.661 101.499   1
  -1   1 -42 2097.07 500.549  -2
   1   3  42 2097.07 500.549   1
   1  -1  43 315.095 371.139  -2
  -1  -3 -43 315.095 371.139   1
  -1   1 -44 6484.35 751.660  -2
   1   3  44 6484.35 751.660   1
  -1   1 -45 1247.78 426.186  -2
   1   3  45 1247.78 426.186   1
  -1   1 -46 226.547 428.433  -2
   1   3  46 226.547 428.433   1
   1  -1  47 672.183 442.907  -2
  -1  -3 -47 672.183 442.907   1
   1   3  48 4528.06 473.850   1
  -1   1 -48 4501.64 583.874  -2
   1   3  48 4501.64 583.874   1
   1   3  49 22.6097 242.168   1
   1   3  50 434.689 246.813   1
  -1   6  47 5562.53 232.518  -2
   1   4 -47 5562.53 232.518   1
   1  -6 -46 1616.26 156.453  -2
  -1  -4  46 1616.26 156.453   1
  -1   6  45 1125.59 388.323  -2
   1   4 -45 1125.59 388.323   1
   1  -6 -44 3656.16 416.121  -2
  -1  -4  44 3656.16 416.121   1
   1  -6 -43 1698.84 375.665  -2
  -1  -4  43 1698.84 375.665   1
  -1   6  42 3172.34 441.003  -2
   1   4 -42 3172.34 441.003   1
  -1   6  41 550.417 334.831  -2
   1   4 -41 550.417 334.831   1
   1  -6 -40 1785.99 348.994  -2
  -1  -4  40 1785.99 348.994   1
  -1  -4  39 695.856 265.550   1
  -1   6  39 826.330 455.994  -2
   1   4 -39 826.330 455.994   1
  -1  -4  38 2560.31 204.585   1
  -1  -4  37 920.502 182.406   1
  -1  -4  36-21.4006 151.918   1
  -1  -4  35 180.388 155.253   1
  -1  -4  34 1081.15 165.308   1
  -1  -4  33 3008.13 185.968   1
  -1  -4  32 198.091 165.383   1
  -1   5  32 106.242 443.304  -2
   1   4 -32 106.242 443.304   1
  -1  -4  31 3052.51 46.4934   1
  -1   5  31 3164.72 405.570  -2
   1   4 -31 3164.72 405.570   1
  -1  -4  30 132.082 33.1584   1
   1  -5 -30 3449.79 288.901  -2
  -1  -4  30 3449.79 288.901   1
  -1  -4  29 2357.03 48.2052   1
   1  -5 -29 2897.50 284.476  -2
  -1  -4  29 2897.50 284.476   1
  -1  -4  28 3395.53 54.5734   1
   1  -5 -28 3668.41 297.656  -2
  -1  -4  28 3668.41 297.656   1
  -1   5  27 5216.16 65.1706  -2
   1   4 -27 5216.16 65.1706   1
   1  -5 -26 14677.8 294.865  -2
  -1  -4  26 14677.8 294.865   1
   1  -5 -25 4752.59 64.1027  -2
  -1  -4  25 4752.59 64.1027   1
  -1   5  24 1175.71 31.8415  -2
   1   4 -24 1175.71 31.8415   1
  -1   5  23 3102.83 88.1400  -2
   1   4 -23 3102.83 88.1400   1
  -1   5  22 4802.25 124.766  -2
   1   4 -22 4802.25 124.766   1
  -1   5  21 3602.46 76.9499  -2
   1   4 -21 3602.46 76.9499   1
  -1   5  20 2248.44 68.9924  -2
   1   4 -20 2248.44 68.9924   1
  -1  -4  19 9171.94 162.078   1
   1  -5 -19 8669.47 125.630  -2
  -1  -4  19 8669.47 125.630   1
  -1  -4  18 8230.57 93.2403   1
   1  -5 -18 8984.46 200.975  -2
  -1  -4  18 8984.46 200.975   1
  -1  -4  17 113.513 39.1769   1
   1  -5 -17 5665.13 178.950  -2
  -1  -4  17 5665.13 178.950   1
   1   4 -16 2435.29 51.6097   1
   1  -5 -16 14599.5 662.007  -2
  -1  -4  16 14599.5 662.007   1
   1   4 -15 14039.7 103.239   1
  -1  -4  14 6763.49 65.1313   1
  -1  -4  13 2604.99 43.8095   1
   1   4 -12 420.089 29.3774   1
   1   4 -11 8184.33 68.2487   1
  -1  -4  10 46274.5 175.568   1
  -1   4  10 52613.5 375.969  -2
   1   4 -10 52613.5 375.969   1
  -1  -4   9 26623.2 144.560   1
   1  -4  -9 28749.0 176.457  -2
  -1  -4   9 28749.0 176.457   1
  -1  -4   8 12049.7 78.2492   1
   1  -4  -8 12198.9 101.838  -2
  -1  -4   8 12198.9 101.838   1
   1   4  -7 5387.62 65.6655   1
   1  -4  -7 5597.50 63.0388  -2
  -1  -4   7 5597.50 63.0388   1
  -1   4   6 15706.7 86.9322  -2
   1   4  -6 15706.7 86.9322   1
   1  -4  -5 379.091 51.1924  -2
  -1  -4   5 379.091 51.1924   1
   1  -4  -4 70502.1 379.942  -2
  -1  -4   4 70502.1 379.942   1
  -1   4   3 5397.34 59.5266  -2
   1   4  -3 5397.34 59.5266   1
  -1   4   2 120303. 613.555  -2
   1   4  -2 120303. 613.555   1
  -1   4   1 42102.5 119.829  -2
   1   4  -1 42102.5 119.829   1
  -1   4   0 105836. 435.369  -2
   1   4   0 105836. 435.369   1
  -1   4  -1 820.153 74.6310  -2
   1   4   1 820.153 74.6310   1
  -1  -4  -2 70837.8 333.997   1
   1  -4   2 83139.2 374.634  -2
  -1  -4  -2 83139.2 374.634   1
  -1  -4  -3 16851.2 131.770   1
   1  -4   3 18999.0 137.501  -2
  -1  -4  -3 18999.0 137.501   1
   1   4   4 15421.6 105.731   1
   1  -4   4 23841.3 160.246  -2
  -1  -4  -4 23841.3 160.246   1
  -1  -4  -5 27389.3 157.901   1
   1  -4   5 28968.3 207.957  -2
  -1  -4  -5 28968.3 207.957   1
   1   4   6 7241.25 75.1401   1
   1  -4   6 13785.7 267.477  -2
  -1  -4  -6 13785.7 267.477   1
   1   4   7 659.273 35.5941   1
  -1  -4  -8 1999.41 47.6864   1
   1   4   9 1097.68 43.8813   1
  -1  -4 -10 2097.79 48.7420   1
   1   4  11 9965.67 93.7925   1
   1   4  12 15269.3 192.637   1
  -1   3 -12 17230.6 182.381  -2
   1   4  12 17230.6 182.381   1
   1   4  13 18025.1 171.527   1
   1  -3  13 20618.6 256.640  -2
  -1  -4 -13 20618.6 256.640   1
   1  -3  14 28438.2 191.556  -2
  -1  -4 -14 28438.2 191.556   1
  -1   3 -15 10383.4 119.462  -2
   1   4  15 10383.4 119.462   1
  -1   3 -16 14985.5 176.750  -2
   1   4  16 14985.5 176.750   1
  -1   3 -17 706.393 59.2315  -2
   1   4  17 706.393 59.2315   1
  -1   3 -18 23464.8 331.843  -2
   1   4  18 23464.8 331.843   1
   1  -3  19 1626.88 41.3173  -2
  -1  -4 -19 1626.88 41.3173   1
  -1   3 -20 1231.71 56.1595  -2
   1   4  20 1231.71 56.1595   1
  -1   3 -21 8339.57 181.382  -2
   1   4  21 8339.57 181.382   1
  -1   3 -22 13165.9 145.302  -2
   1   4  22 13165.9 145.302   1
  -1   3 -23 3289.60 79.8980  -2
   1   4  23 3289.60 79.8980   1
   1   4  24 1062.83 104.300   1
  -1   3 -24 4479.09 102.813  -2
   1   4  24 4479.09 102.813   1
   1   4  25 17.0488 42.5911   1
  -1   3 -25 1194.62 212.261  -2
   1   4  25 1194.62 212.261   1
   1   4  26 624.421 45.9371   1
   1  -3  26 2712.22 288.274  -2
  -1  -4 -26 2712.22 288.274   1
   1   4  27 572.304 47.1788   1
  -1  -4 -28 16555.4 115.320   1
  -1  -4 -29 10704.4 101.195   1
   1   4  30 1779.61 165.389   1
   1   4  31 40.6663 138.148   1
  -1  -4 -32 3221.58 188.602   1
  -1  -4 -33 178.219 135.433   1
   1   4  34-18.5858 211.935   1
  -1   2 -34 737.286 380.583  -2
   1   4  34 737.286 380.583   1
  -1   2 -35 4474.43 348.472  -2
   1   4  35 4474.43 348.472   1
  -1   2 -36 16318.8 485.127  -2
   1   4  36 16318.8 485.127   1
   1  -2  37 910.493 356.559  -2
  -1  -4 -37 910.493 356.559   1
  -1   2 -38 1796.35 366.527  -2
   1   4  38 1796.35 366.527   1
  -1   2 -39 1335.66 377.623  -2
   1   4  39 1335.66 377.623   1
  -1   2 -40 2322.31 371.540  -2
   1   4  40 2322.31 371.540   1
  -1   2 -41 328.943 474.495  -2
   1   4  41 328.943 474.495   1
  -1   2 -42 529.513 400.847  -2
   1   4  42 529.513 400.847   1
   1  -2  43 32.7393 396.380  -2
  -1  -4 -43 32.7393 396.380   1
   1  -2  44 2042.25 470.539  -2
  -1  -4 -44 2042.25 470.539   1
  -1   2 -45 120.334 148.125  -2
   1   4  45 120.334 148.125   1
  -1   2 -46 212.373 433.960  -2
   1   4  46 212.373 433.960   1
   1  -2  47 81.4009 185.746  -2
  -1  -4 -47 81.4009 185.746   1
   1   4  48 584.225 381.077   1
  -1   2 -48 704.167 594.946  -2
   1   4  48 704.167 594.946   1
   1   4  49 1234.47 412.089   1
  -1   2 -49 1308.20 962.337  -2
   1   4  49 1308.20 962.337   1
   1   4  50 1205.78 424.312   1
  -1   7  47 907.055 669.567  -2
   1   5 -47 907.055 669.567   1
  -1   7  46 11554.8 256.399  -2
   1   5 -46 11554.8 256.399   1
  -1   7  45 1894.45 579.693  -2
   1   5 -45 1894.45 579.693   1
   1  -7 -44 1987.81 589.484  -2
  -1  -5  44 1987.81 589.484   1
   1  -7 -43 286.540 150.087  -2
  -1  -5  43 286.540 150.087   1
   1  -7 -42 8106.97 643.488  -2
  -1  -5  42 8106.97 643.488   1
   1  -7 -41 371.148 340.801  -2
  -1  -5  41 371.148 340.801   1
  -1  -5  40 734.052 267.968   1
  -1   7  40 708.612 451.722  -2
   1   5 -40 708.612 451.722   1
  -1  -5  39 6695.29 385.498   1
   1  -7 -39 7104.60 582.785  -2
  -1  -5  39 7104.60 582.785   1
  -1  -5  38 192.308 173.289   1
  -1  -5  37 909.689 185.761   1
  -1  -5  36 3211.03 193.669   1
  -1  -5  35 3336.89 204.357   1
  -1  -5  34 356.962 154.512   1
  -1  -5  33 6152.97 216.703   1
  -1  -5  32 4261.01 236.570   1
  -1   6  32 4807.84 549.035  -2
   1   5 -32 4807.84 549.035   1
  -1  -5  31 6279.03 312.958   1
  -1   6  31 7387.22 477.562  -2
   1   5 -31 7387.22 477.562   1
   1   5 -30 262.786 69.5809   1
   1  -6 -30 2959.75 282.734  -2
  -1  -5  30 2959.75 282.734   1
   1   5 -29 12406.4 129.160   1
   1  -6 -29 13959.8 438.966  -2
  -1  -5  29 13959.8 438.966   1
  -1   6  28 17142.1 148.935  -2
   1   5 -28 17142.1 148.935   1
   1  -6 -27 4850.43 91.1574  -2
  -1  -5  27 4850.43 91.1574   1
  -1   6  26 36025.9 822.713  -2
   1   5 -26 36025.9 822.713   1
   1  -6 -25 4782.85 241.078  -2
  -1  -5  25 4782.85 241.078   1
  -1   6  24 38717.8 256.392  -2
   1   5 -24 38717.8 256.392   1
  -1   6  23 14596.6 387.331  -2
   1   5 -23 14596.6 387.331   1
   1  -6 -22 38709.8 412.964  -2
  -1  -5  22 38709.8 412.964   1
  -1   6  21 3007.93 138.328  -2
   1   5 -21 3007.93 138.328   1
  -1   6  20 17931.0 147.495  -2
   1   5 -20 17931.0 147.495   1
  -1   6  19 14647.3 146.008  -2
   1   5 -19 14647.3 146.008   1
  -1  -5  18 3540.14 87.8254   1
   1  -6 -18 3653.83 115.089  -2
  -1  -5  18 3653.83 115.089   1
   1   5 -17 30508.9 241.295   1
   1  -6 -17 30872.5 295.410  -2
  -1  -5  17 30872.5 295.410   1
  -1  -5  16 27672.2 168.474   1
  -1   6  16 28977.6 428.058  -2
   1   5 -16 28977.6 428.058   1
   1   5 -15 79716.5 302.191   1
  -1  -5  14 2792.66 62.2135   1
   1   5 -13 54302.9 239.907   1
  -1  -5  12 2882.26 66.1620   1
   1   5 -11 30763.2 132.455   1
  -1  -5  10 29012.5 104.494   1
  -1   5  10 31817.2 258.313  -2
   1   5 -10 31817.2 258.313   1
   1   5  -9 22719.6 107.739   1
   1  -5  -9 22977.7 206.610  -2
  -1  -5   9 22977.7 206.610   1
  -1  -5   8 814.015 43.7402   1
  -1   5   8 2219.05 65.6063  -2
   1   5  -8 2219.05 65.6063   1
  -1  -5   7 61.4059 65.1057   1
  -1   5   7 2176.76 65.9512  -2
   1   5  -7 2176.76 65.9512   1
  -1  -5   6 65125.4 316.623   1
   1  -5  -6 65892.1 289.849  -2
  -1  -5   6 65892.1 289.849   1
  -1   5   5 919.120 57.4259  -2
   1   5  -5 919.120 57.4259   1
  -1   5   4 8905.83 154.011  -2
   1   5  -4 8905.83 154.011   1
   1  -5  -3 13321.5 54.8187  -2
  -1  -5   3 13321.5 54.8187   1
   1  -5  -2 113728. 160.695  -2
  -1  -5   2 113728. 160.695   1
   1  -5  -1 15919.0 195.678  -2
  -1  -5   1 15919.0 195.678   1
   1  -5   0 2291.87 88.8581  -2
  -1  -5   0 2291.87 88.8581   1
  -1   5  -1 15583.7 159.929  -2
   1   5   1 15583.7 159.929   1
  -1   5  -2 2715.37 74.8516  -2
   1   5   2 2715.37 74.8516   1
  -1  -5  -3 24599.0 123.655   1
   1  -5   3 25742.5 243.447  -2
  -1  -5  -3 25742.5 243.447   1
  -1  -5  -4 838.674 40.2716   1
  -1   5  -4 8942.09 159.581  -2
   1   5   4 8942.09 159.581   1
   1   5   5 41024.8 170.352   1
   1  -5   5 47828.1 269.972  -2
  -1  -5  -5 47828.1 269.972   1
  -1  -5  -6 30010.6 143.909   1
   1  -5   6 35112.8 461.168  -2
  -1  -5  -6 35112.8 461.168   1
   1   5   7 54549.0 227.682   1
   1   5   8 2046.42 55.2308   1
  -1  -5  -9 1776.71 61.0304   1
   1   5  10 54325.2 267.181   1
   1   5  11 18291.9 161.317   1
   1   5  12 5737.78 118.645   1
  -1   4 -12 8124.58 140.621  -2
   1   5  12 8124.58 140.621   1
   1   5  13 311.470 96.9872   1
   1  -4  13 1602.05 92.0395  -2
  -1  -5 -13 1602.05 92.0395   1
  -1   4 -14 22416.7 180.561  -2
   1   5  14 22416.7 180.561   1
   1  -4  15 8948.51 147.829  -2
  -1  -5 -15 8948.51 147.829   1
  -1   4 -16 14660.3 171.079  -2
   1   5  16 14660.3 171.079   1
   1  -4  17 16198.4 291.179  -2
  -1  -5 -17 16198.4 291.179   1
  -1   4 -18 9700.26 235.121  -2
   1   5  18 9700.26 235.121   1
  -1   4 -19 15814.6 277.075  -2
   1   5  19 15814.6 277.075   1
  -1   4 -20 11339.4 257.801  -2
   1   5  20 11339.4 257.801   1
   1  -4  21 8753.04 156.634  -2
  -1  -5 -21 8753.04 156.634   1
  -1   4 -22 5955.88 171.590  -2
   1   5  22 5955.88 171.590   1
  -1   4 -23 15694.8 173.511  -2
   1   5  23 15694.8 173.511   1
  -1   4 -24 19063.2 175.312  -2
   1   5  24 19063.2 175.312   1
   1   5  25 190.924 85.1012   1
[truncated: 3,284,152 more chars]
