# Supplementary material for: Oxidative Addition of C‐F Bonds to the Phosphoranide Ion [P(C2F5)2F2]−
Source: Chemistry. 2025 Dec 12;32(2):e03405. doi: 10.1002/chem.202503405 (PMC12790317; doi:10.1002/chem.202503405)
Supplement: Supplementary file 2 — Supporting Information file 2: chem70542‐sup‐0002‐DataFile.zip [file CHEM-32-e03405-s001.zip › 2b.cif]

data_2b

_vrf_PLAT084_2b
;
PROBLEM: High wR2 Value (i.e. > 0.25) ...................       0.37 Report
RESPONSE: Due to low quality of the crystal and
the heavy disorder of nearly the entire cation. 
;

# was hartmann16

_audit_creation_date               2023-05-26
_audit_creation_method
;
Olex2 1.5-ac5-024
(compiled 2022.04.12 svn.rca3783a0 for Rigaku Oxford Diffraction, GUI svn.r6498)
;
_shelx_SHELXL_version_number       '2018/3'
loop_
  _audit_author_name
  _audit_author_email
  _audit_author_address
 'Hartmann, L.' ''
;
Bielefeld University
Department of Chemistry
Universitaetsstr. 25
Bielefeld
33615
Germany
;
 'Stammler, H.' ? ?

_audit_contact_author_address      ?
_audit_contact_author_email        ?
_audit_contact_author_name         ''
_audit_contact_author_phone        ?
_publ_contact_author_id_orcid      ?
_publ_section_references
;
Dolomanov, O.V., Bourhis, L.J., Gildea, R.J, Howard, J.A.K. & Puschmann, H.
 (2009), J. Appl. Cryst. 42, 339-341.

Sheldrick, G.M. (2015). Acta Cryst. A71, 3-8.

Sheldrick, G.M. (2015). Acta Cryst. C71, 3-8.
;
_chemical_name_common              ?
_chemical_name_systematic          ?
_chemical_formula_moiety           'C7 F18 P, C40 H100 N13 P4'
_chemical_formula_sum              'C47 H100 F18 N13 P5'
_chemical_formula_weight           1344.24
_chemical_melting_point            ?
_chemical_oxdiff_formula           C35H100F18N10P5
loop_
  _atom_type_symbol
  _atom_type_description
  _atom_type_scat_dispersion_real
  _atom_type_scat_dispersion_imag
  _atom_type_scat_source
 'C' 'C' 0.0181 0.0091 'International Tables Vol C Tables 4.2.6.8 and 6.1.1.4'
 'H' 'H' 0.0000 0.0000 'International Tables Vol C Tables 4.2.6.8 and 6.1.1.4'
 'F' 'F' 0.0727 0.0534 'International Tables Vol C Tables 4.2.6.8 and 6.1.1.4'
 'N' 'N' 0.0311 0.0180 'International Tables Vol C Tables 4.2.6.8 and 6.1.1.4'
 'P' 'P' 0.2955 0.4335 'International Tables Vol C Tables 4.2.6.8 and 6.1.1.4'

_shelx_space_group_comment
;
The symmetry employed for this shelxl refinement is uniquely defined
by the following loop, which should always be used as a source of
symmetry information in preference to the above space-group names.
They are only intended as comments.
;
_space_group_crystal_system        'triclinic'
_space_group_IT_number             2
_space_group_name_H-M_alt          'P -1'
_space_group_name_Hall             '-P 1'
loop_
  _space_group_symop_operation_xyz
 'x, y, z'
 '-x, -y, -z'

_cell_length_a                     13.2508(3)
_cell_length_b                     14.3862(3)
_cell_length_c                     17.1831(3)
_cell_angle_alpha                  87.0930(10)
_cell_angle_beta                   86.818(2)
_cell_angle_gamma                  88.290(2)
_cell_volume                       3265.13(12)
_cell_formula_units_Z              2
_cell_measurement_reflns_used      49559
_cell_measurement_temperature      100.0(1)
_cell_measurement_theta_max        76.5030
_cell_measurement_theta_min        3.0140
_shelx_estimated_absorpt_T_max     0.815
_shelx_estimated_absorpt_T_min     0.566
_exptl_absorpt_coefficient_mu      2.138
_exptl_absorpt_correction_T_max    1.000
_exptl_absorpt_correction_T_min    0.519
_exptl_absorpt_correction_type     gaussian
_exptl_absorpt_process_details
;
CrysAlisPro 1.171.42.90a (Rigaku Oxford Diffraction, 2023)
Numerical absorption correction based on gaussian integration over
a multifaceted crystal model
Empirical absorption correction using spherical harmonics,
implemented in SCALE3 ABSPACK scaling algorithm.
;
_exptl_absorpt_special_details     ?
_exptl_crystal_colour              'clear colourless'
_exptl_crystal_colour_lustre       clear
_exptl_crystal_colour_primary      colourless
_exptl_crystal_density_diffrn      1.367
_exptl_crystal_density_meas        ?
_exptl_crystal_density_method      ?
_exptl_crystal_description         plate
_exptl_crystal_F_000               1420
loop_
  _exptl_crystal_face_index_h
  _exptl_crystal_face_index_k
  _exptl_crystal_face_index_l
  _exptl_crystal_face_perp_dist
 0 -1 1 0.1164
 0 1 -1 0.1201
 1 0 0 0.1442
 -1 0 0 0.1420
 0 0 1 0.0672
 0 0 -1 0.0295
 1 1 1 0.1415
 1 1 0 0.1414
 -1 -1 0 0.1704
 0 1 1 0.0831
 0 -1 -1 0.1205
 -1 0 1 0.1328
 1 -1 -1 0.1252
 1 1 -1 0.1297
 2 -9 -2 0.1194

_exptl_crystal_size_max            0.3
_exptl_crystal_size_mid            0.28
_exptl_crystal_size_min            0.1
loop_
  _exptl_oxdiff_crystal_face_indexfrac_h
  _exptl_oxdiff_crystal_face_indexfrac_k
  _exptl_oxdiff_crystal_face_indexfrac_l
  _exptl_oxdiff_crystal_face_x
  _exptl_oxdiff_crystal_face_y
  _exptl_oxdiff_crystal_face_z
 -0.0443 -0.9956 0.8814 0.0417 0.1084 0.0712
 0.0443 0.9956 -0.8814 -0.0417 -0.1084 -0.0712
 0.9995 0.0051 0.0047 -0.0239 0.0639 -0.0943
 -0.9995 -0.0051 -0.0047 0.0239 -0.0639 0.0943
 -0.0007 0.0042 0.9982 -0.0484 0.0530 0.0539
 0.0007 -0.0042 -0.9982 0.0484 -0.0530 -0.0539
 1.0423 1.0091 1.1197 -0.1624 0.0614 -0.0577
 1.0431 1.0049 0.1215 -0.1141 0.0085 -0.1116
 -1.0431 -1.0049 -0.1215 0.1141 -0.0085 0.1116
 0.0428 1.0040 1.1150 -0.1385 -0.0024 0.0366
 -0.0428 -1.0040 -1.1150 0.1385 0.0024 -0.0366
 -1.0002 -0.0009 0.9935 -0.0244 -0.0109 0.1482
 0.9567 -0.9989 -1.1103 0.1146 0.0663 -0.1309
 1.0438 1.0007 -0.8767 -0.0657 -0.0445 -0.1655
 1.9112 -8.8670 -2.4835 0.8154 0.5612 -0.1421

_exptl_transmission_factor_max     ?
_exptl_transmission_factor_min     ?
_diffrn_reflns_av_R_equivalents    0.0520
_diffrn_reflns_av_unetI/netI       0.0237
_diffrn_reflns_Laue_measured_fraction_full  0.999
_diffrn_reflns_Laue_measured_fraction_max  0.985
_diffrn_reflns_limit_h_max         16
_diffrn_reflns_limit_h_min         -16
_diffrn_reflns_limit_k_max         18
_diffrn_reflns_limit_k_min         -18
_diffrn_reflns_limit_l_max         21
_diffrn_reflns_limit_l_min         -21
_diffrn_reflns_number              93343
_diffrn_reflns_point_group_measured_fraction_full  0.999
_diffrn_reflns_point_group_measured_fraction_max  0.985
_diffrn_reflns_theta_full          67.684
_diffrn_reflns_theta_max           76.996
_diffrn_reflns_theta_min           2.579
_diffrn_ambient_temperature        100.0(1)
_diffrn_detector                   'CCD plate'
_diffrn_detector_area_resol_mean   5.3114
_diffrn_detector_type              Atlas
_diffrn_measured_fraction_theta_full  0.999
_diffrn_measured_fraction_theta_max  0.985
_diffrn_measurement_details
;
List of Runs (angles in degrees, time in seconds):

  # Type    Start    End  Width  t~exp~   \w     \q     \k     \f   Frames
--------------------------------------------------------------------------
  1  \w    -87.00  -6.00   1.00    2.00    --  -38.50 125.00-120.00   81
  2  \w    -87.00  -6.00   1.00    2.00    --  -38.50 125.00 -30.00   81
  3  \w    -87.00  -6.00   1.00    2.00    --  -38.50 125.00  60.00   81
  4  \w    -59.00  33.00   1.00    2.00    --  -38.50  38.00-120.00   92
  5  \w     18.00 111.00   1.00    2.00    --   42.95  57.00 -30.00   93
  6  \w     12.00  42.00   1.00    2.00    --   42.95  79.00-128.35   30
  7  \w     12.00  42.00   1.00    2.00    --   42.95  79.00  -1.87   30
  8  \w     12.00  42.00   1.00    2.00    --   42.95  79.00 164.19   30
  9  \w     18.00 111.00   1.00    2.00    --   42.95  57.00  30.00   93
 10  \w     12.00  42.00   1.00    2.00    --   42.95  79.00 -89.73   30
 11  \w     22.00 114.00   1.00    2.00    --   42.95  38.00 120.00   92
 12  \w     18.00 111.00   1.00    2.00    --   42.95  57.00-150.00   93
 13  \w     22.00 114.00   1.00    2.00    --   42.95  38.00 -60.00   92
 14  \w     22.00 114.00   1.00    2.00    --   42.95  38.00-180.00   92
 15  \w     12.00  42.00   1.00    2.00    --   42.95  80.00 109.88   30
 16  \w     12.00  42.00   1.00    2.00    --   42.95  79.00  74.36   30
 17  \w     85.00 178.00   1.00    8.00    --  111.00  61.00 -90.00   93
 18  \w     85.00 178.00   1.00    8.00    --  111.00  61.00 -60.00   93
 19  \w     85.00 178.00   1.00    8.00    --  111.00  59.00  -7.01   93
 20  \w     85.00 178.00   1.00    8.00    --  111.00  61.00-180.00   93
 21  \w     43.00 113.00   1.00    8.00    --  111.00-125.00 -90.00   70
 22  \w     89.00 178.00   1.00    8.00    --  111.00  45.00 150.00   89
 23  \w     85.00 178.00   1.00    8.00    --  111.00  61.00-120.00   93
 24  \w     85.00 178.00   1.00    8.00    --  111.00  61.00 -30.00   93
 25  \w     97.00 178.00   1.00    8.00    --  111.00 125.00 -60.00   81
 26  \w     89.00 178.00   1.00    8.00    --  111.00  45.00  60.00   89
 27  \w     87.00 178.00   1.00    8.00    --  111.00  53.00 -70.89   91
 28  \w     85.00 178.00   1.00    8.00    --  111.00  61.00  90.00   93
 29  \w     85.00 178.00   1.00    8.00    --  111.00  61.00-150.00   93
 30  \w     34.00 107.00   1.00    8.00    --  111.00 -99.00 -77.85   73
 31  \w     31.00 107.00   1.00    8.00    --  111.00 -94.00  30.00   76
 32  \w     85.00 178.00   1.00    8.00    --  111.00  61.00 120.00   93
 33  \w     89.00 178.00   1.00    8.00    --  111.00  45.00 -30.00   89
 34  \w     36.00 108.00   1.00    8.00    --  111.00-103.00 -11.75   72
 35  \w     85.00 178.00   1.00    8.00    --  111.00  60.00  11.95   93
 36  \w     89.00 178.00   1.00    8.00    --  111.00  45.00-150.00   89
 37  \w     89.00 178.00   1.00    8.00    --  111.00  45.00 -90.00   89
 38  \w     43.00 137.00   1.00    8.00    --  111.00 -61.00  30.00   94
 39  \w     85.00 178.00   1.00    8.00    --  111.00  61.00  60.00   93
 40  \w     85.00 178.00   1.00    8.00    --  111.00  61.00   0.00   93
 41  \w     82.00 178.00   1.00    8.00    --  111.00  71.00  17.00   96
 42  \w     31.00 107.00   1.00    8.00    --  111.00 -94.00 150.00   76
 43  \w     31.00 107.00   1.00    8.00    --  111.00 -94.00  90.00   76
 44  \w     84.00 178.00   1.00    8.00    --  111.00  66.00 156.51   94
 45  \w     41.00 133.00   1.00    8.00    --  111.00 -45.00-120.00   92
 46  \w     85.00 178.00   1.00    8.00    --  111.00  61.00 150.00   93
 47  \w     89.00 178.00   1.00    8.00    --  111.00  45.00  90.00   89
 48  \w     89.00 178.00   1.00    8.00    --  111.00  45.00-120.00   89
 49  \w     86.00 178.00   1.00    8.00    --  111.00  56.00 116.75   92
 50  \w   -124.00  47.00   1.00    2.00    --  -38.50   0.00-150.00  171
 51  \w    -59.00  33.00   1.00    2.00    --  -38.50  38.00-180.00   92
 52  \w   -116.00  -5.00   1.00    2.00    --  -38.50 -19.00-150.00  111
 53  \w   -124.00  47.00   1.00    2.00    --  -38.50   0.00-180.00  171
 54  \w   -110.00 -18.00   1.00    2.00    --  -38.50 -38.00 120.00   92
 55  \w   -108.00 -97.00   1.00    2.00    --  -38.50 -69.00 107.02   11
;
_diffrn_measurement_device         'four-circle diffractometer'
_diffrn_measurement_device_type    'SuperNova, Dual, Cu at home/near, Atlas'
_diffrn_measurement_method         '\w scans'
_diffrn_orient_matrix_type        
 'CrysAlisPro convention (1999,Acta A55,543-557)'
_diffrn_orient_matrix_UB_11        -0.0232979000
_diffrn_orient_matrix_UB_12        -0.0834999000
_diffrn_orient_matrix_UB_13        -0.0481247000
_diffrn_orient_matrix_UB_21        0.0639842000
_diffrn_orient_matrix_UB_22        -0.0644532000
_diffrn_orient_matrix_UB_23        0.0533883000
_diffrn_orient_matrix_UB_31        -0.0945085000
_diffrn_orient_matrix_UB_32        -0.0194696000
_diffrn_orient_matrix_UB_33        0.0540022000
_diffrn_radiation_monochromator    mirror
_diffrn_radiation_probe            x-ray
_diffrn_radiation_type             'Cu K\a'
_diffrn_radiation_wavelength       1.54184
_diffrn_source                     'micro-focus sealed X-ray tube'
_diffrn_source_type                'SuperNova (Cu) X-ray Source'
_reflns_Friedel_coverage           0.000
_reflns_Friedel_fraction_full      .
_reflns_Friedel_fraction_max       .
_reflns_number_gt                  11740
_reflns_number_total               13593
_reflns_special_details
;
 Reflections were merged by SHELXL according to the crystal
 class for the calculation of statistics and refinement.
 
 _reflns_Friedel_fraction is defined as the number of unique
 Friedel pairs measured divided by the number that would be
 possible theoretically, ignoring centric projections and
 systematic absences.
;
_reflns_threshold_expression       'I > 2\s(I)'
_computing_cell_refinement         'CrysAlisPro 1.171.42.90a (Rigaku OD, 2023)'
_computing_data_collection         'CrysAlisPro 1.171.42.90a (Rigaku OD, 2023)'
_computing_data_reduction          'CrysAlisPro 1.171.42.90a (Rigaku OD, 2023)'
_computing_molecular_graphics      'Olex2 1.5-ac5-024 (Dolomanov et al., 2009)'
_computing_publication_material    'Olex2 1.5-ac5-024 (Dolomanov et al., 2009)'
_computing_structure_refinement    'SHELXL 2018/3 (Sheldrick, 2015)'
_computing_structure_solution      'SHELXT 2018/2 (Sheldrick, 2018)'
_refine_diff_density_max           1.342
_refine_diff_density_min           -0.581
_refine_diff_density_rms           0.096
_refine_ls_extinction_coef         .
_refine_ls_extinction_method       none
_refine_ls_goodness_of_fit_ref     1.753
_refine_ls_hydrogen_treatment      constr
_refine_ls_matrix_type             full
_refine_ls_number_parameters       1245
_refine_ls_number_reflns           13593
_refine_ls_number_restraints       2340
_refine_ls_R_factor_all            0.1145
_refine_ls_R_factor_gt             0.1069
_refine_ls_restrained_S_all        1.674
_refine_ls_shift/su_max            0.001
_refine_ls_shift/su_mean           0.000
_refine_ls_structure_factor_coef   Fsqd
_refine_ls_weighting_details      
 'w=1/[\s^2^(Fo^2^)+(0.2000P)^2^] where P=(Fo^2^+2Fc^2^)/3'
_refine_ls_weighting_scheme        calc
_refine_ls_wR_factor_gt            0.3562
_refine_ls_wR_factor_ref           0.3747
_refine_special_details
;
Disorder of nearly the entire cation and one -CF3
group. RIGU and SIMU restraints were used for disordered parts, SAME restraints for the -P(NEt2)3 groups.
;
_olex2_refinement_description
;
1. Fixed Uiso
 At 1.2 times of:
  All C(H,H) groups, All N(H) groups
 At 1.5 times of:
  All C(H,H,H) groups
2. Uiso/Uaniso restraints and constraints
N28A \\sim C18B \\sim C57A \\sim P27A \\sim F21 \\sim C31A \\sim C35B \\sim
C25A \\sim N9A \\sim C32A \\sim C52A \\sim C29A \\sim C32B \\sim C26A \\sim
N12B \\sim C34A \\sim C16B \\sim C30A \\sim N8A \\sim N33A \\sim C58B \\sim
C35A \\sim C58A \\sim C36A \\sim N22B \\sim C24A \\sim P27B \\sim C21A \\sim
C15B \\sim C23A \\sim N17B \\sim N17A \\sim N9B \\sim C18A \\sim N3A \\sim C19A
\\sim N12A \\sim N22A \\sim F3 \\sim C15A \\sim F20 \\sim C16A \\sim C51A \\sim
C20A \\sim N49A \\sim C45A \\sim N8B \\sim C46A \\sim C30B \\sim C47A \\sim
C26B \\sim C48A \\sim N28B \\sim C42A \\sim C50B \\sim P43A \\sim C21B \\sim
N38A \\sim C13B \\sim C40A \\sim C14B \\sim C37A \\sim P11B \\sim C39A \\sim
C19B \\sim C41A \\sim N33B \\sim N44A \\sim C20B \\sim P43B \\sim F19 \\sim
C42B \\sim P11A \\sim N49B \\sim F5 \\sim C47B \\sim C13A \\sim N54B \\sim N10A
\\sim C53B \\sim F4 \\sim C40B \\sim C14A \\sim C36B \\sim C53A \\sim C46B
\\sim C50A \\sim C56B \\sim C56A \\sim C52B \\sim C55A \\sim C39B \\sim N3B
\\sim C37B \\sim N54A \\sim C57B \\sim C23B \\sim C41B \\sim C31B \\sim C48B
\\sim C25B \\sim C45B \\sim C29B \\sim N44B \\sim C34B \\sim C51B \\sim C24B
\\sim C55B \\sim N38B \\sim N10B: within 2A with sigma of 0.04 and sigma for
terminal atoms of 0.08 within 2A
3. Rigid body (RIGU) restrains
 N28A, C18B, C57A, P27A, F21, C31A, C35B, C25A, N9A, C32A, C52A, C29A, C32B,
 C26A, N12B, C34A, C16B, C30A, N8A, N33A, C58B, C35A, C58A, C36A, N22B, C24A,
 P27B, C21A, C15B, C23A, N17B, N17A, N9B, C18A, N3A, C19A, N12A, N22A, F3, C15A,
  F20, C16A, C51A, C20A, N49A, C45A, N8B, C46A, C30B, C47A, C26B, C48A, N28B,
 C42A, C50B, P43A, C21B, N38A, C13B, C40A, C14B, C37A, P11B, C39A, C19B, C41A,
 N33B, N44A, C20B, P43B, F19, C42B, P11A, N49B, F5, C47B, C13A, N54B, N10A,
 C53B, F4, C40B, C14A, C36B, C53A, C46B, C50A, C56B, C56A, C52B, C55A, C39B,
 N3B, C37B, N54A, C57B, C23B, C41B, C31B, C48B, C25B, C45B, C29B, N44B, C34B,
 C51B, C24B, C55B, N38B, N10B
 with sigma for 1-2 distances of 0.004 and sigma for 1-3 distances of 0.004
4. Same fragment restrains
{P11A, N12A, C13A, C14A, C15A, C16A, N17A, C18A, C19A, C20A, C21A, N22A, C23A,
C24A, C25A, C26A} sigma for 1-2: 0.02, 1-3: 0.04
as in
{P27A, N28A, C29A, C30A, C31A, C32A, N33A, C34A, C35A, C36A, C37A, N38A, C39A,
C40A, C41A, C42A}
{P11A, N12A, C13A, C14A, C15A, C16A, N17A, C18A, C19A, C20A, C21A, N22A, C23A,
C24A, C25A, C26A} sigma for 1-2: 0.02, 1-3: 0.04
as in
{P11B, N12B, C13B, C14B, C15B, C16B, N17B, C18B, C19B, C20B, C21B, N22B, C23B,
C24B, C25B, C26B}
{P11A, N12A, C13A, C14A, C15A, C16A, N17A, C18A, C19A, C20A, C21A, N22A, C23A,
C24A, C25A, C26A} sigma for 1-2: 0.02, 1-3: 0.04
as in
{P27B, N28B, C29B, C30B, C31B, C32B, N33B, C34B, C35B, C36B, C37B, N38B, C39B,
C40B, C41B, C42B}
{P11A, N12A, C13A, C14A, C15A, C16A, N17A, C18A, C19A, C20A, C21A, N22A, C23A,
C24A, C25A, C26A} sigma for 1-2: 0.02, 1-3: 0.04
as in
{P43B, N44B, C45B, C46B, C47B, C48B, N49B, C50B, C51B, C52B, C53B, N54B, C55B,
C56B, C57B, C58B}
5. Others
 Sof(N3B)=Sof(H3B)=Sof(N8B)=Sof(N9B)=Sof(N10B)=Sof(P11B)=Sof(N12B)=Sof(C13B)=
 Sof(H13C)=Sof(H13D)=Sof(C14B)=Sof(H14D)=Sof(H14E)=Sof(H14F)=Sof(C15B)=
 Sof(H15C)=Sof(H15D)=Sof(C16B)=Sof(H16D)=Sof(H16E)=Sof(H16F)=Sof(N17B)=
 Sof(C18B)=Sof(H18C)=Sof(H18D)=Sof(C19B)=Sof(H19D)=Sof(H19E)=Sof(H19F)=
 Sof(C20B)=Sof(H20C)=Sof(H20D)=Sof(C21B)=Sof(H21D)=Sof(H21E)=Sof(H21F)=
 Sof(N22B)=Sof(C23B)=Sof(H23C)=Sof(H23D)=Sof(C24B)=Sof(H24D)=Sof(H24E)=
 Sof(H24F)=Sof(C25B)=Sof(H25C)=Sof(H25D)=Sof(C26B)=Sof(H26D)=Sof(H26E)=
 Sof(H26F)=Sof(P27B)=Sof(N28B)=Sof(C29B)=Sof(H29C)=Sof(H29D)=Sof(C30B)=
 Sof(H30D)=Sof(H30E)=Sof(H30F)=Sof(C31B)=Sof(H31C)=Sof(H31D)=Sof(C32B)=
 Sof(H32D)=Sof(H32E)=Sof(H32F)=Sof(N33B)=Sof(C34B)=Sof(H34C)=Sof(H34D)=
 Sof(C35B)=Sof(H35D)=Sof(H35E)=Sof(H35F)=Sof(C36B)=Sof(H36C)=Sof(H36D)=
 Sof(C37B)=Sof(H37D)=Sof(H37E)=Sof(H37F)=Sof(N38B)=Sof(C39B)=Sof(H39C)=
 Sof(H39D)=Sof(C40B)=Sof(H40D)=Sof(H40E)=Sof(H40F)=Sof(C41B)=Sof(H41C)=
 Sof(H41D)=Sof(C42B)=Sof(H42D)=Sof(H42E)=Sof(H42F)=Sof(P43B)=Sof(N44B)=
 Sof(C45B)=Sof(H45C)=Sof(H45D)=Sof(C46B)=Sof(H46D)=Sof(H46E)=Sof(H46F)=
 Sof(C47B)=Sof(H47C)=Sof(H47D)=Sof(C48B)=Sof(H48D)=Sof(H48E)=Sof(H48F)=
 Sof(N49B)=Sof(C50B)=Sof(H50C)=Sof(H50D)=Sof(C51B)=Sof(H51D)=Sof(H51E)=
 Sof(H51F)=Sof(C52B)=Sof(H52C)=Sof(H52D)=Sof(C53B)=Sof(H53D)=Sof(H53E)=
 Sof(H53F)=Sof(N54B)=Sof(C55B)=Sof(H55C)=Sof(H55D)=Sof(C56B)=Sof(H56D)=
 Sof(H56E)=Sof(H56F)=Sof(C57B)=Sof(H57C)=Sof(H57D)=Sof(C58B)=Sof(H58D)=
 Sof(H58E)=Sof(H58F)=1-FVAR(1)
 Sof(N3A)=Sof(H3A)=Sof(N8A)=Sof(N9A)=Sof(N10A)=Sof(P11A)=Sof(N12A)=Sof(C13A)=
 Sof(H13A)=Sof(H13B)=Sof(C14A)=Sof(H14A)=Sof(H14B)=Sof(H14C)=Sof(C15A)=
 Sof(H15A)=Sof(H15B)=Sof(C16A)=Sof(H16A)=Sof(H16B)=Sof(H16C)=Sof(N17A)=
 Sof(C18A)=Sof(H18A)=Sof(H18B)=Sof(C19A)=Sof(H19A)=Sof(H19B)=Sof(H19C)=
 Sof(C20A)=Sof(H20A)=Sof(H20B)=Sof(C21A)=Sof(H21A)=Sof(H21B)=Sof(H21C)=
 Sof(N22A)=Sof(C23A)=Sof(H23A)=Sof(H23B)=Sof(C24A)=Sof(H24A)=Sof(H24B)=
 Sof(H24C)=Sof(C25A)=Sof(H25A)=Sof(H25B)=Sof(C26A)=Sof(H26A)=Sof(H26B)=
 Sof(H26C)=Sof(P27A)=Sof(N28A)=Sof(C29A)=Sof(H29A)=Sof(H29B)=Sof(C30A)=
 Sof(H30A)=Sof(H30B)=Sof(H30C)=Sof(C31A)=Sof(H31A)=Sof(H31B)=Sof(C32A)=
 Sof(H32A)=Sof(H32B)=Sof(H32C)=Sof(N33A)=Sof(C34A)=Sof(H34A)=Sof(H34B)=
 Sof(C35A)=Sof(H35A)=Sof(H35B)=Sof(H35C)=Sof(C36A)=Sof(H36A)=Sof(H36B)=
 Sof(C37A)=Sof(H37A)=Sof(H37B)=Sof(H37C)=Sof(N38A)=Sof(C39A)=Sof(H39A)=
 Sof(H39B)=Sof(C40A)=Sof(H40A)=Sof(H40B)=Sof(H40C)=Sof(C41A)=Sof(H41A)=
 Sof(H41B)=Sof(C42A)=Sof(H42A)=Sof(H42B)=Sof(H42C)=Sof(P43A)=Sof(N44A)=
 Sof(C45A)=Sof(H45A)=Sof(H45B)=Sof(C46A)=Sof(H46A)=Sof(H46B)=Sof(H46C)=
 Sof(C47A)=Sof(H47A)=Sof(H47B)=Sof(C48A)=Sof(H48A)=Sof(H48B)=Sof(H48C)=
 Sof(N49A)=Sof(C50A)=Sof(H50A)=Sof(H50B)=Sof(C51A)=Sof(H51A)=Sof(H51B)=
 Sof(H51C)=Sof(C52A)=Sof(H52A)=Sof(H52B)=Sof(C53A)=Sof(H53A)=Sof(H53B)=
 Sof(H53C)=Sof(N54A)=Sof(C55A)=Sof(H55A)=Sof(H55B)=Sof(C56A)=Sof(H56A)=
 Sof(H56B)=Sof(H56C)=Sof(C57A)=Sof(H57A)=Sof(H57B)=Sof(C58A)=Sof(H58A)=
 Sof(H58B)=Sof(H58C)=FVAR(1)
 Sof(F19)=Sof(F20)=Sof(F21)=1-FVAR(2)
 Sof(F3)=Sof(F4)=Sof(F5)=FVAR(2)
6.a Secondary CH2 refined with riding coordinates:
 C13A(H13A,H13B), C15A(H15A,H15B), C18A(H18A,H18B), C20A(H20A,H20B), C23A(H23A,
 H23B), C25A(H25A,H25B), C29A(H29A,H29B), C31A(H31A,H31B), C34A(H34A,H34B),
 C36A(H36A,H36B), C39A(H39A,H39B), C41A(H41A,H41B), C45A(H45A,H45B), C47A(H47A,
 H47B), C50A(H50A,H50B), C52A(H52A,H52B), C55A(H55A,H55B), C57A(H57A,H57B),
 C13B(H13C,H13D), C15B(H15C,H15D), C18B(H18C,H18D), C20B(H20C,H20D), C23B(H23C,
 H23D), C25B(H25C,H25D), C29B(H29C,H29D), C31B(H31C,H31D), C34B(H34C,H34D),
 C36B(H36C,H36D), C39B(H39C,H39D), C41B(H41C,H41D), C45B(H45C,H45D), C47B(H47C,
 H47D), C50B(H50C,H50D), C52B(H52C,H52D), C55B(H55C,H55D), C57B(H57C,H57D)
6.b Me refined with riding coordinates:
 C5B(H5BA,H5BB,H5BC), C6B(H6BA,H6BB,H6BC), C7B(H7BA,H7BB,H7BC), C14A(H14A,H14B,
 H14C), C16A(H16A,H16B,H16C), C19A(H19A,H19B,H19C), C21A(H21A,H21B,H21C),
 C24A(H24A,H24B,H24C), C26A(H26A,H26B,H26C), C30A(H30A,H30B,H30C), C32A(H32A,
 H32B,H32C), C35A(H35A,H35B,H35C), C37A(H37A,H37B,H37C), C40A(H40A,H40B,H40C),
 C42A(H42A,H42B,H42C), C46A(H46A,H46B,H46C), C48A(H48A,H48B,H48C), C51A(H51A,
 H51B,H51C), C53A(H53A,H53B,H53C), C56A(H56A,H56B,H56C), C58A(H58A,H58B,H58C),
 C14B(H14D,H14E,H14F), C16B(H16D,H16E,H16F), C19B(H19D,H19E,H19F), C21B(H21D,
 H21E,H21F), C24B(H24D,H24E,H24F), C26B(H26D,H26E,H26F), C30B(H30D,H30E,H30F),
 C32B(H32D,H32E,H32F), C35B(H35D,H35E,H35F), C37B(H37D,H37E,H37F), C40B(H40D,
 H40E,H40F), C42B(H42D,H42E,H42F), C46B(H46D,H46E,H46F), C48B(H48D,H48E,H48F),
 C51B(H51D,H51E,H51F), C53B(H53D,H53E,H53F), C56B(H56D,H56E,H56F), C58B(H58D,
 H58E,H58F)
6.c Aromatic/amide H refined with riding coordinates:
 N3A(H3A), N3B(H3B)
;
_atom_sites_solution_hydrogens     geom
_atom_sites_solution_primary       dual
_atom_sites_solution_secondary     ?
loop_
  _atom_site_label
  _atom_site_type_symbol
  _atom_site_fract_x
  _atom_site_fract_y
  _atom_site_fract_z
  _atom_site_U_iso_or_equiv
  _atom_site_adp_type
  _atom_site_occupancy
  _atom_site_site_symmetry_order
  _atom_site_calc_flag
  _atom_site_refinement_flags_posn
  _atom_site_refinement_flags_adp
  _atom_site_refinement_flags_occupancy
  _atom_site_disorder_assembly
  _atom_site_disorder_group
 P1 P 0.05332(7) 0.21432(6) 1.23678(5) 0.0552(3) Uani 1 1 d . . . . .
 F1 F 0.07607(18) 0.18695(18) 1.08012(15) 0.0728(6) Uani 1 1 d . . . . .
 C1 C 0.0092(3) 0.2173(2) 1.1339(2) 0.0553(7) Uani 1 1 d . . . . .
 F2 F -0.15494(17) 0.2714(2) 1.16111(13) 0.0749(7) Uani 1 1 d . . . . .
 C2 C -0.0814(3) 0.2435(3) 1.1111(2) 0.0575(8) Uani 1 1 d . . . . .
 C3 C -0.1185(3) 0.2456(3) 1.0297(2) 0.0691(10) Uani 1 1 d . . . . .
 C4 C 0.0864(4) 0.2007(3) 1.3459(3) 0.0770(11) Uani 1 1 d . . . . .
 C5 C 0.0389(5) 0.2655(6) 1.4035(3) 0.0983(18) Uani 1 1 d . . . . .
 F6 F -0.0482(2) 0.16034(18) 1.26406(14) 0.0720(6) Uani 1 1 d . . . . .
 C6 C 0.1707(3) 0.2878(2) 1.2025(3) 0.0634(9) Uani 1 1 d . . . . .
 C7 C 0.2732(3) 0.2432(4) 1.1769(3) 0.0799(12) Uani 1 1 d . . . . .
 F7 F 0.1147(2) 0.11787(14) 1.22216(16) 0.0739(6) Uani 1 1 d . . . . .
 F8 F -0.00419(18) 0.31373(15) 1.25172(13) 0.0665(6) Uani 1 1 d . . . . .
 F9 F 0.0613(3) 0.1114(3) 1.3740(2) 0.1094(12) Uani 1 1 d . . . . .
 F10 F 0.1891(2) 0.2036(2) 1.35350(17) 0.0835(8) Uani 1 1 d . . . . .
 F11 F 0.0655(3) 0.3504(3) 1.3918(2) 0.1163(13) Uani 1 1 d . . . . .
 F12 F 0.0625(3) 0.2337(4) 1.4772(2) 0.1371(17) Uani 1 1 d . . . . .
 F13 F -0.0632(3) 0.2615(4) 1.4047(2) 0.1231(15) Uani 1 1 d . . . . .
 F14 F 0.1918(2) 0.34719(17) 1.25735(17) 0.0779(7) Uani 1 1 d . . . . .
 F15 F 0.14548(19) 0.34382(16) 1.13896(15) 0.0721(6) Uani 1 1 d . . . . .
 F16 F 0.2678(2) 0.1923(2) 1.1157(2) 0.0951(9) Uani 1 1 d . . . . .
 F17 F 0.3386(2) 0.3104(3) 1.1577(2) 0.1093(11) Uani 1 1 d . . . . .
 F18 F 0.3132(2) 0.1906(3) 1.2357(2) 0.1080(11) Uani 1 1 d . . . . .
 F3 F -0.2035(5) 0.2049(7) 1.0278(3) 0.105(4) Uani 0.667(16) 1 d . U P A 1
 F4 F -0.0557(5) 0.2143(6) 0.9766(3) 0.090(2) Uani 0.667(16) 1 d . U P A 1
 F5 F -0.1390(7) 0.3347(4) 1.0043(3) 0.099(2) Uani 0.667(16) 1 d . U P A 1
 F19 F -0.1293(16) 0.1582(9) 1.0086(7) 0.117(7) Uani 0.333(16) 1 d . U P A 2
 F20 F -0.0565(13) 0.2772(17) 0.9810(6) 0.118(7) Uani 0.333(16) 1 d . U P A 2
 F21 F -0.2042(10) 0.2870(15) 1.0272(7) 0.113(9) Uani 0.333(16) 1 d . U P A 2
 P2 P 0.39835(5) 0.25744(5) 0.70363(4) 0.0418(2) Uani 1 1 d . . . . .
 C4B C 0.4056(3) 0.2793(3) 0.53769(19) 0.0628(9) Uani 1 1 d . . . . .
 C5B C 0.4915(8) 0.2102(7) 0.5214(6) 0.151(4) Uani 1 1 d . . . . .
 H5BA H 0.529427 0.229939 0.473111 0.226 Uiso 1 1 calc R U . . .
 H5BB H 0.536582 0.207295 0.564820 0.226 Uiso 1 1 calc R U . . .
 H5BC H 0.464106 0.148490 0.515706 0.226 Uiso 1 1 calc R U . . .
 C6B C 0.4484(9) 0.3737(5) 0.5319(4) 0.139(4) Uani 1 1 d . . . . .
 H6BA H 0.471352 0.389062 0.477729 0.208 Uiso 1 1 calc R U . . .
 H6BB H 0.396434 0.419344 0.548820 0.208 Uiso 1 1 calc R U . . .
 H6BC H 0.505796 0.374990 0.565448 0.208 Uiso 1 1 calc R U . . .
 C7B C 0.3262(4) 0.2722(6) 0.4788(3) 0.112(2) Uani 1 1 d . . . . .
 H7BA H 0.350160 0.301809 0.428792 0.167 Uiso 1 1 calc R U . . .
 H7BB H 0.313367 0.206485 0.471779 0.167 Uiso 1 1 calc R U . . .
 H7BC H 0.263555 0.303688 0.497463 0.167 Uiso 1 1 calc R U . . .
 N3A N 0.3643(5) 0.2340(5) 0.6097(3) 0.0516(12) Uani 0.498(2) 1 d . U P B 1
 H3A H 0.318659 0.191507 0.605683 0.062 Uiso 0.498(2) 1 calc R U P B 1
 N8A N 0.5142(4) 0.2297(5) 0.7024(3) 0.0588(15) Uani 0.498(2) 1 d . U P B 1
 N9A N 0.3302(6) 0.1810(4) 0.7555(3) 0.0606(15) Uani 0.498(2) 1 d . U P B 1
 N10A N 0.3730(5) 0.3537(4) 0.7251(3) 0.0538(13) Uani 0.498(2) 1 d . U P B 1
 P11A P 0.62342(12) 0.28696(18) 0.73214(9) 0.0446(4) Uani 0.498(2) 1 d D U P B
 1
 N12A N 0.6543(4) 0.3921(4) 0.7588(3) 0.0555(12) Uani 0.498(2) 1 d D U P B 1
 C13A C 0.5889(5) 0.4765(5) 0.7527(4) 0.0575(14) Uani 0.498(2) 1 d D U P B 1
 H13A H 0.597606 0.513237 0.798852 0.069 Uiso 0.498(2) 1 calc R U P B 1
 H13B H 0.517643 0.457066 0.755012 0.069 Uiso 0.498(2) 1 calc R U P B 1
 C14A C 0.6065(7) 0.5393(6) 0.6805(5) 0.076(2) Uani 0.498(2) 1 d D U P B 1
 H14A H 0.559212 0.592852 0.682526 0.113 Uiso 0.498(2) 1 calc R U P B 1
 H14B H 0.676071 0.561048 0.678111 0.113 Uiso 0.498(2) 1 calc R U P B 1
 H14C H 0.595850 0.504696 0.634130 0.113 Uiso 0.498(2) 1 calc R U P B 1
 C15A C 0.7557(5) 0.4085(6) 0.7848(5) 0.0653(18) Uani 0.498(2) 1 d D U P B 1
 H15A H 0.785689 0.461200 0.753180 0.078 Uiso 0.498(2) 1 calc R U P B 1
 H15B H 0.799550 0.352515 0.776608 0.078 Uiso 0.498(2) 1 calc R U P B 1
 C16A C 0.7511(10) 0.4302(8) 0.8703(6) 0.072(3) Uani 0.498(2) 1 d D U P B 1
 H16A H 0.819451 0.440876 0.886343 0.108 Uiso 0.498(2) 1 calc R U P B 1
 H16B H 0.708510 0.486148 0.878231 0.108 Uiso 0.498(2) 1 calc R U P B 1
 H16C H 0.722353 0.377604 0.901628 0.108 Uiso 0.498(2) 1 calc R U P B 1
 N17A N 0.7065(11) 0.2617(7) 0.6600(7) 0.060(2) Uani 0.498(2) 1 d D U P B 1
 C18A C 0.7380(9) 0.3306(9) 0.6004(6) 0.094(3) Uani 0.498(2) 1 d D U P B 1
 H18A H 0.699235 0.389123 0.610093 0.113 Uiso 0.498(2) 1 calc R U P B 1
 H18B H 0.718745 0.309373 0.549466 0.113 Uiso 0.498(2) 1 calc R U P B 1
 C19A C 0.8474(10) 0.3522(14) 0.5934(8) 0.118(5) Uani 0.498(2) 1 d D U P B 1
 H19A H 0.859474 0.399645 0.551228 0.177 Uiso 0.498(2) 1 calc R U P B 1
 H19B H 0.867626 0.375634 0.642663 0.177 Uiso 0.498(2) 1 calc R U P B 1
 H19C H 0.887209 0.295586 0.581810 0.177 Uiso 0.498(2) 1 calc R U P B 1
 C20A C 0.7124(7) 0.1618(7) 0.6380(6) 0.081(2) Uani 0.498(2) 1 d D U P B 1
 H20A H 0.679329 0.123493 0.681117 0.098 Uiso 0.498(2) 1 calc R U P B 1
 H20B H 0.672702 0.156290 0.591414 0.098 Uiso 0.498(2) 1 calc R U P B 1
 C21A C 0.8162(9) 0.1213(10) 0.6210(9) 0.104(4) Uani 0.498(2) 1 d D U P B 1
 H21A H 0.811162 0.056310 0.607386 0.156 Uiso 0.498(2) 1 calc R U P B 1
 H21B H 0.849291 0.156989 0.577162 0.156 Uiso 0.498(2) 1 calc R U P B 1
 H21C H 0.855939 0.124088 0.667148 0.156 Uiso 0.498(2) 1 calc R U P B 1
 N22A N 0.6451(4) 0.2060(4) 0.8010(3) 0.0506(11) Uani 0.498(2) 1 d D U P B 1
 C23A C 0.7499(5) 0.1754(5) 0.8205(5) 0.0638(16) Uani 0.498(2) 1 d D U P B 1
 H23A H 0.768603 0.206684 0.867490 0.077 Uiso 0.498(2) 1 calc R U P B 1
 H23B H 0.797892 0.194526 0.776832 0.077 Uiso 0.498(2) 1 calc R U P B 1
 C24A C 0.7586(14) 0.0710(10) 0.8355(12) 0.076(4) Uani 0.498(2) 1 d D U P B 1
 H24A H 0.828052 0.053454 0.848111 0.115 Uiso 0.498(2) 1 calc R U P B 1
 H24B H 0.712049 0.052084 0.879392 0.115 Uiso 0.498(2) 1 calc R U P B 1
 H24C H 0.741319 0.039934 0.788793 0.115 Uiso 0.498(2) 1 calc R U P B 1
 C25A C 0.5680(5) 0.1798(5) 0.8605(3) 0.0536(13) Uani 0.498(2) 1 d D U P B 1
 H25A H 0.567376 0.110998 0.866410 0.064 Uiso 0.498(2) 1 calc R U P B 1
 H25B H 0.501326 0.201547 0.842374 0.064 Uiso 0.498(2) 1 calc R U P B 1
 C26A C 0.5812(13) 0.2179(8) 0.9397(7) 0.059(3) Uani 0.498(2) 1 d D U P B 1
 H26A H 0.526168 0.196935 0.976169 0.089 Uiso 0.498(2) 1 calc R U P B 1
 H26B H 0.646148 0.195375 0.959067 0.089 Uiso 0.498(2) 1 calc R U P B 1
 H26C H 0.579968 0.286102 0.934983 0.089 Uiso 0.498(2) 1 calc R U P B 1
 P27A P 0.32930(17) 0.06859(10) 0.74329(12) 0.0460(4) Uani 0.498(2) 1 d D U P B
 1
 N28A N 0.4092(5) -0.0208(4) 0.7438(5) 0.0741(18) Uani 0.498(2) 1 d D U P B 1
 C29A C 0.5171(6) -0.0136(5) 0.7296(6) 0.073(2) Uani 0.498(2) 1 d D U P B 1
 H29A H 0.550106 -0.045673 0.774188 0.087 Uiso 0.498(2) 1 calc R U P B 1
 H29B H 0.533589 0.053010 0.729629 0.087 Uiso 0.498(2) 1 calc R U P B 1
 C30A C 0.5639(9) -0.0520(8) 0.6558(7) 0.096(3) Uani 0.498(2) 1 d D U P B 1
 H30A H 0.636961 -0.042832 0.653345 0.144 Uiso 0.498(2) 1 calc R U P B 1
 H30B H 0.550838 -0.118707 0.655396 0.144 Uiso 0.498(2) 1 calc R U P B 1
 H30C H 0.534251 -0.019604 0.610648 0.144 Uiso 0.498(2) 1 calc R U P B 1
 C31A C 0.3701(9) -0.1164(5) 0.7583(8) 0.096(3) Uani 0.498(2) 1 d D U P B 1
 H31A H 0.295340 -0.112805 0.758351 0.115 Uiso 0.498(2) 1 calc R U P B 1
 H31B H 0.394640 -0.154756 0.714514 0.115 Uiso 0.498(2) 1 calc R U P B 1
 C32A C 0.3997(11) -0.1639(9) 0.8323(10) 0.104(4) Uani 0.498(2) 1 d D U P B 1
 H32A H 0.370975 -0.226045 0.837309 0.156 Uiso 0.498(2) 1 calc R U P B 1
 H32B H 0.473546 -0.169553 0.832336 0.156 Uiso 0.498(2) 1 calc R U P B 1
 H32C H 0.374063 -0.127525 0.876254 0.156 Uiso 0.498(2) 1 calc R U P B 1
 N33A N 0.2546(5) 0.0707(4) 0.8239(4) 0.0588(13) Uani 0.498(2) 1 d D U P B 1
 C34A C 0.2916(6) 0.1162(5) 0.8902(4) 0.0605(15) Uani 0.498(2) 1 d D U P B 1
 H34A H 0.233118 0.143476 0.920287 0.073 Uiso 0.498(2) 1 calc R U P B 1
 H34B H 0.334901 0.168087 0.870266 0.073 Uiso 0.498(2) 1 calc R U P B 1
 C35A C 0.350(2) 0.0541(16) 0.9438(10) 0.088(5) Uani 0.498(2) 1 d D U P B 1
 H35A H 0.372371 0.089804 0.986573 0.132 Uiso 0.498(2) 1 calc R U P B 1
 H35B H 0.307701 0.003356 0.965181 0.132 Uiso 0.498(2) 1 calc R U P B 1
 H35C H 0.409663 0.028011 0.915072 0.132 Uiso 0.498(2) 1 calc R U P B 1
 C36A C 0.1775(8) 0.0011(6) 0.8413(6) 0.074(2) Uani 0.498(2) 1 d D U P B 1
 H36A H 0.206294 -0.049932 0.874692 0.089 Uiso 0.498(2) 1 calc R U P B 1
 H36B H 0.160627 -0.025618 0.791775 0.089 Uiso 0.498(2) 1 calc R U P B 1
 C37A C 0.0794(11) 0.0379(9) 0.8822(10) 0.101(4) Uani 0.498(2) 1 d D U P B 1
 H37A H 0.032093 -0.013058 0.891554 0.151 Uiso 0.498(2) 1 calc R U P B 1
 H37B H 0.094681 0.062882 0.932060 0.151 Uiso 0.498(2) 1 calc R U P B 1
 H37C H 0.048924 0.087244 0.848980 0.151 Uiso 0.498(2) 1 calc R U P B 1
 N38A N 0.2496(8) 0.0517(8) 0.6722(6) 0.071(3) Uani 0.498(2) 1 d D U P B 1
 C39A C 0.2819(10) 0.0060(10) 0.5988(7) 0.109(4) Uani 0.498(2) 1 d D U P B 1
 H39A H 0.353450 -0.015187 0.601391 0.131 Uiso 0.498(2) 1 calc R U P B 1
 H39B H 0.277578 0.052279 0.554344 0.131 Uiso 0.498(2) 1 calc R U P B 1
 C40A C 0.2189(14) -0.0758(13) 0.5841(10) 0.141(6) Uani 0.498(2) 1 d D U P B
 1
 H40A H 0.243368 -0.103099 0.535170 0.211 Uiso 0.498(2) 1 calc R U P B 1
 H40B H 0.224022 -0.122611 0.627230 0.211 Uiso 0.498(2) 1 calc R U P B 1
 H40C H 0.148116 -0.055114 0.580161 0.211 Uiso 0.498(2) 1 calc R U P B 1
 C41A C 0.1667(7) 0.1210(7) 0.6618(8) 0.092(3) Uani 0.498(2) 1 d D U P B 1
 H41A H 0.182757 0.158806 0.613171 0.111 Uiso 0.498(2) 1 calc R U P B 1
 H41B H 0.166123 0.163369 0.705464 0.111 Uiso 0.498(2) 1 calc R U P B 1
 C42A C 0.0614(9) 0.0858(11) 0.6577(11) 0.124(5) Uani 0.498(2) 1 d D U P B 1
 H42A H 0.013911 0.138704 0.650738 0.186 Uiso 0.498(2) 1 calc R U P B 1
 H42B H 0.059289 0.045617 0.613475 0.186 Uiso 0.498(2) 1 calc R U P B 1
 H42C H 0.042583 0.050200 0.706172 0.186 Uiso 0.498(2) 1 calc R U P B 1
 P43A P 0.26902(18) 0.41204(14) 0.78531(17) 0.0609(5) Uani 0.498(2) 1 d . U P B
 1
 N44A N 0.2433(5) 0.4938(4) 0.7127(5) 0.0680(16) Uani 0.498(2) 1 d . U P B 1
 C45A C 0.3285(9) 0.5394(7) 0.6813(10) 0.084(3) Uani 0.498(2) 1 d . U P B 1
 H45A H 0.351610 0.510629 0.632087 0.100 Uiso 0.498(2) 1 calc R U P B 1
 H45B H 0.383293 0.530064 0.718075 0.100 Uiso 0.498(2) 1 calc R U P B 1
 C46A C 0.3111(11) 0.6419(9) 0.6651(12) 0.117(5) Uani 0.498(2) 1 d . U P B 1
 H46A H 0.373865 0.669420 0.643177 0.175 Uiso 0.498(2) 1 calc R U P B 1
 H46B H 0.258164 0.651826 0.627658 0.175 Uiso 0.498(2) 1 calc R U P B 1
 H46C H 0.289883 0.671283 0.713742 0.175 Uiso 0.498(2) 1 calc R U P B 1
 C47A C 0.1444(8) 0.4968(8) 0.6814(8) 0.090(3) Uani 0.498(2) 1 d . U P B 1
 H47A H 0.097378 0.471147 0.723306 0.108 Uiso 0.498(2) 1 calc R U P B 1
 H47B H 0.125145 0.563536 0.673398 0.108 Uiso 0.498(2) 1 calc R U P B 1
 C48A C 0.126(3) 0.4610(16) 0.6242(15) 0.163(9) Uani 0.498(2) 1 d . U P B 1
 H48A H 0.054313 0.472205 0.614158 0.245 Uiso 0.498(2) 1 calc R U P B 1
 H48B H 0.167891 0.487097 0.580164 0.245 Uiso 0.498(2) 1 calc R U P B 1
 H48C H 0.139876 0.393883 0.630518 0.245 Uiso 0.498(2) 1 calc R U P B 1
 N49A N 0.1565(6) 0.3911(6) 0.8296(6) 0.084(2) Uani 0.498(2) 1 d . U P B 1
 C50A C 0.1096(7) 0.2976(7) 0.8355(7) 0.082(2) Uani 0.498(2) 1 d . U P B 1
 H50A H 0.159960 0.250689 0.816485 0.098 Uiso 0.498(2) 1 calc R U P B 1
 H50B H 0.091477 0.281039 0.890998 0.098 Uiso 0.498(2) 1 calc R U P B 1
 C51A C 0.0185(8) 0.2938(10) 0.7905(12) 0.121(5) Uani 0.498(2) 1 d . U P B 1
 H51A H -0.008699 0.231058 0.796623 0.182 Uiso 0.498(2) 1 calc R U P B 1
 H51B H -0.032469 0.339015 0.809795 0.182 Uiso 0.498(2) 1 calc R U P B 1
 H51C H 0.036061 0.308644 0.735230 0.182 Uiso 0.498(2) 1 calc R U P B 1
 C52A C 0.0947(11) 0.4651(10) 0.8676(12) 0.124(4) Uani 0.498(2) 1 d . U P B 1
 H52A H 0.125751 0.525581 0.852526 0.148 Uiso 0.498(2) 1 calc R U P B 1
 H52B H 0.026869 0.466619 0.846057 0.148 Uiso 0.498(2) 1 calc R U P B 1
 C53A C 0.0817(13) 0.4584(11) 0.9489(12) 0.140(6) Uani 0.498(2) 1 d . U P B 1
 H53A H 0.039683 0.511101 0.966882 0.210 Uiso 0.498(2) 1 calc R U P B 1
 H53B H 0.048564 0.400027 0.965237 0.210 Uiso 0.498(2) 1 calc R U P B 1
 H53C H 0.147841 0.459224 0.971733 0.210 Uiso 0.498(2) 1 calc R U P B 1
 N54A N 0.3401(11) 0.4603(9) 0.8433(7) 0.071(2) Uani 0.498(2) 1 d . U P B 1
 C55A C 0.3223(19) 0.5630(11) 0.8656(11) 0.096(5) Uani 0.498(2) 1 d . U P B 1
 H55A H 0.285904 0.596339 0.823312 0.115 Uiso 0.498(2) 1 calc R U P B 1
 H55B H 0.276812 0.563225 0.913291 0.115 Uiso 0.498(2) 1 calc R U P B 1
 C56A C 0.4091(16) 0.6151(11) 0.8793(10) 0.128(5) Uani 0.498(2) 1 d . U P B 1
 H56A H 0.387689 0.678295 0.892804 0.192 Uiso 0.498(2) 1 calc R U P B 1
 H56B H 0.444950 0.584680 0.922435 0.192 Uiso 0.498(2) 1 calc R U P B 1
 H56C H 0.454080 0.617932 0.832083 0.192 Uiso 0.498(2) 1 calc R U P B 1
 C57A C 0.4046(7) 0.4021(6) 0.8962(5) 0.0691(18) Uani 0.498(2) 1 d . U P B 1
 H57A H 0.461271 0.439840 0.910711 0.083 Uiso 0.498(2) 1 calc R U P B 1
 H57B H 0.433937 0.349021 0.867286 0.083 Uiso 0.498(2) 1 calc R U P B 1
 C58A C 0.3504(10) 0.3648(8) 0.9693(6) 0.090(3) Uani 0.498(2) 1 d . U P B 1
 H58A H 0.397727 0.327493 1.000669 0.134 Uiso 0.498(2) 1 calc R U P B 1
 H58B H 0.322590 0.416672 0.999295 0.134 Uiso 0.498(2) 1 calc R U P B 1
 H58C H 0.295208 0.325695 0.955794 0.134 Uiso 0.498(2) 1 calc R U P B 1
 N3B N 0.3570(4) 0.2895(6) 0.6191(3) 0.0523(12) Uani 0.502(2) 1 d . U P B 2
 H3B H 0.296811 0.317147 0.620664 0.063 Uiso 0.502(2) 1 calc R U P B 2
 N8B N 0.5103(4) 0.2973(4) 0.7121(3) 0.0525(12) Uani 0.502(2) 1 d . U P B 2
 N9B N 0.3957(4) 0.1559(3) 0.7310(3) 0.0447(10) Uani 0.502(2) 1 d . U P B 2
 N10B N 0.3179(5) 0.3159(4) 0.7647(3) 0.0538(12) Uani 0.502(2) 1 d . U P B 2
 P11B P 0.62374(12) 0.2359(2) 0.72686(9) 0.0475(4) Uani 0.502(2) 1 d D U P B
 2
 N12B N 0.7054(12) 0.2877(7) 0.6617(7) 0.072(3) Uani 0.502(2) 1 d D U P B 2
 C13B C 0.6897(8) 0.3855(7) 0.6387(6) 0.088(3) Uani 0.502(2) 1 d D U P B 2
 H13C H 0.640262 0.412706 0.677101 0.105 Uiso 0.502(2) 1 calc R U P B 2
 H13D H 0.658043 0.388939 0.587723 0.105 Uiso 0.502(2) 1 calc R U P B 2
 C14B C 0.7788(13) 0.4449(13) 0.6316(8) 0.128(5) Uani 0.502(2) 1 d D U P B 2
 H14D H 0.757925 0.508648 0.615851 0.192 Uiso 0.502(2) 1 calc R U P B 2
 H14E H 0.809962 0.444616 0.682056 0.192 Uiso 0.502(2) 1 calc R U P B 2
 H14F H 0.827820 0.420747 0.592297 0.192 Uiso 0.502(2) 1 calc R U P B 2
 C15B C 0.7535(9) 0.2277(10) 0.5999(6) 0.100(3) Uani 0.502(2) 1 d D U P B 2
 H15C H 0.731861 0.162899 0.610901 0.120 Uiso 0.502(2) 1 calc R U P B 2
 H15D H 0.727948 0.249221 0.548770 0.120 Uiso 0.502(2) 1 calc R U P B 2
 C16B C 0.8645(11) 0.228(2) 0.5939(12) 0.190(10) Uani 0.502(2) 1 d D U P B 2
 H16D H 0.889836 0.187609 0.552582 0.285 Uiso 0.502(2) 1 calc R U P B 2
 H16E H 0.886956 0.291704 0.581507 0.285 Uiso 0.502(2) 1 calc R U P B 2
 H16F H 0.890876 0.205237 0.643743 0.285 Uiso 0.502(2) 1 calc R U P B 2
 N17B N 0.6351(3) 0.2993(4) 0.8034(2) 0.0425(10) Uani 0.502(2) 1 d D U P B 2
 C18B C 0.5502(4) 0.3023(4) 0.8626(3) 0.0449(11) Uani 0.502(2) 1 d D U P B 2
 H18C H 0.490197 0.276243 0.840713 0.054 Uiso 0.502(2) 1 calc R U P B 2
 H18D H 0.533739 0.368166 0.873271 0.054 Uiso 0.502(2) 1 calc R U P B 2
 C19B C 0.5693(14) 0.2510(11) 0.9374(7) 0.071(4) Uani 0.502(2) 1 d D U P B 2
 H19D H 0.509439 0.256472 0.973231 0.106 Uiso 0.502(2) 1 calc R U P B 2
 H19E H 0.583722 0.185146 0.928017 0.106 Uiso 0.502(2) 1 calc R U P B 2
 H19F H 0.627349 0.277249 0.960638 0.106 Uiso 0.502(2) 1 calc R U P B 2
 C20B C 0.7317(5) 0.3320(6) 0.8288(4) 0.0604(16) Uani 0.502(2) 1 d D U P B 2
 H20C H 0.784672 0.324928 0.786402 0.073 Uiso 0.502(2) 1 calc R U P B 2
 H20D H 0.752329 0.293180 0.874756 0.073 Uiso 0.502(2) 1 calc R U P B 2
 C21B C 0.7228(10) 0.4335(8) 0.8498(7) 0.078(3) Uani 0.502(2) 1 d D U P B 2
 H21D H 0.787966 0.453345 0.866462 0.117 Uiso 0.502(2) 1 calc R U P B 2
 H21E H 0.703462 0.472090 0.804090 0.117 Uiso 0.502(2) 1 calc R U P B 2
 H21F H 0.671152 0.440374 0.892354 0.117 Uiso 0.502(2) 1 calc R U P B 2
 N22B N 0.6676(4) 0.1285(4) 0.7426(4) 0.0636(14) Uani 0.502(2) 1 d D U P B 2
 C23B C 0.6115(7) 0.0449(6) 0.7261(5) 0.073(2) Uani 0.502(2) 1 d D U P B 2
 H23C H 0.538398 0.061556 0.727983 0.088 Uiso 0.502(2) 1 calc R U P B 2
 H23D H 0.622447 -0.003045 0.768439 0.088 Uiso 0.502(2) 1 calc R U P B 2
 C24B C 0.6391(11) 0.0020(9) 0.6489(7) 0.104(4) Uani 0.502(2) 1 d D U P B 2
 H24D H 0.597859 -0.052571 0.643829 0.156 Uiso 0.502(2) 1 calc R U P B 2
 H24E H 0.626510 0.047823 0.606086 0.156 Uiso 0.502(2) 1 calc R U P B 2
 H24F H 0.710808 -0.016968 0.646662 0.156 Uiso 0.502(2) 1 calc R U P B 2
 C25B C 0.7667(6) 0.1059(7) 0.7729(6) 0.075(2) Uani 0.502(2) 1 d D U P B 2
 H25C H 0.807122 0.162870 0.767494 0.090 Uiso 0.502(2) 1 calc R U P B 2
 H25D H 0.801058 0.059393 0.739293 0.090 Uiso 0.502(2) 1 calc R U P B 2
 C26B C 0.7686(19) 0.0690(14) 0.8556(10) 0.091(6) Uani 0.502(2) 1 d D U P B 2
 H26D H 0.838753 0.056485 0.869039 0.137 Uiso 0.502(2) 1 calc R U P B 2
 H26E H 0.737152 0.114990 0.890100 0.137 Uiso 0.502(2) 1 calc R U P B 2
 H26F H 0.731065 0.011125 0.861793 0.137 Uiso 0.502(2) 1 calc R U P B 2
 P27B P 0.2817(2) 0.08364(15) 0.76548(17) 0.0649(6) Uani 0.502(2) 1 d D U P B
 2
 N28B N 0.2579(9) 0.0249(10) 0.6893(7) 0.091(3) Uani 0.502(2) 1 d D U P B 2
 C29B C 0.1574(9) 0.0161(9) 0.6604(8) 0.113(3) Uani 0.502(2) 1 d D U P B 2
 H29C H 0.105847 0.030545 0.702355 0.135 Uiso 0.502(2) 1 calc R U P B 2
 H29D H 0.148538 -0.048970 0.646435 0.135 Uiso 0.502(2) 1 calc R U P B 2
 C30B C 0.1413(16) 0.0801(16) 0.5907(10) 0.150(6) Uani 0.502(2) 1 d D U P B 2
 H30D H 0.073205 0.072375 0.572902 0.225 Uiso 0.502(2) 1 calc R U P B 2
 H30E H 0.148801 0.144615 0.604636 0.225 Uiso 0.502(2) 1 calc R U P B 2
 H30F H 0.191465 0.065151 0.548752 0.225 Uiso 0.502(2) 1 calc R U P B 2
 C31B C 0.3460(9) -0.0083(9) 0.6412(9) 0.104(3) Uani 0.502(2) 1 d D U P B 2
 H31C H 0.406644 -0.009746 0.672445 0.125 Uiso 0.502(2) 1 calc R U P B 2
 H31D H 0.358035 0.036245 0.595956 0.125 Uiso 0.502(2) 1 calc R U P B 2
 C32B C 0.3322(18) -0.1026(14) 0.6123(17) 0.191(10) Uani 0.502(2) 1 d D U P B
 2
 H32D H 0.392525 -0.121432 0.580727 0.287 Uiso 0.502(2) 1 calc R U P B 2
 H32E H 0.321743 -0.147258 0.656782 0.287 Uiso 0.502(2) 1 calc R U P B 2
 H32F H 0.273127 -0.101261 0.580283 0.287 Uiso 0.502(2) 1 calc R U P B 2
 N33B N 0.3568(6) 0.0168(4) 0.8219(4) 0.0774(18) Uani 0.502(2) 1 d D U P B 2
 C34B C 0.4161(9) 0.0572(8) 0.8799(5) 0.091(3) Uani 0.502(2) 1 d D U P B 2
 H34C H 0.435551 0.120417 0.860311 0.109 Uiso 0.502(2) 1 calc R U P B 2
 H34D H 0.479146 0.019253 0.885254 0.109 Uiso 0.502(2) 1 calc R U P B 2
 C35B C 0.3647(19) 0.0640(19) 0.9580(9) 0.099(7) Uani 0.502(2) 1 d D U P B 2
 H35D H 0.410058 0.091882 0.992969 0.148 Uiso 0.502(2) 1 calc R U P B 2
 H35E H 0.303203 0.103079 0.953952 0.148 Uiso 0.502(2) 1 calc R U P B 2
 H35F H 0.346897 0.001686 0.978952 0.148 Uiso 0.502(2) 1 calc R U P B 2
 C36B C 0.3477(11) -0.0866(6) 0.8315(9) 0.122(4) Uani 0.502(2) 1 d D U P B 2
 H36C H 0.311041 -0.108535 0.787560 0.147 Uiso 0.502(2) 1 calc R U P B 2
 H36D H 0.307059 -0.101927 0.880331 0.147 Uiso 0.502(2) 1 calc R U P B 2
 C37B C 0.4492(16) -0.1378(13) 0.8343(18) 0.177(10) Uani 0.502(2) 1 d D U P B
 2
 H37D H 0.438717 -0.204990 0.840653 0.265 Uiso 0.502(2) 1 calc R U P B 2
 H37E H 0.489305 -0.124118 0.785642 0.265 Uiso 0.502(2) 1 calc R U P B 2
 H37F H 0.485321 -0.117507 0.878457 0.265 Uiso 0.502(2) 1 calc R U P B 2
 N38B N 0.1724(6) 0.0976(5) 0.8167(6) 0.087(2) Uani 0.502(2) 1 d D U P B 2
 C39B C 0.1171(7) 0.1892(7) 0.8224(9) 0.097(3) Uani 0.502(2) 1 d D U P B 2
 H39C H 0.163215 0.239227 0.803074 0.117 Uiso 0.502(2) 1 calc R U P B 2
 H39D H 0.098558 0.199282 0.878022 0.117 Uiso 0.502(2) 1 calc R U P B 2
 C40B C 0.0217(11) 0.1974(12) 0.7767(15) 0.161(8) Uani 0.502(2) 1 d D U P B 2
 H40D H -0.010392 0.259006 0.783066 0.242 Uiso 0.502(2) 1 calc R U P B 2
 H40E H 0.039470 0.189246 0.721292 0.242 Uiso 0.502(2) 1 calc R U P B 2
 H40F H -0.025268 0.149250 0.796335 0.242 Uiso 0.502(2) 1 calc R U P B 2
 C41B C 0.1133(11) 0.0181(7) 0.8478(8) 0.096(3) Uani 0.502(2) 1 d D U P B 2
 H41C H 0.151132 -0.040087 0.835160 0.115 Uiso 0.502(2) 1 calc R U P B 2
 H41D H 0.048927 0.018588 0.821046 0.115 Uiso 0.502(2) 1 calc R U P B 2
 C42B C 0.0896(15) 0.0169(12) 0.9339(10) 0.131(6) Uani 0.502(2) 1 d D U P B 2
 H42D H 0.050204 -0.038006 0.950063 0.196 Uiso 0.502(2) 1 calc R U P B 2
 H42E H 0.152796 0.014586 0.961106 0.196 Uiso 0.502(2) 1 calc R U P B 2
 H42F H 0.050428 0.073355 0.946970 0.196 Uiso 0.502(2) 1 calc R U P B 2
 P43B P 0.30948(16) 0.43723(13) 0.75242(11) 0.0496(4) Uani 0.502(2) 1 d D U P B
 2
 N44B N 0.3592(7) 0.5310(7) 0.7105(6) 0.084(3) Uani 0.502(2) 1 d D U P B 2
 C45B C 0.4693(7) 0.5345(8) 0.7113(9) 0.104(3) Uani 0.502(2) 1 d D U P B 2
 H45C H 0.492514 0.490432 0.753149 0.124 Uiso 0.502(2) 1 calc R U P B 2
 H45D H 0.498949 0.512908 0.661061 0.124 Uiso 0.502(2) 1 calc R U P B 2
 C46B C 0.5083(9) 0.6262(9) 0.7235(8) 0.102(3) Uani 0.502(2) 1 d D U P B 2
 H46D H 0.582256 0.622129 0.723275 0.154 Uiso 0.502(2) 1 calc R U P B 2
 H46E H 0.487609 0.670233 0.681646 0.154 Uiso 0.502(2) 1 calc R U P B 2
 H46F H 0.481161 0.647710 0.773926 0.154 Uiso 0.502(2) 1 calc R U P B 2
 C47B C 0.3140(13) 0.5852(10) 0.6430(8) 0.116(4) Uani 0.502(2) 1 d D U P B 2
 H47C H 0.364066 0.585160 0.598092 0.140 Uiso 0.502(2) 1 calc R U P B 2
 H47D H 0.254326 0.551753 0.628043 0.140 Uiso 0.502(2) 1 calc R U P B 2
 C48B C 0.2826(14) 0.6814(10) 0.6560(11) 0.120(5) Uani 0.502(2) 1 d D U P B 2
 H48D H 0.254526 0.709615 0.608516 0.180 Uiso 0.502(2) 1 calc R U P B 2
 H48E H 0.231106 0.682843 0.699119 0.180 Uiso 0.502(2) 1 calc R U P B 2
 H48F H 0.341215 0.716362 0.669067 0.180 Uiso 0.502(2) 1 calc R U P B 2
 N49B N 0.1894(6) 0.4342(6) 0.7280(6) 0.093(2) Uani 0.502(2) 1 d D U P B 2
 C50B C 0.1555(8) 0.3813(7) 0.6639(6) 0.086(2) Uani 0.502(2) 1 d D U P B 2
 H50C H 0.211490 0.338824 0.646424 0.104 Uiso 0.502(2) 1 calc R U P B 2
 H50D H 0.098621 0.342315 0.684138 0.104 Uiso 0.502(2) 1 calc R U P B 2
 C51B C 0.1229(11) 0.4381(9) 0.5961(7) 0.088(3) Uani 0.502(2) 1 d D U P B 2
 H51D H 0.101718 0.397364 0.556390 0.131 Uiso 0.502(2) 1 calc R U P B 2
 H51E H 0.066109 0.479216 0.612229 0.131 Uiso 0.502(2) 1 calc R U P B 2
 H51F H 0.179210 0.475718 0.574437 0.131 Uiso 0.502(2) 1 calc R U P B 2
 C52B C 0.1151(8) 0.4992(9) 0.7675(11) 0.125(4) Uani 0.502(2) 1 d D U P B 2
 H52C H 0.094592 0.548477 0.728755 0.150 Uiso 0.502(2) 1 calc R U P B 2
 H52D H 0.149477 0.529704 0.808665 0.150 Uiso 0.502(2) 1 calc R U P B 2
 C53B C 0.0214(11) 0.4551(13) 0.8038(15) 0.170(9) Uani 0.502(2) 1 d D U P B 2
 H53D H -0.022402 0.502756 0.828120 0.256 Uiso 0.502(2) 1 calc R U P B 2
 H53E H -0.014762 0.426225 0.763479 0.256 Uiso 0.502(2) 1 calc R U P B 2
 H53F H 0.040255 0.407407 0.843581 0.256 Uiso 0.502(2) 1 calc R U P B 2
 N54B N 0.3128(11) 0.4451(8) 0.8475(6) 0.086(3) Uani 0.502(2) 1 d D U P B 2
 C55B C 0.3223(10) 0.5386(8) 0.8827(8) 0.068(3) Uani 0.502(2) 1 d D U P B 2
 H55C H 0.263843 0.548359 0.920107 0.082 Uiso 0.502(2) 1 calc R U P B 2
 H55D H 0.318280 0.587945 0.840531 0.082 Uiso 0.502(2) 1 calc R U P B 2
 C56B C 0.4192(11) 0.5502(14) 0.9247(9) 0.128(6) Uani 0.502(2) 1 d D U P B 2
 H56D H 0.418960 0.612406 0.945523 0.192 Uiso 0.502(2) 1 calc R U P B 2
 H56E H 0.423208 0.503012 0.967672 0.192 Uiso 0.502(2) 1 calc R U P B 2
 H56F H 0.477760 0.542681 0.887929 0.192 Uiso 0.502(2) 1 calc R U P B 2
 C57B C 0.2937(8) 0.3616(6) 0.8967(5) 0.080(2) Uani 0.502(2) 1 d D U P B 2
 H57C H 0.354811 0.346645 0.926080 0.096 Uiso 0.502(2) 1 calc R U P B 2
 H57D H 0.285132 0.309577 0.862275 0.096 Uiso 0.502(2) 1 calc R U P B 2
 C58B C 0.2048(11) 0.3640(12) 0.9540(8) 0.117(4) Uani 0.502(2) 1 d D U P B 2
 H58D H 0.200361 0.303874 0.983355 0.176 Uiso 0.502(2) 1 calc R U P B 2
 H58E H 0.212875 0.413411 0.990195 0.176 Uiso 0.502(2) 1 calc R U P B 2
 H58F H 0.142906 0.376189 0.926125 0.176 Uiso 0.502(2) 1 calc R U P B 2

loop_
  _atom_site_aniso_label
  _atom_site_aniso_U_11
  _atom_site_aniso_U_22
  _atom_site_aniso_U_33
  _atom_site_aniso_U_23
  _atom_site_aniso_U_13
  _atom_site_aniso_U_12
 P1 0.0498(5) 0.0559(5) 0.0615(5) -0.0056(3) -0.0148(4) -0.0048(3)
 F1 0.0557(12) 0.0905(15) 0.0740(14) -0.0258(11) -0.0007(10) 0.0010(11)
 C1 0.0540(18) 0.0592(15) 0.0541(16) -0.0124(12) -0.0051(14) -0.0061(13)
 F2 0.0492(12) 0.1218(19) 0.0546(11) -0.0181(11) -0.0069(9) 0.0119(12)
 C2 0.0532(18) 0.0745(19) 0.0461(16) -0.0109(13) -0.0051(13) -0.0048(14)
 C3 0.057(2) 0.102(3) 0.0497(18) -0.0124(18) -0.0072(16) -0.0051(19)
 C4 0.071(3) 0.093(3) 0.068(2) 0.008(2) -0.026(2) -0.011(2)
 C5 0.086(3) 0.145(5) 0.068(3) -0.021(3) -0.028(3) 0.004(3)
 F6 0.0689(14) 0.0857(14) 0.0633(12) 0.0008(10) -0.0154(10) -0.0207(11)
 C6 0.0532(19) 0.0559(16) 0.083(2) -0.0041(15) -0.0176(17) -0.0072(14)
 C7 0.049(2) 0.099(3) 0.091(3) 0.000(2) -0.008(2) -0.003(2)
 F7 0.0770(15) 0.0508(10) 0.0957(17) -0.0054(10) -0.0206(13) 0.0010(9)
 F8 0.0639(13) 0.0724(12) 0.0658(12) -0.0196(9) -0.0183(10) 0.0085(10)
 F9 0.104(2) 0.126(3) 0.099(2) 0.0396(19) -0.0351(18) -0.032(2)
 F10 0.0666(15) 0.1028(17) 0.0840(16) 0.0036(13) -0.0352(13) -0.0066(13)
 F11 0.123(3) 0.139(3) 0.093(2) -0.042(2) -0.031(2) 0.000(2)
 F12 0.108(3) 0.243(5) 0.0644(17) -0.003(2) -0.0320(18) -0.019(3)
 F13 0.085(2) 0.215(5) 0.0709(18) -0.020(2) -0.0140(15) 0.007(3)
 F14 0.0732(15) 0.0698(12) 0.0955(17) -0.0142(11) -0.0287(13) -0.0179(11)
 F15 0.0689(14) 0.0680(12) 0.0808(15) 0.0037(10) -0.0169(11) -0.0147(10)
 F16 0.0616(16) 0.111(2) 0.112(2) -0.0203(17) 0.0084(15) 0.0072(14)
 F17 0.0607(17) 0.140(3) 0.129(3) -0.006(2) -0.0058(16) -0.0363(18)
 F18 0.0603(16) 0.142(3) 0.120(3) 0.011(2) -0.0156(16) 0.0252(17)
 F3 0.081(4) 0.176(8) 0.060(3) 0.008(4) -0.024(3) -0.051(5)
 F4 0.076(3) 0.145(6) 0.051(2) -0.026(3) 0.0026(19) 0.002(4)
 F5 0.114(6) 0.118(4) 0.066(3) 0.007(2) -0.022(3) 0.007(3)
 F19 0.164(18) 0.110(7) 0.085(7) -0.035(6) -0.045(9) -0.016(8)
 F20 0.127(11) 0.176(16) 0.053(5) -0.001(7) -0.003(5) -0.073(12)
 F21 0.074(8) 0.199(19) 0.070(6) -0.056(9) -0.031(6) 0.057(11)
 P2 0.0320(4) 0.0529(4) 0.0411(4) 0.0012(3) -0.0075(3) -0.0042(3)
 C4B 0.056(2) 0.095(2) 0.0377(15) 0.0040(14) -0.0065(14) -0.0112(17)
 C5B 0.149(7) 0.155(7) 0.159(7) -0.080(6) -0.082(6) 0.066(6)
 C6B 0.237(11) 0.116(5) 0.071(3) 0.009(3) -0.052(5) -0.064(6)
 C7B 0.075(3) 0.205(7) 0.055(2) 0.024(3) -0.025(2) -0.016(4)
 N3A 0.056(3) 0.057(3) 0.043(3) 0.000(2) -0.011(2) -0.018(3)
 N8A 0.032(2) 0.099(5) 0.048(3) -0.027(3) -0.010(2) 0.020(3)
 N9A 0.072(4) 0.070(3) 0.043(3) -0.014(2) -0.003(3) -0.025(3)
 N10A 0.063(3) 0.051(2) 0.045(3) -0.005(2) 0.010(2) 0.016(2)
 P11A 0.0307(8) 0.0664(11) 0.0375(8) -0.0029(7) -0.0029(5) -0.0129(7)
 N12A 0.040(3) 0.075(3) 0.053(3) -0.006(2) -0.006(2) -0.012(2)
 C13A 0.049(3) 0.065(3) 0.058(3) 0.000(3) -0.001(3) -0.013(3)
 C14A 0.078(5) 0.085(5) 0.066(4) 0.017(4) -0.024(4) -0.034(4)
 C15A 0.047(3) 0.089(5) 0.063(4) -0.010(3) -0.013(3) -0.017(3)
 C16A 0.096(8) 0.076(4) 0.049(5) -0.004(3) -0.033(5) -0.018(5)
 N17A 0.033(4) 0.098(5) 0.049(4) -0.016(3) 0.011(3) -0.007(4)
 C18A 0.089(6) 0.124(7) 0.067(5) 0.005(5) 0.019(5) -0.007(6)
 C19A 0.096(8) 0.169(13) 0.087(7) 0.001(8) 0.027(6) -0.035(8)
 C20A 0.062(5) 0.118(6) 0.064(5) -0.029(4) 0.024(4) -0.009(4)
 C21A 0.077(6) 0.114(8) 0.120(9) -0.037(7) 0.031(6) -0.002(6)
 N22A 0.044(3) 0.065(3) 0.044(2) -0.009(2) -0.0076(19) -0.007(2)
 C23A 0.043(3) 0.080(4) 0.069(4) -0.002(3) -0.011(3) -0.003(3)
 C24A 0.053(5) 0.080(6) 0.097(11) -0.002(6) -0.015(7) 0.011(4)
 C25A 0.054(3) 0.067(3) 0.040(3) 0.002(2) -0.004(2) -0.010(3)
 C26A 0.063(7) 0.076(7) 0.041(4) -0.007(4) 0.001(4) -0.015(5)
 P27A 0.0395(9) 0.0411(7) 0.0580(10) -0.0125(6) 0.0027(8) -0.0066(6)
 N28A 0.072(4) 0.045(3) 0.106(5) -0.013(3) 0.003(3) 0.000(2)
 C29A 0.067(4) 0.053(3) 0.101(6) -0.026(3) -0.005(4) -0.002(3)
 C30A 0.090(7) 0.086(6) 0.115(8) -0.042(6) -0.006(6) 0.015(5)
 C31A 0.093(7) 0.046(3) 0.149(8) -0.026(4) 0.024(6) -0.016(4)
 C32A 0.075(7) 0.077(7) 0.157(10) 0.005(6) 0.023(7) -0.008(5)
 N33A 0.059(3) 0.051(3) 0.067(4) -0.013(2) 0.006(3) -0.010(2)
 C34A 0.058(4) 0.060(3) 0.064(4) -0.014(3) 0.006(3) -0.015(3)
 C35A 0.100(9) 0.089(7) 0.077(8) 0.000(6) -0.013(7) -0.026(6)
 C36A 0.064(5) 0.063(4) 0.097(6) -0.020(4) 0.015(4) -0.027(4)
 C37A 0.109(9) 0.079(6) 0.111(10) -0.023(6) 0.054(8) -0.028(6)
 N38A 0.061(4) 0.075(6) 0.081(5) -0.029(4) -0.011(4) -0.012(3)
 C39A 0.097(7) 0.139(9) 0.098(7) -0.059(7) -0.016(6) -0.015(6)
 C40A 0.136(12) 0.171(13) 0.127(11) -0.097(11) -0.006(9) -0.029(10)
 C41A 0.068(5) 0.093(6) 0.119(8) -0.010(5) -0.027(5) -0.008(4)
 C42A 0.076(6) 0.130(10) 0.164(13) 0.053(10) -0.029(8) -0.023(6)
 P43A 0.0465(10) 0.0513(9) 0.0857(15) -0.0170(9) -0.0011(10) 0.0057(8)
 N44A 0.039(3) 0.045(2) 0.118(5) -0.008(3) 0.008(3) 0.009(2)
 C45A 0.062(5) 0.058(4) 0.128(10) -0.011(5) 0.016(6) 0.017(4)
 C46A 0.087(8) 0.061(5) 0.200(15) -0.023(7) 0.004(8) 0.028(5)
 C47A 0.063(5) 0.098(6) 0.109(7) -0.001(5) -0.019(5) 0.020(4)
 C48A 0.23(2) 0.115(13) 0.155(15) -0.026(10) -0.064(14) -0.016(14)
 N49A 0.062(4) 0.075(4) 0.116(6) -0.022(4) 0.010(4) 0.003(3)
 C50A 0.048(4) 0.076(4) 0.118(7) -0.006(4) 0.012(4) 0.003(3)
 C51A 0.045(5) 0.103(7) 0.219(16) -0.033(9) -0.018(7) 0.000(5)
 C52A 0.079(7) 0.106(7) 0.190(11) -0.079(8) 0.009(8) 0.010(6)
 C53A 0.097(9) 0.120(9) 0.196(12) -0.035(10) 0.088(10) -0.014(7)
 N54A 0.069(5) 0.068(4) 0.074(5) -0.022(3) 0.025(3) -0.009(3)
 C55A 0.127(9) 0.074(6) 0.090(10) -0.032(7) -0.007(8) 0.002(6)
 C56A 0.172(13) 0.103(8) 0.115(10) -0.046(8) 0.007(10) -0.052(9)
 C57A 0.068(5) 0.076(4) 0.063(4) -0.020(3) 0.018(3) -0.008(3)
 C58A 0.108(8) 0.094(6) 0.064(4) -0.023(4) 0.039(5) -0.015(5)
 N3B 0.038(3) 0.074(4) 0.046(3) 0.002(3) -0.015(2) -0.005(2)
 N8B 0.037(3) 0.069(3) 0.053(3) 0.004(2) -0.012(2) -0.017(2)
 N9B 0.039(2) 0.040(2) 0.054(3) -0.0017(18) -0.003(2) 0.0000(18)
 N10B 0.053(3) 0.054(2) 0.056(3) -0.010(2) -0.007(2) -0.005(2)
 P11B 0.0291(8) 0.0745(12) 0.0394(8) -0.0123(8) -0.0050(5) 0.0106(8)
 N12B 0.047(5) 0.126(6) 0.043(4) -0.004(4) 0.006(3) 0.021(5)
 C13B 0.068(5) 0.121(6) 0.069(5) -0.002(5) 0.030(4) 0.012(4)
 C14B 0.146(12) 0.163(12) 0.076(7) 0.019(7) -0.007(7) -0.049(10)
 C15B 0.094(7) 0.148(8) 0.053(4) -0.010(5) 0.020(4) 0.019(6)
 C16B 0.085(8) 0.37(3) 0.115(11) -0.071(16) 0.034(8) 0.042(13)
 N17B 0.027(2) 0.073(3) 0.0285(18) -0.0079(17) -0.0023(15) -0.0031(18)
 C18B 0.033(2) 0.065(3) 0.038(2) -0.007(2) -0.0003(19) -0.004(2)
 C19B 0.060(5) 0.109(11) 0.043(4) -0.003(5) -0.006(3) 0.011(7)
 C20B 0.036(3) 0.098(4) 0.049(3) 0.000(3) -0.012(2) -0.015(3)
 C21B 0.078(7) 0.098(6) 0.061(7) -0.004(5) -0.022(5) -0.032(5)
 N22B 0.039(3) 0.087(3) 0.065(3) -0.015(3) -0.005(2) 0.020(2)
 C23B 0.069(5) 0.076(4) 0.077(5) -0.027(4) -0.005(4) 0.017(3)
 C24B 0.112(9) 0.113(8) 0.089(6) -0.049(6) -0.012(6) 0.041(7)
 C25B 0.054(4) 0.095(5) 0.077(5) -0.011(4) -0.014(4) 0.024(4)
 C26B 0.100(12) 0.098(8) 0.076(7) -0.009(5) -0.021(6) 0.052(8)
 P27B 0.0606(14) 0.0542(10) 0.0807(17) -0.0146(9) 0.0055(12) -0.0147(10)
 N28B 0.089(6) 0.086(7) 0.102(7) -0.041(6) 0.012(5) -0.034(5)
 C29B 0.109(7) 0.114(7) 0.121(8) -0.035(6) -0.008(6) -0.047(6)
 C30B 0.140(14) 0.192(17) 0.114(11) 0.009(10) 0.019(9) -0.012(13)
 C31B 0.091(7) 0.104(7) 0.120(8) -0.038(6) 0.004(6) -0.013(6)
 C32B 0.156(17) 0.160(14) 0.26(2) -0.138(16) 0.056(17) -0.022(12)
 N33B 0.092(5) 0.058(3) 0.078(4) 0.004(3) 0.036(3) -0.014(3)
 C34B 0.091(7) 0.105(6) 0.072(5) 0.021(4) 0.017(4) -0.006(5)
 C35B 0.111(15) 0.120(13) 0.061(6) 0.006(7) 0.022(7) 0.002(11)
 C36B 0.140(10) 0.061(4) 0.155(11) 0.036(5) 0.051(8) -0.001(5)
 C37B 0.175(16) 0.083(9) 0.26(2) 0.021(12) 0.063(18) 0.049(11)
 N38B 0.080(5) 0.072(4) 0.110(6) -0.023(4) 0.015(4) -0.015(3)
 C39B 0.058(5) 0.080(5) 0.155(10) -0.027(6) 0.007(5) -0.014(4)
 C40B 0.070(7) 0.127(11) 0.30(2) -0.071(13) -0.052(10) 0.003(7)
 C41B 0.079(7) 0.080(5) 0.130(9) -0.032(6) 0.029(7) -0.024(5)
 C42B 0.126(12) 0.121(10) 0.142(10) -0.038(9) 0.076(11) -0.041(9)
 P43B 0.0407(9) 0.0520(8) 0.0544(9) -0.0016(7) 0.0052(7) 0.0092(7)
 N44B 0.063(5) 0.095(5) 0.094(6) -0.002(4) -0.013(4) 0.019(4)
 C45B 0.065(5) 0.095(6) 0.148(10) -0.013(6) 0.023(6) 0.009(4)
 C46B 0.080(7) 0.120(7) 0.109(8) 0.000(6) -0.023(6) 0.001(5)
 C47B 0.138(10) 0.087(7) 0.121(9) 0.015(6) -0.016(8) 0.027(7)
 C48B 0.117(12) 0.091(8) 0.148(13) 0.006(8) 0.005(9) 0.009(8)
 N49B 0.070(4) 0.078(4) 0.134(6) -0.025(4) -0.021(4) 0.025(4)
 C50B 0.061(5) 0.086(5) 0.113(7) -0.005(4) -0.012(5) -0.002(4)
 C51B 0.088(7) 0.079(6) 0.096(7) -0.011(5) -0.006(6) 0.007(5)
 C52B 0.068(5) 0.107(7) 0.206(12) -0.063(7) -0.030(6) 0.030(5)
 C53B 0.079(8) 0.155(13) 0.28(3) -0.068(15) 0.011(11) 0.024(8)
 N54B 0.110(9) 0.077(5) 0.068(5) -0.013(3) 0.010(5) 0.035(5)
 C55B 0.073(5) 0.072(6) 0.058(5) -0.012(4) 0.017(4) 0.015(5)
 C56B 0.125(10) 0.166(13) 0.101(9) -0.078(10) -0.029(8) 0.030(9)
 C57B 0.090(6) 0.087(5) 0.061(4) -0.003(3) 0.016(4) 0.017(4)
 C58B 0.109(10) 0.143(11) 0.096(8) -0.002(7) 0.031(7) -0.016(8)

_geom_special_details
;
 All esds (except the esd in the dihedral angle between two l.s. planes)
 are estimated using the full covariance matrix.  The cell esds are taken
 into account individually in the estimation of esds in distances, angles
 and torsion angles; correlations between esds in cell parameters are only
 used when they are defined by crystal symmetry.  An approximate (isotropic)
 treatment of cell esds is used for estimating esds involving l.s. planes.
;
loop_
  _geom_bond_atom_site_label_1
  _geom_bond_atom_site_label_2
  _geom_bond_distance
  _geom_bond_site_symmetry_2
  _geom_bond_publ_flag
 P1 C1 1.890(3) . ?
 P1 C4 1.947(4) . ?
 P1 F6 1.609(3) . ?
 P1 C6 1.953(4) . ?
 P1 F7 1.611(2) . ?
 P1 F8 1.626(2) . ?
 F1 C1 1.326(4) . ?
 C1 C2 1.322(5) . ?
 F2 C2 1.330(4) . ?
 C2 C3 1.506(5) . ?
 C3 F3 1.287(6) . ?
 C3 F4 1.290(6) . ?
 C3 F5 1.357(7) . ?
 C3 F19 1.341(12) . ?
 C3 F20 1.221(12) . ?
 C3 F21 1.267(10) . ?
 C4 C5 1.496(8) . ?
 C4 F9 1.392(6) . ?
 C4 F10 1.376(5) . ?
 C5 F11 1.285(8) . ?
 C5 F12 1.373(6) . ?
 C5 F13 1.355(7) . ?
 C6 C7 1.536(6) . ?
 C6 F14 1.350(4) . ?
 C6 F15 1.373(5) . ?
 C7 F16 1.318(6) . ?
 C7 F17 1.334(6) . ?
 C7 F18 1.354(6) . ?
 P2 N3A 1.752(5) . ?
 P2 N8A 1.574(5) . ?
 P2 N9A 1.640(6) . ?
 P2 N10A 1.475(5) . ?
 P2 N3B 1.621(5) . ?
 P2 N8B 1.623(5) . ?
 P2 N9B 1.513(4) . ?
 P2 N10B 1.691(6) . ?
 C4B C5B 1.513(8) . ?
 C4B C6B 1.484(8) . ?
 C4B C7B 1.509(5) . ?
 C4B N3A 1.455(7) . ?
 C4B N3B 1.520(7) . ?
 C5B H5BA 0.9800 . ?
 C5B H5BB 0.9800 . ?
 C5B H5BC 0.9800 . ?
 C6B H6BA 0.9800 . ?
 C6B H6BB 0.9800 . ?
 C6B H6BC 0.9800 . ?
 C7B H7BA 0.9800 . ?
 C7B H7BB 0.9800 . ?
 C7B H7BC 0.9800 . ?
 N3A H3A 0.8800 . ?
 N8A P11A 1.798(7) . ?
 N9A P27A 1.641(6) . ?
 N10A P43A 1.880(6) . ?
 P11A N12A 1.671(6) . ?
 P11A N17A 1.658(9) . ?
 P11A N22A 1.648(6) . ?
 N12A C13A 1.473(8) . ?
 N12A C15A 1.469(7) . ?
 C13A H13A 0.9900 . ?
 C13A H13B 0.9900 . ?
 C13A C14A 1.508(9) . ?
 C14A H14A 0.9800 . ?
 C14A H14B 0.9800 . ?
 C14A H14C 0.9800 . ?
 C15A H15A 0.9900 . ?
 C15A H15B 0.9900 . ?
 C15A C16A 1.516(10) . ?
 C16A H16A 0.9800 . ?
 C16A H16B 0.9800 . ?
 C16A H16C 0.9800 . ?
 N17A C18A 1.442(12) . ?
 N17A C20A 1.503(11) . ?
 C18A H18A 0.9900 . ?
 C18A H18B 0.9900 . ?
 C18A C19A 1.489(14) . ?
 C19A H19A 0.9800 . ?
 C19A H19B 0.9800 . ?
 C19A H19C 0.9800 . ?
 C20A H20A 0.9900 . ?
 C20A H20B 0.9900 . ?
 C20A C21A 1.497(12) . ?
 C21A H21A 0.9800 . ?
 C21A H21B 0.9800 . ?
 C21A H21C 0.9800 . ?
 N22A C23A 1.494(8) . ?
 N22A C25A 1.449(8) . ?
 C23A H23A 0.9900 . ?
 C23A H23B 0.9900 . ?
 C23A C24A 1.513(14) . ?
 C24A H24A 0.9800 . ?
 C24A H24B 0.9800 . ?
 C24A H24C 0.9800 . ?
 C25A H25A 0.9900 . ?
 C25A H25B 0.9900 . ?
 C25A C26A 1.513(11) . ?
 C26A H26A 0.9800 . ?
 C26A H26B 0.9800 . ?
 C26A H26C 0.9800 . ?
 P27A N28A 1.641(6) . ?
 P27A N33A 1.659(6) . ?
 P27A N38A 1.690(8) . ?
 N28A C29A 1.442(10) . ?
 N28A C31A 1.488(8) . ?
 C29A H29A 0.9900 . ?
 C29A H29B 0.9900 . ?
 C29A C30A 1.503(11) . ?
 C30A H30A 0.9800 . ?
 C30A H30B 0.9800 . ?
 C30A H30C 0.9800 . ?
 C31A H31A 0.9900 . ?
 C31A H31B 0.9900 . ?
 C31A C32A 1.480(15) . ?
 C32A H32A 0.9800 . ?
 C32A H32B 0.9800 . ?
 C32A H32C 0.9800 . ?
 N33A C34A 1.457(8) . ?
 N33A C36A 1.461(8) . ?
 C34A H34A 0.9900 . ?
 C34A H34B 0.9900 . ?
 C34A C35A 1.486(16) . ?
 C35A H35A 0.9800 . ?
 C35A H35B 0.9800 . ?
 C35A H35C 0.9800 . ?
 C36A H36A 0.9900 . ?
 C36A H36B 0.9900 . ?
 C36A C37A 1.535(13) . ?
 C37A H37A 0.9800 . ?
 C37A H37B 0.9800 . ?
 C37A H37C 0.9800 . ?
 N38A C39A 1.488(11) . ?
 N38A C41A 1.474(11) . ?
 C39A H39A 0.9900 . ?
 C39A H39B 0.9900 . ?
 C39A C40A 1.503(13) . ?
 C40A H40A 0.9800 . ?
 C40A H40B 0.9800 . ?
 C40A H40C 0.9800 . ?
 C41A H41A 0.9900 . ?
 C41A H41B 0.9900 . ?
 C41A C42A 1.504(12) . ?
 C42A H42A 0.9800 . ?
 C42A H42B 0.9800 . ?
 C42A H42C 0.9800 . ?
 P43A N44A 1.711(8) . ?
 P43A N49A 1.665(9) . ?
 P43A N54A 1.604(12) . ?
 N44A C45A 1.392(13) . ?
 N44A C47A 1.443(12) . ?
 C45A H45A 0.9900 . ?
 C45A H45B 0.9900 . ?
 C45A C46A 1.500(15) . ?
 C46A H46A 0.9800 . ?
 C46A H46B 0.9800 . ?
 C46A H46C 0.9800 . ?
 C47A H47A 0.9900 . ?
 C47A H47B 0.9900 . ?
 C47A C48A 1.17(2) . ?
 C48A H48A 0.9800 . ?
 C48A H48B 0.9800 . ?
 C48A H48C 0.9800 . ?
 N49A C50A 1.495(13) . ?
 N49A C52A 1.480(12) . ?
 C50A H50A 0.9900 . ?
 C50A H50B 0.9900 . ?
 C50A C51A 1.472(17) . ?
 C51A H51A 0.9800 . ?
 C51A H51B 0.9800 . ?
 C51A H51C 0.9800 . ?
 C52A H52A 0.9900 . ?
 C52A H52B 0.9900 . ?
 C52A C53A 1.40(3) . ?
 C53A H53A 0.9800 . ?
 C53A H53B 0.9800 . ?
 C53A H53C 0.9800 . ?
 N54A C55A 1.553(18) . ?
 N54A C57A 1.493(19) . ?
 C55A H55A 0.9900 . ?
 C55A H55B 0.9900 . ?
 C55A C56A 1.43(3) . ?
 C56A H56A 0.9800 . ?
 C56A H56B 0.9800 . ?
 C56A H56C 0.9800 . ?
 C57A H57A 0.9900 . ?
 C57A H57B 0.9900 . ?
 C57A C58A 1.495(12) . ?
 C58A H58A 0.9800 . ?
 C58A H58B 0.9800 . ?
 C58A H58C 0.9800 . ?
 N3B H3B 0.8800 . ?
 N8B P11B 1.745(6) . ?
 N9B P27B 1.909(6) . ?
 N10B P43B 1.748(6) . ?
 P11B N12B 1.676(10) . ?
 P11B N17B 1.655(5) . ?
 P11B N22B 1.648(6) . ?
 N12B C13B 1.454(12) . ?
 N12B C15B 1.505(12) . ?
 C13B H13C 0.9900 . ?
 C13B H13D 0.9900 . ?
 C13B C14B 1.474(13) . ?
 C14B H14D 0.9800 . ?
 C14B H14E 0.9800 . ?
 C14B H14F 0.9800 . ?
 C15B H15C 0.9900 . ?
 C15B H15D 0.9900 . ?
 C15B C16B 1.469(14) . ?
 C16B H16D 0.9800 . ?
 C16B H16E 0.9800 . ?
 C16B H16F 0.9800 . ?
 N17B C18B 1.476(7) . ?
 N17B C20B 1.472(6) . ?
 C18B H18C 0.9900 . ?
 C18B H18D 0.9900 . ?
 C18B C19B 1.480(12) . ?
 C19B H19D 0.9800 . ?
 C19B H19E 0.9800 . ?
 C19B H19F 0.9800 . ?
 C20B H20C 0.9900 . ?
 C20B H20D 0.9900 . ?
 C20B C21B 1.521(13) . ?
 C21B H21D 0.9800 . ?
 C21B H21E 0.9800 . ?
 C21B H21F 0.9800 . ?
 N22B C23B 1.481(10) . ?
 N22B C25B 1.461(8) . ?
 C23B H23C 0.9900 . ?
 C23B H23D 0.9900 . ?
 C23B C24B 1.514(10) . ?
 C24B H24D 0.9800 . ?
 C24B H24E 0.9800 . ?
 C24B H24F 0.9800 . ?
 C25B H25C 0.9900 . ?
 C25B H25D 0.9900 . ?
 C25B C26B 1.493(14) . ?
 C26B H26D 0.9800 . ?
 C26B H26E 0.9800 . ?
 C26B H26F 0.9800 . ?
 P27B N28B 1.644(10) . ?
 P27B N33B 1.677(8) . ?
 P27B N38B 1.666(8) . ?
 N28B C29B 1.458(13) . ?
 N28B C31B 1.474(13) . ?
 C29B H29C 0.9900 . ?
 C29B H29D 0.9900 . ?
 C29B C30B 1.495(14) . ?
 C30B H30D 0.9800 . ?
 C30B H30E 0.9800 . ?
 C30B H30F 0.9800 . ?
 C31B H31C 0.9900 . ?
 C31B H31D 0.9900 . ?
 C31B C32B 1.489(13) . ?
 C32B H32D 0.9800 . ?
 C32B H32E 0.9800 . ?
 C32B H32F 0.9800 . ?
 N33B C34B 1.457(11) . ?
 N33B C36B 1.495(9) . ?
 C34B H34C 0.9900 . ?
 C34B H34D 0.9900 . ?
 C34B C35B 1.477(15) . ?
 C35B H35D 0.9800 . ?
 C35B H35E 0.9800 . ?
 C35B H35F 0.9800 . ?
 C36B H36C 0.9900 . ?
 C36B H36D 0.9900 . ?
 C36B C37B 1.517(15) . ?
 C37B H37D 0.9800 . ?
 C37B H37E 0.9800 . ?
 C37B H37F 0.9800 . ?
 N38B C39B 1.494(10) . ?
 N38B C41B 1.467(11) . ?
 C39B H39C 0.9900 . ?
 C39B H39D 0.9900 . ?
 C39B C40B 1.524(14) . ?
 C40B H40D 0.9800 . ?
 C40B H40E 0.9800 . ?
 C40B H40F 0.9800 . ?
 C41B H41C 0.9900 . ?
 C41B H41D 0.9900 . ?
 C41B C42B 1.495(14) . ?
 C42B H42D 0.9800 . ?
 C42B H42E 0.9800 . ?
 C42B H42F 0.9800 . ?
 P43B N44B 1.635(9) . ?
 P43B N49B 1.671(7) . ?
 P43B N54B 1.646(11) . ?
 N44B C45B 1.462(11) . ?
 N44B C47B 1.506(11) . ?
 C45B H45C 0.9900 . ?
 C45B H45D 0.9900 . ?
 C45B C46B 1.459(13) . ?
 C46B H46D 0.9800 . ?
 C46B H46E 0.9800 . ?
 C46B H46F 0.9800 . ?
 C47B H47C 0.9900 . ?
 C47B H47D 0.9900 . ?
 C47B C48B 1.457(14) . ?
 C48B H48D 0.9800 . ?
 C48B H48E 0.9800 . ?
 C48B H48F 0.9800 . ?
 N49B C50B 1.467(11) . ?
 N49B C52B 1.497(10) . ?
 C50B H50C 0.9900 . ?
 C50B H50D 0.9900 . ?
 C50B C51B 1.466(13) . ?
 C51B H51D 0.9800 . ?
 C51B H51E 0.9800 . ?
 C51B H51F 0.9800 . ?
 C52B H52C 0.9900 . ?
 C52B H52D 0.9900 . ?
 C52B C53B 1.501(15) . ?
 C53B H53D 0.9800 . ?
 C53B H53E 0.9800 . ?
 C53B H53F 0.9800 . ?
 N54B C55B 1.515(12) . ?
 N54B C57B 1.454(12) . ?
 C55B H55C 0.9900 . ?
 C55B H55D 0.9900 . ?
 C55B C56B 1.526(14) . ?
 C56B H56D 0.9800 . ?
 C56B H56E 0.9800 . ?
 C56B H56F 0.9800 . ?
 C57B H57C 0.9900 . ?
 C57B H57D 0.9900 . ?
 C57B C58B 1.493(12) . ?
 C58B H58D 0.9800 . ?
 C58B H58E 0.9800 . ?
 C58B H58F 0.9800 . ?

loop_
  _geom_angle_atom_site_label_1
  _geom_angle_atom_site_label_2
  _geom_angle_atom_site_label_3
  _geom_angle
  _geom_angle_site_symmetry_1
  _geom_angle_site_symmetry_3
  _geom_angle_publ_flag
 C1 P1 C4 173.26(19) . . ?
 C1 P1 C6 91.04(17) . . ?
 C4 P1 C6 95.62(19) . . ?
 F6 P1 C1 87.66(14) . . ?
 F6 P1 C4 85.76(17) . . ?
 F6 P1 C6 175.94(15) . . ?
 F6 P1 F7 91.78(15) . . ?
 F6 P1 F8 90.44(14) . . ?
 F7 P1 C1 90.26(14) . . ?
 F7 P1 C4 88.46(19) . . ?
 F7 P1 C6 92.07(15) . . ?
 F7 P1 F8 177.64(14) . . ?
 F8 P1 C1 90.63(13) . . ?
 F8 P1 C4 90.91(18) . . ?
 F8 P1 C6 85.73(15) . . ?
 F1 C1 P1 115.7(3) . . ?
 C2 C1 P1 126.9(3) . . ?
 C2 C1 F1 117.4(3) . . ?
 C1 C2 F2 121.9(3) . . ?
 C1 C2 C3 127.8(3) . . ?
 F2 C2 C3 110.2(3) . . ?
 F3 C3 C2 111.8(4) . . ?
 F3 C3 F4 109.7(6) . . ?
 F3 C3 F5 104.3(6) . . ?
 F4 C3 C2 115.9(4) . . ?
 F4 C3 F5 104.1(5) . . ?
 F5 C3 C2 110.2(4) . . ?
 F19 C3 C2 109.3(6) . . ?
 F20 C3 C2 112.4(6) . . ?
 F20 C3 F19 103.5(12) . . ?
 F20 C3 F21 113.0(14) . . ?
 F21 C3 C2 110.7(5) . . ?
 F21 C3 F19 107.7(12) . . ?
 C5 C4 P1 119.9(3) . . ?
 F9 C4 P1 108.2(3) . . ?
 F9 C4 C5 105.9(5) . . ?
 F10 C4 P1 111.3(3) . . ?
 F10 C4 C5 106.1(4) . . ?
 F10 C4 F9 104.2(4) . . ?
 F11 C5 C4 114.0(6) . . ?
 F11 C5 F12 109.7(5) . . ?
 F11 C5 F13 109.6(6) . . ?
 F12 C5 C4 108.7(5) . . ?
 F13 C5 C4 110.3(5) . . ?
 F13 C5 F12 104.0(5) . . ?
 C7 C6 P1 122.6(3) . . ?
 F14 C6 P1 110.6(3) . . ?
 F14 C6 C7 105.1(3) . . ?
 F14 C6 F15 105.0(3) . . ?
 F15 C6 P1 108.2(2) . . ?
 F15 C6 C7 103.9(4) . . ?
 F16 C7 C6 112.6(4) . . ?
 F16 C7 F17 107.7(5) . . ?
 F16 C7 F18 109.2(5) . . ?
 F17 C7 C6 109.0(4) . . ?
 F17 C7 F18 106.4(4) . . ?
 F18 C7 C6 111.7(4) . . ?
 N8A P2 N3A 103.4(3) . . ?
 N8A P2 N9A 111.5(4) . . ?
 N9A P2 N3A 100.1(3) . . ?
 N10A P2 N3A 113.4(3) . . ?
 N10A P2 N8A 115.1(4) . . ?
 N10A P2 N9A 112.1(4) . . ?
 N3B P2 N8B 110.3(3) . . ?
 N3B P2 N10B 101.9(3) . . ?
 N8B P2 N10B 107.2(3) . . ?
 N9B P2 N3B 119.5(3) . . ?
 N9B P2 N8B 110.1(3) . . ?
 N9B P2 N10B 106.8(3) . . ?
 C5B C4B N3B 122.1(5) . . ?
 C6B C4B C5B 107.5(7) . . ?
 C6B C4B C7B 110.3(5) . . ?
 C6B C4B N3B 94.7(5) . . ?
 C7B C4B C5B 110.0(5) . . ?
 C7B C4B N3B 110.9(4) . . ?
 N3A C4B C5B 97.7(6) . . ?
 N3A C4B C6B 124.4(5) . . ?
 N3A C4B C7B 105.9(4) . . ?
 C4B C5B H5BA 109.5 . . ?
 C4B C5B H5BB 109.5 . . ?
 C4B C5B H5BC 109.5 . . ?
 H5BA C5B H5BB 109.5 . . ?
 H5BA C5B H5BC 109.5 . . ?
 H5BB C5B H5BC 109.5 . . ?
 C4B C6B H6BA 109.5 . . ?
 C4B C6B H6BB 109.5 . . ?
 C4B C6B H6BC 109.5 . . ?
 H6BA C6B H6BB 109.5 . . ?
 H6BA C6B H6BC 109.5 . . ?
 H6BB C6B H6BC 109.5 . . ?
 C4B C7B H7BA 109.5 . . ?
 C4B C7B H7BB 109.5 . . ?
 C4B C7B H7BC 109.5 . . ?
 H7BA C7B H7BB 109.5 . . ?
 H7BA C7B H7BC 109.5 . . ?
 H7BB C7B H7BC 109.5 . . ?
 P2 N3A H3A 117.5 . . ?
 C4B N3A P2 125.1(4) . . ?
 C4B N3A H3A 117.5 . . ?
 P2 N8A P11A 133.1(4) . . ?
 P2 N9A P27A 126.3(4) . . ?
 P2 N10A P43A 135.6(4) . . ?
 N12A P11A N8A 138.6(3) . . ?
 N17A P11A N8A 100.5(6) . . ?
 N17A P11A N12A 105.2(4) . . ?
 N22A P11A N8A 92.7(3) . . ?
 N22A P11A N12A 111.4(3) . . ?
 N22A P11A N17A 104.1(5) . . ?
 C13A N12A P11A 124.8(4) . . ?
 C15A N12A P11A 120.8(5) . . ?
 C15A N12A C13A 114.2(6) . . ?
 N12A C13A H13A 108.2 . . ?
 N12A C13A H13B 108.2 . . ?
 N12A C13A C14A 116.4(7) . . ?
 H13A C13A H13B 107.3 . . ?
 C14A C13A H13A 108.2 . . ?
 C14A C13A H13B 108.2 . . ?
 C13A C14A H14A 109.5 . . ?
 C13A C14A H14B 109.5 . . ?
 C13A C14A H14C 109.5 . . ?
 H14A C14A H14B 109.5 . . ?
 H14A C14A H14C 109.5 . . ?
 H14B C14A H14C 109.5 . . ?
 N12A C15A H15A 109.5 . . ?
 N12A C15A H15B 109.5 . . ?
 N12A C15A C16A 110.8(7) . . ?
 H15A C15A H15B 108.1 . . ?
 C16A C15A H15A 109.5 . . ?
 C16A C15A H15B 109.5 . . ?
 C15A C16A H16A 109.5 . . ?
 C15A C16A H16B 109.5 . . ?
 C15A C16A H16C 109.5 . . ?
 H16A C16A H16B 109.5 . . ?
 H16A C16A H16C 109.5 . . ?
 H16B C16A H16C 109.5 . . ?
 C18A N17A P11A 121.9(8) . . ?
 C18A N17A C20A 116.8(9) . . ?
 C20A N17A P11A 116.1(6) . . ?
 N17A C18A H18A 108.0 . . ?
 N17A C18A H18B 108.0 . . ?
 N17A C18A C19A 117.0(12) . . ?
 H18A C18A H18B 107.3 . . ?
 C19A C18A H18A 108.0 . . ?
 C19A C18A H18B 108.0 . . ?
 C18A C19A H19A 109.5 . . ?
 C18A C19A H19B 109.5 . . ?
 C18A C19A H19C 109.5 . . ?
 H19A C19A H19B 109.5 . . ?
 H19A C19A H19C 109.5 . . ?
 H19B C19A H19C 109.5 . . ?
 N17A C20A H20A 108.2 . . ?
 N17A C20A H20B 108.2 . . ?
 H20A C20A H20B 107.4 . . ?
 C21A C20A N17A 116.3(10) . . ?
 C21A C20A H20A 108.2 . . ?
 C21A C20A H20B 108.2 . . ?
 C20A C21A H21A 109.5 . . ?
 C20A C21A H21B 109.5 . . ?
 C20A C21A H21C 109.5 . . ?
 H21A C21A H21B 109.5 . . ?
 H21A C21A H21C 109.5 . . ?
 H21B C21A H21C 109.5 . . ?
 C23A N22A P11A 122.0(5) . . ?
 C25A N22A P11A 121.7(4) . . ?
 C25A N22A C23A 114.0(5) . . ?
 N22A C23A H23A 109.3 . . ?
 N22A C23A H23B 109.3 . . ?
 N22A C23A C24A 111.6(9) . . ?
 H23A C23A H23B 108.0 . . ?
 C24A C23A H23A 109.3 . . ?
 C24A C23A H23B 109.3 . . ?
 C23A C24A H24A 109.5 . . ?
 C23A C24A H24B 109.5 . . ?
 C23A C24A H24C 109.5 . . ?
 H24A C24A H24B 109.5 . . ?
 H24A C24A H24C 109.5 . . ?
 H24B C24A H24C 109.5 . . ?
 N22A C25A H25A 108.6 . . ?
 N22A C25A H25B 108.6 . . ?
 N22A C25A C26A 114.8(8) . . ?
 H25A C25A H25B 107.5 . . ?
 C26A C25A H25A 108.6 . . ?
 C26A C25A H25B 108.6 . . ?
 C25A C26A H26A 109.5 . . ?
 C25A C26A H26B 109.5 . . ?
 C25A C26A H26C 109.5 . . ?
 H26A C26A H26B 109.5 . . ?
 H26A C26A H26C 109.5 . . ?
 H26B C26A H26C 109.5 . . ?
 N9A P27A N33A 81.9(3) . . ?
 N9A P27A N38A 107.4(5) . . ?
 N28A P27A N9A 138.4(4) . . ?
 N28A P27A N33A 112.6(4) . . ?
 N28A P27A N38A 106.2(4) . . ?
 N33A P27A N38A 104.1(5) . . ?
 C29A N28A P27A 124.2(5) . . ?
 C29A N28A C31A 116.5(7) . . ?
 C31A N28A P27A 119.3(6) . . ?
 N28A C29A H29A 107.9 . . ?
 N28A C29A H29B 107.9 . . ?
 N28A C29A C30A 117.7(8) . . ?
 H29A C29A H29B 107.2 . . ?
 C30A C29A H29A 107.9 . . ?
 C30A C29A H29B 107.9 . . ?
 C29A C30A H30A 109.5 . . ?
 C29A C30A H30B 109.5 . . ?
 C29A C30A H30C 109.5 . . ?
 H30A C30A H30B 109.5 . . ?
 H30A C30A H30C 109.5 . . ?
 H30B C30A H30C 109.5 . . ?
 N28A C31A H31A 108.6 . . ?
 N28A C31A H31B 108.6 . . ?
 H31A C31A H31B 107.6 . . ?
 C32A C31A N28A 114.7(9) . . ?
 C32A C31A H31A 108.6 . . ?
 C32A C31A H31B 108.6 . . ?
 C31A C32A H32A 109.5 . . ?
 C31A C32A H32B 109.5 . . ?
 C31A C32A H32C 109.5 . . ?
 H32A C32A H32B 109.5 . . ?
 H32A C32A H32C 109.5 . . ?
 H32B C32A H32C 109.5 . . ?
 C34A N33A P27A 117.5(5) . . ?
 C34A N33A C36A 116.7(7) . . ?
 C36A N33A P27A 121.3(5) . . ?
 N33A C34A H34A 108.6 . . ?
 N33A C34A H34B 108.6 . . ?
 N33A C34A C35A 114.6(10) . . ?
 H34A C34A H34B 107.6 . . ?
 C35A C34A H34A 108.6 . . ?
 C35A C34A H34B 108.6 . . ?
 C34A C35A H35A 109.5 . . ?
 C34A C35A H35B 109.5 . . ?
 C34A C35A H35C 109.5 . . ?
 H35A C35A H35B 109.5 . . ?
 H35A C35A H35C 109.5 . . ?
 H35B C35A H35C 109.5 . . ?
 N33A C36A H36A 108.6 . . ?
 N33A C36A H36B 108.6 . . ?
 N33A C36A C37A 114.8(7) . . ?
 H36A C36A H36B 107.5 . . ?
 C37A C36A H36A 108.6 . . ?
 C37A C36A H36B 108.6 . . ?
 C36A C37A H37A 109.5 . . ?
 C36A C37A H37B 109.5 . . ?
 C36A C37A H37C 109.5 . . ?
 H37A C37A H37B 109.5 . . ?
 H37A C37A H37C 109.5 . . ?
 H37B C37A H37C 109.5 . . ?
 C39A N38A P27A 123.0(8) . . ?
 C41A N38A P27A 117.2(7) . . ?
 C41A N38A C39A 112.8(10) . . ?
 N38A C39A H39A 109.0 . . ?
 N38A C39A H39B 109.0 . . ?
 N38A C39A C40A 113.0(11) . . ?
 H39A C39A H39B 107.8 . . ?
 C40A C39A H39A 109.0 . . ?
 C40A C39A H39B 109.0 . . ?
 C39A C40A H40A 109.5 . . ?
 C39A C40A H40B 109.5 . . ?
 C39A C40A H40C 109.5 . . ?
 H40A C40A H40B 109.5 . . ?
 H40A C40A H40C 109.5 . . ?
 H40B C40A H40C 109.5 . . ?
 N38A C41A H41A 107.9 . . ?
 N38A C41A H41B 107.9 . . ?
 N38A C41A C42A 117.8(10) . . ?
 H41A C41A H41B 107.2 . . ?
 C42A C41A H41A 107.9 . . ?
 C42A C41A H41B 107.9 . . ?
 C41A C42A H42A 109.5 . . ?
 C41A C42A H42B 109.5 . . ?
 C41A C42A H42C 109.5 . . ?
 H42A C42A H42B 109.5 . . ?
 H42A C42A H42C 109.5 . . ?
 H42B C42A H42C 109.5 . . ?
 N44A P43A N10A 93.4(3) . . ?
 N49A P43A N10A 141.1(4) . . ?
 N49A P43A N44A 104.0(4) . . ?
 N54A P43A N10A 97.0(6) . . ?
 N54A P43A N44A 106.7(6) . . ?
 N54A P43A N49A 110.3(6) . . ?
 C45A N44A P43A 113.5(8) . . ?
 C45A N44A C47A 126.6(11) . . ?
 C47A N44A P43A 118.8(7) . . ?
 N44A C45A H45A 108.8 . . ?
 N44A C45A H45B 108.8 . . ?
 N44A C45A C46A 113.8(9) . . ?
 H45A C45A H45B 107.7 . . ?
 C46A C45A H45A 108.8 . . ?
 C46A C45A H45B 108.8 . . ?
 C45A C46A H46A 109.5 . . ?
 C45A C46A H46B 109.5 . . ?
 C45A C46A H46C 109.5 . . ?
 H46A C46A H46B 109.5 . . ?
 H46A C46A H46C 109.5 . . ?
 H46B C46A H46C 109.5 . . ?
 N44A C47A H47A 106.4 . . ?
 N44A C47A H47B 106.4 . . ?
 H47A C47A H47B 106.5 . . ?
 C48A C47A N44A 123.6(19) . . ?
 C48A C47A H47A 106.4 . . ?
 C48A C47A H47B 106.4 . . ?
 C47A C48A H48A 109.5 . . ?
 C47A C48A H48B 109.5 . . ?
 C47A C48A H48C 109.5 . . ?
 H48A C48A H48B 109.5 . . ?
 H48A C48A H48C 109.5 . . ?
 H48B C48A H48C 109.5 . . ?
 C50A N49A P43A 123.8(6) . . ?
 C52A N49A P43A 121.9(8) . . ?
 C52A N49A C50A 114.3(9) . . ?
 N49A C50A H50A 108.9 . . ?
 N49A C50A H50B 108.9 . . ?
 H50A C50A H50B 107.7 . . ?
 C51A C50A N49A 113.3(10) . . ?
 C51A C50A H50A 108.9 . . ?
 C51A C50A H50B 108.9 . . ?
 C50A C51A H51A 109.5 . . ?
 C50A C51A H51B 109.5 . . ?
 C50A C51A H51C 109.5 . . ?
 H51A C51A H51B 109.5 . . ?
 H51A C51A H51C 109.5 . . ?
 H51B C51A H51C 109.5 . . ?
 N49A C52A H52A 108.0 . . ?
 N49A C52A H52B 108.0 . . ?
 H52A C52A H52B 107.2 . . ?
 C53A C52A N49A 117.3(15) . . ?
 C53A C52A H52A 108.0 . . ?
 C53A C52A H52B 108.0 . . ?
 C52A C53A H53A 109.5 . . ?
 C52A C53A H53B 109.5 . . ?
 C52A C53A H53C 109.5 . . ?
 H53A C53A H53B 109.5 . . ?
 H53A C53A H53C 109.5 . . ?
 H53B C53A H53C 109.5 . . ?
 C55A N54A P43A 121.9(14) . . ?
 C57A N54A P43A 120.3(9) . . ?
 C57A N54A C55A 115.3(11) . . ?
 N54A C55A H55A 107.9 . . ?
 N54A C55A H55B 107.9 . . ?
 H55A C55A H55B 107.2 . . ?
 C56A C55A N54A 117.5(18) . . ?
 C56A C55A H55A 107.9 . . ?
 C56A C55A H55B 107.9 . . ?
 C55A C56A H56A 109.5 . . ?
 C55A C56A H56B 109.5 . . ?
 C55A C56A H56C 109.5 . . ?
 H56A C56A H56B 109.5 . . ?
 H56A C56A H56C 109.5 . . ?
 H56B C56A H56C 109.5 . . ?
 N54A C57A H57A 108.6 . . ?
 N54A C57A H57B 108.6 . . ?
 N54A C57A C58A 114.6(9) . . ?
 H57A C57A H57B 107.6 . . ?
 C58A C57A H57A 108.6 . . ?
 C58A C57A H57B 108.6 . . ?
 C57A C58A H58A 109.5 . . ?
 C57A C58A H58B 109.5 . . ?
 C57A C58A H58C 109.5 . . ?
 H58A C58A H58B 109.5 . . ?
 H58A C58A H58C 109.5 . . ?
 H58B C58A H58C 109.5 . . ?
 P2 N3B H3B 114.9 . . ?
 C4B N3B P2 130.2(4) . . ?
 C4B N3B H3B 114.9 . . ?
 P2 N8B P11B 129.0(4) . . ?
 P2 N9B P27B 128.7(3) . . ?
 P2 N10B P43B 118.2(4) . . ?
 N12B P11B N8B 103.3(6) . . ?
 N17B P11B N8B 87.1(3) . . ?
 N17B P11B N12B 100.9(5) . . ?
 N22B P11B N8B 140.5(3) . . ?
 N22B P11B N12B 106.5(5) . . ?
 N22B P11B N17B 111.6(3) . . ?
 C13B N12B P11B 119.5(8) . . ?
 C13B N12B C15B 115.8(9) . . ?
 C15B N12B P11B 116.5(9) . . ?
 N12B C13B H13C 107.9 . . ?
 N12B C13B H13D 107.9 . . ?
 N12B C13B C14B 117.7(12) . . ?
 H13C C13B H13D 107.2 . . ?
 C14B C13B H13C 107.9 . . ?
 C14B C13B H13D 107.9 . . ?
 C13B C14B H14D 109.5 . . ?
 C13B C14B H14E 109.5 . . ?
 C13B C14B H14F 109.5 . . ?
 H14D C14B H14E 109.5 . . ?
 H14D C14B H14F 109.5 . . ?
 H14E C14B H14F 109.5 . . ?
 N12B C15B H15C 108.6 . . ?
 N12B C15B H15D 108.6 . . ?
 H15C C15B H15D 107.6 . . ?
 C16B C15B N12B 114.5(13) . . ?
 C16B C15B H15C 108.6 . . ?
 C16B C15B H15D 108.6 . . ?
 C15B C16B H16D 109.5 . . ?
 C15B C16B H16E 109.5 . . ?
 C15B C16B H16F 109.5 . . ?
 H16D C16B H16E 109.5 . . ?
 H16D C16B H16F 109.5 . . ?
 H16E C16B H16F 109.5 . . ?
 C18B N17B P11B 118.2(4) . . ?
 C20B N17B P11B 124.5(4) . . ?
 C20B N17B C18B 115.0(4) . . ?
 N17B C18B H18C 108.6 . . ?
 N17B C18B H18D 108.6 . . ?
 N17B C18B C19B 114.8(8) . . ?
 H18C C18B H18D 107.5 . . ?
 C19B C18B H18C 108.6 . . ?
 C19B C18B H18D 108.6 . . ?
 C18B C19B H19D 109.5 . . ?
 C18B C19B H19E 109.5 . . ?
 C18B C19B H19F 109.5 . . ?
 H19D C19B H19E 109.5 . . ?
 H19D C19B H19F 109.5 . . ?
 H19E C19B H19F 109.5 . . ?
 N17B C20B H20C 109.4 . . ?
 N17B C20B H20D 109.4 . . ?
 N17B C20B C21B 111.2(7) . . ?
 H20C C20B H20D 108.0 . . ?
 C21B C20B H20C 109.4 . . ?
 C21B C20B H20D 109.4 . . ?
 C20B C21B H21D 109.5 . . ?
 C20B C21B H21E 109.5 . . ?
 C20B C21B H21F 109.5 . . ?
 H21D C21B H21E 109.5 . . ?
 H21D C21B H21F 109.5 . . ?
 H21E C21B H21F 109.5 . . ?
 C23B N22B P11B 123.6(5) . . ?
 C25B N22B P11B 123.5(6) . . ?
 C25B N22B C23B 112.9(6) . . ?
 N22B C23B H23C 108.3 . . ?
 N22B C23B H23D 108.3 . . ?
 N22B C23B C24B 116.1(9) . . ?
 H23C C23B H23D 107.4 . . ?
 C24B C23B H23C 108.3 . . ?
 C24B C23B H23D 108.3 . . ?
 C23B C24B H24D 109.5 . . ?
 C23B C24B H24E 109.5 . . ?
 C23B C24B H24F 109.5 . . ?
 H24D C24B H24E 109.5 . . ?
 H24D C24B H24F 109.5 . . ?
 H24E C24B H24F 109.5 . . ?
 N22B C25B H25C 108.0 . . ?
 N22B C25B H25D 108.0 . . ?
 N22B C25B C26B 117.0(11) . . ?
 H25C C25B H25D 107.3 . . ?
 C26B C25B H25C 108.0 . . ?
 C26B C25B H25D 108.0 . . ?
 C25B C26B H26D 109.5 . . ?
 C25B C26B H26E 109.5 . . ?
 C25B C26B H26F 109.5 . . ?
 H26D C26B H26E 109.5 . . ?
 H26D C26B H26F 109.5 . . ?
 H26E C26B H26F 109.5 . . ?
 N28B P27B N9B 104.2(5) . . ?
 N28B P27B N33B 108.0(5) . . ?
 N28B P27B N38B 106.8(5) . . ?
 N33B P27B N9B 89.2(3) . . ?
 N38B P27B N9B 138.4(3) . . ?
 N38B P27B N33B 106.6(4) . . ?
 C29B N28B P27B 124.1(9) . . ?
 C29B N28B C31B 118.5(10) . . ?
 C31B N28B P27B 116.7(9) . . ?
 N28B C29B H29C 109.3 . . ?
 N28B C29B H29D 109.3 . . ?
 N28B C29B C30B 111.6(13) . . ?
 H29C C29B H29D 108.0 . . ?
 C30B C29B H29C 109.3 . . ?
 C30B C29B H29D 109.3 . . ?
 C29B C30B H30D 109.5 . . ?
 C29B C30B H30E 109.5 . . ?
 C29B C30B H30F 109.5 . . ?
 H30D C30B H30E 109.5 . . ?
 H30D C30B H30F 109.5 . . ?
 H30E C30B H30F 109.5 . . ?
 N28B C31B H31C 109.1 . . ?
 N28B C31B H31D 109.1 . . ?
 N28B C31B C32B 112.6(12) . . ?
 H31C C31B H31D 107.8 . . ?
 C32B C31B H31C 109.1 . . ?
 C32B C31B H31D 109.1 . . ?
 C31B C32B H32D 109.5 . . ?
 C31B C32B H32E 109.5 . . ?
 C31B C32B H32F 109.5 . . ?
 H32D C32B H32E 109.5 . . ?
 H32D C32B H32F 109.5 . . ?
 H32E C32B H32F 109.5 . . ?
 C34B N33B P27B 121.1(6) . . ?
 C34B N33B C36B 114.5(9) . . ?
 C36B N33B P27B 122.6(8) . . ?
 N33B C34B H34C 108.5 . . ?
 N33B C34B H34D 108.5 . . ?
 N33B C34B C35B 115.2(12) . . ?
 H34C C34B H34D 107.5 . . ?
 C35B C34B H34C 108.5 . . ?
 C35B C34B H34D 108.5 . . ?
 C34B C35B H35D 109.5 . . ?
 C34B C35B H35E 109.5 . . ?
 C34B C35B H35F 109.5 . . ?
 H35D C35B H35E 109.5 . . ?
 H35D C35B H35F 109.5 . . ?
 H35E C35B H35F 109.5 . . ?
 N33B C36B H36C 109.0 . . ?
 N33B C36B H36D 109.0 . . ?
 N33B C36B C37B 113.0(11) . . ?
 H36C C36B H36D 107.8 . . ?
 C37B C36B H36C 109.0 . . ?
 C37B C36B H36D 109.0 . . ?
 C36B C37B H37D 109.5 . . ?
 C36B C37B H37E 109.5 . . ?
 C36B C37B H37F 109.5 . . ?
 H37D C37B H37E 109.5 . . ?
 H37D C37B H37F 109.5 . . ?
 H37E C37B H37F 109.5 . . ?
 C39B N38B P27B 123.3(7) . . ?
 C41B N38B P27B 122.0(7) . . ?
 C41B N38B C39B 113.8(9) . . ?
 N38B C39B H39C 108.8 . . ?
 N38B C39B H39D 108.8 . . ?
 N38B C39B C40B 114.0(9) . . ?
 H39C C39B H39D 107.7 . . ?
 C40B C39B H39C 108.8 . . ?
 C40B C39B H39D 108.8 . . ?
 C39B C40B H40D 109.5 . . ?
 C39B C40B H40E 109.5 . . ?
 C39B C40B H40F 109.5 . . ?
 H40D C40B H40E 109.5 . . ?
 H40D C40B H40F 109.5 . . ?
 H40E C40B H40F 109.5 . . ?
 N38B C41B H41C 108.7 . . ?
 N38B C41B H41D 108.7 . . ?
 N38B C41B C42B 114.4(10) . . ?
 H41C C41B H41D 107.6 . . ?
 C42B C41B H41C 108.7 . . ?
 C42B C41B H41D 108.7 . . ?
 C41B C42B H42D 109.5 . . ?
 C41B C42B H42E 109.5 . . ?
 C41B C42B H42F 109.5 . . ?
 H42D C42B H42E 109.5 . . ?
 H42D C42B H42F 109.5 . . ?
 H42E C42B H42F 109.5 . . ?
 N44B P43B N10B 146.4(5) . . ?
 N44B P43B N49B 108.1(5) . . ?
 N44B P43B N54B 107.9(6) . . ?
 N49B P43B N10B 91.8(4) . . ?
 N54B P43B N10B 89.6(5) . . ?
 N54B P43B N49B 109.5(6) . . ?
 C45B N44B P43B 115.2(8) . . ?
 C45B N44B C47B 114.6(11) . . ?
 C47B N44B P43B 123.4(9) . . ?
 N44B C45B H45C 108.5 . . ?
 N44B C45B H45D 108.5 . . ?
 H45C C45B H45D 107.5 . . ?
 C46B C45B N44B 115.0(9) . . ?
 C46B C45B H45C 108.5 . . ?
 C46B C45B H45D 108.5 . . ?
 C45B C46B H46D 109.5 . . ?
 C45B C46B H46E 109.5 . . ?
 C45B C46B H46F 109.5 . . ?
 H46D C46B H46E 109.5 . . ?
 H46D C46B H46F 109.5 . . ?
 H46E C46B H46F 109.5 . . ?
 N44B C47B H47C 108.2 . . ?
 N44B C47B H47D 108.2 . . ?
 H47C C47B H47D 107.3 . . ?
 C48B C47B N44B 116.6(13) . . ?
 C48B C47B H47C 108.2 . . ?
 C48B C47B H47D 108.2 . . ?
 C47B C48B H48D 109.5 . . ?
 C47B C48B H48E 109.5 . . ?
 C47B C48B H48F 109.5 . . ?
 H48D C48B H48E 109.5 . . ?
 H48D C48B H48F 109.5 . . ?
 H48E C48B H48F 109.5 . . ?
 C50B N49B P43B 124.1(6) . . ?
 C50B N49B C52B 118.3(8) . . ?
 C52B N49B P43B 117.1(7) . . ?
 N49B C50B H50C 108.5 . . ?
 N49B C50B H50D 108.5 . . ?
 H50C C50B H50D 107.5 . . ?
 C51B C50B N49B 115.0(9) . . ?
 C51B C50B H50C 108.5 . . ?
 C51B C50B H50D 108.5 . . ?
 C50B C51B H51D 109.5 . . ?
 C50B C51B H51E 109.5 . . ?
 C50B C51B H51F 109.5 . . ?
 H51D C51B H51E 109.5 . . ?
 H51D C51B H51F 109.5 . . ?
 H51E C51B H51F 109.5 . . ?
 N49B C52B H52C 108.4 . . ?
 N49B C52B H52D 108.4 . . ?
 N49B C52B C53B 115.4(11) . . ?
 H52C C52B H52D 107.5 . . ?
 C53B C52B H52C 108.4 . . ?
 C53B C52B H52D 108.4 . . ?
 C52B C53B H53D 109.5 . . ?
 C52B C53B H53E 109.5 . . ?
 C52B C53B H53F 109.5 . . ?
 H53D C53B H53E 109.5 . . ?
 H53D C53B H53F 109.5 . . ?
 H53E C53B H53F 109.5 . . ?
 C55B N54B P43B 120.8(8) . . ?
 C57B N54B P43B 117.8(8) . . ?
 C57B N54B C55B 121.0(9) . . ?
 N54B C55B H55C 108.5 . . ?
 N54B C55B H55D 108.5 . . ?
 N54B C55B C56B 115.0(11) . . ?
 H55C C55B H55D 107.5 . . ?
 C56B C55B H55C 108.5 . . ?
 C56B C55B H55D 108.5 . . ?
 C55B C56B H56D 109.5 . . ?
 C55B C56B H56E 109.5 . . ?
 C55B C56B H56F 109.5 . . ?
 H56D C56B H56E 109.5 . . ?
 H56D C56B H56F 109.5 . . ?
 H56E C56B H56F 109.5 . . ?
 N54B C57B H57C 107.9 . . ?
 N54B C57B H57D 107.9 . . ?
 N54B C57B C58B 117.6(10) . . ?
 H57C C57B H57D 107.2 . . ?
 C58B C57B H57C 107.9 . . ?
 C58B C57B H57D 107.9 . . ?
 C57B C58B H58D 109.5 . . ?
 C57B C58B H58E 109.5 . . ?
 C57B C58B H58F 109.5 . . ?
 H58D C58B H58E 109.5 . . ?
 H58D C58B H58F 109.5 . . ?
 H58E C58B H58F 109.5 . . ?

loop_
  _geom_torsion_atom_site_label_1
  _geom_torsion_atom_site_label_2
  _geom_torsion_atom_site_label_3
  _geom_torsion_atom_site_label_4
  _geom_torsion
  _geom_torsion_site_symmetry_1
  _geom_torsion_site_symmetry_2
  _geom_torsion_site_symmetry_3
  _geom_torsion_site_symmetry_4
  _geom_torsion_publ_flag
 P1 C1 C2 F2 -0.5(6) . . . . ?
 P1 C1 C2 C3 -179.4(3) . . . . ?
 P1 C4 C5 F11 -65.9(6) . . . . ?
 P1 C4 C5 F12 171.4(4) . . . . ?
 P1 C4 C5 F13 57.9(7) . . . . ?
 P1 C6 C7 F16 61.3(5) . . . . ?
 P1 C6 C7 F17 -179.2(3) . . . . ?
 P1 C6 C7 F18 -62.0(5) . . . . ?
 F1 C1 C2 F2 177.2(3) . . . . ?
 F1 C1 C2 C3 -1.7(6) . . . . ?
 C1 C2 C3 F3 130.0(7) . . . . ?
 C1 C2 C3 F4 3.3(8) . . . . ?
 C1 C2 C3 F5 -114.5(6) . . . . ?
 C1 C2 C3 F19 71.0(11) . . . . ?
 C1 C2 C3 F20 -43.3(15) . . . . ?
 C1 C2 C3 F21 -170.6(12) . . . . ?
 F2 C2 C3 F3 -49.0(7) . . . . ?
 F2 C2 C3 F4 -175.7(6) . . . . ?
 F2 C2 C3 F5 66.4(6) . . . . ?
 F2 C2 C3 F19 -108.0(10) . . . . ?
 F2 C2 C3 F20 137.7(14) . . . . ?
 F2 C2 C3 F21 10.4(13) . . . . ?
 F6 P1 C1 F1 -129.0(3) . . . . ?
 F6 P1 C1 C2 48.7(4) . . . . ?
 C6 P1 C1 F1 54.8(3) . . . . ?
 C6 P1 C1 C2 -127.4(4) . . . . ?
 F7 P1 C1 F1 -37.2(3) . . . . ?
 F7 P1 C1 C2 140.5(4) . . . . ?
 F8 P1 C1 F1 140.6(3) . . . . ?
 F8 P1 C1 C2 -41.7(4) . . . . ?
 F9 C4 C5 F11 171.5(4) . . . . ?
 F9 C4 C5 F12 48.8(6) . . . . ?
 F9 C4 C5 F13 -64.7(6) . . . . ?
 F10 C4 C5 F11 61.1(5) . . . . ?
 F10 C4 C5 F12 -61.6(6) . . . . ?
 F10 C4 C5 F13 -175.0(5) . . . . ?
 F14 C6 C7 F16 -171.4(4) . . . . ?
 F14 C6 C7 F17 -52.0(5) . . . . ?
 F14 C6 C7 F18 65.2(5) . . . . ?
 F15 C6 C7 F16 -61.4(5) . . . . ?
 F15 C6 C7 F17 58.0(4) . . . . ?
 F15 C6 C7 F18 175.3(4) . . . . ?
 P2 N8A P11A N12A -11.6(9) . . . . ?
 P2 N8A P11A N17A -139.5(7) . . . . ?
 P2 N8A P11A N22A 115.7(6) . . . . ?
 P2 N9A P27A N28A 59.3(7) . . . . ?
 P2 N9A P27A N33A 174.4(6) . . . . ?
 P2 N9A P27A N38A -83.3(7) . . . . ?
 P2 N10A P43A N44A -128.6(6) . . . . ?
 P2 N10A P43A N49A -11.1(10) . . . . ?
 P2 N10A P43A N54A 124.1(7) . . . . ?
 P2 N8B P11B N12B 133.6(7) . . . . ?
 P2 N8B P11B N17B -125.9(5) . . . . ?
 P2 N8B P11B N22B -4.6(8) . . . . ?
 P2 N10B P43B N44B -12.5(9) . . . . ?
 P2 N10B P43B N49B 115.0(5) . . . . ?
 P2 N10B P43B N54B -135.5(6) . . . . ?
 C5B C4B N3A P2 91.7(7) . . . . ?
 C5B C4B N3B P2 18.7(10) . . . . ?
 C6B C4B N3A P2 -25.7(10) . . . . ?
 C6B C4B N3B P2 -95.4(8) . . . . ?
 C7B C4B N3A P2 -154.9(6) . . . . ?
 C7B C4B N3B P2 150.9(6) . . . . ?
 N3A P2 N8A P11A 132.2(5) . . . . ?
 N3A P2 N9A P27A 53.7(6) . . . . ?
 N3A P2 N10A P43A 100.5(5) . . . . ?
 N8A P2 N3A C4B -62.2(7) . . . . ?
 N8A P2 N9A P27A -55.1(5) . . . . ?
 N8A P2 N10A P43A -140.7(5) . . . . ?
 N8A P11A N12A C13A -9.7(8) . . . . ?
 N8A P11A N12A C15A 175.7(5) . . . . ?
 N8A P11A N17A C18A 106.5(13) . . . . ?
 N8A P11A N17A C20A -47.2(12) . . . . ?
 N8A P11A N22A C23A 143.8(5) . . . . ?
 N8A P11A N22A C25A -54.4(5) . . . . ?
 N9A P2 N3A C4B -177.3(6) . . . . ?
 N9A P2 N8A P11A -121.2(6) . . . . ?
 N9A P2 N10A P43A -11.9(7) . . . . ?
 N9A P27A N28A C29A -23.3(11) . . . . ?
 N9A P27A N28A C31A 157.8(7) . . . . ?
 N9A P27A N33A C34A -52.5(6) . . . . ?
 N9A P27A N33A C36A 152.0(8) . . . . ?
 N9A P27A N38A C39A 121.1(11) . . . . ?
 N9A P27A N38A C41A -27.4(11) . . . . ?
 N10A P2 N3A C4B 63.2(7) . . . . ?
 N10A P2 N8A P11A 8.0(7) . . . . ?
 N10A P2 N9A P27A 174.2(5) . . . . ?
 N10A P43A N44A C45A -51.0(7) . . . . ?
 N10A P43A N44A C47A 118.1(7) . . . . ?
 N10A P43A N49A C50A 5.7(14) . . . . ?
 N10A P43A N49A C52A -175.0(10) . . . . ?
 N10A P43A N54A C55A 135.6(12) . . . . ?
 N10A P43A N54A C57A -63.3(9) . . . . ?
 P11A N12A C13A C14A -95.6(7) . . . . ?
 P11A N12A C15A C16A -113.6(7) . . . . ?
 P11A N17A C18A C19A 119.1(14) . . . . ?
 P11A N17A C20A C21A -138.6(12) . . . . ?
 P11A N22A C23A C24A -139.2(10) . . . . ?
 P11A N22A C25A C26A -103.7(8) . . . . ?
 N12A P11A N17A C18A -40.8(15) . . . . ?
 N12A P11A N17A C20A 165.6(10) . . . . ?
 N12A P11A N22A C23A -70.6(6) . . . . ?
 N12A P11A N22A C25A 91.2(5) . . . . ?
 C13A N12A C15A C16A 71.3(9) . . . . ?
 C15A N12A C13A C14A 79.3(8) . . . . ?
 N17A P11A N12A C13A 116.7(8) . . . . ?
 N17A P11A N12A C15A -57.9(8) . . . . ?
 N17A P11A N22A C23A 42.2(7) . . . . ?
 N17A P11A N22A C25A -155.9(7) . . . . ?
 C18A N17A C20A C21A 66.3(17) . . . . ?
 C20A N17A C18A C19A -87.4(17) . . . . ?
 N22A P11A N12A C13A -131.1(5) . . . . ?
 N22A P11A N12A C15A 54.3(6) . . . . ?
 N22A P11A N17A C18A -158.0(12) . . . . ?
 N22A P11A N17A C20A 48.3(13) . . . . ?
 C23A N22A C25A C26A 59.5(9) . . . . ?
 C25A N22A C23A C24A 57.7(11) . . . . ?
 P27A N28A C29A C30A -112.1(9) . . . . ?
 P27A N28A C31A C32A -113.4(11) . . . . ?
 P27A N33A C34A C35A -89.4(13) . . . . ?
 P27A N33A C36A C37A -144.3(10) . . . . ?
 P27A N38A C39A C40A 125.1(14) . . . . ?
 P27A N38A C41A C42A -130.4(13) . . . . ?
 N28A P27A N33A C34A 86.9(6) . . . . ?
 N28A P27A N33A C36A -68.6(8) . . . . ?
 N28A P27A N38A C39A -34.0(13) . . . . ?
 N28A P27A N38A C41A 177.4(9) . . . . ?
 C29A N28A C31A C32A 67.6(13) . . . . ?
 C31A N28A C29A C30A 66.9(12) . . . . ?
 N33A P27A N28A C29A -127.1(7) . . . . ?
 N33A P27A N28A C31A 53.9(9) . . . . ?
 N33A P27A N38A C39A -153.1(11) . . . . ?
 N33A P27A N38A C41A 58.3(11) . . . . ?
 C34A N33A C36A C37A 60.1(13) . . . . ?
 C36A N33A C34A C35A 67.1(15) . . . . ?
 N38A P27A N28A C29A 119.6(9) . . . . ?
 N38A P27A N28A C31A -59.4(9) . . . . ?
 N38A P27A N33A C34A -158.5(6) . . . . ?
 N38A P27A N33A C36A 46.1(8) . . . . ?
 C39A N38A C41A C42A 77.9(17) . . . . ?
 C41A N38A C39A C40A -85.1(17) . . . . ?
 P43A N44A C45A C46A -139.4(12) . . . . ?
 P43A N44A C47A C48A -97(2) . . . . ?
 P43A N49A C50A C51A -112.8(11) . . . . ?
 P43A N49A C52A C53A -111.5(15) . . . . ?
 P43A N54A C55A C56A -146.9(14) . . . . ?
 P43A N54A C57A C58A -81.2(11) . . . . ?
 N44A P43A N49A C50A 119.8(9) . . . . ?
 N44A P43A N49A C52A -60.9(12) . . . . ?
 N44A P43A N54A C55A 39.9(13) . . . . ?
 N44A P43A N54A C57A -159.0(8) . . . . ?
 C45A N44A C47A C48A 71(2) . . . . ?
 C47A N44A C45A C46A 52.5(17) . . . . ?
 N49A P43A N44A C45A 164.0(7) . . . . ?
 N49A P43A N44A C47A -26.9(8) . . . . ?
 N49A P43A N54A C55A -72.5(13) . . . . ?
 N49A P43A N54A C57A 88.6(10) . . . . ?
 C50A N49A C52A C53A 67.9(16) . . . . ?
 C52A N49A C50A C51A 67.8(16) . . . . ?
 N54A P43A N44A C45A 47.4(9) . . . . ?
 N54A P43A N44A C47A -143.5(9) . . . . ?
 N54A P43A N49A C50A -126.1(11) . . . . ?
 N54A P43A N49A C52A 53.2(14) . . . . ?
 C55A N54A C57A C58A 81.1(14) . . . . ?
 C57A N54A C55A C56A 51(2) . . . . ?
 N3B P2 N8B P11B -119.1(5) . . . . ?
 N3B P2 N9B P27B -72.5(5) . . . . ?
 N3B P2 N10B P43B -57.9(4) . . . . ?
 N8B P2 N3B C4B 52.6(8) . . . . ?
 N8B P2 N9B P27B 158.3(4) . . . . ?
 N8B P2 N10B P43B 58.0(4) . . . . ?
 N8B P11B N12B C13B 29.2(14) . . . . ?
 N8B P11B N12B C15B -118.3(11) . . . . ?
 N8B P11B N17B C18B 53.3(5) . . . . ?
 N8B P11B N17B C20B -144.5(5) . . . . ?
 N8B P11B N22B C23B 18.3(9) . . . . ?
 N8B P11B N22B C25B -162.9(6) . . . . ?
 N9B P2 N3B C4B -76.5(7) . . . . ?
 N9B P2 N8B P11B 14.8(6) . . . . ?
 N9B P2 N10B P43B 176.1(3) . . . . ?
 N9B P27B N28B C29B -133.4(12) . . . . ?
 N9B P27B N28B C31B 37.0(13) . . . . ?
 N9B P27B N33B C34B 56.2(7) . . . . ?
 N9B P27B N33B C36B -140.2(8) . . . . ?
 N9B P27B N38B C39B 27.0(12) . . . . ?
 N9B P27B N38B C41B -164.8(8) . . . . ?
 N10B P2 N3B C4B 166.2(6) . . . . ?
 N10B P2 N8B P11B 130.7(5) . . . . ?
 N10B P2 N9B P27B 42.2(5) . . . . ?
 N10B P43B N44B C45B -43.6(13) . . . . ?
 N10B P43B N44B C47B 105.9(11) . . . . ?
 N10B P43B N49B C50B -56.0(9) . . . . ?
 N10B P43B N49B C52B 132.2(10) . . . . ?
 N10B P43B N54B C55B 171.8(12) . . . . ?
 N10B P43B N54B C57B -15.8(11) . . . . ?
 P11B N12B C13B C14B 137.6(12) . . . . ?
 P11B N12B C15B C16B -126.3(18) . . . . ?
 P11B N17B C18B C19B 108.2(9) . . . . ?
 P11B N17B C20B C21B 135.8(7) . . . . ?
 P11B N22B C23B C24B 97.1(9) . . . . ?
 P11B N22B C25B C26B 106.5(12) . . . . ?
 N12B P11B N17B C18B 156.3(7) . . . . ?
 N12B P11B N17B C20B -41.6(8) . . . . ?
 N12B P11B N22B C23B -119.1(9) . . . . ?
 N12B P11B N22B C25B 59.7(9) . . . . ?
 C13B N12B C15B C16B 85(2) . . . . ?
 C15B N12B C13B C14B -74.8(17) . . . . ?
 N17B P11B N12B C13B -60.4(14) . . . . ?
 N17B P11B N12B C15B 152.2(11) . . . . ?
 N17B P11B N22B C23B 131.6(6) . . . . ?
 N17B P11B N22B C25B -49.6(7) . . . . ?
 C18B N17B C20B C21B -61.6(9) . . . . ?
 C20B N17B C18B C19B -55.6(10) . . . . ?
 N22B P11B N12B C13B -177.1(11) . . . . ?
 N22B P11B N12B C15B 35.5(14) . . . . ?
 N22B P11B N17B C18B -90.9(5) . . . . ?
 N22B P11B N17B C20B 71.2(6) . . . . ?
 C23B N22B C25B C26B -74.5(13) . . . . ?
 C25B N22B C23B C24B -81.9(10) . . . . ?
 P27B N28B C29B C30B 101.4(17) . . . . ?
 P27B N28B C31B C32B 141.7(17) . . . . ?
 P27B N33B C34B C35B 89.5(14) . . . . ?
 P27B N33B C36B C37B 141.1(15) . . . . ?
 P27B N38B C39B C40B 107.5(14) . . . . ?
 P27B N38B C41B C42B 124.4(13) . . . . ?
 N28B P27B N33B C34B 160.9(8) . . . . ?
 N28B P27B N33B C36B -35.5(10) . . . . ?
 N28B P27B N38B C39B -109.5(10) . . . . ?
 N28B P27B N38B C41B 58.7(12) . . . . ?
 C29B N28B C31B C32B -47(2) . . . . ?
 C31B N28B C29B C30B -68.8(18) . . . . ?
 N33B P27B N28B C29B 132.8(12) . . . . ?
 N33B P27B N28B C31B -56.8(13) . . . . ?
 N33B P27B N38B C39B 135.2(9) . . . . ?
 N33B P27B N38B C41B -56.5(10) . . . . ?
 C34B N33B C36B C37B -54.3(18) . . . . ?
 C36B N33B C34B C35B -75.3(16) . . . . ?
 N38B P27B N28B C29B 18.5(14) . . . . ?
 N38B P27B N28B C31B -171.1(11) . . . . ?
 N38B P27B N33B C34B -84.6(7) . . . . ?
 N38B P27B N33B C36B 78.9(8) . . . . ?
 C39B N38B C41B C42B -66.3(17) . . . . ?
 C41B N38B C39B C40B -61.6(17) . . . . ?
 P43B N44B C45B C46B -141.8(11) . . . . ?
 P43B N44B C47B C48B 118.4(15) . . . . ?
 P43B N49B C50B C51B -109.7(11) . . . . ?
 P43B N49B C52B C53B -129.0(15) . . . . ?
 P43B N54B C55B C56B -115.9(14) . . . . ?
 P43B N54B C57B C58B -118.8(13) . . . . ?
 N44B P43B N49B C50B 96.5(10) . . . . ?
 N44B P43B N49B C52B -75.3(11) . . . . ?
 N44B P43B N54B C55B 21.0(13) . . . . ?
 N44B P43B N54B C57B -166.6(10) . . . . ?
 C45B N44B C47B C48B -91.9(17) . . . . ?
 C47B N44B C45B C46B 65.9(17) . . . . ?
 N49B P43B N44B C45B -167.1(9) . . . . ?
 N49B P43B N44B C47B -17.5(12) . . . . ?
 N49B P43B N54B C55B -96.5(12) . . . . ?
 N49B P43B N54B C57B 75.9(12) . . . . ?
 C50B N49B C52B C53B 58.7(19) . . . . ?
 C52B N49B C50B C51B 62.0(15) . . . . ?
 N54B P43B N44B C45B 74.6(11) . . . . ?
 N54B P43B N44B C47B -135.9(12) . . . . ?
 N54B P43B N49B C50B -146.2(9) . . . . ?
 N54B P43B N49B C52B 42.0(11) . . . . ?
 C55B N54B C57B C58B 53.6(18) . . . . ?
 C57B N54B C55B C56B 72.0(18) . . . . ?

_shelx_res_file
;
TITL hartmann16_a.res in P-1
    hartmann16.res
    created by SHELXL-2018/3 at 18:52:34 on 24-May-2023
REM Old TITL Hartmann16 in P-1
REM SHELXT solution in P-1: R1 0.377, Rweak 0.096, Alpha 0.197
REM <I/s> 0.000 for 0 systematic absences, Orientation as input
REM Formula found by SHELXT: C65 N21 F12 P11 Br2
CELL 1.54184 13.2508 14.3862 17.1831 87.093 86.818 88.29
ZERR 2 0.0003 0.0003 0.0003 0.001 0.002 0.002
LATT 1
SFAC C H F N P
UNIT 94 200 36 26 10
SIMU N28A C18B C57A P27A F21 C31A C35B C25A N9A C32A C52A C29A C32B C26A =
 N12B C34A C16B C30A N8A N33A C58B C35A C58A C36A N22B C24A P27B C21A C15B =
 C23A N17B N17A N9B C18A N3A C19A N12A N22A F3 C15A F20 C16A C51A C20A N49A =
 C45A N8B C46A C30B C47A C26B C48A N28B C42A C50B P43A C21B N38A C13B C40A =
 C14B C37A P11B C39A C19B C41A N33B N44A C20B P43B F19 C42B P11A N49B F5 =
 C47B C13A N54B N10A C53B F4 C40B C14A C36B C53A C46B C50A C56B C56A C52B =
 C55A C39B N3B C37B N54A C57B C23B C41B C31B C48B C25B C45B C29B N44B C34B =
 C51B C24B C55B N38B N10B
RIGU N28A C18B C57A P27A F21 C31A C35B C25A N9A C32A C52A C29A C32B C26A =
 N12B C34A C16B C30A N8A N33A C58B C35A C58A C36A N22B C24A P27B C21A C15B =
 C23A N17B N17A N9B C18A N3A C19A N12A N22A F3 C15A F20 C16A C51A C20A N49A =
 C45A N8B C46A C30B C47A C26B C48A N28B C42A C50B P43A C21B N38A C13B C40A =
 C14B C37A P11B C39A C19B C41A N33B N44A C20B P43B F19 C42B P11A N49B F5 =
 C47B C13A N54B N10A C53B F4 C40B C14A C36B C53A C46B C50A C56B C56A C52B =
 C55A C39B N3B C37B N54A C57B C23B C41B C31B C48B C25B C45B C29B N44B C34B =
 C51B C24B C55B N38B N10B

L.S. 10
PLAN  10
SIZE 0.1 0.28 0.3
TEMP -173.15(10)
CONF
list 4
MORE -1
BOND $H
fmap 2 53
acta
OMIT -1 5 5
OMIT -2 -2 5
OMIT -2 -2 3
OMIT 0 0 4
OMIT -2 1 6
REM <olex2.extras>
REM <HklSrc "%.\\Hartmann16.hkl">
REM </olex2.extras>

WGHT    0.200000
FVAR       0.55190   0.49807   0.66731
P1    5    0.053320    0.214317    1.236785    11.00000    0.04981    0.05595 =
         0.06154   -0.00558   -0.01479   -0.00485
F1    3    0.076072    0.186953    1.080124    11.00000    0.05570    0.09051 =
         0.07404   -0.02576   -0.00074    0.00098
C1    1    0.009203    0.217312    1.133927    11.00000    0.05402    0.05919 =
         0.05413   -0.01243   -0.00514   -0.00614
F2    3   -0.154935    0.271379    1.161111    11.00000    0.04923    0.12184 =
         0.05463   -0.01809   -0.00685    0.01193
C2    1   -0.081406    0.243514    1.111063    11.00000    0.05317    0.07449 =
         0.04605   -0.01090   -0.00515   -0.00481
C3    1   -0.118542    0.245645    1.029699    11.00000    0.05736    0.10192 =
         0.04969   -0.01240   -0.00724   -0.00511
C4    1    0.086405    0.200679    1.345858    11.00000    0.07105    0.09337 =
         0.06828    0.00799   -0.02635   -0.01125
C5    1    0.038915    0.265498    1.403539    11.00000    0.08603    0.14529 =
         0.06754   -0.02099   -0.02761    0.00355
F6    3   -0.048200    0.160338    1.264057    11.00000    0.06887    0.08566 =
         0.06330    0.00077   -0.01539   -0.02067
C6    1    0.170653    0.287817    1.202467    11.00000    0.05316    0.05591 =
         0.08302   -0.00414   -0.01763   -0.00720
C7    1    0.273178    0.243209    1.176903    11.00000    0.04946    0.09901 =
         0.09123    0.00012   -0.00806   -0.00254
F7    3    0.114698    0.117872    1.222165    11.00000    0.07703    0.05084 =
         0.09567   -0.00542   -0.02064    0.00104
F8    3   -0.004193    0.313726    1.251725    11.00000    0.06390    0.07239 =
         0.06577   -0.01963   -0.01831    0.00852
F9    3    0.061283    0.111429    1.373968    11.00000    0.10415    0.12572 =
         0.09885    0.03960   -0.03507   -0.03245
F10   3    0.189074    0.203562    1.353499    11.00000    0.06655    0.10277 =
         0.08396    0.00356   -0.03517   -0.00662
F11   3    0.065526    0.350432    1.391801    11.00000    0.12301    0.13859 =
         0.09347   -0.04204   -0.03118    0.00036
F12   3    0.062459    0.233671    1.477191    11.00000    0.10768    0.24268 =
         0.06437   -0.00290   -0.03203   -0.01938
F13   3   -0.063199    0.261515    1.404729    11.00000    0.08468    0.21536 =
         0.07094   -0.02000   -0.01395    0.00659
F14   3    0.191750    0.347191    1.257349    11.00000    0.07318    0.06983 =
         0.09548   -0.01420   -0.02875   -0.01789
F15   3    0.145477    0.343820    1.138958    11.00000    0.06887    0.06799 =
         0.08080    0.00374   -0.01685   -0.01465
F16   3    0.267754    0.192280    1.115694    11.00000    0.06162    0.11129 =
         0.11184   -0.02028    0.00837    0.00720
F17   3    0.338557    0.310421    1.157722    11.00000    0.06066    0.14044 =
         0.12894   -0.00609   -0.00583   -0.03631
F18   3    0.313163    0.190554    1.235669    11.00000    0.06027    0.14173 =
         0.11977    0.01079   -0.01564    0.02519
PART 1
F3    3   -0.203458    0.204881    1.027751    31.00000    0.08055    0.17649 =
         0.06048    0.00802   -0.02370   -0.05095
F4    3   -0.055691    0.214294    0.976648    31.00000    0.07616    0.14495 =
         0.05103   -0.02582    0.00256    0.00239
F5    3   -0.139005    0.334730    1.004328    31.00000    0.11383    0.11756 =
         0.06644    0.00739   -0.02202    0.00669
PART 2
F19   3   -0.129338    0.158155    1.008564   -31.00000    0.16380    0.11032 =
         0.08462   -0.03472   -0.04503   -0.01563
F20   3   -0.056491    0.277222    0.980969   -31.00000    0.12744    0.17584 =
         0.05268   -0.00145   -0.00272   -0.07292
F21   3   -0.204157    0.286963    1.027213   -31.00000    0.07428    0.19898 =
         0.07010   -0.05619   -0.03072    0.05677

PART 0
P2    5    0.398346    0.257440    0.703634    11.00000    0.03197    0.05290 =
         0.04109    0.00118   -0.00748   -0.00416
C4B   1    0.405564    0.279282    0.537693    11.00000    0.05588    0.09503 =
         0.03766    0.00404   -0.00651   -0.01121
C5B   1    0.491485    0.210166    0.521398    11.00000    0.14905    0.15512 =
         0.15877   -0.08018   -0.08215    0.06601
AFIX  33
H5BA  2    0.529427    0.229939    0.473111    11.00000   -1.50000
H5BB  2    0.536582    0.207295    0.564820    11.00000   -1.50000
H5BC  2    0.464106    0.148490    0.515706    11.00000   -1.50000
AFIX   0
C6B   1    0.448427    0.373688    0.531933    11.00000    0.23730    0.11560 =
         0.07085    0.00852   -0.05161   -0.06426
AFIX  33
H6BA  2    0.471352    0.389062    0.477729    11.00000   -1.50000
H6BB  2    0.396434    0.419344    0.548820    11.00000   -1.50000
H6BC  2    0.505796    0.374990    0.565448    11.00000   -1.50000
AFIX   0
C7B   1    0.326209    0.272195    0.478769    11.00000    0.07484    0.20533 =
         0.05473    0.02421   -0.02506   -0.01603
AFIX  33
H7BA  2    0.350160    0.301809    0.428792    11.00000   -1.50000
H7BB  2    0.313367    0.206485    0.471779    11.00000   -1.50000
H7BC  2    0.263555    0.303688    0.497463    11.00000   -1.50000
AFIX   0
PART 1
N3A   4    0.364280    0.233983    0.609666    21.00000    0.05570    0.05728 =
         0.04346   -0.00005   -0.01145   -0.01795
AFIX  43
H3A   2    0.318659    0.191507    0.605683    21.00000   -1.20000
AFIX   0
N8A   4    0.514184    0.229655    0.702435    21.00000    0.03162    0.09892 =
         0.04793   -0.02689   -0.01006    0.02037
N9A   4    0.330186    0.180999    0.755455    21.00000    0.07204    0.06982 =
         0.04268   -0.01427   -0.00348   -0.02491
N10A  4    0.372989    0.353693    0.725098    21.00000    0.06307    0.05113 =
         0.04507   -0.00454    0.00990    0.01620
P11A  5    0.623420    0.286956    0.732138    21.00000    0.03073    0.06641 =
         0.03752   -0.00286   -0.00288   -0.01294
N12A  4    0.654256    0.392075    0.758813    21.00000    0.04014    0.07461 =
         0.05307   -0.00638   -0.00648   -0.01241
C13A  1    0.588850    0.476459    0.752653    21.00000    0.04950    0.06503 =
         0.05810    0.00015   -0.00069   -0.01276
AFIX  23
H13A  2    0.597606    0.513237    0.798852    21.00000   -1.20000
H13B  2    0.517643    0.457066    0.755012    21.00000   -1.20000
AFIX   0
C14A  1    0.606544    0.539259    0.680545    21.00000    0.07761    0.08524 =
         0.06614    0.01705   -0.02421   -0.03424
AFIX  33
H14A  2    0.559212    0.592852    0.682526    21.00000   -1.50000
H14B  2    0.676071    0.561048    0.678111    21.00000   -1.50000
H14C  2    0.595850    0.504696    0.634130    21.00000   -1.50000
AFIX   0
C15A  1    0.755684    0.408477    0.784758    21.00000    0.04663    0.08865 =
         0.06347   -0.01048   -0.01327   -0.01743
AFIX  23
H15A  2    0.785689    0.461200    0.753180    21.00000   -1.20000
H15B  2    0.799550    0.352515    0.776608    21.00000   -1.20000
AFIX   0
C16A  1    0.751094    0.430195    0.870298    21.00000    0.09621    0.07604 =
         0.04862   -0.00365   -0.03326   -0.01782
AFIX  33
H16A  2    0.819451    0.440876    0.886343    21.00000   -1.50000
H16B  2    0.708510    0.486148    0.878231    21.00000   -1.50000
H16C  2    0.722353    0.377604    0.901628    21.00000   -1.50000
AFIX   0
N17A  4    0.706463    0.261688    0.660002    21.00000    0.03305    0.09837 =
         0.04904   -0.01567    0.01094   -0.00719
C18A  1    0.737999    0.330572    0.600384    21.00000    0.08883    0.12437 =
         0.06694    0.00498    0.01874   -0.00654
AFIX  23
H18A  2    0.699235    0.389123    0.610093    21.00000   -1.20000
H18B  2    0.718745    0.309373    0.549466    21.00000   -1.20000
AFIX   0
C19A  1    0.847432    0.352209    0.593426    21.00000    0.09634    0.16877 =
         0.08698    0.00087    0.02652   -0.03543
AFIX  33
H19A  2    0.859474    0.399645    0.551228    21.00000   -1.50000
H19B  2    0.867626    0.375634    0.642663    21.00000   -1.50000
H19C  2    0.887209    0.295586    0.581810    21.00000   -1.50000
AFIX   0
C20A  1    0.712360    0.161798    0.638044    21.00000    0.06167    0.11776 =
         0.06440   -0.02891    0.02392   -0.00893
AFIX  23
H20A  2    0.679329    0.123493    0.681117    21.00000   -1.20000
H20B  2    0.672702    0.156290    0.591414    21.00000   -1.20000
AFIX   0
C21A  1    0.816153    0.121298    0.620959    21.00000    0.07745    0.11432 =
         0.11971   -0.03713    0.03083   -0.00203
AFIX  33
H21A  2    0.811162    0.056310    0.607386    21.00000   -1.50000
H21B  2    0.849291    0.156989    0.577162    21.00000   -1.50000
H21C  2    0.855939    0.124088    0.667148    21.00000   -1.50000
AFIX   0
N22A  4    0.645146    0.206028    0.801018    21.00000    0.04447    0.06509 =
         0.04371   -0.00933   -0.00763   -0.00737
C23A  1    0.749895    0.175449    0.820530    21.00000    0.04287    0.08019 =
         0.06934   -0.00233   -0.01125   -0.00331
AFIX  23
H23A  2    0.768603    0.206684    0.867490    21.00000   -1.20000
H23B  2    0.797892    0.194526    0.776832    21.00000   -1.20000
AFIX   0
C24A  1    0.758595    0.071032    0.835528    21.00000    0.05301    0.07960 =
         0.09699   -0.00203   -0.01520    0.01140
AFIX  33
H24A  2    0.828052    0.053454    0.848111    21.00000   -1.50000
H24B  2    0.712049    0.052084    0.879392    21.00000   -1.50000
H24C  2    0.741319    0.039934    0.788793    21.00000   -1.50000
AFIX   0
C25A  1    0.568014    0.179793    0.860510    21.00000    0.05386    0.06674 =
         0.04036    0.00202   -0.00440   -0.01007
AFIX  23
H25A  2    0.567376    0.110998    0.866410    21.00000   -1.20000
H25B  2    0.501326    0.201547    0.842374    21.00000   -1.20000
AFIX   0
C26A  1    0.581239    0.217907    0.939650    21.00000    0.06266    0.07567 =
         0.04076   -0.00749    0.00079   -0.01545
AFIX  33
H26A  2    0.526168    0.196935    0.976169    21.00000   -1.50000
H26B  2    0.646148    0.195375    0.959067    21.00000   -1.50000
H26C  2    0.579968    0.286102    0.934983    21.00000   -1.50000
AFIX   0
SAME 0.02 0.04 P11A > C26A
P27A  5    0.329303    0.068594    0.743289    21.00000    0.03954    0.04108 =
         0.05804   -0.01247    0.00269   -0.00662
N28A  4    0.409195   -0.020805    0.743750    21.00000    0.07175    0.04489 =
         0.10556   -0.01273    0.00254   -0.00037
C29A  1    0.517060   -0.013646    0.729612    21.00000    0.06658    0.05257 =
         0.10076   -0.02553   -0.00545   -0.00221
AFIX  23
H29A  2    0.550106   -0.045673    0.774188    21.00000   -1.20000
H29B  2    0.533589    0.053010    0.729629    21.00000   -1.20000
AFIX   0
C30A  1    0.563850   -0.052039    0.655829    21.00000    0.08981    0.08553 =
         0.11484   -0.04197   -0.00620    0.01481
AFIX  33
H30A  2    0.636961   -0.042832    0.653345    21.00000   -1.50000
H30B  2    0.550838   -0.118707    0.655396    21.00000   -1.50000
H30C  2    0.534251   -0.019604    0.610648    21.00000   -1.50000
AFIX   0
C31A  1    0.370073   -0.116374    0.758259    21.00000    0.09274    0.04628 =
         0.14924   -0.02610    0.02364   -0.01550
AFIX  23
H31A  2    0.295340   -0.112805    0.758351    21.00000   -1.20000
H31B  2    0.394640   -0.154756    0.714514    21.00000   -1.20000
AFIX   0
C32A  1    0.399664   -0.163887    0.832292    21.00000    0.07548    0.07654 =
         0.15660    0.00526    0.02269   -0.00779
AFIX  33
H32A  2    0.370975   -0.226045    0.837309    21.00000   -1.50000
H32B  2    0.473546   -0.169553    0.832336    21.00000   -1.50000
H32C  2    0.374063   -0.127525    0.876254    21.00000   -1.50000
AFIX   0
N33A  4    0.254618    0.070745    0.823934    21.00000    0.05893    0.05065 =
         0.06727   -0.01331    0.00622   -0.00982
C34A  1    0.291633    0.116240    0.890189    21.00000    0.05780    0.06047 =
         0.06400   -0.01363    0.00587   -0.01535
AFIX  23
H34A  2    0.233118    0.143476    0.920287    21.00000   -1.20000
H34B  2    0.334901    0.168087    0.870266    21.00000   -1.20000
AFIX   0
C35A  1    0.350342    0.054057    0.943821    21.00000    0.10035    0.08864 =
         0.07691   -0.00020   -0.01345   -0.02618
AFIX  33
H35A  2    0.372371    0.089804    0.986573    21.00000   -1.50000
H35B  2    0.307701    0.003356    0.965181    21.00000   -1.50000
H35C  2    0.409663    0.028011    0.915072    21.00000   -1.50000
AFIX   0
C36A  1    0.177458    0.001114    0.841263    21.00000    0.06449    0.06276 =
         0.09671   -0.02042    0.01487   -0.02694
AFIX  23
H36A  2    0.206294   -0.049932    0.874692    21.00000   -1.20000
H36B  2    0.160627   -0.025618    0.791775    21.00000   -1.20000
AFIX   0
C37A  1    0.079428    0.037868    0.882161    21.00000    0.10861    0.07930 =
         0.11112   -0.02260    0.05369   -0.02773
AFIX  33
H37A  2    0.032093   -0.013058    0.891554    21.00000   -1.50000
H37B  2    0.094681    0.062882    0.932060    21.00000   -1.50000
H37C  2    0.048924    0.087244    0.848980    21.00000   -1.50000
AFIX   0
N38A  4    0.249601    0.051713    0.672212    21.00000    0.06135    0.07464 =
         0.08130   -0.02882   -0.01053   -0.01198
C39A  1    0.281895    0.006007    0.598767    21.00000    0.09741    0.13949 =
         0.09791   -0.05910   -0.01563   -0.01514
AFIX  23
H39A  2    0.353450   -0.015187    0.601391    21.00000   -1.20000
H39B  2    0.277578    0.052279    0.554344    21.00000   -1.20000
AFIX   0
C40A  1    0.218865   -0.075825    0.584051    21.00000    0.13563    0.17105 =
         0.12681   -0.09741   -0.00610   -0.02865
AFIX  33
H40A  2    0.243368   -0.103099    0.535170    21.00000   -1.50000
H40B  2    0.224022   -0.122611    0.627230    21.00000   -1.50000
H40C  2    0.148116   -0.055114    0.580161    21.00000   -1.50000
AFIX   0
C41A  1    0.166653    0.121014    0.661789    21.00000    0.06844    0.09318 =
         0.11904   -0.01014   -0.02699   -0.00774
AFIX  23
H41A  2    0.182757    0.158806    0.613171    21.00000   -1.20000
H41B  2    0.166123    0.163369    0.705464    21.00000   -1.20000
AFIX   0
C42A  1    0.061448    0.085819    0.657686    21.00000    0.07575    0.13045 =
         0.16371    0.05339   -0.02944   -0.02279
AFIX  33
H42A  2    0.013911    0.138704    0.650738    21.00000   -1.50000
H42B  2    0.059289    0.045617    0.613475    21.00000   -1.50000
H42C  2    0.042583    0.050200    0.706172    21.00000   -1.50000
AFIX   0
P43A  5    0.269019    0.412039    0.785313    21.00000    0.04654    0.05125 =
         0.08569   -0.01696   -0.00106    0.00575
N44A  4    0.243288    0.493764    0.712717    21.00000    0.03948    0.04485 =
         0.11809   -0.00771    0.00804    0.00906
C45A  1    0.328495    0.539364    0.681340    21.00000    0.06220    0.05791 =
         0.12789   -0.01150    0.01554    0.01726
AFIX  23
H45A  2    0.351610    0.510629    0.632087    21.00000   -1.20000
H45B  2    0.383293    0.530064    0.718075    21.00000   -1.20000
AFIX   0
C46A  1    0.311093    0.641858    0.665069    21.00000    0.08707    0.06085 =
         0.20017   -0.02284    0.00420    0.02815
AFIX  33
H46A  2    0.373865    0.669420    0.643177    21.00000   -1.50000
H46B  2    0.258164    0.651826    0.627658    21.00000   -1.50000
H46C  2    0.289883    0.671283    0.713742    21.00000   -1.50000
AFIX   0
C47A  1    0.144372    0.496849    0.681394    21.00000    0.06255    0.09777 =
         0.10943   -0.00086   -0.01896    0.01993
AFIX  23
H47A  2    0.097378    0.471147    0.723306    21.00000   -1.20000
H47B  2    0.125145    0.563536    0.673398    21.00000   -1.20000
AFIX   0
C48A  1    0.125849    0.461032    0.624200    21.00000    0.22808    0.11482 =
         0.15516   -0.02619   -0.06366   -0.01573
AFIX  33
H48A  2    0.054313    0.472205    0.614158    21.00000   -1.50000
H48B  2    0.167891    0.487097    0.580164    21.00000   -1.50000
H48C  2    0.139876    0.393883    0.630518    21.00000   -1.50000
AFIX   0
N49A  4    0.156479    0.391126    0.829599    21.00000    0.06162    0.07497 =
         0.11633   -0.02230    0.01033    0.00283
C50A  1    0.109554    0.297650    0.835460    21.00000    0.04810    0.07613 =
         0.11846   -0.00596    0.01186    0.00318
AFIX  23
H50A  2    0.159960    0.250689    0.816485    21.00000   -1.20000
H50B  2    0.091477    0.281039    0.890998    21.00000   -1.20000
AFIX   0
C51A  1    0.018503    0.293767    0.790522    21.00000    0.04467    0.10275 =
         0.21927   -0.03293   -0.01823    0.00033
AFIX  33
H51A  2   -0.008699    0.231058    0.796623    21.00000   -1.50000
H51B  2   -0.032469    0.339015    0.809795    21.00000   -1.50000
H51C  2    0.036061    0.308644    0.735230    21.00000   -1.50000
AFIX   0
C52A  1    0.094663    0.465130    0.867646    21.00000    0.07875    0.10624 =
         0.19042   -0.07864    0.00851    0.01006
AFIX  23
H52A  2    0.125751    0.525581    0.852526    21.00000   -1.20000
H52B  2    0.026869    0.466619    0.846057    21.00000   -1.20000
AFIX   0
C53A  1    0.081723    0.458366    0.948937    21.00000    0.09715    0.12008 =
         0.19556   -0.03523    0.08783   -0.01420
AFIX  33
H53A  2    0.039683    0.511101    0.966882    21.00000   -1.50000
H53B  2    0.048564    0.400027    0.965237    21.00000   -1.50000
H53C  2    0.147841    0.459224    0.971733    21.00000   -1.50000
AFIX   0
N54A  4    0.340082    0.460338    0.843259    21.00000    0.06922    0.06770 =
         0.07440   -0.02167    0.02464   -0.00871
C55A  1    0.322281    0.562990    0.865593    21.00000    0.12701    0.07410 =
         0.08969   -0.03178   -0.00678    0.00184
AFIX  23
H55A  2    0.285904    0.596339    0.823312    21.00000   -1.20000
H55B  2    0.276812    0.563225    0.913291    21.00000   -1.20000
AFIX   0
C56A  1    0.409051    0.615055    0.879303    21.00000    0.17151    0.10290 =
         0.11546   -0.04617    0.00741   -0.05163
AFIX  33
H56A  2    0.387689    0.678295    0.892804    21.00000   -1.50000
H56B  2    0.444950    0.584680    0.922435    21.00000   -1.50000
H56C  2    0.454080    0.617932    0.832083    21.00000   -1.50000
AFIX   0
C57A  1    0.404596    0.402056    0.896238    21.00000    0.06811    0.07572 =
         0.06326   -0.02004    0.01802   -0.00796
AFIX  23
H57A  2    0.461271    0.439840    0.910711    21.00000   -1.20000
H57B  2    0.433937    0.349021    0.867286    21.00000   -1.20000
AFIX   0
C58A  1    0.350361    0.364769    0.969288    21.00000    0.10836    0.09424 =
         0.06394   -0.02272    0.03933   -0.01504
AFIX  33
H58A  2    0.397727    0.327493    1.000669    21.00000   -1.50000
H58B  2    0.322590    0.416672    0.999295    21.00000   -1.50000
H58C  2    0.295208    0.325695    0.955794    21.00000   -1.50000
AFIX   0
PART 2
N3B   4    0.356965    0.289467    0.619145   -21.00000    0.03821    0.07393 =
         0.04583    0.00244   -0.01478   -0.00478
AFIX  43
H3B   2    0.296811    0.317147    0.620664   -21.00000   -1.20000
AFIX   0
N8B   4    0.510304    0.297251    0.712143   -21.00000    0.03687    0.06895 =
         0.05299    0.00440   -0.01238   -0.01679
N9B   4    0.395711    0.155867    0.730975   -21.00000    0.03933    0.04028 =
         0.05430   -0.00174   -0.00319    0.00000
N10B  4    0.317888    0.315920    0.764714   -21.00000    0.05279    0.05376 =
         0.05618   -0.01044   -0.00682   -0.00471
SAME 0.02 0.04 P11A > C26A
P11B  5    0.623742    0.235869    0.726858   -21.00000    0.02910    0.07453 =
         0.03944   -0.01229   -0.00501    0.01062
N12B  4    0.705420    0.287742    0.661737   -21.00000    0.04688    0.12560 =
         0.04258   -0.00429    0.00577    0.02067
C13B  1    0.689656    0.385498    0.638694   -21.00000    0.06790    0.12102 =
         0.06912   -0.00160    0.03021    0.01185
AFIX  23
H13C  2    0.640262    0.412706    0.677101   -21.00000   -1.20000
H13D  2    0.658043    0.388939    0.587723   -21.00000   -1.20000
AFIX   0
C14B  1    0.778813    0.444852    0.631633   -21.00000    0.14572    0.16296 =
         0.07569    0.01896   -0.00682   -0.04873
AFIX  33
H14D  2    0.757925    0.508648    0.615851   -21.00000   -1.50000
H14E  2    0.809962    0.444616    0.682056   -21.00000   -1.50000
H14F  2    0.827820    0.420747    0.592297   -21.00000   -1.50000
AFIX   0
C15B  1    0.753488    0.227736    0.599864   -21.00000    0.09427    0.14835 =
         0.05297   -0.01011    0.02003    0.01926
AFIX  23
H15C  2    0.731861    0.162899    0.610901   -21.00000   -1.20000
H15D  2    0.727948    0.249221    0.548770   -21.00000   -1.20000
AFIX   0
C16B  1    0.864537    0.228102    0.593930   -21.00000    0.08544    0.36877 =
         0.11544   -0.07113    0.03427    0.04179
AFIX  33
H16D  2    0.889836    0.187609    0.552582   -21.00000   -1.50000
H16E  2    0.886956    0.291704    0.581507   -21.00000   -1.50000
H16F  2    0.890876    0.205237    0.643743   -21.00000   -1.50000
AFIX   0
N17B  4    0.635114    0.299342    0.803384   -21.00000    0.02692    0.07294 =
         0.02848   -0.00791   -0.00232   -0.00315
C18B  1    0.550211    0.302284    0.862641   -21.00000    0.03286    0.06462 =
         0.03754   -0.00679   -0.00034   -0.00359
AFIX  23
H18C  2    0.490197    0.276243    0.840713   -21.00000   -1.20000
H18D  2    0.533739    0.368166    0.873271   -21.00000   -1.20000
AFIX   0
C19B  1    0.569292    0.250953    0.937450   -21.00000    0.06014    0.10867 =
         0.04290   -0.00284   -0.00560    0.01120
AFIX  33
H19D  2    0.509439    0.256472    0.973231   -21.00000   -1.50000
H19E  2    0.583722    0.185146    0.928017   -21.00000   -1.50000
H19F  2    0.627349    0.277249    0.960638   -21.00000   -1.50000
AFIX   0
C20B  1    0.731705    0.331987    0.828798   -21.00000    0.03610    0.09752 =
         0.04910    0.00017   -0.01161   -0.01464
AFIX  23
H20C  2    0.784672    0.324928    0.786402   -21.00000   -1.20000
H20D  2    0.752329    0.293180    0.874756   -21.00000   -1.20000
AFIX   0
C21B  1    0.722777    0.433477    0.849794   -21.00000    0.07835    0.09765 =
         0.06085   -0.00398   -0.02179   -0.03239
AFIX  33
H21D  2    0.787966    0.453345    0.866462   -21.00000   -1.50000
H21E  2    0.703462    0.472090    0.804090   -21.00000   -1.50000
H21F  2    0.671152    0.440374    0.892354   -21.00000   -1.50000
AFIX   0
N22B  4    0.667570    0.128539    0.742550   -21.00000    0.03861    0.08747 =
         0.06498   -0.01517   -0.00493    0.01970
C23B  1    0.611487    0.044866    0.726110   -21.00000    0.06859    0.07576 =
         0.07722   -0.02689   -0.00451    0.01656
AFIX  23
H23C  2    0.538398    0.061556    0.727983   -21.00000   -1.20000
H23D  2    0.622447   -0.003045    0.768439   -21.00000   -1.20000
AFIX   0
C24B  1    0.639100    0.002009    0.648862   -21.00000    0.11179    0.11278 =
         0.08949   -0.04866   -0.01160    0.04080
AFIX  33
H24D  2    0.597859   -0.052571    0.643829   -21.00000   -1.50000
H24E  2    0.626510    0.047823    0.606086   -21.00000   -1.50000
H24F  2    0.710808   -0.016968    0.646662   -21.00000   -1.50000
AFIX   0
C25B  1    0.766678    0.105916    0.772866   -21.00000    0.05362    0.09486 =
         0.07712   -0.01135   -0.01374    0.02390
AFIX  23
H25C  2    0.807122    0.162870    0.767494   -21.00000   -1.20000
H25D  2    0.801058    0.059393    0.739293   -21.00000   -1.20000
AFIX   0
C26B  1    0.768575    0.068955    0.855551   -21.00000    0.09996    0.09759 =
         0.07577   -0.00937   -0.02141    0.05188
AFIX  33
H26D  2    0.838753    0.056485    0.869039   -21.00000   -1.50000
H26E  2    0.737152    0.114990    0.890100   -21.00000   -1.50000
H26F  2    0.731065    0.011125    0.861793   -21.00000   -1.50000
AFIX   0
SAME 0.02 0.04 P11A > C26A
P27B  5    0.281710    0.083641    0.765478   -21.00000    0.06062    0.05419 =
         0.08070   -0.01460    0.00552   -0.01469
N28B  4    0.257942    0.024856    0.689262   -21.00000    0.08905    0.08634 =
         0.10200   -0.04119    0.01202   -0.03370
C29B  1    0.157371    0.016086    0.660446   -21.00000    0.10854    0.11416 =
         0.12145   -0.03452   -0.00787   -0.04690
AFIX  23
H29C  2    0.105847    0.030545    0.702355   -21.00000   -1.20000
H29D  2    0.148538   -0.048970    0.646435   -21.00000   -1.20000
AFIX   0
C30B  1    0.141330    0.080065    0.590678   -21.00000    0.13981    0.19214 =
         0.11391    0.00938    0.01883   -0.01200
AFIX  33
H30D  2    0.073205    0.072375    0.572902   -21.00000   -1.50000
H30E  2    0.148801    0.144615    0.604636   -21.00000   -1.50000
H30F  2    0.191465    0.065151    0.548752   -21.00000   -1.50000
AFIX   0
C31B  1    0.346044   -0.008250    0.641154   -21.00000    0.09073    0.10399 =
         0.11976   -0.03827    0.00439   -0.01349
AFIX  23
H31C  2    0.406644   -0.009746    0.672445   -21.00000   -1.20000
H31D  2    0.358035    0.036245    0.595956   -21.00000   -1.20000
AFIX   0
C32B  1    0.332175   -0.102612    0.612269   -21.00000    0.15640    0.16010 =
         0.26313   -0.13849    0.05579   -0.02202
AFIX  33
H32D  2    0.392525   -0.121432    0.580727   -21.00000   -1.50000
H32E  2    0.321743   -0.147258    0.656782   -21.00000   -1.50000
H32F  2    0.273127   -0.101261    0.580283   -21.00000   -1.50000
AFIX   0
N33B  4    0.356821    0.016755    0.821900   -21.00000    0.09194    0.05791 =
         0.07776    0.00427    0.03646   -0.01412
C34B  1    0.416122    0.057201    0.879913   -21.00000    0.09074    0.10454 =
         0.07161    0.02105    0.01713   -0.00608
AFIX  23
H34C  2    0.435551    0.120417    0.860311   -21.00000   -1.20000
H34D  2    0.479146    0.019253    0.885254   -21.00000   -1.20000
AFIX   0
C35B  1    0.364746    0.064037    0.958020   -21.00000    0.11135    0.12000 =
         0.06117    0.00616    0.02241    0.00210
AFIX  33
H35D  2    0.410058    0.091882    0.992969   -21.00000   -1.50000
H35E  2    0.303203    0.103079    0.953952   -21.00000   -1.50000
H35F  2    0.346897    0.001686    0.978952   -21.00000   -1.50000
AFIX   0
C36B  1    0.347668   -0.086562    0.831519   -21.00000    0.14030    0.06084 =
         0.15497    0.03579    0.05128   -0.00066
AFIX  23
H36C  2    0.311041   -0.108535    0.787560   -21.00000   -1.20000
H36D  2    0.307059   -0.101927    0.880331   -21.00000   -1.20000
AFIX   0
C37B  1    0.449246   -0.137834    0.834315   -21.00000    0.17536    0.08276 =
         0.25839    0.02143    0.06253    0.04917
AFIX  33
H37D  2    0.438717   -0.204990    0.840653   -21.00000   -1.50000
H37E  2    0.489305   -0.124118    0.785642   -21.00000   -1.50000
H37F  2    0.485321   -0.117507    0.878457   -21.00000   -1.50000
AFIX   0
N38B  4    0.172362    0.097559    0.816739   -21.00000    0.08035    0.07163 =
         0.11015   -0.02348    0.01491   -0.01483
C39B  1    0.117132    0.189232    0.822420   -21.00000    0.05830    0.07977 =
         0.15538   -0.02679    0.00689   -0.01391
AFIX  23
H39C  2    0.163215    0.239227    0.803074   -21.00000   -1.20000
H39D  2    0.098558    0.199282    0.878022   -21.00000   -1.20000
AFIX   0
C40B  1    0.021726    0.197413    0.776700   -21.00000    0.06992    0.12725 =
         0.29651   -0.07112   -0.05236    0.00269
AFIX  33
H40D  2   -0.010392    0.259006    0.783066   -21.00000   -1.50000
H40E  2    0.039470    0.189246    0.721292   -21.00000   -1.50000
H40F  2   -0.025268    0.149250    0.796335   -21.00000   -1.50000
AFIX   0
C41B  1    0.113251    0.018068    0.847768   -21.00000    0.07927    0.07977 =
         0.12974   -0.03172    0.02854   -0.02405
AFIX  23
H41C  2    0.151132   -0.040087    0.835160   -21.00000   -1.20000
H41D  2    0.048927    0.018588    0.821046   -21.00000   -1.20000
AFIX   0
C42B  1    0.089636    0.016900    0.933892   -21.00000    0.12606    0.12106 =
         0.14158   -0.03755    0.07591   -0.04052
AFIX  33
H42D  2    0.050204   -0.038006    0.950063   -21.00000   -1.50000
H42E  2    0.152796    0.014586    0.961106   -21.00000   -1.50000
H42F  2    0.050428    0.073355    0.946970   -21.00000   -1.50000
AFIX   0
SAME 0.02 0.04 P11A > C26A
P43B  5    0.309480    0.437234    0.752420   -21.00000    0.04067    0.05199 =
         0.05442   -0.00165    0.00519    0.00918
N44B  4    0.359186    0.531013    0.710492   -21.00000    0.06312    0.09544 =
         0.09386   -0.00166   -0.01329    0.01894
C45B  1    0.469287    0.534541    0.711342   -21.00000    0.06519    0.09486 =
         0.14787   -0.01257    0.02275    0.00934
AFIX  23
H45C  2    0.492514    0.490432    0.753149   -21.00000   -1.20000
H45D  2    0.498949    0.512908    0.661061   -21.00000   -1.20000
AFIX   0
C46B  1    0.508280    0.626178    0.723550   -21.00000    0.08019    0.11951 =
         0.10850    0.00046   -0.02341    0.00115
AFIX  33
H46D  2    0.582256    0.622129    0.723275   -21.00000   -1.50000
H46E  2    0.487609    0.670233    0.681646   -21.00000   -1.50000
H46F  2    0.481161    0.647710    0.773926   -21.00000   -1.50000
AFIX   0
C47B  1    0.313957    0.585208    0.643025   -21.00000    0.13818    0.08716 =
         0.12065    0.01526   -0.01619    0.02708
AFIX  23
H47C  2    0.364066    0.585160    0.598092   -21.00000   -1.20000
H47D  2    0.254326    0.551753    0.628043   -21.00000   -1.20000
AFIX   0
C48B  1    0.282638    0.681378    0.655993   -21.00000    0.11725    0.09125 =
         0.14758    0.00589    0.00452    0.00913
AFIX  33
H48D  2    0.254526    0.709615    0.608516   -21.00000   -1.50000
H48E  2    0.231106    0.682843    0.699119   -21.00000   -1.50000
H48F  2    0.341215    0.716362    0.669067   -21.00000   -1.50000
AFIX   0
N49B  4    0.189384    0.434173    0.727980   -21.00000    0.06964    0.07846 =
         0.13441   -0.02512   -0.02140    0.02511
C50B  1    0.155519    0.381284    0.663890   -21.00000    0.06064    0.08632 =
         0.11299   -0.00536   -0.01230   -0.00237
AFIX  23
H50C  2    0.211490    0.338824    0.646424   -21.00000   -1.20000
H50D  2    0.098621    0.342315    0.684138   -21.00000   -1.20000
AFIX   0
C51B  1    0.122939    0.438104    0.596121   -21.00000    0.08784    0.07886 =
         0.09641   -0.01110   -0.00612    0.00739
AFIX  33
H51D  2    0.101718    0.397364    0.556390   -21.00000   -1.50000
H51E  2    0.066109    0.479216    0.612229   -21.00000   -1.50000
H51F  2    0.179210    0.475718    0.574437   -21.00000   -1.50000
AFIX   0
C52B  1    0.115056    0.499200    0.767503   -21.00000    0.06805    0.10656 =
         0.20596   -0.06263   -0.03032    0.02969
AFIX  23
H52C  2    0.094592    0.548477    0.728755   -21.00000   -1.20000
H52D  2    0.149477    0.529704    0.808665   -21.00000   -1.20000
AFIX   0
C53B  1    0.021409    0.455067    0.803823   -21.00000    0.07857    0.15462 =
         0.27981   -0.06834    0.01095    0.02391
AFIX  33
H53D  2   -0.022402    0.502756    0.828120   -21.00000   -1.50000
H53E  2   -0.014762    0.426225    0.763479   -21.00000   -1.50000
H53F  2    0.040255    0.407407    0.843581   -21.00000   -1.50000
AFIX   0
N54B  4    0.312831    0.445067    0.847481   -21.00000    0.11008    0.07717 =
         0.06789   -0.01287    0.01033    0.03503
C55B  1    0.322271    0.538644    0.882672   -21.00000    0.07327    0.07162 =
         0.05765   -0.01186    0.01735    0.01502
AFIX  23
H55C  2    0.263843    0.548359    0.920107   -21.00000   -1.20000
H55D  2    0.318280    0.587945    0.840531   -21.00000   -1.20000
AFIX   0
C56B  1    0.419218    0.550221    0.924707   -21.00000    0.12482    0.16561 =
         0.10093   -0.07784   -0.02923    0.02970
AFIX  33
H56D  2    0.418960    0.612406    0.945523   -21.00000   -1.50000
H56E  2    0.423208    0.503012    0.967672   -21.00000   -1.50000
H56F  2    0.477760    0.542681    0.887929   -21.00000   -1.50000
AFIX   0
C57B  1    0.293700    0.361560    0.896730   -21.00000    0.08968    0.08702 =
         0.06088   -0.00264    0.01568    0.01727
AFIX  23
H57C  2    0.354811    0.346645    0.926080   -21.00000   -1.20000
H57D  2    0.285132    0.309577    0.862275   -21.00000   -1.20000
AFIX   0
C58B  1    0.204824    0.363965    0.954024   -21.00000    0.10901    0.14261 =
         0.09576   -0.00249    0.03135   -0.01638
AFIX  33
H58D  2    0.200361    0.303874    0.983355   -21.00000   -1.50000
H58E  2    0.212875    0.413411    0.990195   -21.00000   -1.50000
H58F  2    0.142906    0.376189    0.926125   -21.00000   -1.50000
AFIX   0
HKLF 4


REM  hartmann16_a.res in P-1
REM wR2 = 0.3747, GooF = S = 1.753, Restrained GooF = 1.674 for all data
REM R1 = 0.1069 for 11740 Fo > 4sig(Fo) and 0.1145 for all 13593 data
REM 1245 parameters refined using 2340 restraints

END

WGHT      0.2000      0.0000

REM Highest difference peak  1.342,  deepest hole -0.581,  1-sigma level  0.096
Q1    1   0.3890  0.5214  0.7841  11.00000  0.05    1.34
Q2    1   0.0271  0.2212  1.1834  11.00000  0.05    1.22
Q3    1   0.2274  0.4195  0.8367  11.00000  0.05    1.12
Q4    1   0.5002  0.5197  0.7660  11.00000  0.05    0.92
Q5    1  -0.0452  0.1627  1.4157  11.00000  0.05    0.85
Q6    1   0.0994  0.1439  1.4645  11.00000  0.05    0.77
Q7    1   0.2543  0.1185  0.7433  11.00000  0.05    0.75
Q8    1   0.5414  0.5812  0.6961  11.00000  0.05    0.74
Q9    1   0.2737  0.4167  0.7437  11.00000  0.05    0.69
Q10   1   0.2860  0.6247  0.5960  11.00000  0.05    0.69
;
_shelx_res_checksum                96513
_shelx_hkl_file
;
   0   0  -1  456.33    5.87
   0   0   1  448.25    4.99
   0   0   1  446.72    4.93
   0   0   1  442.41    5.42
   0   0  -3   48.25    2.76
   0   0   3   48.64    2.56
   0   0   3   48.88    2.93
   0   0   3   49.39    3.02
   0   0   3   57.71    3.09
   0   0   3   56.83    3.44
   0   0  -3   62.17    3.74
   0   0   3   53.73    2.94
   0   0   3   50.72    3.08
   0   0   4   55.69    3.53
   0   0   4   54.62    3.62
   0   0  -4   55.76    3.34
   0   0   4   54.61    3.11
   0   0  -4   57.62    4.23
   0   0   4   57.01    3.52
   0   0   4   55.35    3.42
   0   0   4   58.02    4.03
   0   0   4   57.26    3.79
   0   0   5  351.39    8.78
   0   0   5  381.77   10.33
   0   0  -5  360.62    9.57
   0   0   5  382.33   10.76
   0   0   5  292.53    8.88
   0   0  -5  327.25   10.97
   0   0   5  339.20    9.70
   0   0  -5  362.73   10.49
   0   0   5  379.85   10.80
   0   0  -5  368.56   10.41
   0   0   6  188.15    8.44
   0   0  -6  191.28    7.73
   0   0  -6  178.68    8.18
   0   0   6  191.66    6.99
   0   0   6  191.01    8.19
   0   0   6  208.98    9.59
   0   0   6  233.81    8.90
   0   0   6  224.26    8.60
   0   0  -6  223.00   10.09
   0   0  -6  189.59    8.46
   0   0  -7  379.30   12.90
   0   0  -7  407.66   12.10
   0   0   7  386.02   10.80
   0   0   7  396.74   13.24
   0   0   7  391.49   12.67
   0   0  -7  412.53   15.06
   0   0   7  430.35   13.00
   0   0   7  424.00   14.86
   0   0   7  459.52   13.57
   0   0  -7  396.82   13.29
   0   0   8 4004.31   37.25
   0   0   8 4046.46   45.80
   0   0  -8 3977.62   41.26
   0   0   8 3987.31   44.01
   0   0  -8 4048.38   45.59
   0   0  -8 3736.15   48.62
   0   0   8 4149.31   50.47
   0   0   8 3607.10   40.91
   0   0   8 4122.67   44.31
   0   0  -8 3898.87   45.37
   0   0  -9  366.58   13.54
   0   0  -9  364.93   14.83
   0   0   9  372.92   14.45
   0   0   9  366.67   14.06
   0   0   9  323.35   15.58
   0   0   9  347.55   11.59
   0   0   9  324.50   13.16
   0   0  -9  336.50   16.10
   0   0  -9  375.21   15.22
   0   0  10  579.79   19.24
   0   0 -10  580.63   18.15
   0   0 -10  587.26   20.11
   0   0  10  606.52   19.30
   0   0 -10  556.51   21.53
   0   0  10  646.32   22.83
   0   0 -10  584.68   20.33
   0   0  11    3.61    1.61
   0   0 -11    5.97    2.20
   0   0 -11    4.80    2.16
   0   0  11    4.32    2.22
   0   0  11    4.86    1.97
   0   0  11    4.07    1.91
   0   0 -11    2.19    1.71
   0   0 -11    3.96    1.94
   0   0 -12   18.75    4.05
   0   0  12   16.48    3.72
   0   0 -12   15.86    3.47
   0   0 -12   21.12    4.56
   0   0  12   20.28    4.56
   0   0  12   22.13    4.07
   0   0  12   25.84    4.61
   0   0 -12   21.87    4.98
   0   0 -13   18.87    5.24
   0   0  13   16.62    2.50
   0   0  13   16.04    4.58
   0   0  13   10.54    1.80
   0   0 -13   10.97    3.38
   0   0 -13    7.83    2.65
   0   0  13   11.20    3.21
   0   0  13   21.66    2.92
   0   0  13   12.94    2.02
   0   0 -13    7.96    2.84
   0   0  13   10.17    1.66
   0   0  13   12.92    1.80
   0   0  14  102.71   11.70
   0   0 -14   86.70   10.70
   0   0  14   85.82    5.05
   0   0  14   91.78    4.96
   0   0  14  110.50    6.15
   0   0  14   97.58    5.52
   0   0  14   91.79    9.69
   0   0 -14   89.04    9.93
   0   0  14   92.82    5.03
   0   0 -14   99.56   10.46
   0   0  15   16.57    2.45
   0   0  15   17.44    2.20
   0   0  15   17.65    2.44
   0   0  15   15.59    2.59
   0   0 -15   13.84    4.12
   0   0 -15   15.90    4.43
   0   0  15   18.60    2.31
   0   0  16   39.31    3.51
   0   0  16   45.39    4.24
   0   0  16   41.68    3.68
   0   0  16   40.83    3.30
   0   0  16   43.28    3.52
   0   0  17   30.70    2.77
   0   0 -17   27.47    3.08
   0   0  17   27.49    2.84
   0   0  17   35.11    3.77
   0   0  17   30.78    3.09
   0   0  18   18.03    1.95
   0   0 -18   12.23    2.11
   0   0  18   17.57    2.12
   0   0  18   19.42    2.80
   0   0  18   19.41    2.31
   0   0 -19    8.94    1.42
   0   0 -19    6.15    1.33
   0   0  19    6.95    1.27
   0   0  19    6.46    1.70
   0   0 -20    1.95    0.66
   0   0 -20    0.48    0.57
   0   0  20    1.41    0.61
   0   0  20    0.22    1.00
   0   0  20    0.87    0.99
   0   0  21    1.82    0.83
   0   0 -21    1.44    0.84
   0  -1  21    0.97    0.66
   0  -1  21   -0.40    0.62
   0   1 -21    0.75    0.72
   0   1 -20    4.69    0.90
   0   1 -20    2.26    0.83
   0  -1  20    4.25    0.82
   0  -1  20    5.56    1.97
   0  -1  20    1.05    1.22
   0   1 -19    1.01    1.00
   0  -1  19    3.46    0.94
   0  -1  19    1.29    1.39
   0  -1  19    1.06    1.09
   0   1 -18   -1.74    1.17
   0  -1  18   -0.31    0.61
   0  -1  18    0.86    1.48
   0  -1  18    0.51    1.35
   0  -1  18    0.53    0.63
   0  -1  17   22.72    2.76
   0  -1  17   25.34    2.61
   0  -1  17   24.21    3.15
   0  -1  17   20.88    2.47
   0  -1  16    8.32    1.88
   0  -1  16    8.03    2.18
   0  -1  16    6.15    1.50
   0  -1  16    9.03    1.76
   0   1 -15    3.92    2.37
   0  -1  15   -0.17    0.70
   0  -1  15    0.08    0.67
   0  -1  15    0.43    1.02
   0  -1  15   -0.11    1.26
   0  -1  15    0.70    0.90
   0   1 -15   -0.35    1.57
   0  -1  14    1.99    0.95
   0   1 -14    1.62    1.75
   0   1 -14    1.42    1.88
   0  -1  14    0.94    1.32
   0  -1  14   -0.62    1.21
   0   1 -14   -3.13    2.92
   0  -1  14    1.39    1.08
   0  -1  14    0.65    0.90
   0  -1  14    1.65    0.84
   0  -1  14   -0.10    0.92
   0  -1  14    1.07    0.92
   0  -1  14    1.78    0.82
   0   1 -13   99.59    9.16
   0  -1  13   89.98    9.45
   0   1 -13   85.77    9.14
   0  -1  13   92.26    5.64
   0  -1  13  100.66   11.17
   0   1 -13   81.06   10.01
   0  -1  13   85.13    4.96
   0  -1  13   87.95    4.99
   0  -1  13   97.14    5.53
   0  -1  13   87.09    5.04
   0  -1  13   75.71    5.02
   0   1 -13   93.49    9.86
   0  -1  13   88.82    4.74
   0   1 -12   18.52    4.05
   0  -1  12   26.52    4.82
   0   1 -12   23.81    4.27
   0   1 -12   22.55    5.03
   0  -1  12   20.44    4.90
   0   1 -12   24.14    4.88
   0   1 -11   72.63    7.07
   0  -1  11   68.87    7.40
   0   1 -11   62.31    6.99
   0  -1  11   71.69    7.69
   0  -1  11   69.50    8.37
   0   1 -11   65.91    7.95
   0  -1  11   74.65    7.37
   0   1 -11   76.63    8.09
   0  -1  10   18.69    4.12
   0   1 -10   18.26    3.81
   0   1 -10   22.10    3.91
   0  -1  10   27.65    4.50
   0  -1  10   29.63    4.69
   0  -1  10   27.47    5.67
   0   1 -10   31.62    5.45
   0   1 -10   19.91    4.19
   0   1  -9  470.50   16.71
   0   1  -9  489.59   15.90
   0  -1   9  483.23   17.05
   0  -1   9  423.86   16.46
   0   1  -9  414.44   17.41
   0  -1   9  439.66   18.05
   0  -1   9  431.01   12.70
   0  -1   9  449.05   15.63
   0   1  -9  481.39   17.50
   0  -1   8  296.45   12.52
   0   1  -8  307.28   11.72
   0  -1   8  274.60   13.64
   0  -1   8  263.09   11.41
   0  -1   8  272.96   11.36
   0  -1   8  280.89    9.86
   0   1  -8  271.92   13.12
   0   1  -8  312.67   12.99
   0  -1   7 1306.54   17.44
   0  -1   7 1291.67   24.12
   0   1  -7 1295.72   22.59
   0  -1   7 1269.10   22.67
   0  -1   7 1136.57   25.13
   0  -1   7 1200.30   18.88
   0  -1   7 1263.20   23.13
   0   1  -7 1135.47   24.71
   0   1  -7 1343.75   24.45
   0  -1   7 1371.48   23.53
   0  -1   6  200.25    6.21
   0  -1   6  212.03    9.04
   0   1  -6  218.60    8.55
   0  -1   6  239.67   10.72
   0  -1   6  255.59    8.11
   0  -1   6  271.39    9.62
   0  -1   6  265.47   10.26
   0   1  -6  265.80   10.96
   0  -1   6  214.11    8.56
   0   1  -6  213.37    8.92
   0  -1   5   74.02    3.67
   0  -1   5   86.27    5.83
   0   1  -5   88.33    5.21
   0  -1   5   75.67    3.51
   0   1  -5  123.60    7.35
   0  -1   5  131.00    6.41
   0  -1   5  147.14    7.52
   0  -1   5  142.98    6.59
   0  -1   5  134.64    5.62
   0   1  -5   80.82    5.06
   0  -1   5   91.71    5.33
   0   1  -4  866.57   13.71
   0  -1   4  857.54   14.75
   0  -1   4  831.98    9.99
   0  -1   4  793.57   10.31
   0  -1   4  963.81   14.53
   0   1  -4  825.08   15.39
   0  -1   4  950.76   15.00
   0  -1   4  891.69   15.97
   0  -1   4  949.69   12.56
   0  -1   4  860.33   13.98
   0  -1   3 1259.31   11.24
   0  -1   3 1266.04    9.97
   0   1  -3 1199.25   14.20
   0  -1   3 1260.35   15.63
   0   1  -3 1223.35   10.05
   0  -1   3 1325.12   12.90
   0   1  -3 1281.98   16.24
   0  -1   3 1353.55   16.77
   0  -1   3 1288.87   14.50
   0  -1   3 1313.63   14.58
   0   1  -3 1242.76   15.06
   0  -1   2  760.43    7.46
   0   1  -2  748.13    7.67
   0  -1   2  795.73    5.75
   0  -1   2  848.08   10.22
   0  -1   2  806.95    9.69
   0  -1   2  788.97   11.03
   0  -1   2  823.33    8.83
   0   1  -2  814.63   10.53
   0  -1   2  719.95    8.64
   0  -1   1  131.13    3.38
   0  -1   1  131.61    3.11
   0  -1   1  130.68    3.26
   0   1  -1  128.78    3.27
   0  -1   1  140.23    3.80
   0  -1   1  130.67    2.82
   0  -1   0   37.04    1.69
   0  -1   0   38.87    1.72
   0  -1   0   36.29    1.65
   0  -1  -1   10.94    1.05
   0  -1  -1   12.33    1.11
   0  -1  -1   12.49    1.09
   0  -1  -1    6.90    0.53
   0   1   1    7.97    0.78
   0   1   1    6.99    0.76
   0  -1  -2 1656.97   15.37
   0  -1  -2 1529.55   16.25
   0   1   2 1693.45   14.87
   0  -1  -2 1399.55   12.14
   0   1   2 1471.82   11.27
   0   1   2 1520.11   10.76
   0   1   2 1381.31   13.21
   0   1   3  467.41    9.32
   0  -1  -3  473.08   10.67
   0   1   3  468.95   10.00
   0  -1  -3  497.67    9.88
   0   1   3  414.28    9.02
   0  -1  -3  427.00    8.14
   0   1   3  445.25    5.78
   0   1   3  445.32    9.08
   0   1   3  417.51    7.77
   0   1   4  697.29   12.83
   0   1   4  678.51   13.75
   0  -1  -4  694.70   14.94
   0   1   4  610.07   10.95
   0   1   4  577.44   12.04
   0   1   4  585.20    6.32
   0  -1  -4  637.01   11.23
   0   1   4  605.62   11.89
   0  -1  -5 1125.20   16.98
   0   1   5 1103.34   18.77
   0   1   5 1125.95   16.91
   0  -1  -5 1082.69   18.93
   0   1   5 1102.54   17.31
   0   1   5 1023.07    7.02
   0   1   5 1111.46   18.09
   0   1   5 1049.38   17.57
   0   1   5 1107.30   19.66
   0  -1  -5 1127.41   19.08
   0   1   6  446.71   13.04
   0   1   6  437.51   11.81
   0  -1  -6  442.55   13.23
   0  -1  -6  434.23   11.62
   0   1   6  420.51   11.56
   0   1   6  459.34   12.71
   0   1   6  514.37   14.72
   0   1   6  510.15   13.49
   0  -1  -6  482.46   15.18
   0  -1  -6  409.59   12.64
   0   1   7   33.67    4.14
   0  -1  -7   24.70    3.51
   0   1   7   34.77    4.11
   0  -1  -7   35.35    5.12
   0   1   7   18.14    3.75
   0   1   7   15.02    3.75
   0   1   7   23.72    3.98
   0  -1  -7   37.74    5.51
   0   1   7   29.38    3.90
   0  -1  -7   25.87    4.54
   0  -1  -8  338.89   11.92
   0  -1  -8  332.00   13.53
   0   1   8  340.76   13.36
   0   1   8  336.83   11.96
   0   1   8  346.00   12.45
   0  -1  -8  398.85   16.20
   0   1   8  351.87   12.86
   0   1   8  373.94   13.46
   0   1   8  390.14   15.45
   0  -1  -8  341.65   13.61
   0  -1  -9  336.65   12.83
   0   1   9  325.64   14.20
   0  -1  -9  315.39   14.15
   0   1   9  350.78   13.53
   0  -1  -9  293.35   14.97
   0   1   9  318.78   13.13
   0   1   9  322.50   15.12
   0   1   9  308.46   13.17
   0  -1  -9  323.93   14.42
   0   1  10  466.71   17.97
   0   1  10  461.33   16.75
   0  -1 -10  463.61   15.99
   0  -1 -10  481.39   18.54
   0   1  10  507.62   17.92
   0   1  10  499.97   20.34
   0   1  10  470.58   16.94
   0  -1 -10  472.94   18.42
   0  -1 -11  318.40   14.31
   0   1  11  316.10   14.87
   0  -1 -11  310.14   15.98
   0  -1 -11  263.86   16.23
   0   1  11  286.74   14.26
   0   1  11  303.71   14.90
   0   1  11  292.98   16.73
   0  -1 -11  317.18   16.12
   0   1  12  191.53   12.28
   0  -1 -12  199.23   13.48
   0  -1 -12  198.47   11.79
   0  -1 -12  200.56   13.58
   0   1  12  176.72   12.58
   0   1  12  180.38   11.88
   0  -1 -12  153.17   12.88
   0   1  12  172.69   13.44
   0   1  13  384.11   20.89
   0   1  13  406.89   10.79
   0   1  13  428.12   19.34
   0  -1 -13  444.15   18.45
   0  -1 -13  440.04   21.15
   0   1  13  443.40   12.03
   0   1  13  402.85   11.09
   0   1  13  411.90   10.45
   0  -1 -13  434.61   21.09
   0   1  13  405.03    9.76
   0   1  13  411.53   10.51
   0   1  14    8.50    1.54
   0  -1 -14    6.92    2.99
   0   1  14    8.05    1.66
   0  -1 -14   13.63    4.17
   0  -1 -14    7.66    3.75
   0   1  14    9.90    3.92
   0   1  14    8.59    1.77
   0   1  14    7.60    1.59
   0   1  14   10.55    2.29
   0   1  14    7.56    1.67
   0   1  14    8.27    3.00
   0   1  15    7.85    1.56
   0   1  15    5.07    1.70
   0   1  15    6.69    1.56
   0  -1 -15    5.79    1.50
   0   1  15    8.11    1.78
   0   1  15    6.59    1.27
   0  -1 -15    4.28    2.26
   0   1  15    6.29    1.40
   0  -1 -15    8.47    3.57
   0   1  16   22.52    2.52
   0  -1 -16   22.42    2.92
   0   1  16   23.68    2.66
   0   1  16   21.67    2.28
   0   1  16   24.74    3.29
   0   1  16   24.61    2.97
   0   1  17    8.55    1.59
   0   1  17    6.72    1.97
   0   1  17    8.65    1.89
   0  -1 -17    5.92    1.57
   0   1  17    7.41    1.59
   0   1  18    1.55    0.67
   0   1  18    0.30    1.28
   0   1  18    0.79    1.33
   0   1  18    2.37    1.06
   0  -1 -18    2.50    0.92
   0  -1 -18    2.08    1.06
   0   1  18    1.88    0.85
   0   1  19    0.93    0.68
   0  -1 -19    0.97    0.68
   0  -1 -19   -1.19    0.90
   0   1  19    1.15    0.73
   0   1  19    0.35    1.32
   0   1  19    0.27    1.32
   0   1  20    0.30    0.86
   0   1  20    0.26    1.03
   0  -1 -20    0.71    0.50
   0   1  21    0.99    0.77
   0   1  21    2.78    0.99
   0  -1 -21    0.25    0.65
   0  -2  21    2.23    0.71
   0  -2  21   -0.21    0.52
   0   2 -20   -0.63    0.72
   0   2 -20   -0.28    0.47
   0  -2  20   -1.80    1.02
   0  -2  20   -0.68    0.96
   0  -2  19   20.61    1.90
   0  -2  19   22.60    2.69
   0   2 -18    5.49    1.49
   0  -2  18    7.15    1.37
   0  -2  18    6.79    1.28
   0  -2  18    7.65    2.03
   0  -2  18    1.28    1.38
   0  -2  17   54.11    4.41
   0  -2  17   46.89    3.52
   0  -2  17   49.77    3.90
   0  -2  17   49.01    3.43
   0  -2  16   42.99    4.02
   0  -2  16   38.09    3.30
   0  -2  16   39.15    3.52
   0  -2  16   40.64    3.37
   0  -2  16   39.89    3.23
   0  -2  15    0.63    0.91
   0  -2  15    3.71    1.14
   0  -2  15    3.64    1.25
   0  -2  15    1.75    0.90
   0  -2  15    3.10    1.04
   0  -2  14   16.06    5.23
   0   2 -14    7.08    3.55
   0  -2  14   15.25    2.22
   0  -2  14   14.31    2.33
   0  -2  14   17.81    2.36
   0  -2  14   16.98    2.31
   0  -2  14   18.49    2.65
   0   2 -14   17.78    4.71
   0  -2  14   17.19    2.15
   0   2 -14   16.27    4.15
   0   2 -14   14.88    3.64
   0  -2  14   18.54    4.59
   0   2 -13   14.79    3.71
   0  -2  13   14.27    4.14
   0   2 -13   15.96    3.89
   0  -2  13    9.06    3.56
   0   2 -13    7.64    3.73
   0  -2  13   13.91    2.04
   0  -2  13   10.75    1.97
   0  -2  13   12.87    1.95
   0  -2  13   14.86    2.37
   0  -2  13   11.19    1.86
   0  -2  13   16.20    2.42
   0  -2  13   12.47    1.81
   0   2 -13   14.45    3.88
   0   2 -12   61.26    7.28
   0  -2  12   59.19    7.45
   0   2 -12   59.37    6.85
   0   2 -12   47.08    7.36
   0  -2  12   58.02    8.28
   0   2 -12   59.92    7.66
   0  -2  11    1.96    1.65
   0   2 -11    2.57    1.66
   0   2 -11    2.83    1.86
   0  -2  11    5.94    2.24
   0  -2  11    5.22    2.62
   0  -2  11    5.31    2.35
   0   2 -11    5.79    2.87
   0   2 -11    1.08    1.63
   0  -2  10   57.79    6.60
   0   2 -10   59.17    6.55
   0   2 -10   62.94    6.27
   0  -2  10   63.49    6.45
   0   2 -10   58.30    7.15
   0  -2  10   60.85    7.61
   0  -2  10   59.77    6.40
   0   2 -10   60.32    6.68
   0  -2   9  431.44   18.70
   0   2  -9  431.21   17.89
   0  -2   9  451.03   12.98
   0  -2   9  447.55   16.56
   0  -2   9  450.58   16.13
   0   2  -9  421.90   15.40
   0  -2   9  415.75   16.40
   0  -2   8 1124.17   25.25
   0   2  -8 1136.12   23.64
   0  -2   8 1069.45   27.42
   0  -2   8 1093.72   23.97
   0  -2   8 1017.26   22.68
   0   2  -8  980.57   24.92
   0  -2   8 1099.72   19.64
   0  -2   8 1158.47   23.09
   0   2  -8 1123.44   24.76
   0   2  -7   99.44    6.62
   0  -2   7  102.63    7.16
   0  -2   7  119.52    7.25
   0  -2   7  125.79    6.39
   0  -2   7  129.81    8.00
   0   2  -7  126.44    8.29
   0  -2   7  119.56    8.70
   0  -2   7   99.80    6.29
   0   2  -7  106.24    7.15
   0  -2   6  190.42    6.22
   0  -2   6  217.97    9.58
   0  -2   6  217.47    4.90
   0   2  -6  216.78    8.90
   0  -2   6  214.07    9.44
   0  -2   6  229.00    7.95
   0  -2   6  221.50    9.13
   0   2  -6  223.03    9.93
   0  -2   6  225.36   10.58
   0   2  -6  221.76    9.47
   0  -2   6  217.54    8.58
   0   2  -5   17.46    2.37
   0  -2   5   18.40    1.85
   0  -2   5   18.66    1.27
   0  -2   5   20.36    2.86
   0   2  -5   17.99    1.64
   0  -2   5   18.38    2.59
   0  -2   5   20.18    2.20
   0   2  -5   19.46    2.63
   0  -2   5   18.00    2.38
   0  -2   5   20.11    2.95
   0  -2   5   23.03    2.50
   0   2  -5   19.60    2.70
   0   2  -4 2342.62   24.38
   0  -2   4 2455.78   26.47
   0  -2   4 2439.77   19.05
   0  -2   4 2346.80   11.68
   0   2  -4 2399.42   19.12
   0  -2   4 2517.76   28.52
   0   2  -4 2348.09   25.83
   0  -2   4 2560.60   25.35
   0  -2   4 2492.97   22.62
   0  -2   4 2587.79   25.86
   0   2  -4 2447.18   26.20
   0   2  -4 2406.74   25.38
   0  -2   4 2495.77   22.99
   0  -2   3  328.43    6.54
   0   2  -3  338.37    7.09
   0  -2   3  327.28    3.78
   0  -2   3  333.45    8.65
   0  -2   3  333.92    8.33
   0  -2   3  337.80    8.29
   0  -2   3  338.57    7.60
   0  -2   3  347.51    9.46
   0  -2   3  344.14    7.40
   0   2  -3  328.17    8.35
   0   2  -2  442.56    8.22
   0  -2   2  469.62    8.87
   0  -2   2  410.72    7.05
   0  -2   2  464.89    8.95
   0   2  -2  495.51    9.14
   0  -2   2  486.24    8.62
   0  -2   2  498.68    9.17
   0  -2   2  545.55   10.80
   0  -2   2  494.69    7.76
   0  -2   1  501.52    7.43
   0  -2   1  491.81    8.68
   0  -2   1  469.58    8.45
   0  -2   1  495.73    8.49
   0  -2  -1  186.43    5.57
   0  -2  -1  166.99    5.20
   0  -2  -1  175.44    5.42
   0   2   1  186.27    4.96
   0  -2  -1  193.21    4.56
   0   2   1  191.40    5.38
   0  -2  -2  441.91    9.31
   0  -2  -2  434.09    9.19
   0  -2  -2  414.58    8.90
   0   2   2  421.80    8.01
   0   2   2  411.20    8.09
   0   2   2  438.99    4.80
   0   2   3   32.96    2.58
   0   2   3   31.51    2.18
   0   2   3   32.73    1.91
   0   2   3   29.38    2.72
   0  -2  -3   36.90    3.21
   0  -2  -3   29.63    2.68
   0  -2  -3   30.27    2.62
   0   2   4  634.00   13.65
   0   2   4  638.36   10.55
   0   2   4  646.55   13.10
   0   2   4  640.31    9.52
   0   2   4  838.06   15.02
   0   2   4  723.08   14.84
   0  -2  -4  785.13   16.56
   0  -2  -4  791.40   15.32
   0  -2  -4  657.19   11.86
   0  -2  -5  404.95   12.07
   0   2   5  398.94    9.56
   0   2   5  386.86    7.21
   0   2   5  400.80   11.69
   0   2   5  385.02   11.24
   0  -2  -5  407.55   10.39
   0   2   5  346.93   10.53
   0  -2  -5  348.10   12.37
   0   2   5  351.58   11.58
   0  -2  -5  406.59   11.90
   0   2   6  346.68   10.01
   0   2   6  336.98   11.48
   0   2   6  332.35    6.06
   0   2   6  316.40   11.29
   0  -2  -6  340.86   12.28
   0  -2  -6  337.49   10.37
   0  -2  -6  291.14   12.26
   0   2   6  276.04   11.18
   0   2   6  291.57   10.57
   0  -2  -6  332.43   11.92
   0   2   7   67.10    5.76
   0   2   7   64.65    4.86
   0  -2  -7   73.37    6.20
   0  -2  -7   72.40    5.26
   0   2   7   73.35    5.67
   0   2   7   76.97    5.96
   0   2   7   85.03    6.22
   0  -2  -7   83.42    7.16
   0   2   7   85.60    6.69
   0  -2  -7   67.88    5.90
   0   2   8  147.34    8.99
   0  -2  -8  154.16    8.12
   0  -2  -8  153.86    9.65
   0   2   8  167.40    8.97
   0   2   8  158.55    8.14
   0   2   8  132.96    8.28
   0   2   8  126.88    8.06
   0   2   8  109.57    8.23
   0  -2  -8  130.57    9.52
   0  -2  -8  160.27    9.65
   0  -2  -9  113.68    8.89
   0   2   9  118.28    8.66
   0  -2  -9  126.41    7.89
   0   2   9  121.12    7.76
   0  -2  -9  138.37   10.33
   0   2   9  142.07    8.99
   0   2   9  132.73    8.83
   0   2   9  157.12   10.43
   0  -2  -9  126.04    9.12
   0  -2 -10  143.58   10.47
   0  -2 -10  155.43    9.33
   0   2  10  154.90    9.44
   0   2  10  140.42    9.96
   0  -2 -10  161.71   12.04
   0   2  10  168.70   10.54
   0   2  10  153.33   11.31
   0   2  10  172.10   10.49
   0  -2 -10  144.92   10.40
   0   2  11   96.17    7.99
   0  -2 -11   97.64    9.13
   0   2  11   86.65    8.36
   0   2  11   90.22    9.37
   0   2  11  109.78    8.98
   0   2  11   96.36    8.36
   0  -2 -11   83.07    9.29
   0  -2 -11   99.08    7.97
   0  -2 -11   96.05    8.99
   0  -2 -12    6.56    2.25
   0   2  12    8.19    2.56
   0  -2 -12    8.45    3.04
   0  -2 -12    5.11    2.17
   0  -2 -12    8.68    3.23
   0   2  12   15.84    3.72
   0   2  12   14.34    3.43
   0   2  12   14.28    4.30
   0  -2 -13   29.48    6.78
   0   2  13   13.66    4.30
   0   2  13    6.38    1.82
   0   2  13   19.35    2.40
   0   2  13   21.26    4.34
   0   2  13   19.73    2.71
   0   2  13   17.60    2.42
   0   2  13   19.75    2.33
   0   2  13   19.54    2.27
   0  -2 -13   14.91    4.14
   0   2  13   17.12    2.25
   0  -2 -13   19.56    4.69
   0   2  14    4.48    1.25
   0  -2 -14    5.95    3.15
   0   2  14    4.30    1.26
   0  -2 -14    6.89    3.31
   0   2  14    5.12    1.73
   0   2  14    3.77    1.33
   0   2  14    6.21    1.94
   0   2  14    7.61    3.37
   0  -2 -14    3.84    2.75
   0  -2 -14    2.56    1.33
   0   2  14    4.01    1.32
   0   2  14    4.51    1.29
   0   2  15   83.55    4.96
   0  -2 -15   69.10    5.03
   0   2  15   86.01    5.03
   0   2  15   76.18    4.46
   0  -2 -15   82.55   10.00
   0  -2 -15   80.67   10.05
   0   2  15   82.26    5.28
   0   2  15   82.37    5.75
   0   2  16  138.23    6.65
   0   2  16  120.19    5.92
   0   2  16  126.66    6.56
   0   2  16  128.40    7.17
   0   2  16  124.09    6.07
   0   2  16  123.79    5.61
   0   2  17    0.68    0.89
   0   2  17    0.33    1.39
   0   2  17    2.76    1.65
   0   2  17    1.38    1.04
   0  -2 -17    3.29    1.16
   0  -2 -17    0.25    1.09
   0   2  17    2.79    1.19
   0   2  17    2.60    0.92
   0   2  18    1.88    0.97
   0   2  18   -0.08    1.27
   0   2  18   -0.55    1.69
   0  -2 -18    0.70    0.59
   0  -2 -18    0.08    0.81
   0   2  18    1.19    0.91
   0   2  18    1.55    0.72
   0  -2 -19   29.08    2.35
   0   2  19   31.00    3.16
   0   2  19   28.57    2.32
   0   2  19   30.63    2.67
   0   2  20    1.17    1.05
   0   2  20   -1.07    1.23
   0  -2 -20    0.41    0.41
   0  -2 -21    0.80    0.69
   0  -2 -21   -0.36    0.67
   0   2  21    1.18    0.88
   0   2  21   -1.17    0.75
   0  -3  21    0.18    0.42
   0  -3  20    2.05    1.05
   0  -3  20    0.93    0.76
   0   3 -20   -0.48    0.87
   0  -3  19   15.62    2.15
   0  -3  19   17.61    1.61
   0   3 -19   15.73    2.09
   0  -3  18   10.27    2.28
   0  -3  18    8.80    1.35
   0  -3  17    2.75    0.93
   0  -3  17    5.33    1.53
   0  -3  17    6.11    1.92
   0  -3  17    0.43    1.23
   0  -3  17    4.93    1.15
   0  -3  17    4.91    1.13
   0  -3  16   22.81    2.95
   0  -3  16   21.71    2.43
   0  -3  16   19.43    2.48
   0  -3  16   18.34    2.14
   0  -3  16   26.31    2.69
   0  -3  15   81.57    4.91
   0  -3  15   81.96    5.01
   0  -3  15   79.48    5.36
   0  -3  15   79.23    4.71
   0  -3  15   67.74    4.98
   0  -3  15   79.63    4.47
   0  -3  14    0.52    0.57
   0   3 -14   -0.51    2.01
   0   3 -14    0.61    1.37
   0   3 -14    3.02    2.10
   0  -3  14    6.72    4.16
   0  -3  14    1.76    0.78
   0  -3  14    2.49    1.23
   0  -3  14    1.09    0.89
   0  -3  14    1.29    0.99
   0  -3  14    1.04    0.95
   0  -3  14    1.62    1.24
   0   3 -14    1.16    0.72
   0  -3  13  433.30   10.23
   0   3 -13  453.33   22.28
   0   3 -13  438.97   20.83
   0   3 -13  463.27   20.79
   0  -3  13  451.07   22.08
   0  -3  13  421.68   12.04
   0  -3  13  390.16   23.48
   0  -3  13  415.30   11.51
   0  -3  13  422.85   11.01
   0  -3  13  404.22   10.62
   0  -3  13  437.68   11.97
   0  -3  13  416.51   11.00
   0  -3  13  430.26   11.42
   0  -3  12   55.38    4.24
   0   3 -12   46.63    7.45
   0  -3  12   58.09    8.85
   0  -3  12   52.07    3.76
   0  -3  12   57.53    4.17
   0   3 -12   55.30    7.41
   0  -3  12   50.87    3.82
   0   3 -12   53.66    6.81
   0  -3  12   50.04    7.06
   0   3 -12   55.36    7.01
   0   3 -11  426.30   18.74
   0  -3  11  441.19   19.72
   0   3 -11  447.95   18.50
   0   3 -11  461.42   20.39
   0  -3  11  434.74   22.30
   0  -3  11  453.02   18.54
   0   3 -11  379.74   19.57
   0  -3  11  422.36   18.18
   0   3 -10  200.76   11.77
   0  -3  10  201.23   12.61
   0  -3  10  236.48   13.01
   0  -3  10  244.45   13.12
   0   3 -10  218.36   13.85
   0  -3  10  224.74   15.03
   0   3  -9 1560.07   30.88
   0  -3   9 1599.60   33.26
   0   3  -9 1593.88   32.59
   0   3  -9 1508.14   34.16
   0  -3   9 1727.66   39.19
   0  -3   9 1576.14   31.55
   0  -3   9 1733.99   33.73
   0   3  -8   79.03    6.60
   0  -3   8   72.73    6.70
   0  -3   8   75.81    4.43
   0  -3   8   79.91    6.01
   0   3  -8   76.15    6.76
   0  -3   8  102.96    7.55
   0  -3   8   98.39    7.49
   0  -3   8  108.99    7.02
   0  -3   8  100.56    9.02
   0   3  -8   90.29    7.84
   0  -3   7 1271.28   17.77
   0  -3   7 1259.09   25.92
   0   3  -7 1323.14   24.73
   0   3  -7 1277.67   25.54
   0  -3   7 1233.19   22.09
   0  -3   7 1294.04   25.12
   0  -3   7 1257.42   25.17
   0  -3   7 1349.43   29.83
   0   3  -7 1156.07   25.27
   0  -3   7 1225.62   21.23
   0  -3   6    2.64    1.01
   0   3  -6    1.94    0.76
   0   3  -6    2.56    1.44
   0  -3   6    2.87    1.50
   0   3  -6    2.90    1.58
   0  -3   6    1.86    1.00
   0   3  -6    1.26    1.12
   0  -3   6    1.86    1.03
   0  -3   6    1.45    1.26
   0  -3   6    2.66    1.42
   0  -3   5    9.77    1.42
   0   3  -5    7.73    1.38
   0  -3   5    9.15    2.09
   0   3  -5    9.73    2.07
   0  -3   5    9.90    1.73
   0   3  -5    9.57    2.05
   0  -3   5   15.61    2.26
   0   3  -5   15.35    2.59
   0  -3   5   14.47    2.79
   0  -3   5   16.83    2.67
   0  -3   5   17.55    2.63
   0  -3   4  872.02   12.84
   0  -3   4  845.56   16.51
   0   3  -4  831.26   15.80
   0   3  -4  860.34   13.94
   0   3  -4  862.84   17.20
   0   3  -4  838.42   16.01
   0  -3   4  871.64   13.88
   0  -3   4  984.15   17.44
   0  -3   4  735.39   17.23
   0   3  -4  902.93   16.87
   0  -3   4  955.25   15.99
   0  -3   4  953.29   17.38
   0   3  -3  353.81    8.83
   0  -3   3  338.46    7.74
   0  -3   3  338.29    9.46
   0  -3   3  320.79    7.74
   0   3  -3  390.43   10.45
   0  -3   3  399.20   11.99
   0  -3   3  376.12   10.15
   0  -3   3  451.05   10.64
   0  -3   3  372.06    9.93
   0   3  -2 2548.20   23.86
   0  -3   2 2567.86   22.59
   0   3  -2 2584.87   25.03
   0  -3   2 2288.41   19.59
   0  -3   2 2810.01   25.47
   0  -3   2 2827.01   26.34
   0  -3   2 2829.80   26.15
   0  -3   1 4376.26   24.20
   0   3  -1 4383.84   29.55
   0  -3   1 4438.27   31.90
   0  -3   1 4391.09   31.27
   0  -3   0    4.33    0.61
   0  -3   0    4.53    0.60
   0   3   0    4.17    0.84
   0  -3   0    4.83    1.04
   0  -3   0    6.53    1.32
   0   3   0    6.51    1.27
   0  -3   0    6.49    1.42
   0  -3  -1 2042.04   18.15
   0   3   1 2096.40   21.98
   0   3   1 2018.14   21.64
   0   3   1 2101.80   20.06
   0  -3  -1 2112.21   21.20
   0  -3  -1 2357.47   23.93
   0  -3  -1 2461.78   24.63
   0  -3  -1 2337.55   23.57
   0   3   2 5497.92   33.90
   0   3   2 5778.32   36.73
   0  -3  -2 5669.47   31.61
   0  -3  -2 5688.78   36.70
   0  -3  -2 6017.30   39.67
   0  -3  -2 6295.00   40.82
   0  -3  -2 6221.89   40.81
   0   3   3  247.65    7.48
   0   3   3  271.94    4.38
   0   3   3  241.02    7.69
   0  -3  -3  268.24    8.52
   0  -3  -3  255.11    8.98
   0  -3  -3  249.16    8.85
   0   3   4 3289.75   35.32
   0   3   4 3197.66   30.76
   0   3   4 3194.32   26.53
   0  -3  -4 3231.31   32.46
   0  -3  -4 3226.86   31.87
   0  -3  -4 3316.89   36.04
   0   3   4 3366.46   33.12
   0  -3  -4 3159.77   33.01
   0   3   5  188.12    6.44
   0   3   5  192.71    8.39
   0   3   5  199.00    6.34
   0   3   5  200.05    9.21
   0  -3  -5  192.49    8.70
   0  -3  -5  193.39    8.83
   0   3   5  250.59    9.74
   0  -3  -5  248.15   10.88
   0  -3  -5  243.49   10.05
   0   3   6 1341.44   18.78
   0   3   6 1280.92   16.14
   0   3   6 1278.32   23.34
   0   3   6 1353.67   25.03
   0  -3  -6 1309.60   24.81
   0  -3  -6 1329.42   25.00
   0  -3  -6 1286.26   26.79
   0  -3  -6 1361.52   25.18
   0   3   6 1269.55   23.56
   0   3   6 1319.07   25.05
   0   3   7   79.29    3.69
   0   3   7   80.78    6.41
   0   3   7   80.42    5.16
   0   3   7   78.45    6.40
   0  -3  -7   85.59    6.81
   0  -3  -7   79.97    6.61
   0  -3  -7   47.44    5.70
   0   3   7   52.46    5.67
   0   3   7   51.68    5.11
   0   3   8  274.41   12.67
   0  -3  -8  296.09   13.56
   0  -3  -8  276.98   13.44
   0   3   8  304.64   12.99
   0   3   8  308.94   13.20
   0   3   8  307.68   14.00
   0  -3  -8  310.69   15.15
   0   3   9  174.18    9.05
   0   3   9  165.92   10.47
   0  -3  -9  158.74   10.79
   0  -3  -9  176.43   11.12
   0   3   9  196.55   10.99
   0   3   9  190.71   11.92
   0  -3  -9  193.62   12.73
   0   3   9  220.26   11.75
   0   3  10  197.65   10.50
   0   3  10  181.88   11.65
   0  -3 -10  184.13   12.18
   0  -3 -10  182.57   12.17
   0   3  10  191.42   11.52
   0   3  10  202.30   11.89
   0   3  10  174.73   12.14
   0  -3 -10  200.09   13.66
   0   3  11  200.23   12.87
   0   3  11  206.00   11.37
   0  -3 -11  198.01   13.48
   0  -3 -11  208.49   13.54
   0   3  11  219.50   13.12
   0   3  11  221.53   14.47
   0   3  11  195.69   12.29
   0  -3 -11  218.46   15.24
   0   3  12   29.78    5.18
   0  -3 -12   26.41    6.05
   0   3  12   27.72    4.85
   0   3  12   25.65    5.64
   0   3  12   25.38    4.64
   0  -3 -12   28.84    5.58
   0  -3 -12   28.86    5.28
   0  -3 -13  300.70   18.40
   0   3  13  318.90    9.47
   0   3  13  319.89    9.17
   0  -3 -13  341.57   19.05
   0   3  13  298.44   19.11
   0  -3 -13  282.69   19.17
   0   3  13  345.04   11.15
   0   3  13  322.92   10.34
   0  -3 -13  305.93    9.36
   0   3  13  317.90    9.61
   0  -3 -14    3.70    2.47
   0   3  14    1.95    0.80
   0   3  14    3.46    1.15
   0  -3 -14    4.37    2.63
   0   3  14    2.60    1.33
   0  -3 -14    1.77    2.24
   0   3  14    2.17    1.41
   0   3  14    3.36    1.61
   0  -3 -14    2.94    1.31
   0   3  14    4.44    1.51
   0   3  14    3.69    1.31
   0   3  15    6.47    1.67
   0   3  15    0.54    1.25
   0   3  15    9.75    2.52
   0   3  15    5.65    1.68
   0  -3 -15    3.29    1.18
   0   3  15    5.53    1.65
   0   3  15    6.53    1.54
   0   3  15    7.36    1.55
   0   3  16   80.14    4.93
   0   3  16   77.89    5.28
   0   3  16   85.25    6.00
   0   3  16   91.72    5.70
   0  -3 -16   78.55    4.55
   0  -3 -16   80.52    4.98
   0   3  16   80.40    5.00
   0   3  16   82.70    4.70
   0   3  17    2.76    1.00
   0   3  17    2.45    1.54
   0   3  17    3.61    1.78
   0   3  17    4.29    1.44
   0  -3 -17    2.63    1.01
   0  -3 -17    2.33    1.20
   0   3  17    2.67    1.03
   0   3  17    1.62    1.10
   0  -3 -18   -0.61    0.65
   0   3  18    0.78    0.68
   0   3  18    0.77    1.18
   0   3  18   -2.51    1.54
   0   3  18    0.24    0.72
   0   3  18    1.18    0.97
   0   3  18   -0.11    0.59
   0  -3 -19    1.18    1.22
   0  -3 -19   -0.11    0.48
   0   3  19   -0.70    1.11
   0   3  19    0.44    1.63
   0   3  19    0.36    0.55
   0   3  19   -0.11    0.80
   0   3  19   -0.03    0.45
   0   3  20    7.45    1.87
   0   3  20    7.71    1.65
   0  -3 -20    5.94    0.94
   0  -3 -20    3.89    1.22
   0  -3 -20    4.16    1.39
   0  -3 -21    0.13    0.54
   0  -3 -21   -0.10    0.60
   0   3  21    0.48    0.69
   0   3  21    0.48    0.56
   0  -4  20    0.84    0.65
   0  -4  20    2.48    0.83
   0   4 -19   19.90    2.22
   0  -4  19   28.66    2.66
   0  -4  18   24.06    2.75
   0  -4  18   28.09    2.60
   0  -4  18   22.80    2.08
   0  -4  17   32.67    3.31
   0  -4  17   31.82    2.96
   0  -4  17   34.75    2.61
   0  -4  17   34.62    2.93
   0  -4  16   -0.02    0.94
   0  -4  16    1.00    0.93
   0  -4  16    0.74    1.23
   0  -4  16   -0.18    1.21
   0  -4  16   -1.58    1.43
   0  -4  16    0.22    0.55
   0   4 -16    1.61    0.88
   0  -4  15    0.21    0.97
   0  -4  15    2.69    1.40
   0  -4  15    1.24    0.92
   0  -4  15    1.44    1.35
   0  -4  15    0.76    0.52
   0   4 -15    2.92    1.05
   0  -4  14    1.13    0.99
   0  -4  14   -0.34    0.91
   0   4 -14   -0.08    0.82
   0  -4  14    0.35    0.79
   0  -4  14   -0.39    0.83
   0  -4  14    0.07    0.81
   0  -4  14   -1.68    1.48
   0  -4  14    0.05    0.53
   0   4 -14    2.25    1.83
   0   4 -14    0.58    1.21
   0   4 -14    1.47    2.00
   0   4 -13    1.75    1.95
   0  -4  13   -0.37    1.59
   0   4 -13    0.63    1.37
   0  -4  13    1.87    1.81
   0  -4  13    2.10    1.14
   0  -4  13    0.74    0.70
   0  -4  13    3.43    1.52
   0  -4  13    2.02    0.93
   0  -4  13    0.84    0.75
   0  -4  13    0.64    1.10
   0  -4  13    1.15    0.73
   0   4 -13    3.96    2.76
   0   4 -12   82.81    9.33
   0  -4  12   74.86    4.11
   0  -4  12   67.07    4.69
   0  -4  12   66.07   10.18
   0  -4  12   67.13    4.25
   0  -4  12   70.16    4.72
   0  -4  12   64.96    4.19
   0  -4  12   71.77    4.61
   0  -4  12   78.36    9.14
   0   4 -12   79.15    8.49
   0   4 -12   69.10    8.19
   0  -4  11   15.41    3.95
   0   4 -11   14.26    3.52
   0   4 -11    4.37    2.41
   0  -4  11    9.02    3.59
   0  -4  10   24.42    4.57
   0   4 -10   24.07    4.27
   0  -4  10   25.34    4.43
   0   4 -10   26.71    5.03
   0  -4  10   22.91    5.23
   0  -4  10   31.73    5.01
   0  -4   9  158.41   10.87
   0   4  -9  155.28   10.24
   0   4  -9  150.82   10.40
   0   4  -9  148.36   10.84
   0  -4   9  195.61   14.21
   0  -4   9  159.23   10.68
   0  -4   9  168.77   10.95
   0   4  -8   20.50    3.53
   0  -4   8   17.44    3.62
   0  -4   8   20.67    3.06
   0   4  -8   15.76    3.29
   0   4  -8   49.60    6.21
   0  -4   8   33.78    4.69
   0  -4   8   31.39    5.40
   0  -4   8   31.31    4.54
   0  -4   8   34.44    4.06
   0  -4   7  134.16    6.22
   0   4  -7  127.79    8.29
   0  -4   7  133.22    8.82
   0  -4   7  134.95    7.39
   0   4  -7  138.85    8.81
   0  -4   7  151.15    8.16
   0   4  -7  136.77    9.03
   0  -4   7  162.28    9.55
   0  -4   7  155.75    9.55
   0  -4   7  165.37   11.24
   0   4  -6  817.98   15.89
   0  -4   6  839.15   20.39
   0   4  -6  850.20   19.86
   0  -4   6  769.70   14.41
   0   4  -6  840.93   20.26
   0  -4   6  857.66   17.01
   0  -4   6  783.53   18.02
   0  -4   6  782.35   19.85
   0  -4   6  870.74   24.12
   0  -4   6  762.48   19.44
   0   4  -6  760.06   19.19
   0  -4   5 1054.58   16.40
   0   4  -5  949.38   17.08
   0   4  -5  971.23   19.86
   0  -4   5  948.23   20.13
   0  -4   5  978.12   16.71
   0   4  -5 1002.30   20.20
   0  -4   5 1072.34   20.08
   0  -4   5 1077.93   21.65
   0   4  -5  989.60   20.33
   0  -4   5 1034.57   21.36
   0  -4   4  975.16   18.82
   0  -4   4 1071.09   16.20
   0   4  -4  977.46   18.77
   0   4  -4  993.29   17.46
   0  -4   4  993.51   15.80
   0   4  -4  977.13   20.09
   0   4  -4  987.28   18.56
   0  -4   4  907.70   18.70
   0  -4   4  967.35   21.92
   0  -4   4  820.26   17.00
   0  -4   4  809.80   17.83
   0  -4   3  239.64    8.44
   0  -4   3  230.57    7.40
   0   4  -3  232.42    8.52
   0   4  -3  232.73    8.47
   0   4  -3  236.21    9.22
   0  -4   3  226.39    7.20
   0  -4   3  274.11    9.81
   0  -4   3  253.67    9.61
   0  -4   3  259.01    9.23
   0   4  -2   14.25    2.18
   0  -4   2   11.33    1.66
   0  -4   2   13.54    1.72
   0   4  -2   10.83    1.95
   0  -4   2   12.42    2.03
   0  -4   2   15.99    2.35
   0  -4   2   17.96    2.48
   0  -4   1  663.32   10.26
   0   4  -1  699.38   14.72
   0   4  -1  672.69   13.32
   0  -4   1  661.64   14.09
   0  -4   1  693.75   14.97
   0  -4   1  724.55   15.13
   0  -4   1  680.98   14.61
   0  -4   0 1927.47   14.37
   0  -4   0 1746.42   12.31
   0   4   0 1906.71   20.56
   0  -4   0 1969.46   23.63
   0  -4   0 1799.82   23.90
   0  -4   0 1951.14   24.75
   0  -4   0 1988.40   25.14
   0   4   0 1881.57   22.47
   0   4   1  162.45    7.20
   0   4   1  153.63    6.30
   0   4   1  159.00    5.45
   0  -4  -1  165.37    6.94
   0  -4  -1  133.87    6.69
   0  -4  -1  133.20    6.75
   0  -4  -1  127.18    6.48
   0  -4  -2  150.00    5.93
   0   4   2  146.25    6.86
   0   4   2  134.82    6.05
   0   4   2  142.42    6.93
   0  -4  -2  141.41    6.54
   0  -4  -2  145.09    6.70
   0   4   2  146.94    4.60
   0  -4  -2  140.82    6.96
   0  -4  -2  137.41    6.98
   0  -4  -2  133.90    6.85
   0   4   3  198.45    7.86
   0  -4  -3  188.47    7.02
   0   4   3  191.75    8.84
   0   4   3  181.97    7.41
   0  -4  -3  194.03    8.06
   0  -4  -3  199.74    8.26
   0  -4  -3  232.55    9.41
   0  -4  -3  228.53    9.25
   0  -4  -3  219.59    9.15
   0   4   4 1573.39   27.10
   0   4   4 1602.38   22.18
   0   4   4 1559.83   23.06
   0  -4  -4 1602.60   21.72
   0   4   4 1601.42   10.16
   0  -4  -4 1608.03   25.00
   0  -4  -4 1537.31   24.07
   0  -4  -4 1620.68   26.14
   0   4   5  276.97    6.44
   0   4   5  286.09   12.08
   0   4   5  288.19    9.24
   0   4   5  281.97   10.56
   0  -4  -5  283.22   11.31
   0  -4  -5  295.89   11.40
   0   4   5  358.58   12.58
   0  -4  -5  346.14   12.83
   0  -4  -5  329.70   13.22
   0   4   6   51.26    3.81
   0   4   6   50.01    5.27
   0   4   6   54.62    3.41
   0   4   6   54.91    5.02
   0  -4  -6   50.06    5.06
   0  -4  -6   52.16    5.32
   0   4   6   55.41    5.19
   0   4   6   54.18    5.54
   0  -4  -6   56.23    5.98
   0  -4  -6   55.96    5.48
   0   4   7  437.83   10.89
   0   4   7  418.45   15.00
   0   4   7  403.69   10.83
   0  -4  -7  427.04   16.26
   0  -4  -7  431.76   16.00
   0   4   7  393.48   14.69
   0  -4  -7  402.76   17.46
   0   4   7  406.44   16.04
   0   4   8 1464.96   30.31
   0   4   8 1469.10   22.88
   0  -4  -8 1458.00   31.25
   0  -4  -8 1532.83   32.74
   0   4   8 1371.72   29.22
   0  -4  -8 1408.52   33.60
   0   4   8 1386.58   31.04
   0   4   9  380.25   12.68
   0   4   9  351.14   15.82
   0  -4  -9  353.60   16.87
   0  -4  -9  352.97   16.33
   0   4   9  272.20   13.59
   0  -4  -9  301.88   16.48
   0   4   9  308.83   14.54
   0   4   9  290.95   15.13
   0   4  10  130.98   10.14
   0  -4 -10  131.18   10.52
   0  -4 -10  121.65   10.44
   0   4  10  116.67    9.35
   0   4  10  123.57    9.73
   0   4  10  112.13    9.97
   0  -4 -10  114.60   10.80
   0   4  11   11.18    3.28
   0   4  11    5.69    2.56
   0  -4 -11    9.85    3.75
   0   4  11   10.59    3.14
   0   4  11    9.88    2.98
   0  -4 -11   12.94    3.55
   0  -4 -11    9.03    3.24
   0   4  12    3.15    0.89
   0   4  12    4.61    1.23
   0  -4 -12    3.15    2.00
   0  -4 -12    3.30    2.16
   0   4  12    4.12    1.98
   0   4  12    5.94    2.55
   0  -4 -12    0.47    1.83
   0   4  12    3.14    2.10
   0   4  12    2.22    1.15
   0   4  12    2.45    2.16
   0   4  12    4.21    1.61
   0   4  12    4.44    1.36
   0   4  12    3.39    1.07
   0   4  13    1.42    0.87
   0  -4 -13    3.65    2.36
   0  -4 -13    3.12    2.20
   0   4  13    3.44    1.19
   0   4  13    0.16    1.53
   0  -4 -13    1.75    2.47
   0   4  13   -0.39    0.92
   0  -4 -13    2.14    0.96
   0   4  13    1.31    1.15
   0   4  13    1.07    1.75
   0   4  13    2.89    1.44
   0   4  13    1.71    1.16
   0   4  13    1.76    0.93
   0  -4 -14    2.96    2.65
   0   4  14    2.15    0.97
   0   4  14    1.54    0.96
   0  -4 -14    0.03    1.05
   0  -4 -14    1.38    0.91
   0   4  14    2.02    1.10
   0   4  14    2.23    2.50
   0  -4 -14    2.77    2.43
   0   4  14    0.31    1.29
   0   4  14    0.51    1.04
   0   4  14    1.96    1.19
   0   4  14    2.29    1.16
   0   4  15    9.61    2.17
   0  -4 -15   13.72    2.01
   0   4  15   12.90    2.09
   0   4  15   12.55    1.88
   0   4  15   14.83    2.24
   0   4  15    9.50    2.39
   0   4  15   14.17    2.44
   0  -4 -16   67.65    4.25
   0   4  16   61.60    4.68
   0   4  16   68.44    4.62
   0   4  16   67.42    4.31
   0   4  16   68.84    4.65
   0   4  16   68.56    5.47
   0  -4 -17   17.89    2.15
   0   4  17   21.26    3.01
   0   4  17   20.02    2.52
   0   4  17   22.28    2.70
   0   4  17   20.21    2.61
   0   4  17   18.65    2.23
   0  -4 -18    0.86    1.42
   0  -4 -18    6.38    1.30
   0   4  18    6.78    1.57
   0   4  18    1.96    1.57
   0   4  18    5.00    2.06
   0   4  18    6.14    1.38
   0   4  18    6.32    1.27
   0   4  18    7.67    1.65
   0  -4 -19    1.64    1.25
   0   4  19    2.94    0.95
   0  -4 -19    2.84    0.73
   0   4  19    2.98    1.21
   0   4  19    5.57    2.01
   0   4  19    3.18    0.98
   0   4  19    3.89    0.94
   0   4  20    1.20    0.81
   0   4  20    0.25    1.02
   0  -4 -20    0.78    0.40
   0  -4 -20    1.11    0.96
   0  -4 -20    1.07    1.20
   0   4  20    0.90    0.43
   0  -4 -21    6.73    0.98
   0   4  21    5.29    1.06
   0   5 -20   -0.38    0.55
   0  -5  20   -0.76    0.64
   0   5 -19    1.25    0.84
   0  -5  19    0.38    0.59
   0  -5  19    1.83    0.97
   0  -5  18    2.37    1.19
   0  -5  18    4.45    1.21
   0  -5  18    1.76    0.76
   0  -5  17   -0.68    1.18
   0  -5  17    2.08    1.45
   0  -5  17    0.55    0.75
   0   5 -17    0.53    0.57
   0  -5  17    0.24    0.68
   0  -5  16   33.12    3.05
   0  -5  16   35.65    3.19
   0  -5  16   34.47    3.47
   0  -5  16   35.71    3.43
   0   5 -16   32.15    2.69
   0  -5  15    1.22    1.14
   0  -5  15    0.45    0.77
   0  -5  15    2.15    1.19
   0  -5  15    0.97    0.96
   0   5 -15    0.11    0.72
   0  -5  14   -1.11    1.14
   0  -5  14   -0.01    0.77
   0  -5  14    1.45    1.01
   0  -5  14    1.11    0.88
   0  -5  14    0.25    0.80
   0   5 -13   11.15    3.29
   0   5 -13    7.21    2.82
   0  -5  13    4.36    3.40
   0  -5  13   11.28    2.11
   0  -5  13   10.78    1.88
   0  -5  13    3.49    1.69
   0  -5  13   13.04    2.46
   0  -5  13    9.84    1.89
   0   5 -13   12.66    4.15
   0   5 -12    5.28    2.05
   0   5 -12    4.45    2.37
   0  -5  12    3.63    2.40
   0  -5  12    7.08    3.40
   0   5 -12    5.00    1.44
   0  -5  12    5.57    1.46
   0  -5  12    4.27    1.09
   0  -5  12    6.49    1.64
   0  -5  12    5.72    1.44
   0  -5  12    4.96    1.29
   0  -5  12    5.40    1.46
   0   5 -11   -2.21    1.95
   0  -5  11    0.69    1.53
   0  -5  11   -1.35    2.71
   0  -5  11   -0.08    0.68
   0  -5  11   -0.38    0.70
   0  -5  11    0.10    0.68
   0  -5  11    0.20    0.60
   0  -5  11    0.56    0.74
   0  -5  11    0.56    0.74
   0   5 -10    3.71    1.96
   0  -5  10    3.87    1.61
   0   5 -10    6.67    2.69
   0  -5  10    2.15    4.02
   0  -5  10    4.67    2.27
   0  -5  10    4.21    2.13
   0  -5   9   13.23    3.33
   0   5  -9   16.68    3.70
   0   5  -9   14.54    3.45
   0  -5   9   11.11    3.26
   0  -5   9   10.58    4.58
   0  -5   9   10.13    3.01
   0   5  -8  300.49   14.16
   0  -5   8  263.01   13.64
   0   5  -8  286.16   14.08
   0  -5   8  329.88   15.59
   0  -5   8  297.55   17.22
   0  -5   8  305.89   15.05
   0  -5   7    0.12    0.45
   0   5  -7   -0.98    1.45
   0  -5   7   -0.69    1.30
   0   5  -7   -0.96    0.90
   0  -5   7   -0.13    0.79
   0   5  -7   -0.04    1.10
   0  -5   7    0.89    1.31
   0  -5   7    1.39    1.02
   0  -5   7    0.30    1.07
   0  -5   7    0.38    1.62
   0   5  -6   41.10    4.03
   0  -5   6   40.04    4.74
   0   5  -6   41.55    4.71
   0  -5   6   31.00    3.18
   0   5  -6   46.17    5.05
   0  -5   6   41.76    3.85
   0  -5   6   42.42    5.03
   0  -5   6   41.78    5.02
   0  -5   6   38.29    4.42
   0  -5   6   24.77    5.22
   0   5  -5  386.06   12.32
   0   5  -5  373.29   13.36
   0  -5   5  384.18   11.02
   0  -5   5  380.12   13.35
   0   5  -5  387.30   13.35
   0  -5   5  396.96   11.18
   0  -5   5  350.73   13.95
   0  -5   5  396.12   14.46
   0  -5   5  369.36   13.14
   0   5  -4  289.37   10.71
   0  -5   4  290.59    9.48
   0  -5   4  302.87   11.01
   0   5  -4  276.34   11.09
   0   5  -4  288.65   10.77
   0  -5   4  280.15    9.11
   0   5  -4  289.42   11.94
   0  -5   4  281.89   11.68
   0  -5   4  276.86   11.58
   0  -5   4  266.19   10.87
   0  -5   3  724.28   15.26
   0  -5   3  746.15   15.22
   0   5  -3  751.42   17.30
   0  -5   3  703.57   14.16
   0   5  -3  740.74   17.94
   0  -5   3  783.39   18.98
   0  -5   3  826.53   19.39
   0  -5   3  810.44   18.56
   0   5  -2  293.30   10.84
   0  -5   2  291.25    8.53
   0   5  -2  279.13   10.41
   0  -5   2  282.46   10.62
   0  -5   2  289.22    9.00
   0  -5   2  231.57   10.07
   0  -5   2  230.49   10.02
   0  -5   2  231.65    9.83
   0   5  -1 2214.92   29.75
   0  -5   1 2066.61   19.04
   0   5  -1 2140.14   26.82
   0  -5   1 2141.29   28.90
   0  -5   1 2352.13   31.35
   0   5  -1 2372.79   29.68
   0  -5   1 2393.20   31.35
   0  -5   1 2319.60   31.47
   0  -5   0   47.87    2.44
   0   5   0   54.75    4.81
   0  -5   0   52.67    2.30
   0  -5   0   55.10    4.62
   0   5   0   53.89    4.01
   0  -5   0   59.23    5.01
   0  -5   0   63.93    5.24
   0  -5   0   65.98    5.24
   0   5   1 5404.47   47.13
   0   5   1 5287.84   41.49
   0   5   1 5229.20   36.06
   0  -5  -1 5214.96   44.36
   0  -5  -1 5144.20   43.79
   0  -5  -1 5331.39   47.25
   0  -5  -1 5209.85   46.50
   0  -5  -1 5275.79   47.78
   0   5   2  609.35   15.81
   0   5   2  593.38   14.25
   0  -5  -2  568.73   15.00
   0   5   2  600.22   10.98
   0  -5  -2  596.08   15.42
   0  -5  -2  522.04   15.16
   0  -5  -2  537.29   15.33
   0  -5  -2  527.60   15.35
   0  -5  -3  618.12   13.99
   0   5   3  609.34   14.94
   0   5   3  615.33   15.86
   0  -5  -3  633.84   16.28
   0   5   3  602.33    9.61
   0  -5  -3  604.83   15.84
   0  -5  -3  632.88   17.15
   0  -5  -3  639.35   17.26
   0  -5  -3  661.63   17.58
   0   5   4   62.86    5.10
   0  -5  -4   64.12    4.75
   0   5   4   62.53    4.96
   0   5   4   67.14    2.38
   0  -5  -4   68.43    5.65
   0  -5  -4   68.57    5.71
   0  -5  -4   76.30    6.22
   0  -5  -4   76.35    6.21
   0   5   5    4.39    1.51
   0   5   5    3.12    1.39
   0  -5  -5    4.14    1.42
   0  -5  -5    3.75    1.76
   0  -5  -5    2.46    1.26
   0   5   5    9.68    2.52
   0  -5  -5    5.78    2.46
   0  -5  -5    7.02    2.28
   0  -5  -6  169.19    8.73
   0   5   6  179.86    8.28
   0   5   6  163.78    9.26
   0  -5  -6  175.89   10.11
   0  -5  -6  180.28   10.46
   0  -5  -6  206.69   11.29
   0   5   6  197.68   10.60
   0  -5  -6  192.96   11.61
   0   5   7  934.33   18.51
   0   5   7  869.49   22.70
   0  -5  -7  877.23   23.91
   0  -5  -7  864.34   24.23
   0  -5  -7  747.34   24.25
   0  -5  -7  781.90   23.17
   0   5   7  753.82   23.30
   0   5   7  734.73   21.60
   0   5   8  468.73   17.70
   0  -5  -8  477.20   19.23
   0  -5  -8  491.88   19.17
   0   5   8  593.35   21.41
   0  -5  -8  598.69   22.83
   0   5   8  574.65   19.90
   0   5   9  300.06   15.16
   0  -5  -9  307.10   16.00
   0  -5  -9  299.64   16.16
   0   5   9  280.56   14.52
   0  -5  -9  272.51   16.35
   0   5   9  265.71   15.17
   0   5  10   41.17    5.98
   0  -5 -10   46.19    6.84
   0  -5 -10   50.21    6.96
   0  -5 -10   47.91    7.39
   0   5  10   46.85    6.29
   0   5  10   52.60    7.16
   0   5  10   48.89    6.44
   0   5  11   17.40    3.99
   0   5  11   11.42    3.54
   0  -5 -11   14.12    4.10
   0   5  11   16.50    4.10
   0   5  11   13.94    3.79
   0  -5 -11   15.54    4.15
   0  -5 -11   18.02    4.55
   0   5  12   11.54    1.90
   0  -5 -12   10.24    3.59
   0  -5 -12    8.54    3.49
   0   5  12   11.90    1.87
   0  -5 -12    6.87    3.85
   0   5  12    7.89    3.58
   0   5  12    8.57    3.51
   0   5  12    8.10    3.03
   0   5  12   10.92    2.30
   0   5  12    8.41    1.38
   0  -5 -12   10.29    1.68
   0   5  12   10.27    3.26
   0   5  12   11.14    2.43
   0   5  12    2.14    1.23
   0   5  12   10.43    2.06
   0   5  12    7.85    1.33
   0   5  12    9.57    1.81
   0  -5 -13   46.06    7.27
   0  -5 -13   49.45    7.81
   0   5  13   54.06    4.01
   0   5  13   50.99    3.98
   0  -5 -13   31.48    6.81
   0   5  13   37.78    6.85
   0   5  13   36.95    6.22
   0   5  13   24.53    3.47
   0  -5 -13   46.48    3.64
   0   5  13   49.37    3.52
   0   5  13   52.30    4.17
   0   5  13   43.88    4.06
   0   5  13   53.25    4.74
   0   5  13   49.11    4.06
   0   5  13   54.60    7.74
   0   5  14    9.99    1.86
   0   5  14    0.01    1.27
   0   5  14    8.52    1.94
   0   5  14    6.03    1.69
   0  -5 -14    6.90    1.44
   0   5  14    7.86    1.42
   0   5  14    7.36    2.13
   0   5  14    8.73    1.66
   0  -5 -14    9.52    3.79
   0   5  14    7.18    1.57
   0   5  14    7.64    1.61
   0  -5 -14    6.18    3.00
   0  -5 -15    9.05    1.64
   0   5  15    6.38    1.95
   0   5  15    9.50    1.88
   0   5  15    9.75    1.89
   0   5  15   12.04    2.00
   0  -5 -16   28.30    2.74
   0   5  16   28.05    3.59
   0   5  16   34.27    3.76
   0   5  16   30.47    3.16
   0   5  16   29.56    2.92
   0   5  16   29.85    3.06
   0  -5 -17    7.81    2.19
   0   5  17   14.40    2.41
   0  -5 -17   14.23    1.87
   0   5  17   11.43    2.44
   0   5  17   13.32    2.65
   0   5  17   15.99    2.30
   0   5  17   16.00    2.10
   0   5  17   17.23    2.32
   0  -5 -18    2.85    1.57
   0  -5 -18    4.34    1.51
   0  -5 -18    5.29    1.13
   0   5  18    5.91    1.42
   0   5  18    3.72    1.44
   0   5  18    8.16    2.65
   0   5  18    6.00    1.46
   0   5  18    5.86    1.26
   0  -5 -19    8.55    1.81
   0  -5 -19    3.51    1.29
   0   5  19    7.86    1.30
   0  -5 -19    7.79    1.12
   0   5  19    5.28    1.70
   0   5  19    9.16    1.62
   0   5  19    8.93    1.39
   0   5  19    8.30    1.26
   0  -5 -20   -0.97    0.86
   0  -5 -20    2.03    1.19
   0   5  20   -0.04    0.40
   0   5  20   -0.75    0.71
   0   5  20    0.52    0.91
   0  -5 -21    1.07    0.56
   0   6 -19    0.07    0.67
   0  -6  19   -0.27    0.80
   0  -6  18    9.03    1.60
   0  -6  18   10.52    1.46
   0  -6  18    9.78    1.33
   0  -6  17    6.91    1.64
   0  -6  17    6.17    1.24
   0   6 -17    5.86    1.08
   0  -6  17    5.69    1.22
   0  -6  16    0.35    0.81
   0  -6  16    4.99    1.57
   0  -6  16    4.81    1.26
   0   6 -16    4.04    1.09
   0  -6  16    5.73    1.46
   0  -6  16    5.52    1.46
   0  -6  15   47.68    3.78
   0  -6  15   45.60    3.64
   0  -6  15   45.94    4.13
   0  -6  15   41.76    3.71
   0   6 -15   41.41    3.24
   0  -6  14   10.34    2.15
   0  -6  14    6.56    1.49
   0  -6  14    8.77    1.82
   0  -6  14    4.85    1.95
   0   6 -14    9.18    1.92
   0  -6  14    9.35    1.92
   0  -6  13    4.15    1.30
   0  -6  13    5.10    1.46
   0   6 -13    8.15    2.10
   0  -6  13    5.76    1.30
   0  -6  13    6.10    1.58
   0  -6  13   -1.21    1.21
   0   6 -13    3.73    2.22
   0   6 -13    4.89    2.46
   0   6 -13    8.56    3.23
   0  -6  12   77.81    9.44
   0   6 -12   76.63    9.11
   0  -6  12   67.74    4.79
   0  -6  12   80.62    4.99
   0  -6  12   76.45    4.63
   0  -6  12   71.10    4.91
   0  -6  12   74.71    5.07
   0  -6  12   78.25    5.01
   0  -6  11    1.19    0.72
   0  -6  11    3.96    1.22
   0  -6  11    3.00    1.21
   0  -6  11    3.63    2.38
   0   6 -11    0.97    1.38
   0  -6  11    2.68    1.14
   0  -6  11    1.75    0.83
   0  -6  10    7.81    1.52
   0  -6  10    7.71    1.47
   0  -6  10    8.42    1.62
   0  -6  10    6.71    1.40
   0   6 -10   10.33    3.44
   0   6 -10    7.70    2.72
   0  -6  10    8.90    3.07
   0  -6   9  146.13   11.67
   0  -6   9  136.96   11.31
   0   6  -9  164.27   11.80
   0  -6   9  170.02   11.98
   0   6  -9  166.96   11.94
   0  -6   8    3.96    2.18
   0  -6   8    3.98    2.07
   0   6  -8    5.09    1.96
   0   6  -8    6.43    2.24
   0  -6   8    6.83    2.41
   0  -6   7   81.82    8.06
   0  -6   7   82.55    7.15
   0  -6   7   81.05    8.10
   0   6  -7   90.71    7.90
   0   6  -7  100.64    8.36
   0  -6   7   96.71    8.16
   0   6  -7   85.24    6.40
   0  -6   6   43.88    5.54
   0  -6   6   51.65    5.82
   0  -6   6   42.46    5.53
   0   6  -6   46.85    5.42
   0  -6   6   54.63    5.84
   0   6  -6   54.89    5.94
   0   6  -6   52.41    5.10
   0  -6   6   53.58    4.70
   0  -6   5   10.73    2.76
   0  -6   5   12.68    3.06
   0  -6   5   22.40    4.57
   0  -6   5   12.97    2.16
   0   6  -5   12.88    2.75
   0   6  -5   11.99    2.55
   0  -6   5   14.10    2.35
   0  -6   5   14.04    2.79
   0   6  -5   12.29    2.84
   0  -6   4   32.14    4.44
   0  -6   4   32.09    4.39
   0  -6   4   37.02    4.72
   0   6  -4   36.07    4.14
   0   6  -4   31.71    4.30
   0  -6   4   37.60    3.61
   0   6  -4   34.33    4.14
   0  -6   4   32.34    3.70
   0  -6   4   36.47    4.03
   0   6  -4   36.33    4.32
   0  -6   3    5.17    1.82
   0  -6   3    2.83    1.30
   0  -6   3    4.38    1.84
   0   6  -3    2.57    1.34
   0  -6   3    3.52    1.04
   0   6  -3    2.50    1.64
   0  -6   3    4.48    1.59
   0  -6   3    1.93    1.15
   0  -6   2   27.72    4.22
   0  -6   2   31.60    4.12
   0  -6   2   31.87    4.23
   0  -6   2   59.35    5.48
   0   6  -2   60.44    5.39
   0  -6   2   67.93    4.98
   0   6  -2   60.35    5.49
   0  -6   2   71.52    4.40
   0   6  -1  331.57   12.23
   0  -6   1  342.66   13.42
   0  -6   1  367.55   13.80
   0  -6   1  365.81   13.92
   0   6  -1  371.09   12.46
   0  -6   1  385.50   13.56
   0  -6   1  369.58    8.28
   0   6  -1  397.18   14.11
   0  -6   0  222.46   11.00
   0  -6   0  217.45   10.58
   0  -6   0  223.06   10.75
   0  -6   0  154.09    8.51
   0   6   0  156.31    7.56
   0   6   0  162.43    9.12
   0   6   0  146.59    7.72
   0  -6   0  138.10    3.71
   0  -6  -1    2.57    1.68
   0  -6  -1    2.66    1.51
   0  -6  -1    1.85    1.35
   0  -6  -1    0.75    1.24
   0   6   1    0.95    0.70
   0   6   1    0.26    1.33
   0  -6  -1    0.52    0.50
   0   6   1    0.96    0.93
   0  -6  -2   24.27    3.91
   0  -6  -2   24.24    3.68
   0  -6  -2   22.48    3.66
   0   6   2   14.58    2.07
   0  -6  -2   16.76    2.89
   0  -6  -2   12.73    2.50
   0   6   2   14.65    2.86
   0   6   2   14.13    2.47
   0  -6  -3   75.12    6.62
   0  -6  -3   75.36    6.57
   0  -6  -3   70.29    6.45
   0   6   3  105.08    4.65
   0  -6  -3  108.03    7.59
   0  -6  -3  113.25    7.60
   0   6   3  113.97    7.05
   0   6   3  112.40    7.62
   0  -6  -4  172.46   10.31
   0  -6  -4  159.06    9.78
   0  -6  -4  142.41    8.86
   0  -6  -4  150.11    9.18
   0  -6  -4  123.56    7.11
   0   6   4  144.99    8.53
   0   6   4  142.72    8.16
   0  -6  -5    1.05    2.17
   0  -6  -5    0.70    1.33
   0   6   5    2.22    1.36
   0  -6  -5    0.18    1.09
   0  -6  -5    0.69    1.16
   0  -6  -5    1.03    0.95
   0   6   5    0.27    1.28
   0   6   5   -0.01    1.10
   0  -6  -6   33.97    5.12
   0   6   6   39.06    5.37
   0  -6  -6   34.45    5.14
   0  -6  -6   29.89    4.62
   0  -6  -6   30.09    4.67
   0   6   6   25.55    4.00
   0   6   6   30.49    3.75
   0  -6  -6   27.56    3.66
   0  -6  -7  516.02   20.99
   0  -6  -7  443.53   18.66
   0   6   7  484.07   18.75
   0  -6  -7  520.86   19.71
   0  -6  -7  502.17   19.48
   0   6   7  486.70   17.98
   0   6   7  499.65   15.50
   0  -6  -7  494.57   16.74
   0   6   8  321.89   16.84
   0  -6  -8  363.49   17.70
   0  -6  -8  340.13   18.07
   0   6   8  374.43   17.10
   0  -6  -8  428.55   18.78
   0  -6  -8  456.34   19.75
   0   6   8  435.08   17.81
   0  -6  -8  422.77   16.71
   0   6   9  123.44   10.77
   0  -6  -9  119.14   11.28
   0   6   9  119.66   10.22
   0  -6  -9  132.20   11.28
   0  -6  -9  137.21   11.24
   0  -6  -9  131.86    9.96
   0   6   9  132.17   10.50
   0  -6 -10   79.97    9.58
   0   6  10   71.43    8.15
   0   6  10   75.05    8.65
   0   6  10   66.81    8.05
   0  -6 -10   95.58    9.81
   0  -6 -10   94.21    9.92
   0  -6 -10   95.45    8.91
   0   6  10  101.20    9.65
   0  -6 -11  243.44   16.37
   0   6  11  242.20    8.20
   0  -6 -11  223.32   16.03
   0   6  11  235.14    8.09
   0  -6 -11  232.61   14.47
   0   6  11  234.51   15.12
   0   6  11  193.71   14.03
   0  -6 -11  217.01   16.40
   0   6  11  206.96   14.29
   0   6  11  229.71   15.96
   0   6  11  224.69    7.73
   0  -6 -11  229.90    7.83
   0   6  11  246.14    9.25
   0   6  11  209.65    9.28
   0   6  11  223.95    8.25
   0   6  11  238.85    8.53
   0   6  12   36.72    3.31
   0   6  12   35.83    3.25
   0  -6 -12   30.78    6.29
   0  -6 -12   40.11    6.92
   0   6  12   38.29    6.48
   0   6  12   33.61    6.58
   0  -6 -12   35.32    7.37
   0   6  12   34.03    6.30
   0   6  12   30.45    5.77
   0  -6 -12    6.83    2.84
   0  -6 -12   35.76    3.19
   0   6  12   50.15    4.50
   0   6  12   37.28    3.17
   0   6  12   40.66    4.27
   0   6  12   34.96    3.41
   0   6  12   35.44    3.41
   0   6  13   -0.05    0.78
   0  -6 -13    0.45    1.11
   0   6  13    1.66    1.10
   0  -6 -13   -0.63    2.22
   0   6  13   -0.29    1.20
   0  -6 -13    1.16    1.74
   0   6  13    0.06    1.28
   0   6  13   -0.54    1.05
   0   6  13    0.36    0.65
   0  -6 -13    0.72    0.75
   0   6  13    2.66    1.71
   0   6  13   -0.93    1.28
   0   6  13    0.68    0.88
   0   6  13    0.08    0.96
   0   6  14   -1.17    1.20
   0  -6 -14   -0.23    1.16
   0   6  14   -0.54    0.74
   0   6  14    2.31    1.46
   0  -6 -14    0.35    0.65
   0   6  14   -0.77    1.37
   0   6  14    1.21    1.24
   0   6  14    0.07    0.81
   0   6  14   -0.38    0.98
   0   6  14    0.86    0.90
   0   6  15   48.83    4.15
   0  -6 -15   34.40    4.34
   0   6  15   49.40    3.44
   0  -6 -15   48.63    3.66
   0   6  15   55.19    4.84
   0   6  15   52.15    4.89
   0   6  15   28.86    4.35
   0   6  15   51.00    3.73
   0   6  15   48.74    3.93
   0   6  15   50.74    3.92
   0  -6 -16   28.42    3.71
   0   6  16   43.31    4.11
   0  -6 -16   32.23    2.88
   0   6  16   37.40    4.11
   0   6  16   33.01    3.56
   0   6  16   34.15    3.35
   0   6  16   32.40    3.12
   0   6  16   34.56    3.20
   0  -6 -17   23.77    3.12
   0  -6 -17   33.71    3.43
   0  -6 -17   32.00    2.68
   0   6  17   39.11    3.63
   0   6  17   35.77    4.10
   0   6  17   46.88    3.88
   0   6  17   34.18    3.20
   0   6  17   32.21    2.90
   0  -6 -18   12.01    2.25
   0  -6 -18   13.34    2.30
   0  -6 -18   14.83    1.65
   0   6  18   16.82    2.11
   0   6  18   16.23    2.57
   0   6  18   16.22    2.05
   0   6  18   23.47    2.52
   0   6  18   16.57    1.92
   0   6  19    2.28    1.35
   0   6  19    1.64    0.67
   0   6  19    3.11    0.91
   0  -6 -19    1.71    1.18
   0  -6 -19    2.84    1.09
   0   6  19    3.07    0.79
   0   6  20    3.58    1.13
   0  -6 -20    9.28    1.13
   0  -6 -20    4.25    1.07
   0  -6 -20    6.73    1.11
   0   6  20    8.92    0.99
   0   7 -19    3.94    0.93
   0  -7  19    4.81    0.92
   0  -7  18    3.80    1.11
   0   7 -18    3.35    0.67
   0  -7  18    3.45    0.81
   0  -7  17   15.60    2.07
   0  -7  17   15.96    1.80
   0   7 -17   15.62    1.67
   0  -7  17   14.03    1.78
   0  -7  16    1.73    1.21
   0  -7  16    1.77    0.86
   0   7 -16    0.69    0.72
   0  -7  16    1.30    0.93
   0  -7  16    0.98    0.87
   0  -7  15   19.50    2.42
   0  -7  15   17.39    2.15
   0  -7  15   15.19    2.38
   0  -7  15   17.23    2.30
   0   7 -15   16.18    2.09
   0  -7  15   18.89    2.48
   0   7 -14   12.64    1.91
   0  -7  14   17.35    2.23
   0  -7  14   16.34    2.48
   0  -7  14   15.70    2.26
   0  -7  14   18.62    2.56
   0  -7  13   12.57    2.14
   0   7 -13   11.76    2.04
   0  -7  13   15.01    2.32
   0  -7  13   12.41    1.92
   0  -7  13   12.98    2.28
   0  -7  13   12.71    2.21
   0  -7  13   13.14    2.13
   0  -7  12    1.73    1.06
   0  -7  12    1.23    0.92
   0  -7  12    0.81    0.80
   0  -7  12    2.77    1.40
   0   7 -12   -0.45    1.92
   0  -7  12    1.82    1.07
   0  -7  12    2.01    1.02
   0  -7  11   30.79    5.88
   0   7 -11   32.95    5.93
   0  -7  11   31.36    3.39
   0  -7  11   33.81    3.08
   0  -7  11   34.73    3.41
   0   7 -11   32.30    2.87
   0  -7  11   33.45    3.41
   0  -7  11   38.05    3.48
   0   7 -10   28.90    5.57
   0  -7  10   28.61    5.41
   0  -7  10   24.94    2.79
   0  -7  10   31.17    3.15
   0  -7  10   26.93    2.72
   0  -7  10   25.27    2.64
   0   7 -10   23.07    2.45
   0  -7  10   28.75    3.11
   0  -7  10   26.72    2.99
   0   7 -10   24.34    4.94
   0   7  -9   58.26    7.25
   0  -7   9   58.07    7.23
   0   7  -9   64.34    7.74
   0  -7   9   53.56    7.36
   0  -7   9   51.82    7.29
   0  -7   9   59.83    3.94
   0  -7   9   61.32    4.35
   0  -7   9   60.53    4.12
   0  -7   8   75.29    8.61
   0  -7   8   88.06    9.27
   0   7  -8  108.65    9.47
   0   7  -8  100.21    9.28
   0  -7   8  102.21    9.10
   0  -7   7    3.74    2.22
   0  -7   7    5.37    2.43
   0  -7   7    7.44    2.54
   0   7  -7    6.54    2.32
   0   7  -7    7.73    2.11
   0  -7   7    7.38    2.32
   0   7  -7    6.52    2.44
   0  -7   6   40.54    5.40
   0  -7   6   33.70    5.39
   0  -7   6   36.62    5.68
   0   7  -6   37.99    5.16
   0  -7   6   35.01    4.82
   0   7  -6   35.03    4.62
   0   7  -6   40.47    5.42
   0  -7   6   34.46    4.06
   0  -7   5  161.64   11.18
   0  -7   5  167.05   11.42
   0  -7   5  157.69   10.52
   0   7  -5  114.43    8.31
   0   7  -5  127.01    8.76
   0  -7   5  134.07    7.84
   0  -7   5  135.74    8.76
   0   7  -5  130.44    9.40
   0  -7   4  515.12   18.68
   0  -7   4  512.09   19.38
   0  -7   4  514.70   19.40
   0   7  -4  534.43   16.60
   0  -7   4  521.07   14.33
   0  -7   4  483.75   15.08
   0  -7   4  498.05   15.36
   0   7  -4  541.91   18.04
   0   7  -4  535.16   18.25
   0  -7   3  398.50   16.63
   0  -7   3  398.76   16.21
   0  -7   3  399.84   16.73
   0  -7   3  370.74   12.30
   0   7  -3  363.73   14.95
   0   7  -3  372.87   15.10
   0  -7   3  363.89   13.34
   0  -7   3  361.43   11.56
   0   7  -3  377.11   14.77
   0   7  -2  312.36   13.37
   0  -7   2  292.80   13.73
   0  -7   2  295.35   14.08
   0  -7   2  298.11   14.09
   0  -7   2  314.14   13.73
   0   7  -2  317.17   13.29
   0  -7   2  319.87   11.66
   0  -7   2  303.70    9.19
   0   7  -2  315.01   13.92
   0  -7   1   55.87    6.08
   0  -7   1   57.69    6.18
   0  -7   1   61.33    6.33
   0  -7   1   61.31    6.03
   0   7  -1   64.93    5.66
   0  -7   1   56.60    3.26
   0   7  -1   62.31    6.24
   0  -7   0  133.49    9.27
   0  -7   0  133.48    9.35
   0  -7   0  130.36    9.17
   0   7   0  139.70    7.90
   0  -7   0  132.55    8.81
   0   7   0  139.83    9.48
   0   7   0  131.83    8.07
   0  -7  -1  524.02   18.60
   0  -7  -1  489.29   17.83
   0  -7  -1  520.26   18.24
   0   7   1  517.76   14.26
   0  -7  -1  514.19   17.33
   0   7   1  505.89   15.70
   0   7   1  536.57   18.42
   0  -7  -2    8.25    2.67
   0  -7  -2    7.21    2.59
   0  -7  -2    6.41    2.55
   0   7   2    2.73    1.13
   0  -7  -2    2.49    1.81
   0   7   2    2.56    1.39
   0   7   2    3.18    2.03
   0  -7  -3   70.82    6.96
   0  -7  -3   67.55    6.88
   0  -7  -3   69.90    6.99
   0  -7  -3   69.92    6.70
   0  -7  -3   73.04    6.74
   0   7   3   69.28    5.91
   0   7   3   73.39    6.82
   0  -7  -4  878.84   24.91
   0  -7  -4  878.84   25.16
   0  -7  -4  907.52   24.55
   0  -7  -4  924.47   24.84
   0   7   4  911.90   23.51
   0   7   4  878.26   21.92
   0  -7  -5   98.47    9.04
   0  -7  -5   91.76    8.35
   0  -7  -5  100.77    8.44
   0  -7  -5   99.90    8.49
   0   7   5   94.71    7.53
   0   7   5  103.70    7.86
   0  -7  -5   97.82    7.09
   0  -7  -6  287.06   15.47
   0  -7  -6  271.68   15.20
   0   7   6  277.41   14.70
   0  -7  -6  327.80   15.98
   0  -7  -6  310.43   15.75
   0   7   6  317.94   14.47
   0   7   6  323.25   13.80
   0  -7  -6  312.54   13.29
   0   7   7  120.81    9.83
   0  -7  -7  110.89   10.31
   0  -7  -7  116.06   10.13
   0  -7  -7  149.21   11.42
   0  -7  -7  147.28   11.19
   0   7   7  139.31   10.09
   0  -7  -7  145.38    9.52
   0   7   7  156.90    9.44
   0   7   8   11.99    3.59
   0   7   8   20.33    4.29
   0  -7  -8   19.99    4.94
   0  -7  -8   13.68    3.72
   0  -7  -8   13.82    3.94
   0  -7  -8   10.65    3.57
   0  -7  -8    8.62    2.52
   0   7   8    7.90    2.70
   0   7   9    3.99    2.55
   0  -7  -9    2.15    1.99
   0   7   9    3.05    1.67
   0  -7  -9    7.16    2.99
   0  -7  -9    7.11    3.03
   0   7   9    4.97    2.26
   0  -7  -9    3.98    1.77
   0  -7 -10   23.46    5.15
   0  -7 -10   21.20    5.09
   0   7  10   23.13    2.59
   0   7  10   23.79    4.89
   0  -7 -10   21.70    5.39
   0   7  10   22.94    4.97
   0   7  10   21.18    5.07
   0  -7 -10   31.89    3.90
   0   7  10   23.20    2.54
   0   7  10   15.38    2.58
   0   7  10   22.92    2.70
   0   7  10   23.64    2.76
   0  -7 -11   45.62    7.61
   0   7  11   43.50    3.62
   0  -7 -11   41.65    7.12
   0   7  11   38.95    3.36
   0   7  11   44.02    6.91
   0   7  11   31.80    6.03
   0   7  11   23.11    5.10
   0  -7 -11   29.29    6.54
   0   7  11   35.80    6.49
   0  -7 -11   25.14    3.53
   0  -7 -11   38.17    3.34
   0   7  11   42.49    3.46
   0   7  11   27.46    3.67
   0   7  11   33.59    3.33
   0   7  11   42.49    3.71
   0   7  12   19.90    2.58
   0  -7 -12   19.55    4.96
   0  -7 -12   17.40    4.96
   0   7  12   18.49    2.46
   0   7  12   17.67    4.52
   0   7  12   17.72    4.50
   0   7  12   16.47    4.62
   0   7  12   14.91    4.63
   0  -7 -12   14.18    4.53
   0  -7 -12   23.96    4.05
   0  -7 -12   17.76    2.31
   0   7  12   21.08    3.07
   0   7  12   20.96    2.51
   0   7  12   15.58    2.96
   0   7  12   17.33    2.46
   0   7  12   19.46    2.64
   0   7  13   23.50    2.92
   0  -7 -13   20.09    3.08
   0  -7 -13   23.82    3.57
   0   7  13   21.34    3.44
   0   7  13   21.41    2.49
   0  -7 -13   19.71    2.43
   0   7  13   26.98    3.84
   0   7  13   23.58    2.90
   0   7  13   22.60    2.71
   0   7  13   21.13    2.61
   0  -7 -13   15.90    4.65
   0  -7 -13   23.11    5.59
   0   7  14    7.30    1.78
   0  -7 -14    2.86    1.73
   0  -7 -14    4.83    1.92
   0  -7 -14    6.82    1.44
   0   7  14    7.99    2.12
   0   7  14    6.25    1.40
   0   7  14    6.16    2.24
   0   7  14    6.45    1.54
   0   7  14    8.37    1.72
   0   7  14    8.56    1.85
   0   7  15    1.21    1.15
   0  -7 -15    1.02    1.46
   0  -7 -15    0.20    1.11
   0   7  15    0.03    0.54
   0   7  15    1.08    1.24
   0  -7 -15    0.05    0.58
   0   7  15    0.57    1.57
   0   7  15    0.17    0.67
   0   7  15    1.70    1.28
   0   7  16    6.67    1.65
   0  -7 -16    8.36    2.48
   0  -7 -16    6.89    1.96
   0   7  16    9.17    2.19
   0  -7 -16    6.14    1.31
   0   7  16    5.52    1.18
   0   7  16    8.54    2.36
   0   7  16    5.85    1.25
   0   7  16    7.17    1.60
   0  -7 -17   10.28    2.26
   0  -7 -17   12.94    2.22
   0  -7 -17   15.47    1.77
   0   7  17   14.69    2.41
   0   7  17   11.86    2.63
   0   7  17   18.31    2.33
   0   7  17   17.73    2.20
   0  -7 -18    1.78    1.14
   0  -7 -18    3.08    1.43
   0  -7 -18    1.77    0.59
   0   7  18    3.25    1.18
   0   7  18   -0.19    1.25
   0   7  18    2.89    1.00
   0   7  18    1.66    0.81
   0  -7 -19   13.39    1.80
   0  -7 -19   13.48    1.68
   0   7  19   13.92    1.54
   0  -7 -19   17.06    1.70
   0   7  19   18.21    1.69
   0  -7 -20    0.25    0.50
   0  -7 -20    1.07    0.44
   0  -8  18   -0.12    0.57
   0  -8  18   -0.04    0.34
   0   8 -18    0.01    0.31
   0  -8  17    1.19    0.88
   0  -8  17    0.50    0.51
   0  -8  17    1.41    0.65
   0   8 -17    1.87    0.71
   0  -8  16   13.33    1.97
   0  -8  16   11.54    1.54
   0  -8  16   11.05    1.61
   0   8 -16   11.22    1.57
   0  -8  15    5.81    1.59
   0  -8  15    5.71    1.30
   0  -8  15    6.48    1.61
   0   8 -15    6.80    1.36
   0  -8  15    8.30    1.54
   0  -8  15    7.19    1.70
   0   8 -15    5.31    1.22
   0  -8  14    1.14    0.98
   0  -8  14    2.07    1.39
   0  -8  14   -0.06    0.59
   0  -8  14    0.90    0.81
   0   8 -14   -0.74    1.05
   0  -8  14    0.40    0.88
   0  -8  13   26.23    2.88
   0  -8  13   29.93    3.28
   0   8 -13   24.69    3.07
   0  -8  13   28.49    2.80
   0  -8  13   27.71    3.21
   0  -8  13   25.92    3.07
   0  -8  13   29.27    3.23
   0  -8  12   72.92    4.88
   0  -8  12   86.76    5.55
   0  -8  12   67.70    4.34
   0   8 -12   67.43    4.16
   0  -8  12   69.69    5.01
   0  -8  12   68.02    4.93
   0  -8  12   66.85    4.73
   0  -8  11   -0.29    0.96
   0  -8  11    0.68    0.88
   0  -8  11    0.49    0.76
   0   8 -11    0.01    0.65
   0  -8  11   -0.10    0.93
   0  -8  11   -0.25    0.78
   0   8 -11   -1.45    1.55
   0  -8  10   61.39    4.42
   0  -8  10   59.92    4.49
   0  -8  10   65.00    4.25
   0  -8  10   60.42    4.20
   0  -8  10   61.26    4.50
   0   8 -10   53.46    3.89
   0  -8  10   62.57    4.65
   0   8 -10   71.65    8.98
   0  -8  10   60.58    7.94
   0   8  -9  130.65    5.41
   0  -8   9  141.20    6.45
   0  -8   9  145.90    6.82
   0  -8   9  127.34    5.96
   0  -8   9  139.08    6.10
   0   8  -9  140.45   11.69
   0  -8   9  148.87    6.97
   0  -8   9  147.73   11.90
   0   8  -9  164.18   13.01
   0   8  -8   13.81    3.48
   0  -8   8   12.64    3.52
   0   8  -8   15.12    3.90
   0  -8   8   12.53    3.67
   0  -8   8   16.57    4.66
   0  -8   8   14.11    1.95
   0  -8   8   15.78    2.22
   0  -8   8   15.91    2.09
   0  -8   7   33.20    6.03
   0  -8   7   37.97    6.49
   0   8  -7   33.60    5.28
   0   8  -7   39.11    6.03
   0   8  -7   40.07    5.37
   0  -8   7   36.01    5.46
   0  -8   6   42.42    6.51
   0  -8   6   50.75    7.13
   0  -8   6   51.94    6.71
   0   8  -6   56.55    6.48
   0  -8   6   57.33    6.38
   0   8  -6   57.84    6.41
   0   8  -6   59.63    7.14
   0  -8   5    7.96    2.80
   0  -8   5    6.21    2.60
   0  -8   5    6.28    2.45
   0   8  -5    3.56    1.48
   0   8  -5    3.94    1.92
   0   8  -5    5.75    2.34
   0  -8   5    5.24    2.12
   0  -8   5    5.85    2.02
   0  -8   4   28.20    5.09
   0  -8   4   26.80    4.91
   0  -8   4   26.47    4.80
   0   8  -4   19.82    4.20
   0   8  -4   39.60    4.82
   0   8  -4   42.27    5.62
   0  -8   4   35.91    4.21
   0   8  -4   39.99    5.39
   0  -8   4   40.26    4.76
   0  -8   3  283.41   14.98
   0   8  -3  279.08   14.23
   0  -8   3  289.98   15.58
   0  -8   3  295.29   15.65
   0  -8   3  288.97   11.60
   0   8  -3  294.29   14.68
   0   8  -3  275.97   13.77
   0  -8   3  270.78   12.43
   0  -8   2  116.07    9.77
   0  -8   2  118.83    9.70
   0  -8   2  118.38   10.04
   0  -8   2  176.82   11.33
   0  -8   2  190.93    9.70
   0   8  -2  179.60   11.56
   0  -8   2  163.99   10.04
   0  -8   1 1600.42   35.00
   0  -8   1 1653.91   36.30
   0  -8   1 1581.49   35.07
   0  -8   1 1756.08   35.02
   0  -8   1 1860.96   30.90
   0   8  -1 1638.39   31.26
   0   8  -1 1807.41   36.93
   0  -8   0   71.39    7.49
   0  -8   0   67.01    7.26
   0  -8   0   60.82    7.01
   0  -8   0   99.92    8.45
   0   8   0   99.85    7.61
   0   8   0  105.17    8.92
   0  -8  -1   44.93    6.06
   0  -8  -1   49.19    6.20
   0  -8  -1   51.86    6.31
   0  -8  -1   62.19    6.67
   0   8   1   51.58    5.51
   0   8   1   60.59    6.82
   0  -8  -2   18.57    4.22
   0  -8  -2   24.32    4.42
   0  -8  -2   21.45    4.08
   0  -8  -2   33.17    4.95
   0   8   2   27.71    4.77
   0   8   2   31.09    4.26
   0  -8  -3  123.29    9.90
   0  -8  -3  121.02   10.08
   0  -8  -3  126.62   10.08
   0  -8  -3  132.23    9.84
   0   8   3  128.23    9.82
   0   8   3  122.26    8.59
   0  -8  -4   10.24    3.35
   0  -8  -4    6.69    2.38
   0  -8  -4    9.79    2.76
   0  -8  -4   11.09    3.04
   0   8   4    9.68    2.62
   0   8   4   11.14    3.01
   0  -8  -5  100.32    9.41
   0  -8  -5   94.63    9.22
   0  -8  -5  106.20    9.37
   0  -8  -5  102.07    9.26
   0   8   5  102.10    8.30
   0   8   5  114.12    9.02
   0   8   6   15.05    3.80
   0  -8  -6   13.83    3.69
   0  -8  -6   11.10    3.32
   0  -8  -6   13.70    3.74
   0  -8  -6   10.40    2.94
   0   8   6   11.26    3.01
   0   8   6   12.40    3.06
   0   8   7    1.60    1.79
   0  -8  -7    5.79    3.25
   0  -8  -7    0.67    1.83
   0  -8  -7    0.78    1.12
   0  -8  -7   -0.43    1.62
   0   8   7    1.41    1.14
   0   8   7    1.43    0.84
   0  -8  -8  361.96   19.91
   0   8   8  332.80   18.77
   0   8   8  386.34   19.55
   0  -8  -8  343.03   19.79
   0  -8  -8  467.56   22.16
   0  -8  -8  428.45   21.27
   0   8   8  414.72   19.13
   0  -8  -9   14.05    4.23
   0   8   9    8.73    1.43
   0  -8  -9    7.94    2.92
   0   8   9    9.94    1.72
   0   8   9    9.02    3.13
   0  -8  -9    6.79    3.22
   0   8   9    2.54    2.41
   0   8   9    6.76    2.90
   0  -8  -9    5.35    1.50
   0  -8  -9    5.79    1.82
   0   8   9   10.27    1.76
   0   8   9    4.35    1.71
   0   8   9    4.85    1.04
   0   8   9   10.33    1.80
   0  -8 -10  439.67   23.00
   0  -8 -10  457.26   23.68
   0   8  10  425.40   10.17
   0   8  10  443.47   11.43
   0   8  10  459.55   22.15
   0   8  10  379.49   20.65
   0  -8 -10  383.88   22.63
   0   8  10  400.18   21.78
   0  -8 -10  286.54   11.12
   0  -8 -10  414.20   12.83
   0  -8 -10  425.01   11.07
   0   8  10  436.81   11.42
   0   8  10  355.89   12.91
   0   8  10  424.70   10.89
   0   8  10  449.60   12.38
   0   8  10  448.21   12.02
   0  -8 -11    7.90    3.13
   0   8  11    7.24    1.32
   0   8  11    8.07    1.67
   0  -8 -11    3.34    2.00
   0   8  11    8.37    3.18
   0   8  11    5.09    2.82
   0   8  11    4.62    2.57
   0   8  11    4.92    3.16
   0  -8 -11    3.42    2.54
   0  -8 -11    7.82    2.26
   0  -8 -11    5.39    1.75
   0   8  11   -1.62    1.12
   0  -8 -11    9.09    1.70
   0   8  11    8.12    1.62
   0   8  11    5.01    1.98
   0   8  11    9.56    2.09
   0   8  11    8.41    1.76
   0   8  12  251.98    9.22
   0  -8 -12  270.23   10.89
   0  -8 -12  243.52   10.02
   0  -8 -12  235.94    8.34
   0   8  12  251.96    8.59
   0   8  12  234.70   10.80
   0   8  12  267.67    9.53
   0  -8 -12  241.56   18.55
   0   8  12  239.69    7.49
   0  -8 -12  240.85   18.00
   0   8  12  255.69    8.85
   0   8  13   17.25    2.50
   0  -8 -13   12.77    2.56
   0  -8 -13   10.35    2.59
   0   8  13   19.39    2.43
   0   8  13   20.44    3.27
   0  -8 -13   15.94    2.20
   0   8  13   15.18    3.21
   0   8  13   17.29    2.49
   0   8  13   19.40    2.61
   0   8  14    2.74    1.13
   0  -8 -14    7.85    2.15
   0  -8 -14    0.05    1.37
   0   8  14    4.00    1.66
   0   8  14    2.76    0.99
   0  -8 -14    3.43    1.16
   0   8  14    3.89    2.01
   0   8  14    3.15    1.13
   0   8  14    4.23    1.32
   0   8  15   30.18    3.21
   0  -8 -15   27.77    3.35
   0  -8 -15   34.29    3.72
   0   8  15   39.59    4.12
   0  -8 -15   30.52    2.75
   0   8  15   30.60    2.80
   0   8  15   24.95    3.86
   0   8  15   33.87    3.12
   0   8  15   32.05    3.07
   0   8  16   34.68    3.19
   0  -8 -16   29.41    3.29
   0  -8 -16   26.26    3.10
   0   8  16   44.31    3.94
   0  -8 -16   31.73    2.60
   0   8  16   31.97    2.57
   0   8  16   21.69    3.30
   0   8  16   34.00    2.80
   0   8  16   35.18    3.10
   0   8  17   23.21    2.53
   0   8  17   23.71    2.69
   0  -8 -17   12.45    2.49
   0  -8 -17   21.93    2.55
   0   8  17   19.02    1.75
   0  -8 -17   20.66    1.87
   0   8  17   10.86    2.36
   0   8  17   21.29    1.96
   0   8  17   22.04    2.28
   0  -8 -18   20.12    2.29
   0  -8 -18   25.16    2.43
   0   8  18   27.75    2.26
   0  -8 -18   23.54    2.14
   0  -8 -19   -0.08    0.43
   0   8  19    0.56    0.54
   0  -8 -19    1.81    0.87
   0   8  19    0.59    0.48
   0   9 -18    1.69    0.64
   0  -9  18    3.16    0.67
   0   9 -17    1.01    0.48
   0  -9  17    1.58    0.71
   0  -9  16   28.44    2.52
   0  -9  16   28.07    2.09
   0   9 -16   27.09    2.16
   0  -9  16   24.73    2.30
   0  -9  15   16.12    2.11
   0   9 -15   12.07    1.73
   0  -9  15   16.46    1.80
   0  -9  15   17.95    2.30
   0  -9  15   13.59    1.72
   0   9 -15   15.10    1.86
   0  -9  14    7.98    1.81
   0  -9  14    4.32    1.55
   0  -9  14    8.79    1.45
   0   9 -14    6.09    1.43
   0  -9  14    6.07    1.36
   0  -9  14    8.72    1.79
   0  -9  13   34.39    3.18
   0   9 -13   30.44    3.15
   0  -9  13   38.46    3.65
   0  -9  13   36.01    2.99
   0   9 -13   30.41    2.64
   0  -9  13   36.75    3.52
   0  -9  13   36.26    3.43
   0  -9  13   37.02    3.48
   0  -9  12    1.30    0.92
   0  -9  12    0.81    0.89
   0   9 -12    0.31    0.67
   0  -9  12    0.80    0.91
   0  -9  12    2.53    0.96
   0  -9  12    1.05    1.10
   0  -9  12    2.71    1.35
   0  -9  11   47.18    3.93
   0  -9  11   40.30    3.31
   0   9 -11   42.15    3.44
   0  -9  11   41.79    3.96
   0  -9  11   41.81    3.94
   0  -9  11   41.61    3.75
   0   9 -10    0.08    0.52
   0  -9  10   -0.55    1.02
   0  -9  10    0.01    0.91
   0  -9  10   -0.02    0.81
   0  -9  10    0.69    0.79
   0  -9  10    0.73    1.03
   0   9 -10   -0.07    0.79
   0  -9  10    0.55    0.96
   0   9 -10   -1.18    1.92
   0   9  -9   73.34    4.23
   0  -9   9   78.74    5.00
   0  -9   9   99.39    5.69
   0   9  -9   79.18    9.55
   0  -9   9   74.82    4.53
   0  -9   9   69.11    4.51
   0  -9   9   88.52    5.46
   0   9  -9   66.67    8.23
   0   9  -8  126.99   10.91
   0  -9   8  100.37   11.12
   0  -9   8  110.49    5.91
   0   9  -8  146.70   12.46
   0  -9   8  124.80    5.94
   0  -9   8  129.87    5.84
   0  -9   8  118.71    6.15
   0   9  -8  115.70    5.33
   0  -9   8  127.61    6.19
   0   9  -7   81.17    8.38
   0  -9   7   96.95   10.83
   0  -9   7   99.31   10.92
   0  -9   7   86.92    5.03
   0  -9   7  104.34    5.62
   0   9  -7   87.40    8.47
   0   9  -7   91.03    9.55
   0  -9   7   92.63    5.14
   0   9  -7   86.97    4.63
   0  -9   7   90.61    5.33
   0  -9   7   87.23    4.63
   0  -9   7   82.90    4.70
   0   9  -6   12.22    3.22
   0  -9   6   10.54    1.71
   0   9  -6   10.97    3.23
   0   9  -6   12.89    3.79
   0   9  -6   18.04    4.48
   0  -9   6   25.04    5.68
   0  -9   6   18.65    4.74
   0  -9   6   25.73    5.07
   0  -9   6   19.48    2.38
   0  -9   6   15.07    2.06
   0  -9   5  154.74   12.75
   0  -9   5  149.70   12.63
   0   9  -5  139.54   11.57
   0  -9   5  150.32   12.19
   0   9  -5  191.00   11.97
   0  -9   5  176.04   10.69
   0   9  -5  190.57   12.95
   0   9  -5  190.56   12.65
   0  -9   4  430.83   20.92
   0   9  -4  362.24   17.95
   0  -9   4  447.28   21.29
   0  -9   4  420.73   20.00
   0   9  -4  419.27   16.85
   0  -9   4  406.87   16.43
   0   9  -4  420.41   18.66
   0   9  -4  420.84   18.93
   0  -9   3   92.01    9.55
   0  -9   3   89.45    9.19
   0  -9   3   96.64    9.84
   0   9  -3  108.41    8.13
   0  -9   3  103.87    8.50
   0   9  -3  104.86    9.55
   0   9  -3  103.18    9.13
   0  -9   2   32.15    5.52
   0  -9   2   24.75    5.00
   0  -9   2   25.65    5.05
   0  -9   2   22.68    4.18
   0   9  -2   20.39    3.82
   0   9  -2   22.42    4.44
   0  -9   1  143.96   11.77
   0  -9   1  140.39   11.37
   0  -9   1  129.38   10.90
   0  -9   1  113.32    8.35
   0  -9   1  110.44    9.51
   0   9  -1  118.43   10.27
   0   9  -1   99.35    8.42
   0  -9   0  117.70   10.47
   0  -9   0  115.37   10.28
   0  -9   0  120.15   10.56
   0  -9   0  136.62   10.70
   0   9   0  130.52    9.42
   0   9   0  135.07   10.96
   0  -9  -1    8.06    3.11
   0  -9  -1    9.79    3.53
   0  -9  -1    9.57    3.16
   0  -9  -1    3.79    2.22
   0   9   1    1.89    1.82
   0   9   1    2.92    1.68
   0  -9  -2  172.71   12.67
   0  -9  -2  172.29   12.75
   0  -9  -2  182.57   12.93
   0  -9  -2  189.13   12.52
   0   9   2  192.93   13.22
   0   9   2  170.64   10.77
   0  -9  -3   26.34    5.31
   0  -9  -3   32.84    5.73
   0  -9  -3   26.36    4.74
   0   9   3   31.55    5.45
   0   9   3   26.40    4.33
   0  -9  -4  356.29   18.79
   0  -9  -4  372.18   18.24
   0   9   4  376.62   17.97
   0   9   4  345.93   15.83
   0  -9  -5    4.34    2.59
   0  -9  -5   -0.83    1.80
   0   9   5    2.14    1.68
   0  -9  -5    7.71    2.85
   0  -9  -5    6.46    2.44
   0   9   5    5.49    2.24
   0   9   5    8.09    2.63
   0   9   6  255.79   16.09
   0  -9  -6  242.80   15.99
   0  -9  -6  261.19   16.71
   0  -9  -6  238.13   15.45
   0  -9  -6  243.47   15.84
   0   9   6  240.70   14.24
   0   9   6  249.28   14.37
   0   9   7    1.22    1.13
   0   9   7    0.34    1.12
   0   9   7    1.52    1.52
   0  -9  -7    2.59    2.22
   0   9   7   -0.12    0.64
   0  -9  -7    0.22    0.75
   0   9   7   -0.59    0.98
   0   9   7    0.17    0.96
   0  -9  -7   -1.80    2.19
   0  -9  -7    3.01    2.58
   0   9   7    0.48    0.59
   0  -9  -8  236.15   16.75
   0   9   8  218.64    7.60
   0   9   8  209.61    7.70
   0  -9  -8  245.43   16.90
   0   9   8  214.11   14.42
   0   9   8  182.29   15.26
   0   9   8  189.77   14.59
   0  -9  -8  200.12   15.76
   0  -9  -8  201.00   15.79
   0  -9  -8  213.16    9.01
   0  -9  -8  240.74    9.47
   0  -9  -8  215.97    7.69
   0  -9  -8  232.52    8.50
   0   9   8  222.83    8.14
   0   9   8  210.03    8.14
   0   9   8  243.42    9.12
   0   9   8  216.95    7.66
   0   9   8  218.90    8.07
   0  -9  -9    2.55    2.45
   0   9   9    2.54    0.80
   0   9   9    3.26    1.00
   0  -9  -9    1.20    1.51
   0   9   9    4.32    2.15
   0   9   9   11.43    4.00
   0  -9  -9   10.16    4.33
   0   9   9   15.66    4.43
   0  -9  -9    8.09    2.05
   0  -9  -9   11.76    2.79
   0   9   9    3.66    1.33
   0  -9  -9    3.95    1.30
   0  -9  -9    3.52    1.25
   0   9   9    6.38    2.22
   0   9   9    7.48    1.99
   0   9   9    7.59    1.70
   0   9   9    5.17    1.49
   0  -9 -10   47.94    8.03
   0   9  10   49.58    3.61
   0   9  10   52.85    4.09
   0  -9 -10   51.96    8.41
   0   9  10   52.24    7.67
   0   9  10   50.52    8.06
   0   9  10   51.41    8.59
   0  -9 -10   57.83    9.26
   0  -9 -10   52.55    4.87
   0  -9 -10   58.60    5.07
   0  -9 -10   52.09    3.96
   0   9  10   54.15    4.09
   0   9  10   49.29    5.27
   0   9  10   53.15    4.00
   0   9  10   57.06    4.61
   0   9  10   51.88    4.18
   0   9  11   59.89    4.52
   0  -9 -11   47.74    4.68
   0  -9 -11   50.13    4.62
   0   9  11   54.26    4.96
   0   9  11   66.10    4.49
   0  -9 -11   60.51    4.30
   0   9  11   31.29    4.87
   0   9  11   51.40    3.78
   0   9  11   58.80    4.62
   0  -9 -11   64.50    9.31
   0  -9 -11   71.59   10.13
   0   9  11   67.07    4.60
   0   9  11   58.16    3.86
   0   9  12    3.31    1.17
   0  -9 -12    7.49    2.00
   0  -9 -12    4.51    1.86
   0   9  12    4.59    1.44
   0  -9 -12    3.03    1.21
   0   9  12    7.01    2.04
   0   9  12    8.85    5.15
   0   9  12    5.23    1.53
   0   9  12    2.95    0.88
   0   9  12    4.41    1.36
   0   9  13    1.46    1.12
   0  -9 -13    1.91    1.53
   0   9  13    1.75    1.08
   0  -9 -13    1.18    0.75
   0   9  13    0.77    1.24
   0   9  13    0.01    1.59
   0   9  13    1.15    1.07
   0   9  13    1.66    0.78
   0   9  13    1.28    0.94
   0   9  14    3.39    1.21
   0  -9 -14    4.15    1.55
   0  -9 -14    3.02    1.53
   0   9  14    3.40    1.74
   0   9  14    3.54    1.23
   0  -9 -14    4.34    1.22
   0   9  14    2.53    2.00
   0   9  14    4.38    1.25
   0   9  14    6.53    1.58
   0   9  15   -0.29    0.94
   0  -9 -15    0.13    1.06
   0  -9 -15   -0.79    1.43
   0  -9 -15   -0.48    0.87
   0   9  15   -0.66    1.24
   0   9  15    0.55    0.75
   0  -9 -15   -0.16    0.71
   0   9  15    1.16    1.67
   0   9  15    0.34    0.83
   0   9  15    0.30    0.80
   0   9  16    0.49    0.64
   0  -9 -16    0.23    0.73
   0   9  16    0.47    1.11
   0  -9 -16    0.66    0.46
   0  -9 -16   -0.33    1.21
   0  -9 -16   -0.56    0.96
   0   9  16   -0.26    0.64
   0   9  16    1.76    1.05
   0   9  17   14.78    2.10
   0  -9 -17    8.57    1.46
   0  -9 -17    9.01    1.81
   0   9  17   10.66    1.35
   0   9  17   11.58    1.33
   0  -9 -17   10.87    1.61
   0   9  17   13.12    1.73
   0   9  18    4.47    1.08
   0  -9 -18    4.34    0.89
   0  -9 -18    3.15    0.84
   0  -9 -18    2.21    1.07
   0   9  18    5.67    1.04
   0  -9 -19   11.81    1.27
   0  -9 -19   19.62    1.42
   0  10 -17    0.13    0.28
   0 -10  17    0.05    0.40
   0 -10  16    5.29    1.05
   0 -10  16    7.80    1.33
   0  10 -16    5.39    0.98
   0 -10  15    2.66    1.04
   0 -10  15    2.40    0.64
   0 -10  15    1.94    0.97
   0  10 -15    3.84    1.07
   0  10 -15    4.36    1.13
   0 -10  14   16.99    2.22
   0 -10  14   16.49    1.72
   0  10 -14   16.20    2.08
   0 -10  14   17.03    2.11
   0 -10  13   -0.05    1.04
   0 -10  13   -0.44    1.04
   0  10 -13    0.17    0.56
   0 -10  13   -0.27    0.62
   0  10 -13   -0.57    1.19
   0 -10  13    0.82    0.68
   0 -10  13    1.26    1.20
   0 -10  12   -0.72    0.85
   0 -10  12   -0.11    0.56
   0 -10  12   -1.20    1.01
   0 -10  12   -0.40    0.92
   0  10 -12    0.23    0.79
   0 -10  12    0.64    1.00
   0 -10  12    1.20    1.01
   0 -10  11    9.22    1.73
   0 -10  11    7.83    1.44
   0  10 -11    8.25    1.68
   0 -10  11    8.32    1.84
   0 -10  11    7.13    1.76
   0 -10  11   13.72    2.29
   0  10 -11    8.62    1.41
   0 -10  10    2.52    1.05
   0 -10  10    5.72    1.32
   0 -10  10    6.29    1.61
   0  10 -10    3.45    1.38
   0 -10  10    3.59    1.35
   0 -10  10    4.17    1.36
   0 -10  10    4.74    1.47
   0  10 -10    6.10    1.34
   0 -10   9  313.07    9.65
   0 -10   9  328.53    9.30
   0  10  -9  314.52    8.96
   0 -10   9  326.38   10.25
   0 -10   9  320.12   10.47
   0 -10   9  311.65   10.08
   0 -10   8    1.14    0.97
   0 -10   8   -0.77    1.03
   0  10  -8   -0.89    1.12
   0 -10   8    0.56    0.76
   0 -10   8    0.89    0.85
   0 -10   8   -1.01    1.19
   0  10  -8    0.07    1.57
   0  10  -7  381.58   20.57
   0 -10   7  297.13   19.73
   0 -10   7  282.80   19.37
   0 -10   7  317.76    9.99
   0 -10   7  292.88    9.60
   0 -10   7  322.60    9.56
   0 -10   7  353.19   10.74
   0 -10   7  351.53   10.29
   0  10  -7  345.64    9.44
   0  10  -6    1.49    1.59
   0  10  -6   -0.70    1.84
   0 -10   6    1.08    1.53
   0 -10   6    1.57    1.81
   0 -10   6    0.56    0.78
   0 -10   6    2.49    1.21
   0 -10   6    1.10    0.74
   0  10  -6    1.40    1.13
   0 -10   6    2.49    1.19
   0 -10   6    2.82    1.01
   0  10  -5  348.22   18.50
   0  10  -5  364.66   19.14
   0 -10   5  312.64   19.88
   0 -10   5  315.22   19.57
   0 -10   5  321.19   18.74
   0 -10   5  318.18    9.56
   0 -10   5  295.70    9.28
   0 -10   5  329.25    9.38
   0  10  -5  292.07    9.43
   0 -10   5  376.97   10.87
   0 -10   5  334.62    9.84
   0 -10   4   -0.17    1.06
   0  10  -4    1.80    1.63
   0  10  -4    1.16    1.63
   0  10  -4   -0.57    1.46
   0 -10   4    0.48    1.72
   0 -10   4    0.79    1.48
   0 -10   4   -3.30    2.90
   0 -10   4   -0.57    0.63
   0 -10   4   -1.31    0.95
   0 -10   4   -0.40    0.72
   0  10  -4   -0.65    0.95
   0 -10   4   -0.35    0.73
   0 -10   4    0.25    0.61
   0  10  -3  391.74   19.83
   0 -10   3  372.58   17.09
   0  10  -3  385.01   18.62
   0  10  -3  369.42   17.71
   0 -10   3  328.06   19.51
   0 -10   3  323.36   19.12
   0 -10   3  330.53   18.98
   0 -10   3  367.53    9.66
   0 -10   2   36.99    6.48
   0 -10   2   42.00    6.86
   0 -10   2   40.87    7.13
   0  10  -2   59.35    7.16
   0  10  -2   64.23    8.09
   0  10  -2   57.88    6.90
   0 -10   2   53.03    6.74
   0 -10   1  159.13   13.27
   0 -10   1  168.68   13.35
   0 -10   1  161.43   13.17
   0 -10   1  186.44   13.27
   0 -10   1  170.96   12.07
   0  10  -1  192.08   14.00
   0  10  -1  174.19   11.60
   0 -10   0    5.61    2.83
   0 -10   0    3.03    2.46
   0 -10   0    2.25    1.84
   0 -10   0   13.00    3.67
   0 -10   0   13.02    3.14
   0  10   0    9.73    3.57
   0  10   0   12.04    3.22
   0 -10  -1   54.23    7.59
   0 -10  -1   54.00    7.69
   0 -10  -1   48.14    7.31
   0 -10  -1   67.62    8.12
   0  10   1   72.78    7.53
   0  10   1   74.12    8.82
   0 -10  -2   22.47    4.84
   0 -10  -2   22.61    4.86
   0 -10  -2   23.82    5.41
   0 -10  -2   35.17    5.86
   0  10   2   37.13    6.30
   0  10   2   37.77    5.49
   0 -10  -3    3.75    2.67
   0  10   3    1.39    2.00
   0  10   3    1.03    0.84
   0 -10  -3    0.88    1.62
   0 -10  -4   12.90    3.75
   0 -10  -4   15.41    4.53
   0  10   4   12.09    2.51
   0 -10  -4   16.22    4.15
   0  10   4   18.96    4.43
   0  10   4   16.80    3.70
   0  10   5   60.95    7.73
   0  10   5   53.15    6.73
   0 -10  -5   49.53    7.53
   0  10   5   63.75    8.37
   0 -10  -5   56.46    8.22
   0 -10  -5   47.94    4.29
   0 -10  -5   52.42    4.33
   0  10   5   59.41    4.05
   0 -10  -5   56.81    4.09
   0  10   5   57.36    4.54
   0  10   5   55.05    4.26
   0  10   5   64.93    4.47
   0  10   5   55.18    4.28
   0  10   5   57.18    3.99
   0 -10  -5   62.30    8.01
   0  10   6    0.12    1.14
   0  10   6    0.40    1.30
   0 -10  -6    8.23    7.05
   0 -10  -6    3.00    2.44
   0  10   6    1.29    1.69
   0 -10  -6    0.19    1.02
   0 -10  -6   20.64    3.74
   0 -10  -6    0.94    0.68
   0  10   6    0.41    0.76
   0 -10  -6    0.59    0.74
   0 -10  -6    0.34    0.58
   0  10   6    4.39    3.63
   0  10   6    0.74    0.79
   0  10   6   15.13    2.66
   0 -10  -6    0.79    1.22
   0  10   6    0.57    0.72
   0  10   7  249.90   15.22
   0  10   7  230.92   15.25
   0  10   7  208.21   15.81
   0 -10  -7  177.97   15.10
   0 -10  -7  222.14   17.06
   0 -10  -7  135.82    6.82
   0 -10  -7  214.10    8.94
   0 -10  -7  251.16    9.74
   0  10   7  235.11    8.57
   0 -10  -7  244.06    8.80
   0 -10  -7  230.47    8.05
   0  10   7  222.12    8.83
   0  10   7  219.99    8.07
   0  10   7  214.36    8.05
   0  10   7  253.01    9.43
   0 -10  -7  242.67   17.07
   0  10   7  222.76    7.70
   0  10   7  228.74    8.18
   0 -10  -7  251.80   17.26
   0  10   8   10.39    1.83
   0 -10  -8    8.78    3.46
   0 -10  -8    5.77    3.01
   0  10   8    9.01    1.85
   0  10   8    9.86    3.41
   0 -10  -8   10.75    4.02
   0  10   8    7.91    2.93
   0 -10  -8   12.77    5.26
   0 -10  -8   10.66    2.33
   0 -10  -8   17.03    2.95
   0 -10  -8    7.01    1.69
   0  10   8    9.01    1.86
   0 -10  -8   10.70    1.81
   0 -10  -8   10.93    1.98
   0  10   8    7.98    1.77
   0  10   8   10.95    2.15
   0  10   8   11.29    1.92
   0  10   8   10.31    1.87
   0 -10  -9    2.58    2.85
   0  10   9    1.02    0.77
   0 -10  -9    3.47    2.77
   0  10   9    1.45    0.77
   0  10   9    2.99    2.04
   0  10   9    1.52    1.81
   0 -10  -9   -0.41    2.31
   0 -10  -9   -1.11    1.61
   0 -10  -9   -0.11    1.18
   0 -10  -9    1.81    0.92
   0  10   9    0.67    1.04
   0 -10  -9    1.98    1.25
   0  10   9    0.77    1.11
   0  10   9    1.45    1.10
   0  10   9    1.92    0.96
   0  10   9    1.21    0.88
   0  10  10   17.86    2.49
   0 -10 -10   27.93    3.62
   0 -10 -10   17.23    2.98
   0 -10 -10   16.58    2.56
   0 -10 -10   18.37    2.44
   0  10  10   16.65    2.36
   0  10  10   14.95    2.33
   0  10  10   16.73    2.65
   0  10  10   17.06    2.28
   0  10  10   18.07    2.44
   0  10  11   14.69    2.34
   0 -10 -11   16.19    2.65
   0 -10 -11   11.82    2.58
   0 -10 -11   15.09    2.16
   0  10  11    7.69    2.20
   0  10  11   16.06    2.32
   0 -10 -11   16.07    2.46
   0  10  11   13.35    2.07
   0  10  11   17.58    2.66
   0  10  11   14.85    2.07
   0  10  11   16.07    2.36
   0  10  12    2.48    1.25
   0 -10 -12    4.37    1.75
   0 -10 -12    1.54    1.38
   0 -10 -12    2.77    1.26
   0  10  12    2.62    1.12
   0 -10 -12    2.42    0.86
   0  10  12    4.34    1.57
   0  10  12    3.08    1.00
   0  10  12    3.20    1.39
   0  10  12    2.86    1.21
   0  10  12    2.22    0.88
   0  10  13    1.92    1.18
   0 -10 -13    1.36    0.99
   0 -10 -13    3.73    1.85
   0  10  13    0.77    0.95
   0  10  13    1.30    1.04
   0  10  13    2.80    0.83
   0  10  13    0.08    1.14
   0 -10 -13    1.94    0.90
   0  10  13    1.18    0.83
   0 -10 -13    2.25    1.24
   0 -10 -14    1.52    1.27
   0 -10 -14    2.55    1.68
   0  10  14    1.55    0.96
   0  10  14    0.64    0.76
   0 -10 -14    1.73    0.69
   0  10  14    0.48    1.25
   0  10  14    1.37    0.85
   0 -10 -14    2.00    1.10
   0 -10 -15    4.18    1.55
   0 -10 -15    2.79    1.11
   0  10  15    5.06    1.33
   0  10  15    2.10    0.96
   0 -10 -15    0.77    0.79
   0 -10 -15    2.79    0.84
   0  10  15    4.56    1.55
   0  10  15    3.50    1.08
   0 -10 -16    6.00    1.34
   0 -10 -16    5.47    1.64
   0  10  16    6.30    1.19
   0  10  16    6.33    1.24
   0  10  16    7.59    1.25
   0 -10 -16    6.44    1.27
   0  10  16   10.85    1.86
   0 -10 -17    4.01    1.17
   0 -10 -17    6.84    1.17
   0  10  17    6.83    1.04
   0  10  17    6.74    1.00
   0 -10 -17    6.08    1.14
   0  10  17    6.66    1.17
   0 -10 -18    4.62    0.98
   0 -10 -18    6.93    0.95
   0  10  18    4.89    1.05
   0 -11  16   21.08    1.55
   0  11 -16   20.90    1.46
   0 -11  16   18.12    1.40
   0 -11  15    0.43    0.59
   0  11 -15    0.52    0.57
   0  11 -15   -0.05    0.53
   0 -11  15    0.81    0.73
   0 -11  14   10.64    1.66
   0  11 -14   10.74    1.57
   0 -11  14   10.86    1.60
   0 -11  14    7.42    1.71
   0  11 -14   12.98    1.73
   0 -11  13    0.21    0.88
   0  11 -13    1.01    0.66
   0 -11  13    1.84    1.19
   0  11 -13   -0.78    1.16
   0 -11  13    0.13    0.85
   0  11 -12    7.77    1.88
   0 -11  12    7.83    1.27
   0 -11  12    8.96    1.84
   0 -11  12    7.67    1.57
   0 -11  12   11.32    2.00
   0  11 -12    8.37    1.49
   0 -11  12    8.89    1.81
   0 -11  11    1.60    0.69
   0 -11  11   -0.37    0.86
   0  11 -11    0.88    0.53
   0 -11  11    1.63    1.09
   0 -11  11    1.55    1.00
   0  11 -11    1.38    0.89
   0 -11  10    2.15    1.02
   0 -11  10    3.82    1.29
   0  11 -10    3.39    1.07
   0 -11  10    3.27    1.28
   0  11 -10    3.06    1.23
   0 -11  10    0.71    0.91
   0 -11   9    4.87    1.44
   0 -11   9    3.58    1.45
   0  11  -9    4.77    1.25
   0 -11   9    2.94    1.15
   0  11  -9    2.72    1.25
   0 -11   8   16.88    2.29
   0  11  -8   17.90    2.26
   0 -11   8   18.42    2.53
   0 -11   8   16.83    2.52
   0 -11   7    4.93    1.51
   0 -11   7    4.67    1.29
   0  11  -7    3.53    1.26
   0 -11   7    5.22    1.46
   0  11  -6   11.19    3.41
   0  11  -6   16.63    4.60
   0 -11   6    4.49    3.07
   0 -11   6   11.77    4.50
   0 -11   6   13.00    2.09
   0 -11   6   14.58    2.18
   0  11  -6   12.89    2.11
   0 -11   6   12.06    2.19
   0  11  -6   12.84    2.02
   0 -11   6   13.91    2.21
   0  11  -5   15.00    4.26
   0  11  -5   12.02    3.79
   0  11  -5    8.45    3.08
   0 -11   5   13.15    4.39
   0 -11   5   14.04    4.20
   0 -11   5   12.90    2.00
   0 -11   5   14.16    2.07
   0 -11   5   10.56    1.88
   0  11  -5   11.67    2.04
   0 -11   5   15.47    2.28
   0 -11   5   12.45    2.08
   0  11  -4   -0.17    0.89
   0  11  -4   -0.93    1.81
   0  11  -4    1.26    1.37
   0 -11   4   -0.75    1.41
   0 -11   4    0.39    1.55
   0 -11   4   -0.93    1.92
   0 -11   4    0.81    0.80
   0 -11   4   -0.48    0.85
   0 -11   4    0.37    0.80
   0  11  -4   -0.67    1.19
   0  11  -4   -0.81    0.73
   0 -11   4    0.57    0.73
   0 -11   4    0.60    0.76
   0  11  -3  144.57   11.66
   0  11  -3  154.80   13.19
   0  11  -3  164.98   13.00
   0 -11   3  153.20   11.81
   0 -11   3  147.20   13.59
   0 -11   3  159.56   14.37
   0 -11   3  154.48   14.17
   0 -11   3  163.86    6.86
   0 -11   3  167.13    7.04
   0 -11   3  160.57    6.78
   0  11  -3  150.50    7.37
   0 -11   3  169.66    7.52
   0  11  -3  162.84    6.89
   0 -11   3  161.14    6.97
   0  11  -2    7.28    2.81
   0 -11   2    8.05    2.82
   0  11  -2    6.99    2.33
   0  11  -2    7.84    3.12
   0 -11   2    3.26    2.34
   0 -11   2    4.02    2.86
   0 -11   2    0.73    1.62
   0 -11   2    5.60    1.44
   0 -11   2    3.87    1.17
   0 -11   2    5.57    1.33
   0 -11   2    8.53    1.67
   0  11  -2    3.83    1.16
   0  11  -2    4.93    1.75
   0 -11   2    6.01    1.57
   0  11  -2    4.68    1.36
   0 -11   2    6.80    1.54
   0  11  -1  197.63   15.15
   0 -11   1  164.81   12.66
   0  11  -1  191.19   13.65
   0  11  -1  162.75   12.05
   0 -11   1  169.71   14.83
   0 -11   1  179.05   14.82
   0 -11   1  173.68   14.71
   0 -11   1  195.82    8.60
   0 -11   1  197.47    7.68
   0 -11   1  182.02    7.24
   0 -11   1  183.80    7.18
   0 -11   1  161.36    6.51
   0  11  -1  171.51    8.00
   0  11  -1  176.66    7.38
   0 -11   1  198.79    8.07
   0  11  -1  170.50    7.35
   0 -11   1  180.58    7.34
   0  11   0   35.81    2.98
   0 -11   0   39.74    6.56
   0  11   0   37.53    5.68
   0 -11   0   36.58    6.14
   0  11   0   40.67    7.10
   0 -11   0   19.52    4.93
   0 -11   0   21.66    5.35
   0 -11   0   21.79    5.60
   0 -11   0   24.70    2.64
   0 -11   0   23.11    2.98
   0 -11   0   28.29    2.95
   0 -11   0   35.24    3.02
   0 -11   0   34.91    3.19
   0  11   0   34.39    3.92
   0  11   0   28.08    3.09
   0 -11   0   38.40    3.67
   0  11   0   30.29    3.28
   0 -11   0   36.96    3.32
   0 -11  -1  227.29   15.72
   0  11   1  214.60    7.42
   0  11   1  234.84   16.67
   0  11   1  213.89   13.72
   0 -11  -1  223.34   16.74
   0 -11  -1  207.23   16.16
   0 -11  -1  219.83   16.42
   0 -11  -1  243.58    8.49
   0 -11  -1  246.76    8.65
   0 -11  -1  182.58    8.62
   0 -11  -1  207.30    7.27
   0 -11  -1  235.38    8.27
   0  11   1  214.95    9.01
   0  11   1  252.54    9.31
   0  11   1  217.58    8.59
   0 -11  -1  248.19    9.12
   0 -11  -1  236.14    8.51
   0 -11  -2   43.32    7.02
   0  11   2   38.65    3.24
   0  11   2   40.42    6.96
   0  11   2   30.43    5.13
   0 -11  -2   50.06    7.86
   0 -11  -2   46.71    4.45
   0 -11  -2   50.94    3.96
   0 -11  -2   49.25    4.01
   0 -11  -2   37.28    3.12
   0 -11  -2   37.68    3.42
   0  11   2   43.49    4.62
   0  11   2   41.89    3.92
   0 -11  -2   42.66    3.85
   0  11   2   42.21    3.96
   0  11   2   41.73    3.34
   0 -11  -2   40.75    3.54
   0 -11  -3  242.75   16.58
   0  11   3  218.07    7.84
   0  11   3  241.90   16.74
   0  11   3  221.31   14.19
   0 -11  -3  192.32   14.65
   0 -11  -3  202.16   16.01
   0 -11  -3  192.46    9.09
   0 -11  -3  233.48    8.64
   0 -11  -3  231.74    8.86
   0 -11  -3  208.53    7.42
   0 -11  -3  234.88    8.42
   0  11   3  217.75    7.37
   0  11   3  212.95    8.80
   0  11   3  203.07    8.62
   0  11   3  233.80    8.22
   0  11   3  205.86    8.48
   0 -11  -3  236.14    9.11
   0 -11  -3  230.87    8.52
   0  11   4  122.67    6.03
   0 -11  -4  127.96   12.08
   0  11   4  131.02   12.27
   0  11   4  115.97   10.39
   0 -11  -4  117.56   12.24
   0  11   4  123.15   12.12
   0 -11  -4  114.00   11.55
   0 -11  -4  116.36    6.53
   0 -11  -4  136.74    6.62
   0 -11  -4  104.87    6.94
   0 -11  -4  130.15    6.33
   0 -11  -4  115.24    5.63
   0  11   4  123.31    5.83
   0  11   4  117.08    6.65
   0  11   4  116.99    6.47
   0  11   4  130.44    6.33
   0 -11  -4  130.46    6.97
   0  11   4  115.98    6.30
   0 -11  -4  128.16    6.37
   0  11   5  157.82    6.91
   0 -11  -5  161.86   13.99
   0  11   5  143.93   11.85
   0  11   5  159.02   13.32
   0 -11  -5  143.18   13.36
   0 -11  -5  158.63   14.38
   0  11   5  158.37   13.91
   0 -11  -5  178.15    7.87
   0 -11  -5  182.54    8.01
   0 -11  -5  126.62    6.97
   0 -11  -5  151.98    6.53
   0 -11  -5  156.34    7.07
   0  11   5  164.93    6.95
   0  11   5  219.30    9.08
   0  11   5  175.37    7.85
   0  11   5  170.40    7.45
   0  11   5  159.54    7.37
   0 -11  -5  183.13    8.25
   0 -11  -5  173.05    7.46
   0  11   6    2.65    2.41
   0  11   6    1.46    1.49
   0  11   6    7.07    3.33
   0 -11  -6    2.51    2.16
   0 -11  -6   -2.13    2.56
   0 -11  -6    4.26    1.58
   0 -11  -6    1.16    1.04
   0 -11  -6    2.80    2.07
   0 -11  -6    1.28    0.84
   0 -11  -6    0.58    0.78
   0  11   6    0.52    0.71
   0  11   6    8.57    2.49
   0  11   6    4.07    2.34
   0  11   6    1.73    0.81
   0  11   6   -0.08    0.80
   0 -11  -6    0.55    1.50
   0  11   7  129.66   11.81
   0 -11  -7  107.42   11.99
   0 -11  -7  116.60   12.74
   0  11   7  135.82   13.43
   0 -11  -7  146.95    7.37
   0 -11  -7   89.14    5.84
   0  11   7  148.87    6.89
   0 -11  -7  139.85    6.34
   0 -11  -7  144.06    6.97
   0  11   7  133.51    7.05
   0  11   7  133.26    6.50
   0  11   7  154.69    7.48
   0  11   7  136.67    6.68
   0  11   7  143.76    6.58
   0 -11  -7  139.47   13.46
   0 -11  -8   -1.01    1.41
   0 -11  -8   -0.97    1.16
   0 -11  -8    0.98    1.20
   0  11   8   -0.29    0.96
   0 -11  -8   -0.11    0.81
   0 -11  -8   -0.08    0.81
   0  11   8    0.22    1.30
   0  11   8   -0.59    0.97
   0  11   8    0.35    0.97
   0  11   8   -0.10    0.73
   0 -11  -8   -3.28    3.07
   0  11   8   -0.59    1.00
   0 -11  -9   28.90    3.70
   0 -11  -9   38.83    3.95
   0 -11  -9   35.54    3.57
   0 -11  -9   34.17    3.21
   0  11   9   34.91    3.39
   0  11   9   34.25    3.50
   0  11   9   36.05    3.24
   0  11   9   34.74    3.68
   0  11   9   35.41    3.26
   0  11   9   34.97    3.18
   0 -11 -10    2.01    1.56
   0 -11 -10   -1.05    1.31
   0 -11 -10    1.32    0.91
   0  11  10    1.60    1.25
   0  11  10    1.56    1.09
   0 -11 -10    2.10    1.33
   0  11  10    1.35    1.07
   0  11  10    0.96    0.73
   0  11  10   -0.12    1.25
   0  11  10    2.20    1.07
   0  11  10    0.97    0.84
   0 -11 -11   18.01    2.62
   0 -11 -11   14.33    2.77
   0 -11 -11   15.52    2.51
   0 -11 -11   14.00    2.05
   0  11  11   15.82    2.80
   0  11  11   16.64    2.40
   0  11  11   15.82    2.14
   0  11  11   13.17    2.29
   0  11  11   15.43    2.03
   0  11  11   16.13    2.21
   0 -11 -12   20.03    2.77
   0 -11 -12   14.13    2.53
   0 -11 -12   19.97    2.66
   0  11  12   19.79    2.55
   0 -11 -12   18.48    2.14
   0  11  12   23.88    3.31
   0  11  12   19.34    2.22
   0  11  12   20.56    2.73
   0  11  12   17.77    2.26
   0  11  12   19.31    2.17
   0 -11 -13   17.27    2.44
   0 -11 -13   14.49    2.57
   0  11  13   21.52    2.72
   0  11  13   19.46    2.00
   0  11  13   18.89    2.30
   0 -11 -13   17.37    1.93
   0 -11 -13   18.18    2.44
   0  11  13   16.53    2.83
   0  11  13   19.36    2.39
   0 -11 -14   21.27    2.43
   0 -11 -14   17.73    2.58
   0  11  14   21.54    2.45
   0  11  14   20.13    1.79
   0  11  14   20.98    2.28
   0 -11 -14   18.02    1.81
   0 -11 -14   19.55    2.33
   0  11  14   21.37    2.37
   0  11  14   14.87    2.61
   0 -11 -15    0.89    1.04
   0 -11 -15   -0.15    0.75
   0  11  15    0.15    0.78
   0  11  15   -0.15    0.69
   0  11  15    0.02    0.73
   0 -11 -15    0.13    0.68
   0  11  15   -0.76    1.00
   0 -11 -16    2.87    0.82
   0 -11 -16    4.04    1.24
   0  11  16    4.12    0.90
   0  11  16    4.60    0.96
   0 -11 -16    4.52    1.02
   0  11  16    5.03    0.98
   0  11  16    6.05    1.31
   0 -11 -17    0.65    0.50
   0  11  17    0.11    0.58
   0  11  17    0.23    0.28
   0  11  17    1.10    0.48
   0 -11 -17   -0.87    0.61
   0 -11 -17   -0.07    0.51
   0 -12  15    0.49    0.43
   0  12 -15    1.29    0.51
   0 -12  15    0.45    0.38
   0  12 -14    0.28    0.54
   0 -12  14   -0.10    0.59
   0  12 -14    0.83    0.66
   0 -12  14    0.32    0.55
   0  12 -13   -0.49    0.89
   0  12 -13   -0.08    0.85
   0 -12  13    0.15    0.60
   0  12 -13   -0.56    0.59
   0 -12  13    0.55    0.74
   0 -12  13   -0.52    0.69
   0  12 -12   -0.42    1.11
   0 -12  12    1.66    0.95
   0 -12  12    0.54    0.73
   0 -12  12   -1.12    0.79
   0  12 -12   -0.56    0.73
   0 -12  12   -0.18    0.93
   0 -12  11    0.18    0.80
   0 -12  11   -0.01    0.72
   0  12 -11   -0.60    0.56
   0 -12  11   -0.11    0.88
   0 -12  11   -1.11    1.17
   0  12 -11    0.58    0.72
   0 -12  10    3.00    1.09
   0 -12  10    3.41    1.25
   0 -12  10    2.22    1.00
   0  12 -10    3.21    1.01
   0  12 -10    2.24    1.01
   0 -12  10    2.15    1.13
   0 -12   9    8.46    1.63
   0 -12   9    9.44    1.85
   0  12  -9   10.61    1.72
   0 -12   9    8.91    1.77
   0  12  -9    8.79    1.85
   0 -12   8    6.88    1.59
   0 -12   8    6.48    1.74
   0 -12   8    8.04    1.68
   0  12  -8    6.54    1.51
   0  12  -8    6.41    1.64
   0 -12   7   14.80    2.20
   0 -12   7   18.34    2.58
   0  12  -7   13.44    2.03
   0 -12   7   15.86    2.34
   0 -12   6   14.07    2.44
   0 -12   6   19.38    2.50
   0  12  -6   16.90    2.43
   0 -12   6   20.14    2.74
   0 -12   6   21.60    2.65
   0  12  -6   22.38    2.69
   0 -12   5    9.13    1.98
   0 -12   5    6.27    1.49
   0  12  -5    7.73    1.84
   0 -12   5    9.09    1.93
   0  12  -5    7.48    1.68
   0 -12   5    7.84    1.73
   0 -12   4    2.94    1.20
   0 -12   4    2.01    1.00
   0 -12   4    3.09    1.15
   0 -12   4    1.88    1.09
   0  12  -4    1.60    1.13
   0  12  -4    0.83    0.57
   0 -12   4    2.63    1.40
   0  12  -4   -0.88    1.81
   0  12  -4    3.79    2.61
   0  12  -3   16.25    4.95
   0  12  -3   15.05    4.25
   0 -12   3   15.17    4.62
   0 -12   3   14.29    2.20
   0 -12   3   12.57    2.07
   0 -12   3   15.99    2.27
   0  12  -3   15.52    2.60
   0 -12   3   16.30    2.45
   0  12  -3   14.36    2.12
   0 -12   3   16.23    2.41
   0  12  -2    6.90    3.06
   0  12  -2    5.15    2.51
   0  12  -2    9.21    3.58
   0 -12   2    3.15    1.15
   0 -12   2    6.75    3.29
   0 -12   2    5.97    2.80
   0 -12   2    6.56    3.07
   0 -12   2    7.51    1.68
   0 -12   2    7.34    1.69
   0 -12   2    7.77    1.61
   0  12  -2    8.60    2.18
   0  12  -2    6.27    1.41
   0 -12   2    7.16    1.84
   0  12  -2    6.78    1.66
   0 -12   2    8.29    1.77
   0  12  -1    9.91    1.58
   0  12  -1    7.88    3.04
   0  12  -1   11.20    4.30
   0 -12   1    8.91    3.30
   0  12  -1    9.46    3.12
   0 -12   1   10.12    3.74
   0 -12   1    6.07    3.41
   0 -12   1    8.24    3.29
   0 -12   1    8.49    1.76
   0 -12   1    8.05    1.69
   0 -12   1    9.79    1.86
   0 -12   1    7.64    1.58
   0  12  -1    7.67    1.66
   0  12  -1    5.94    1.88
   0 -12   1    8.23    1.91
   0  12  -1    7.91    1.74
   0 -12   1    6.55    1.53
   0  12   0   -0.19    0.61
   0  12   0   -2.05    2.41
   0  12   0   -0.38    1.39
   0  12   0   -1.10    1.94
   0 -12   0   -1.18    1.87
   0 -12   0    1.98    2.51
   0 -12   0    2.62    2.38
   0 -12   0    1.27    1.44
   0 -12   0    1.84    1.02
   0 -12   0    0.50    0.87
   0 -12   0    0.66    0.80
   0 -12   0    0.99    1.06
   0  12   0    0.60    0.93
   0  12   0   -0.13    1.65
   0 -12   0    1.39    0.90
   0  12   0    0.18    1.04
   0 -12   0    0.34    0.92
   0  12   1    3.25    1.05
   0 -12  -1    4.89    2.45
   0  12   1    4.15    1.76
   0 -12  -1    5.72    2.67
   0  12   1    3.63    2.15
   0  12   1    2.44    1.92
   0 -12  -1    4.70    2.84
   0 -12  -1    4.27    1.69
   0 -12  -1    5.32    1.57
   0 -12  -1    4.81    1.37
   0 -12  -1    4.53    1.44
   0 -12  -1    4.73    1.36
   0 -12  -1    3.17    1.15
   0  12   1    4.75    1.48
   0 -12  -1    5.20    1.45
   0  12   1    3.88    1.50
   0 -12  -1    2.92    1.19
   0  12   2   10.30    1.74
   0 -12  -2   11.16    3.86
   0  12   2   12.48    3.62
   0 -12  -2    6.77    2.95
   0  12   2    6.19    2.78
   0 -12  -2   15.14    4.83
   0 -12  -2   13.41    2.26
   0 -12  -2   16.66    2.38
   0 -12  -2   11.15    2.39
   0 -12  -2   10.85    1.91
   0 -12  -2   10.94    1.78
   0  12   2   12.47    2.34
   0  12   2   11.17    2.14
   0  12   2    8.99    1.96
   0 -12  -2   12.41    2.26
   0  12   2   15.08    2.12
   0 -12  -2   11.42    2.00
   0 -12  -3    1.19    1.67
   0  12   3    1.10    0.75
   0  12   3    2.50    1.80
   0  12   3    1.77    1.21
   0 -12  -3    3.18    2.95
   0 -12  -3    1.85    1.68
   0 -12  -3   -0.74    0.91
   0 -12  -3    0.14    0.90
   0  12   3    0.01    0.67
   0 -12  -3    1.17    0.99
   0 -12  -3    1.41    0.95
   0  12   3    0.09    1.67
   0  12   3   -1.16    1.44
   0  12   3   -0.82    1.43
   0 -12  -3    0.25    0.98
   0  12   3    0.59    0.79
   0 -12  -3    0.71    0.75
   0  12   4   17.38    5.13
   0  12   4   16.60    4.20
   0 -12  -4   18.47    2.58
   0 -12  -4   21.50    2.70
   0 -12  -4   25.57    3.51
   0 -12  -4   23.23    2.87
   0 -12  -4   16.01    2.35
   0 -12  -4   15.91    2.20
   0  12   4   18.30    2.30
   0  12   4   19.94    2.93
   0  12   4   21.79    3.09
   0  12   4   20.05    2.56
   0 -12  -4   21.38    2.93
   0  12   4   18.75    2.74
   0 -12  -4   11.70    3.87
   0  12   4   16.18    2.37
   0  12   5    4.60    2.81
   0 -12  -5    6.65    1.68
   0 -12  -5   10.15    2.16
   0 -12  -5   11.34    2.03
   0 -12  -5    8.88    2.30
   0 -12  -5    6.46    1.61
   0  12   5    5.35    1.34
   0 -12  -5    4.93    1.33
   0  12   5    9.23    2.17
   0  12   5    5.68    1.71
   0  12   5    6.21    1.79
   0 -12  -5   10.92    2.23
   0  12   5    6.52    1.60
   0  12   5    6.54    1.55
   0 -12  -5    4.84    2.56
   0 -12  -6   15.15    2.34
   0 -12  -6   14.36    2.39
   0 -12  -6   11.97    2.54
   0 -12  -6   16.55    2.87
   0 -12  -6   14.48    2.40
   0 -12  -6   14.30    2.13
   0  12   6   14.03    2.20
   0  12   6   13.59    2.61
   0  12   6   12.60    2.31
   0  12   6   16.56    2.48
   0  12   6   13.49    2.35
   0  12   6   13.96    2.17
   0 -12  -7  133.69    6.76
   0 -12  -7  136.70    7.20
   0 -12  -7  123.77    6.94
   0 -12  -7  150.15    7.34
   0  12   7  140.41    6.70
   0 -12  -7  131.25    6.17
   0 -12  -7  138.50    6.98
   0  12   7  135.62    7.02
   0  12   7  129.45    6.47
   0 -12  -7  144.40    7.68
   0  12   7  140.05    7.15
   0  12   7  143.29    6.88
   0  12   7  133.77    6.49
   0 -12  -8   10.07    2.04
   0 -12  -8   10.24    2.21
   0 -12  -8   14.46    2.41
   0  12   8   10.79    2.03
   0 -12  -8    8.54    1.72
   0 -12  -8    9.61    1.92
   0  12   8    8.91    2.05
   0  12   8   10.49    1.84
   0  12   8   13.22    2.42
   0  12   8   12.80    2.22
   0 -12  -8    9.35    2.24
   0  12   8   10.81    2.00
   0 -12  -9   28.13    3.46
   0 -12  -9   38.09    3.74
   0 -12  -9   29.93    2.88
   0 -12  -9   32.31    3.42
   0  12   9   32.23    3.29
   0  12   9   33.74    3.46
   0  12   9   33.61    3.55
   0  12   9   31.14    3.02
   0 -12  -9   33.74    3.89
   0  12   9   33.68    3.03
   0  12   9   31.54    3.07
   0 -12 -10   50.63    4.44
   0 -12 -10   54.66    4.63
   0 -12 -10   52.92    4.34
   0  12  10   56.12    4.86
   0 -12 -10   48.43    3.61
   0  12  10   55.46    4.23
   0  12  10   50.94    3.98
   0  12  10   56.62    4.48
   0  12  10   51.96    3.64
   0  12  10   54.14    3.88
   0  12  10   55.10    3.94
   0 -12 -11    5.79    1.65
   0 -12 -11    4.48    1.74
   0  12  11    8.17    1.91
   0  12  11    5.71    1.39
   0 -12 -11    5.15    1.15
   0 -12 -11    5.86    1.66
   0  12  11    5.40    1.37
   0  12  11    6.03    1.61
   0  12  11    7.43    1.50
   0  12  11    5.14    1.26
   0 -12 -12   -0.87    1.33
   0 -12 -12    0.60    0.90
   0  12  12    2.22    1.61
   0 -12 -12    0.91    1.01
   0 -12 -12    0.48    0.72
   0  12  12   -0.34    0.93
   0  12  12    0.58    0.66
   0  12  12    0.68    1.03
   0  12  12   -0.61    0.80
   0  12  12    0.09    0.67
   0 -12 -13    1.31    0.86
   0  12  13    0.94    1.14
   0  12  13    2.26    1.01
   0 -12 -13    2.53    0.98
   0 -12 -13    1.28    1.20
   0  12  13    2.12    1.08
   0  12  13    1.99    0.81
   0  12  13    1.94    0.85
   0 -12 -14    9.15    1.47
   0  12  14    9.89    1.53
   0  12  14   12.05    2.19
   0 -12 -14   10.98    1.72
   0 -12 -14    9.56    1.82
   0 -12 -14   12.30    1.70
   0  12  14   12.90    1.87
   0 -12 -14   10.38    1.93
   0  12  14   10.52    1.26
   0  12  14   11.49    1.57
   0 -12 -15    8.64    1.19
   0 -12 -15    8.37    1.39
   0  12  15    8.70    1.36
   0 -12 -15    7.35    1.45
   0 -12 -15    7.35    1.07
   0  12  15    8.40    1.60
   0 -12 -15    7.42    1.25
   0  12  15    8.24    1.25
   0 -12 -16   15.88    1.52
   0 -12 -16   16.38    1.74
   0  12  16   20.54    1.64
   0  12  16   14.02    1.70
   0  12  16   20.41    1.56
   0 -12 -16   21.32    1.72
   0 -13  14   15.51    1.35
   0  13 -14   21.13    1.43
   0 -13  13    1.04    0.69
   0  13 -13    2.38    0.68
   0 -13  13    1.38    0.61
   0  13 -13    0.69    0.43
   0 -13  13    1.19    0.58
   0  13 -12   40.28    2.97
   0 -13  12   39.21    2.62
   0  13 -12   32.98    2.46
   0  13 -12   35.25    2.37
   0 -13  12   38.33    2.69
   0  13 -11    0.93    1.16
   0 -13  11    0.07    0.74
   0  13 -11    0.78    0.49
   0 -13  11    1.21    0.84
   0  13 -11    2.16    0.96
   0 -13  11    0.55    0.89
   0 -13  11   -0.54    0.81
   0 -13  10   27.84    3.07
   0 -13  10   33.16    2.93
   0  13 -10   36.95    2.63
   0 -13  10   36.07    3.01
   0  13 -10   33.61    2.92
   0 -13  10   34.79    3.10
   0 -13   9    1.25    0.98
   0 -13   9    2.07    1.19
   0  13  -9    0.73    0.64
   0 -13   9    1.22    0.91
   0  13  -9    0.26    0.96
   0 -13   9    2.05    1.16
   0 -13   8   16.87    2.21
   0 -13   8   13.61    2.14
   0 -13   8   17.39    2.31
   0  13  -8   15.31    2.04
   0  13  -8   15.20    2.39
   0 -13   7   -0.20    0.75
   0 -13   7    0.08    0.74
   0  13  -7   -0.42    0.86
   0 -13   7    0.78    0.94
   0  13  -7   -1.35    1.38
   0 -13   6   13.15    2.06
   0  13  -6   11.53    1.94
   0 -13   6   13.38    2.17
   0 -13   6   12.37    2.06
   0  13  -6   12.10    2.02
   0 -13   5    5.86    1.31
   0 -13   5    9.20    1.83
   0  13  -5    8.12    1.88
   0 -13   5    6.82    1.65
   0  13  -5    9.20    1.96
   0 -13   5    5.98    1.50
   0 -13   4   19.71    2.52
   0 -13   4   23.94    2.74
   0  13  -4   20.54    2.82
   0  13  -4   26.78    2.74
   0 -13   4   24.62    2.97
   0 -13   4   23.84    2.85
   0  13  -4   25.19    2.86
   0 -13   3    4.14    1.24
   0 -13   3    6.25    1.48
   0 -13   3    4.92    1.39
   0  13  -3    4.20    1.65
   0 -13   3    3.86    1.38
   0  13  -3    3.86    1.19
   0 -13   3    3.89    1.18
   0 -13   2    0.73    0.90
   0 -13   2   -0.09    0.78
   0 -13   2   -0.16    0.69
   0  13  -2    0.93    0.79
   0  13  -2   -0.18    1.24
   0  13  -2   -0.20    0.86
   0 -13   2    0.31    0.75
   0 -13   2    0.74    0.84
   0 -13   1   14.29    2.24
   0 -13   1   14.42    2.26
   0 -13   1   13.28    2.08
   0  13  -1   12.96    2.18
   0  13  -1   12.50    2.45
   0  13  -1   11.04    2.07
   0 -13   1   12.84    2.24
   0 -13   1   11.31    1.96
   0 -13   0    2.68    1.03
   0 -13   0    2.53    1.04
   0 -13   0    1.56    0.95
   0 -13   0    1.63    0.91
   0 -13   0    2.70    0.97
   0  13   0    1.93    1.64
   0  13   0    3.22    1.28
   0 -13   0    2.04    1.03
   0  13   0    4.02    1.44
   0  13   0    2.13    0.83
   0 -13  -1   23.91    2.83
   0 -13  -1   25.56    2.89
   0 -13  -1   23.18    3.05
   0 -13  -1   20.64    2.43
   0 -13  -1   24.83    2.86
   0  13   1   24.43    3.46
   0  13   1   23.31    3.02
   0  13   1   25.44    3.16
   0 -13  -1   25.76    3.16
   0  13   1   24.15    2.54
   0 -13  -2    1.48    1.01
   0 -13  -2   -0.97    1.22
   0 -13  -2    1.04    1.08
   0 -13  -2   -0.02    0.71
   0 -13  -2    0.67    0.86
   0 -13  -2    0.33    0.60
   0  13   2   -1.12    1.39
   0  13   2   -0.04    1.13
   0  13   2    1.55    1.18
   0 -13  -2    0.04    0.91
   0  13   2    2.14    0.96
   0 -13  -3   37.62    3.51
   0 -13  -3   36.55    3.57
   0 -13  -3   34.57    3.41
   0 -13  -3   32.99    3.07
   0 -13  -3   37.32    3.55
   0  13   3   37.06    3.83
   0  13   3   33.74    3.83
   0 -13  -3   38.50    3.88
   0  13   3   37.78    3.35
   0  13   3   37.81    3.90
   0  13   3   36.52    3.34
   0 -13  -4    0.08    1.04
   0 -13  -4    0.47    0.98
   0 -13  -4   -1.33    0.74
   0  13   4    0.04    0.64
   0 -13  -4    0.06    1.00
   0 -13  -4   -0.91    1.05
   0  13   4    0.34    1.26
   0  13   4    0.93    0.79
   0 -13  -4    0.64    1.06
   0  13   4    0.49    1.06
   0  13   4   -0.19    0.72
   0 -13  -5    5.79    1.52
   0 -13  -5    5.20    1.57
   0 -13  -5    4.06    1.40
   0 -13  -5    6.54    1.53
   0 -13  -5    7.70    1.85
   0  13   5    5.91    1.39
   0  13   5    2.28    1.33
   0  13   5    3.68    1.65
   0  13   5    4.52    1.58
   0  13   5    5.58    1.56
   0 -13  -5    4.55    1.55
   0  13   5    7.38    1.68
   0 -13  -6    8.60    1.73
   0 -13  -6    7.44    1.64
   0 -13  -6    6.65    1.92
   0  13   6    8.72    1.74
   0 -13  -6    8.52    1.64
   0 -13  -6    9.62    1.95
   0  13   6    7.88    1.96
   0  13   6    8.95    2.19
   0 -13  -6   10.33    2.12
   0  13   6   10.81    2.04
   0  13   6    9.56    1.96
   0  13   6    9.91    1.90
   0 -13  -7   18.57    2.55
   0 -13  -7   18.36    2.49
   0 -13  -7   11.26    2.52
   0 -13  -7   16.13    2.12
   0  13   7    8.00    2.18
   0  13   7   19.80    2.55
   0 -13  -7   18.67    2.62
   0  13   7   17.10    2.65
   0  13   7   16.55    2.39
   0  13   7   18.77    2.51
   0  13   7   18.86    2.69
   0 -13  -7   16.77    2.68
   0  13   7   16.91    2.41
   0 -13  -8    8.30    1.67
   0 -13  -8    9.21    1.92
   0 -13  -8   12.07    2.29
   0 -13  -8    8.14    1.57
   0 -13  -8    8.88    1.88
   0  13   8    3.70    1.65
   0  13   8    8.56    1.75
   0  13   8    9.87    1.80
   0  13   8    9.32    2.10
   0  13   8    9.34    1.98
   0 -13  -8   12.01    2.93
   0  13   8    8.52    1.83
   0  13   8    8.14    1.65
   0 -13  -9   53.92    4.09
   0 -13  -9   54.87    4.13
   0 -13  -9   51.65    4.45
   0  13   9   48.08    4.41
   0 -13  -9   56.27    3.72
   0  13   9   59.17    4.18
   0 -13  -9   59.18    4.40
   0  13   9   58.46    4.27
   0  13   9   52.65    3.74
   0 -13  -9   52.70    4.50
   0  13   9   60.28    4.52
   0  13   9   58.36    4.04
   0 -13 -10    0.25    0.71
   0 -13 -10    1.90    1.09
   0 -13 -10    0.59    0.66
   0  13  10    0.31    0.90
   0 -13 -10    1.16    0.71
   0  13  10    1.76    1.03
   0 -13 -10    1.31    1.15
   0  13  10    0.32    0.76
   0 -13 -10    1.15    1.12
   0  13  10    0.51    1.02
   0  13  10    2.12    0.80
   0  13  10    0.35    0.73
   0 -13 -11   10.72    1.71
   0 -13 -11   10.53    1.72
   0 -13 -11    8.56    1.87
   0 -13 -11   12.79    2.00
   0 -13 -11   10.23    1.43
   0  13  11   12.70    1.94
   0  13  11   10.78    1.71
   0 -13 -11   11.35    2.24
   0  13  11   13.58    2.21
   0  13  11   10.63    1.61
   0 -13 -12    7.90    1.39
   0 -13 -12    9.38    1.45
   0 -13 -12    9.30    1.72
   0  13  12    5.51    1.50
   0  13  12    9.33    1.62
   0 -13 -12    9.73    1.68
   0  13  12    9.11    1.38
   0 -13 -12    8.45    1.81
   0  13  12    9.73    1.73
   0  13  12    9.34    1.41
   0 -13 -13   26.88    2.15
   0  13  13   25.52    2.58
   0 -13 -13   28.62    2.50
   0  13  13   31.90    2.57
   0 -13 -13   29.51    2.60
   0 -13 -13   24.62    2.06
   0  13  13   36.13    2.84
   0 -13 -13   28.37    2.76
   0  13  13   31.57    2.17
   0 -13 -14    4.88    0.81
   0 -13 -14    7.53    1.26
   0  13  14    7.19    1.22
   0 -13 -14    8.38    1.47
   0  13  14    6.20    0.84
   0  13  14    7.04    1.16
   0  13  14    7.51    1.33
   0 -13 -14    7.69    1.22
   0  13  15    3.57    0.75
   0  13  15    4.22    0.91
   0 -13 -15    2.91    0.67
   0  13  15    3.90    0.81
   0 -13 -15    2.48    0.78
   0 -13 -15    3.21    0.68
   0  14 -12    5.40    0.99
   0 -14  12    6.64    0.93
   0  14 -12    6.78    0.91
   0  14 -12    5.07    0.77
   0 -14  12    5.64    0.86
   0  14 -11    3.13    1.09
   0  14 -11    4.44    0.69
   0  14 -11    4.24    0.99
   0 -14  11    4.87    0.95
   0  14 -11    4.97    1.06
   0 -14  11    4.65    1.02
   0 -14  10   14.62    2.01
   0  14 -10   13.70    2.14
   0 -14  10   14.73    1.71
   0 -14  10   18.32    1.87
   0  14 -10   17.45    1.60
   0 -14  10   18.25    1.96
   0  14 -10   19.57    2.02
   0 -14   9   14.73    1.94
   0  14  -9   16.69    1.76
   0 -14   9   14.65    1.85
   0  14  -9   15.09    2.00
   0 -14   9   15.05    1.93
   0 -14   8   22.83    2.38
   0 -14   8   23.52    2.44
   0  14  -8   23.27    2.24
   0 -14   8   23.74    2.43
   0  14  -8   25.69    2.61
   0 -14   8   25.31    2.60
   0 -14   7    5.11    1.32
   0 -14   7    3.11    1.13
   0 -14   7    3.94    1.22
   0  14  -7    5.14    1.40
   0  14  -7    4.16    1.47
   0 -14   6   28.01    2.77
   0 -14   6   32.02    3.06
   0  14  -6   31.44    2.93
   0 -14   6   32.32    2.96
   0  14  -6   29.74    3.12
   0  14  -6   28.76    2.74
   0 -14   5   10.53    1.80
   0  14  -5   13.62    2.12
   0  14  -5   14.50    2.36
   0 -14   5   13.02    2.08
   0 -14   5   12.34    1.96
   0  14  -5   12.27    2.03
   0 -14   4   22.82    2.62
   0 -14   4   30.83    3.01
   0  14  -4   27.45    3.12
   0 -14   4   30.85    3.22
   0  14  -4   26.02    2.61
   0  14  -4   29.84    3.03
   0 -14   4   30.62    3.08
   0 -14   3   17.58    2.29
   0 -14   3   13.11    2.06
   0  14  -3   12.62    2.43
   0 -14   3   16.57    2.43
   0  14  -3   15.35    2.18
   0 -14   3   14.73    2.18
   0  14  -3   13.99    2.17
   0 -14   2   12.88    2.01
   0 -14   2   14.65    2.15
   0 -14   2   15.21    2.26
   0  14  -2   14.56    1.93
   0  14  -2   14.13    2.54
   0 -14   2   14.93    2.39
   0  14  -2   13.31    2.12
   0  14  -2   14.60    2.25
   0 -14   2   13.85    2.14
   0 -14   1    5.74    1.49
   0 -14   1    4.88    1.25
   0 -14   1   10.26    1.89
   0  14  -1    3.68    1.78
   0  14  -1    7.48    1.62
   0  14  -1    6.33    1.50
   0 -14   1    8.07    1.88
   0 -14   1    8.14    1.75
   0 -14   0   22.48    2.64
   0 -14   0   25.29    2.75
   0 -14   0   21.68    2.64
   0 -14   0   25.30    2.87
   0  14   0   25.81    2.90
   0  14   0   24.33    3.48
   0 -14   0   22.21    2.96
   0  14   0   24.86    3.05
   0  14   0   23.14    2.34
   0 -14  -1    4.41    1.38
   0 -14  -1    5.01    1.44
   0 -14  -1    2.69    1.06
   0 -14  -1    3.61    1.14
   0 -14  -1    5.09    1.46
   0  14   1    2.91    1.91
   0  14   1    4.33    1.51
   0  14   1    5.11    1.69
   0 -14  -1    3.25    1.29
   0  14   1    5.08    1.27
   0 -14  -2   23.49    2.73
   0 -14  -2   20.22    2.74
   0 -14  -2   22.04    2.57
   0 -14  -2   21.47    2.49
   0 -14  -2   24.47    2.81
   0  14   2   21.73    3.18
   0  14   2   22.94    2.98
   0  14   2   24.32    3.12
   0 -14  -2   23.57    3.03
   0  14   2   22.32    2.52
   0 -14  -3   -0.13    0.98
   0 -14  -3    1.39    1.10
   0 -14  -3    0.63    0.82
   0 -14  -3    1.26    1.07
   0 -14  -3    0.38    0.63
   0  14   3    0.33    1.08
   0  14   3    1.29    1.41
   0 -14  -3    2.20    1.51
   0  14   3    1.46    0.85
   0  14   3    1.09    1.18
   0  14   3    1.40    0.91
   0 -14  -4   18.21    2.58
   0 -14  -4   14.66    2.22
   0 -14  -4   12.66    1.99
   0 -14  -4   13.05    2.17
   0 -14  -4   12.20    1.86
   0  14   4   10.21    2.17
   0  14   4   11.50    2.33
   0  14   4   15.93    2.19
   0  14   4   13.71    2.31
   0 -14  -4   12.02    2.29
   0  14   4   14.66    2.21
   0 -14  -5   12.42    2.02
   0 -14  -5   11.39    2.15
   0 -14  -5   13.40    2.12
   0 -14  -5   12.83    2.20
   0 -14  -5   12.56    1.84
   0  14   5   12.21    1.80
   0  14   5   13.16    2.48
   0  14   5   14.42    2.45
   0 -14  -5   13.60    2.37
   0  14   5   12.77    2.03
   0  14   5   14.12    2.33
   0  14   5   13.08    2.12
   0 -14  -6    2.17    1.10
   0 -14  -6    1.01    0.80
   0 -14  -6    2.82    1.00
   0  14   6    0.64    0.67
   0 -14  -6    0.88    0.93
   0 -14  -6    2.07    0.88
   0  14   6    4.41    1.77
   0  14   6    2.36    1.26
   0 -14  -6    3.03    1.40
   0  14   6    2.89    1.33
   0  14   6    2.30    1.20
   0  14   6    1.08    0.97
   0 -14  -7    5.36    1.37
   0 -14  -7    4.66    1.18
   0 -14  -7    5.62    1.60
   0 -14  -7    6.02    1.49
   0 -14  -7    6.04    1.30
   0  14   7    5.89    1.35
   0  14   7    4.89    1.62
   0  14   7    5.29    1.51
   0  14   7    6.29    1.58
   0  14   7    4.86    1.39
   0 -14  -7    5.36    1.78
   0  14   7    5.95    1.41
   0 -14  -8   28.71    2.86
   0 -14  -8   31.08    2.83
   0 -14  -8   32.83    3.18
   0  14   8   28.17    2.95
   0  14   8   30.15    2.84
   0 -14  -8   28.11    3.00
   0 -14  -8   27.41    2.51
   0  14   8   27.49    2.63
   0  14   8   32.89    3.31
   0  14   8   32.94    3.21
   0 -14  -8   29.02    3.23
   0  14   8   29.44    2.83
   0  14   8   31.65    2.97
   0 -14  -9    5.10    1.24
   0 -14  -9    2.92    0.85
   0 -14  -9    3.60    1.24
   0 -14  -9    3.42    0.98
   0  14   9    2.48    1.01
   0 -14  -9    3.82    1.20
   0  14   9    4.22    1.24
   0  14   9    2.61    1.13
   0 -14  -9    1.62    1.08
   0  14   9    4.02    1.25
   0  14   9    2.05    0.89
   0  14   9    4.00    1.29
   0 -14 -10   36.24    2.85
   0 -14 -10   39.68    2.94
   0 -14 -10   41.48    3.39
   0  14  10   42.79    3.18
   0  14  10   43.74    3.55
   0 -14 -10   34.95    2.39
   0 -14 -10   44.04    3.41
   0  14  10   45.37    3.33
   0  14  10   45.00    3.55
   0  14  10   37.78    2.70
   0 -14 -10   42.30    3.64
   0  14  10   43.87    3.15
   0 -14 -11    8.06    1.28
   0 -14 -11    7.34    1.19
   0 -14 -11    8.02    1.43
   0  14  11    9.69    1.53
   0 -14 -11    8.40    1.49
   0  14  11    8.21    1.52
   0  14  11    8.31    1.36
   0 -14 -11    6.67    1.49
   0  14  11    8.01    1.52
   0  14  11    9.79    1.42
   0 -14 -12    0.80    0.49
   0 -14 -12    1.98    0.81
   0  14  12    0.69    0.67
   0  14  12    0.34    0.60
   0 -14 -12    1.92    0.84
   0  14  12    1.90    0.71
   0 -14 -12    1.34    0.90
   0  14  12    0.72    0.69
   0  14  12    1.03    0.54
   0 -14 -13    1.03    0.52
   0  14  13    0.70    0.65
   0  14  13    1.09    0.45
   0  14  13    0.15    0.46
   0 -14 -13    0.96    0.61
   0  14  13   -0.03    0.51
   0  14  14    0.27    0.36
   0  14  14    0.52    0.41
   0  14  14    0.23    0.37
   0 -14 -14    0.26    0.37
   0  15 -11    3.83    0.75
   0 -15  11    0.94    0.48
   0  15 -10    1.97    0.87
   0  15 -10    1.79    0.53
   0  15 -10    1.70    0.44
   0 -15  10    2.63    0.65
   0 -15  10    1.68    0.60
   0  15 -10    3.53    0.84
   0  15  -9    4.63    1.34
   0 -15   9    3.60    0.84
   0  15  -9    6.17    0.94
   0 -15   9    6.71    1.06
   0 -15   9    4.86    1.00
   0 -15   9    3.64    0.97
   0  15  -9    8.13    1.30
   0 -15   8   -0.02    0.54
   0 -15   8   -0.61    0.60
   0  15  -8    0.07    0.50
   0 -15   8    0.36    0.54
   0 -15   8    0.22    0.60
   0  15  -8   -0.36    0.77
   0 -15   8    0.32    0.63
   0 -15   7   -0.33    0.57
   0 -15   7   -0.13    0.60
   0 -15   7   -0.55    0.72
   0  15  -7    0.55    0.73
   0  15  -7   -0.11    0.75
   0 -15   6    0.19    0.62
   0 -15   6   -0.48    0.66
   0  15  -6    0.46    0.82
   0 -15   6    0.33    0.57
   0  15  -6   -1.29    1.16
   0  15  -6   -0.01    0.55
   0 -15   5    4.29    1.15
   0 -15   5    6.86    1.36
   0 -15   5    4.89    1.14
   0  15  -5    6.95    1.59
   0  15  -5    5.68    1.46
   0  15  -5    5.83    1.33
   0 -15   4   -0.53    0.69
   0  15  -4    0.34    1.06
   0  15  -4   -0.30    0.94
   0 -15   4    0.36    0.73
   0  15  -4    0.70    0.62
   0 -15   4    0.37    0.66
   0  15  -4   -0.64    1.12
   0 -15   3   -0.38    0.73
   0 -15   3    0.36    0.76
   0  15  -3   -0.71    1.12
   0  15  -3   -0.98    1.23
   0  15  -3    0.27    0.66
   0 -15   3    0.12    0.70
   0  15  -3   -0.45    1.00
   0 -15   3    0.26    0.78
   0 -15   2    5.07    1.20
   0 -15   2    3.97    1.21
   0  15  -2    4.17    1.48
   0  15  -2    4.51    1.45
   0  15  -2    3.11    0.99
   0 -15   2    5.02    1.29
   0 -15   2    4.44    1.29
   0  15  -2    5.29    1.50
   0 -15   1    3.31    1.10
   0 -15   1    2.75    0.97
   0 -15   1    2.51    1.02
   0  15  -1    1.26    0.99
   0  15  -1    1.85    0.87
   0  15  -1    4.11    1.71
   0 -15   1    1.93    1.10
   0  15  -1    2.24    1.08
   0 -15   1    2.80    1.02
   0  15  -1    3.64    1.41
   0 -15   0    7.74    1.65
   0  15   0    9.20    1.80
   0 -15   0    5.41    1.27
   0 -15   0    3.95    1.08
   0 -15   0    7.67    1.59
   0  15   0    9.58    1.81
   0  15   0    7.42    1.51
   0  15   0    6.42    1.79
   0  15   0    7.29    1.67
   0 -15   0    7.04    1.73
   0  15   0    7.36    1.22
   0 -15  -1    1.39    0.86
   0  15   1    1.42    1.01
   0 -15  -1    0.39    0.64
   0 -15  -1    1.15    0.80
   0 -15  -1    1.31    1.05
   0  15   1    1.19    0.73
   0  15   1    1.32    0.94
   0  15   1    1.35    1.51
   0 -15  -1    0.56    0.94
   0  15   1    1.56    1.15
   0  15   1    1.47    0.68
   0  15   2    1.08    0.94
   0 -15  -2   -0.31    0.72
   0 -15  -2   -0.29    0.69
   0 -15  -2   -0.72    0.73
   0 -15  -2    0.22    0.85
   0  15   2    0.49    1.25
   0  15   2    1.88    1.16
   0  15   2   -0.75    1.07
   0 -15  -2    0.81    0.94
   0  15   2   -0.42    0.67
   0 -15  -3    1.00    0.61
   0  15   3    0.50    0.71
   0 -15  -3    1.53    0.68
   0 -15  -3    2.79    1.14
   0 -15  -3    1.04    1.03
   0 -15  -3    1.02    0.73
   0  15   3    1.67    1.18
   0  15   3    0.44    0.90
   0 -15  -3    0.50    0.75
   0  15   3    1.17    1.00
   0  15   3    1.18    0.84
   0  15   4    2.24    0.67
   0 -15  -4    1.65    0.82
   0 -15  -4    1.59    0.67
   0 -15  -4    2.93    1.00
   0 -15  -4    2.58    0.83
   0 -15  -4    2.91    1.22
   0  15   4    1.74    1.05
   0  15   4    2.12    1.27
   0  15   4    2.61    1.23
   0  15   4    3.06    0.99
   0 -15  -4    2.21    1.05
   0  15   4    2.41    1.05
   0 -15  -5    3.42    1.14
   0 -15  -5    2.97    0.94
   0 -15  -5    1.32    0.92
   0 -15  -5    1.78    0.92
   0 -15  -5    2.36    0.81
   0  15   5    2.18    1.09
   0  15   5    1.50    1.22
   0  15   5    3.62    1.29
   0  15   5    3.55    1.05
   0 -15  -5    1.61    0.98
   0  15   5    3.20    1.03
   0 -15  -6   17.80    2.17
   0 -15  -6   18.53    2.27
   0 -15  -6   16.52    2.00
   0  15   6   18.35    1.98
   0 -15  -6   15.91    1.80
   0 -15  -6   20.32    2.43
   0  15   6   19.59    2.63
   0  15   6   15.65    2.12
   0  15   6   20.67    2.32
   0 -15  -6   18.78    2.50
   0  15   6   20.22    2.47
   0  15   6   19.95    2.35
   0 -15  -7    1.22    0.77
   0 -15  -7    1.97    0.98
   0 -15  -7    1.29    0.71
   0 -15  -7    0.81    0.56
   0  15   7    1.60    0.78
   0 -15  -7    0.51    0.80
   0  15   7    1.05    0.94
   0  15   7    1.56    0.83
   0  15   7    0.92    0.75
   0 -15  -7    0.99    0.88
   0  15   7    1.49    0.92
   0  15   7    1.30    0.88
   0 -15  -8   17.85    1.97
   0 -15  -8   19.97    2.13
   0 -15  -8   21.09    2.30
   0 -15  -8   17.94    1.68
   0  15   8   21.49    2.19
   0  15   8   20.19    2.36
   0  15   8   18.26    1.84
   0  15   8   18.14    2.08
   0  15   8   19.79    2.24
   0 -15  -8   18.63    2.27
   0  15   8   21.85    2.26
   0 -15  -9   -0.03    0.44
   0 -15  -9    0.96    0.74
   0  15   9   -0.54    0.67
   0 -15  -9   -0.36    0.75
   0  15   9    0.61    0.73
   0  15   9    0.51    0.74
   0 -15  -9   -0.26    0.79
   0  15   9    0.96    0.69
   0  15   9    0.07    0.62
   0 -15 -10    0.22    0.38
   0 -15 -10    0.11    0.50
   0 -15 -10    0.05    0.61
   0  15  10    1.02    0.65
   0  15  10    0.25    0.57
   0 -15 -10    1.26    0.74
   0  15  10   -0.51    0.44
   0  15  10    0.35    0.61
   0  15  10    0.51    0.53
   0 -15 -11    0.44    0.43
   0 -15 -11    0.20    0.46
   0  15  11    0.50    0.55
   0  15  11    1.14    0.68
   0 -15 -11    0.27    0.54
   0  15  11    0.12    0.43
   0  15  11    0.37    0.54
   0  15  12    9.35    1.13
   0 -15 -12    8.22    1.06
   0  15  12    8.61    0.96
   0  15  12    9.48    1.19
   0 -15 -12    7.42    1.03
   0  15  13    2.44    0.52
   0 -15 -13    2.85    0.54
   0  16  -9    0.23    0.49
   0  16  -9   -0.26    0.37
   0  16  -8    0.56    0.76
   0 -16   8   -0.31    0.30
   0 -16   8    0.52    0.35
   0  16  -8    0.04    0.34
   0 -16   8    0.25    0.36
   0  16  -8   -0.47    0.56
   0 -16   8   -0.13    0.44
   0 -16   7    0.56    0.45
   0 -16   7    0.32    0.40
   0  16  -7   -0.11    0.34
   0  16  -7    0.32    0.46
   0 -16   7    0.35    0.50
   0  16  -7    1.27    0.79
   0 -16   7    0.06    0.41
   0 -16   6    0.16    0.45
   0 -16   6    0.73    0.50
   0  16  -6    0.39    0.57
   0 -16   6    0.29    0.45
   0  16  -6   -0.18    0.64
   0 -16   6    0.12    0.49
   0 -16   5    2.49    0.78
   0 -16   5    2.18    0.75
   0 -16   5    1.94    0.71
   0  16  -5    4.24    1.07
   0  16  -5    2.95    1.03
   0  16  -5    3.79    0.91
   0 -16   4    0.22    0.53
   0 -16   4    0.07    0.55
   0 -16   4    0.60    0.66
   0  16  -4    0.61    0.70
   0  16  -4    1.89    1.05
   0  16  -4    1.21    0.89
   0 -16   3    5.43    1.19
   0  16  -3    5.65    1.28
   0  16  -3    5.40    1.28
   0  16  -3    6.08    1.10
   0 -16   3    5.49    1.16
   0  16  -3    7.15    1.40
   0 -16   3    4.88    1.06
   0 -16   2    1.03    0.66
   0 -16   2    1.12    0.73
   0  16  -2    0.80    0.97
   0  16  -2    0.84    0.65
   0  16  -2    0.90    0.71
   0 -16   2    1.28    0.83
   0 -16   2    1.32    0.69
   0  16  -2    0.81    0.86
   0 -16   1   -0.81    0.76
   0 -16   1    0.43    0.73
   0  16  -1    0.80    0.76
   0  16  -1    0.32    0.52
   0  16  -1   -0.89    1.20
   0  16  -1    0.28    0.77
   0 -16   1   -0.20    0.60
   0 -16   1    0.22    0.49
   0  16  -1    0.43    0.83
   0 -16   0    0.14    0.50
   0 -16   0   -0.60    0.63
   0  16   0    0.30    0.63
   0  16   0    0.23    0.58
   0  16   0    0.96    1.22
   0 -16   0   -0.37    0.71
   0  16   0    0.01    0.81
   0  16   0   -0.46    0.84
   0 -16   0   -0.14    0.52
   0  16   1   -0.01    0.65
   0 -16  -1    0.37    0.65
   0 -16  -1    0.55    0.59
   0 -16  -1    1.01    0.74
   0  16   1    0.09    1.17
   0  16   1    0.10    0.62
   0 -16  -1    0.58    0.65
   0  16   1   -0.32    0.88
   0  16   1    0.29    0.43
   0 -16  -2   -0.20    0.52
   0  16   2   -0.15    0.64
   0 -16  -2    0.31    0.50
   0 -16  -2    0.27    0.51
   0 -16  -2   -1.56    0.90
   0  16   2    0.36    0.83
   0  16   2   -0.45    1.29
   0 -16  -2   -0.80    0.77
   0  16   2    0.66    1.05
   0  16   2    0.88    0.64
   0  16   3    2.24    0.77
   0 -16  -3    1.94    0.76
   0 -16  -3    2.41    0.87
   0 -16  -3    1.77    0.87
   0  16   3    1.50    1.21
   0  16   3    2.36    0.93
   0  16   3    3.27    1.24
   0 -16  -3    3.10    1.13
   0  16   3    1.43    0.68
   0 -16  -4    1.53    0.64
   0  16   4    2.95    0.75
   0 -16  -4    2.34    0.80
   0 -16  -4    2.50    0.99
   0  16   4    2.34    0.99
   0  16   4    2.68    1.37
   0  16   4    2.10    1.15
   0 -16  -4    2.36    0.94
   0  16   4    2.03    0.75
   0 -16  -5    7.85    1.24
   0 -16  -5    9.06    1.39
   0 -16  -5    9.22    1.57
   0  16   5    8.44    1.59
   0  16   5    8.80    1.62
   0 -16  -5    9.40    1.59
   0  16   5   10.25    1.66
   0  16   5    9.07    1.46
   0 -16  -6    0.95    0.56
   0 -16  -6    1.73    0.71
   0 -16  -6    1.00    0.67
   0  16   6    0.40    0.75
   0  16   6   -0.56    0.92
   0 -16  -6   -0.25    0.68
   0  16   6    1.30    0.87
   0  16   6    1.47    0.83
   0 -16  -7    7.78    1.12
   0 -16  -7    8.06    1.17
   0  16   7    7.91    1.06
   0 -16  -7    8.60    1.37
   0  16   7   11.09    1.63
   0  16   7    7.97    1.30
   0 -16  -7    7.55    1.33
   0  16   7    8.20    1.37
   0  16   7    8.94    1.34
   0 -16  -8    1.45    0.47
   0 -16  -8    1.17    0.52
   0  16   8    1.47    0.56
   0 -16  -8    1.67    0.71
   0  16   8    1.57    0.80
   0 -16  -8    0.60    0.51
   0  16   8    1.08    0.58
   0  16   8    1.44    0.64
   0 -16  -9    5.04    0.78
   0  16   9    6.75    0.93
   0 -16  -9    6.41    1.06
   0 -16  -9    5.60    1.04
   0  16   9    6.24    0.88
   0  16   9    7.26    1.06
   0  16   9    6.49    1.07
   0 -16 -10    0.31    0.34
   0  16  10    0.52    0.34
   0 -16 -10    0.44    0.36
   0  16  10    0.72    0.43
   0  16  10    0.52    0.40
   0 -16 -11    1.94    0.47
   0  17  -6    0.55    0.45
   0  17  -6    0.98    0.58
   0  17  -6    0.99    0.37
   0 -17   5   -0.78    0.43
   0  17  -5   -0.23    0.44
   0 -17   5   -0.14    0.37
   0  17  -5   -1.34    0.76
   0  17  -5    0.23    0.36
   0  17  -4    1.22    0.54
   0  17  -4    0.33    0.39
   0 -17   4   -0.53    0.39
   0 -17   4    0.33    0.43
   0 -17   4    0.42    0.40
   0 -17   4    0.52    0.38
   0  17  -4    1.19    0.60
   0  17  -3    4.42    0.88
   0  17  -3    5.56    1.15
   0 -17   3    4.56    0.91
   0 -17   3    2.94    0.71
   0  17  -3    5.22    0.97
   0 -17   3    3.15    0.70
   0  17  -2    0.13    0.45
   0  17  -2   -0.71    0.77
   0 -17   2   -0.73    0.58
   0  17  -2    0.12    0.39
   0 -17   2   -0.11    0.39
   0 -17   2    0.52    0.46
   0  17  -2    0.39    0.58
   0  17  -1   15.20    1.99
   0  17  -1   10.82    1.21
   0 -17   1   13.59    1.52
   0 -17   1   10.21    1.34
   0  17  -1   11.95    1.40
   0 -17   1   10.23    1.22
   0  17  -1   11.54    1.43
   0  17   0    0.53    0.90
   0  17   0    0.50    0.36
   0 -17   0    0.71    0.58
   0 -17   0    1.43    0.61
   0  17   0    0.76    0.62
   0  17   0    0.61    0.50
   0 -17   0   -0.12    0.44
   0  17   1   29.29    2.66
   0  17   1   28.45    2.06
   0 -17  -1   28.45    2.23
   0 -17  -1   26.47    2.17
   0  17   1   31.05    2.42
   0  17   1   29.89    2.11
   0 -17  -1   26.19    1.91
   0 -17  -2    0.13    0.38
   0  17   2    0.20    0.42
   0  17   2   -0.18    0.80
   0  17   2    0.46    0.60
   0 -17  -2    0.14    0.50
   0  17   2    0.65    0.68
   0 -17  -2   -1.52    0.73
   0  17   2    0.13    0.36
   0  17   3   22.23    2.00
   0  17   3   19.64    2.08
   0  17   3   18.53    1.49
   0 -17  -3   19.94    1.88
   0  17   3   22.72    2.17
   0 -17  -3   19.00    1.85
   0  17   3   17.96    1.40
   0 -17  -3   17.90    1.49
   0 -17  -4    1.65    0.51
   0  17   4    1.18    0.69
   0  17   4    1.42    0.81
   0 -17  -4    1.88    0.70
   0  17   4    1.80    0.80
   0 -17  -4    1.31    0.66
   0  17   4    1.57    0.57
   0  17   5    5.81    1.12
   0  17   5    6.80    1.16
   0 -17  -5    5.07    0.93
   0  17   5    5.63    1.06
   0 -17  -5    3.88    0.88
   0  17   5    5.39    0.94
   0  17   6    0.99    0.55
   0  17   6    0.65    0.48
   0 -17  -6    0.89    0.49
   0 -17  -6    0.88    0.55
   0  17   6    0.51    0.43
   0  17   6    1.08    0.51
   0  17   7    1.92    0.62
   0 -17  -7    3.43    0.71
   0 -17  -7    1.29    0.52
   0  17   7    2.27    0.58
   0  17   7    2.63    0.62
   0  17   8    0.50    0.36
   0 -17  -8    0.13    0.28
   0  17   8   -0.40    0.34
   0 -18   1    0.68    0.35
   0  18   0   -0.06    0.38
   0 -18   0   -0.07    0.31
   0  18   1    1.55    0.57
   0 -18  -1    0.76    0.37
   0  18   2    1.14    0.42
   0  18   2    1.24    0.53
   0 -18  -2    1.62    0.47
   0  18   3    1.84    0.47
   0  18   3    0.44    0.34
   0 -18  -3    1.50    0.43
  -1  18   2   10.82    1.04
  -1  18   2   11.19    1.13
  -1  18   1   12.16    1.21
  -1  18   0    4.63    0.78
  -1  17   8    0.39    0.34
   1 -17  -8    0.47    0.35
  -1  17   8   -0.49    0.34
  -1  17   7    1.52    0.57
   1 -17  -7    1.45    0.49
  -1  17   7    0.82    0.42
   1 -17  -7    0.84    0.45
  -1  17   7    1.08    0.43
  -1  17   6    0.21    0.47
  -1  17   6    0.44    0.37
   1 -17  -6    0.36    0.43
  -1  17   6    0.63    0.50
   1 -17  -6    0.29    0.41
  -1  17   6    0.38    0.39
   1 -17  -5    0.18    0.37
  -1  17   5    0.05    0.52
  -1  17   5    1.14    0.66
   1 -17  -5    1.21    0.54
   1 -17  -5   -0.02    0.49
  -1  17   5    0.91    0.53
  -1  17   5    0.67    0.45
   1 -17  -4   -0.21    0.42
  -1  17   4    0.25    0.54
  -1  17   4    0.10    0.62
   1 -17  -4    0.46    0.56
  -1  17   4   -0.55    0.64
   1 -17  -4   -0.42    0.63
  -1  17   4    0.17    0.35
  -1  17   3    6.89    1.14
  -1  17   3    7.73    1.01
   1 -17  -3    6.86    1.13
  -1  17   3    6.81    1.22
   1 -17  -3    5.51    1.14
   1 -17  -3    6.63    1.03
   1 -17  -2    0.23    0.51
  -1  17   2    0.83    0.42
  -1  17   2    0.12    0.51
  -1  17   2    1.67    1.28
   1 -17  -2   -0.09    0.42
   1 -17  -2    1.03    0.68
  -1  17   2    0.23    0.61
  -1  17   2   -0.05    0.31
   1 -17  -1    6.97    1.11
  -1  17   1    6.56    1.15
   1 -17  -1    6.63    1.19
   1 -17  -1    6.92    1.08
  -1  17   1    6.30    0.94
  -1  17   1    6.03    1.35
  -1  17   1    7.67    1.15
   1 -17   0    1.38    0.59
   1 -17   0    2.61    0.83
  -1  17   0    2.33    0.82
  -1  17   0    2.07    0.70
   1 -17   0    2.00    0.72
  -1  17   0    1.50    0.56
  -1  17   0    2.47    0.98
   1 -17   1    6.77    1.07
  -1  17  -1    5.20    1.17
  -1  17  -1    6.09    1.06
   1 -17   1    5.17    1.02
   1 -17   1    6.13    0.99
  -1  17  -1    7.52    1.15
  -1  17  -2    0.85    0.61
   1 -17   2    3.22    0.78
  -1  17  -2    3.56    1.00
  -1  17  -2    4.22    0.85
   1 -17   2    3.74    0.85
  -1  17  -2    3.77    0.75
   1 -17   2    3.35    0.76
  -1  17  -2    2.98    0.79
  -1  17  -3    4.84    0.93
   1 -17   3    9.51    1.15
  -1  17  -3    8.27    1.20
  -1  17  -3    7.80    1.08
   1 -17   3    8.73    1.19
   1 -17   3   10.09    1.20
  -1  17  -3   12.32    1.38
  -1  17  -4    3.52    0.86
   1 -17   4    6.87    0.92
   1 -17   4    7.98    1.08
   1 -17   4    7.65    1.00
  -1  17  -4    7.29    1.02
  -1  17  -4    7.44    1.03
   1 -17   4    6.65    0.86
  -1  17  -4    7.24    0.98
  -1  17  -5    2.93    0.69
  -1  17  -5    5.28    0.86
   1 -17   5    1.04    0.47
  -1  17  -5    7.50    0.98
   1 -17   5    5.86    0.80
   1 -17   5    3.23    0.68
  -1  17  -6    0.19    0.31
  -1  17  -6   -0.55    0.35
  -1  16  10    0.59    0.41
  -1  16  10    0.64    0.38
   1 -16 -10    1.31    0.50
   1 -16 -10    0.65    0.44
  -1  16  10    1.06    0.44
  -1  16   9   13.23    1.45
  -1  16   9   14.00    1.39
   1 -16  -9   13.19    1.38
  -1  16   9   12.42    1.25
  -1  16   9   10.62    1.07
   1 -16  -9   12.02    1.45
   1 -16  -9   10.03    1.04
   1 -16  -8    1.25    0.53
  -1  16   8    1.70    0.76
  -1  16   8    0.11    0.37
   1 -16  -8    0.98    0.66
  -1  16   8    1.30    0.60
   1 -16  -8    0.16    0.55
  -1  16   8    0.96    0.61
   1 -16  -7    0.72    0.53
  -1  16   7    0.23    0.73
  -1  16   7   -0.65    0.59
  -1  16   7    0.55    0.41
   1 -16  -7   -0.13    0.52
   1 -16  -7   -0.79    0.75
  -1  16   7    1.66    0.75
  -1  16   7    0.51    0.57
   1 -16  -6    0.09    0.48
  -1  16   6    0.64    0.73
  -1  16   6   -0.04    0.71
   1 -16  -6    0.24    0.57
   1 -16  -6    0.49    0.67
  -1  16   6    0.01    0.77
  -1  16   6    0.82    0.76
   1 -16  -5   13.75    1.72
  -1  16   5   16.33    2.07
  -1  16   5   14.10    1.86
   1 -16  -5   18.85    2.10
   1 -16  -5   16.74    2.11
  -1  16   5   16.67    2.13
  -1  16   5   16.94    1.89
   1 -16  -4    1.07    0.83
  -1  16   4    3.72    1.36
  -1  16   4    0.54    0.78
   1 -16  -4    1.32    0.76
   1 -16  -4    2.16    1.11
  -1  16   4    2.36    1.12
  -1  16   4    1.28    0.73
  -1  16   3   26.37    2.10
   1 -16  -3   24.91    2.35
  -1  16   3   24.22    2.70
  -1  16   3   24.88    2.60
   1 -16  -3   26.43    2.46
   1 -16  -3   23.92    2.59
  -1  16   3   24.71    2.71
  -1  16   3   29.14    2.36
  -1  16   2    2.89    0.85
   1 -16  -2    2.42    0.87
  -1  16   2    4.71    1.59
  -1  16   2    4.02    1.26
   1 -16  -2    3.26    1.08
   1 -16  -2    3.52    1.11
  -1  16   2    4.32    1.38
  -1  16   2    2.53    0.75
  -1  16   1   14.31    1.55
   1 -16  -1   13.09    1.75
   1 -16  -1   12.04    1.89
  -1  16   1   13.18    1.99
  -1  16   1   14.41    1.73
   1 -16  -1   13.95    1.87
  -1  16   1   13.28    1.84
  -1  16   1   14.86    2.44
   1 -16   0    0.92    0.67
   1 -16   0    0.97    0.87
  -1  16   0    1.43    0.95
  -1  16   0    0.01    0.69
   1 -16   0    0.48    0.65
  -1  16   0    1.42    0.67
  -1  16   0    0.45    0.67
  -1  16   0    0.86    1.08
   1 -16   1    2.55    0.91
  -1  16  -1    3.08    1.01
   1 -16   1    0.81    0.67
  -1  16  -1    1.45    0.74
   1 -16   1    2.21    0.87
  -1  16  -1    3.55    1.33
  -1  16  -1    2.22    0.83
  -1  16  -1    2.30    0.72
   1 -16   2    0.77    0.64
  -1  16  -2    0.15    0.57
   1 -16   2    0.54    0.67
   1 -16   2    0.11    0.62
  -1  16  -2    2.06    0.91
  -1  16  -2    0.27    0.83
  -1  16  -2    1.01    0.65
   1 -16   3    2.47    0.79
  -1  16  -3    2.82    0.82
   1 -16   3    3.14    1.07
  -1  16  -3    4.29    1.16
   1 -16   3    2.78    0.89
  -1  16  -3    3.88    1.26
  -1  16  -3    3.77    1.06
   1 -16   4    1.61    0.64
   1 -16   4    2.19    0.81
   1 -16   4    2.77    0.83
  -1  16  -4    3.06    0.90
  -1  16  -4    2.57    0.92
  -1  16  -4    1.47    0.75
   1 -16   5    1.41    0.64
  -1  16  -5    0.62    0.50
  -1  16  -5    0.74    0.74
   1 -16   5    0.63    0.52
   1 -16   5    0.42    0.52
  -1  16  -5    0.94    0.73
  -1  16  -6    3.57    1.24
   1 -16   6    2.91    0.75
   1 -16   6    1.67    0.71
  -1  16  -6    2.80    0.77
   1 -16   6    3.37    0.85
  -1  16  -6    2.52    0.89
   1 -16   6    3.41    0.81
   1 -16   7   -0.15    0.45
   1 -16   7   -0.23    0.39
  -1  16  -7   -0.05    0.45
   1 -16   7   -0.33    0.41
  -1  16  -7    0.24    0.59
  -1  16  -8   -0.10    0.67
   1 -16   8   -0.10    0.35
  -1  16  -8    0.19    0.38
   1 -16   8   -0.27    0.37
  -1  16  -8    0.29    0.50
   1 -16   8   -0.11    0.40
  -1  16  -9    0.51    0.41
  -1  16  -9    0.58    0.50
  -1  15  12    0.54    0.41
   1 -15 -12    1.29    0.54
   1 -15 -12    0.25    0.47
  -1  15  12    0.72    0.34
   1 -15 -11    0.22    0.41
   1 -15 -11    0.18    0.47
   1 -15 -11   -0.49    0.47
  -1  15  11   -0.54    0.53
  -1  15  11   -0.37    0.46
   1 -15 -11   -0.20    0.60
  -1  15  11   -0.88    0.64
  -1  15  11   -0.34    0.46
   1 -15 -10    1.24    0.59
   1 -15 -10    0.54    0.35
   1 -15 -10    0.91    0.70
   1 -15 -10    1.16    0.68
  -1  15  10    0.57    0.56
  -1  15  10    1.79    0.76
   1 -15 -10    0.80    0.76
  -1  15  10    1.06    0.45
  -1  15  10    1.59    0.81
  -1  15  10    1.87    0.72
   1 -15  -9    0.76    0.65
   1 -15  -9    0.50    0.49
  -1  15   9    0.46    0.57
   1 -15  -9    0.00    0.64
  -1  15   9    0.33    0.68
  -1  15   9    0.96    0.63
   1 -15  -9    0.10    0.78
  -1  15   9    0.12    0.66
  -1  15   9    0.68    0.70
   1 -15  -8    3.48    1.04
   1 -15  -8    5.60    1.18
   1 -15  -8    4.45    1.43
   1 -15  -8    5.17    1.34
  -1  15   8    4.54    1.13
  -1  15   8    5.73    1.38
  -1  15   8    4.62    0.99
  -1  15   8    5.90    1.36
  -1  15   8    4.44    1.04
   1 -15  -8    6.14    1.48
  -1  15   8    4.75    1.19
   1 -15  -7    1.90    0.93
   1 -15  -7    2.08    0.84
   1 -15  -7    1.55    1.06
   1 -15  -7    1.32    0.79
  -1  15   7    2.15    0.81
  -1  15   7    1.32    1.03
  -1  15   7    1.32    0.76
   1 -15  -7    1.99    1.06
  -1  15   7    0.43    0.72
  -1  15   7    1.03    0.83
  -1  15   7    3.12    1.14
   1 -15  -6    6.17    1.38
   1 -15  -6    7.12    1.52
   1 -15  -6    6.26    1.27
   1 -15  -6    5.98    1.47
  -1  15   6    4.63    1.11
  -1  15   6    6.05    1.70
  -1  15   6    5.31    1.40
  -1  15   6    7.28    1.67
   1 -15  -6    4.94    1.47
  -1  15   6    6.49    1.43
  -1  15   6    5.07    1.24
   1 -15  -5   12.17    1.87
   1 -15  -5    8.77    1.67
   1 -15  -5   11.08    1.63
  -1  15   5   12.86    1.63
   1 -15  -5   13.09    1.99
  -1  15   5   12.08    1.93
  -1  15   5   15.83    2.45
  -1  15   5   14.57    2.23
   1 -15  -5   13.43    2.21
  -1  15   5   12.74    1.85
  -1  15   5   15.36    2.07
   1 -15  -4   16.42    2.17
  -1  15   4   15.58    1.79
   1 -15  -4   19.48    2.47
   1 -15  -4   16.00    1.99
   1 -15  -4   17.82    2.31
  -1  15   4   19.38    2.62
  -1  15   4   17.35    2.50
   1 -15  -4   18.38    2.48
  -1  15   4   18.71    2.54
  -1  15   4   17.59    2.19
  -1  15   3    0.35    0.60
   1 -15  -3    0.34    0.83
   1 -15  -3    1.52    0.89
   1 -15  -3    0.51    0.55
   1 -15  -3    0.68    0.82
  -1  15   3    0.46    1.12
  -1  15   3    0.77    1.15
  -1  15   3    2.58    1.29
   1 -15  -3    0.86    1.19
  -1  15   3    0.89    0.82
   1 -15  -2    6.23    1.45
  -1  15   2    4.12    1.18
   1 -15  -2    9.63    1.76
   1 -15  -2    5.66    1.22
   1 -15  -2    5.43    1.43
  -1  15   2    6.29    2.08
  -1  15   2    5.94    1.49
   1 -15  -2    6.38    1.67
  -1  15   2    6.23    1.65
  -1  15   2    5.43    1.19
   1 -15  -1    0.58    0.79
  -1  15   1    0.74    0.77
   1 -15  -1    1.00    0.70
   1 -15  -1    0.51    0.77
   1 -15  -1    0.41    0.80
  -1  15   1   -1.08    1.33
  -1  15   1   -0.30    0.80
   1 -15  -1   -0.38    0.92
  -1  15   1    1.24    1.27
  -1  15   1    0.27    0.63
   1 -15   0    0.53    0.75
  -1  15   0    0.83    0.90
   1 -15   0    1.34    0.65
   1 -15   0    1.31    0.83
   1 -15   0    1.15    0.84
  -1  15   0    1.20    1.01
  -1  15   0    2.02    1.68
  -1  15   0    0.16    0.71
   1 -15   0    1.14    1.13
  -1  15   0   -0.82    1.10
  -1  15   0    1.49    0.57
   1 -15   1    4.80    1.18
   1 -15   1    3.87    1.14
  -1  15  -1    4.58    1.37
  -1  15  -1    3.77    1.09
  -1  15  -1    5.12    1.57
   1 -15   1    3.24    1.30
  -1  15  -1    6.05    1.67
  -1  15  -1    5.97    1.45
   1 -15   1    4.77    1.27
   1 -15   2    0.05    0.57
   1 -15   2   -0.02    0.65
  -1  15  -2    0.82    0.69
  -1  15  -2    1.11    1.24
  -1  15  -2    1.07    1.08
  -1  15  -2   -0.47    0.86
   1 -15   2    0.23    0.80
  -1  15  -2    0.25    0.90
   1 -15   2    0.56    0.84
   1 -15   3   25.09    2.29
   1 -15   3   30.01    2.72
   1 -15   3   29.98    3.00
  -1  15  -3   31.17    2.72
   1 -15   3   30.48    2.90
  -1  15  -3   31.48    3.00
  -1  15  -3   30.89    3.21
  -1  15  -3   29.07    2.96
   1 -15   4    0.48    0.60
   1 -15   4    1.47    0.91
  -1  15  -4    1.76    0.74
   1 -15   4    0.93    0.84
  -1  15  -4    1.09    1.07
  -1  15  -4    1.26    1.10
  -1  15  -4    0.65    0.89
   1 -15   5   18.48    2.05
   1 -15   5   17.89    2.22
  -1  15  -5   22.84    2.45
   1 -15   5   20.34    2.29
  -1  15  -5   19.67    2.28
  -1  15  -5   22.48    2.62
   1 -15   6    4.16    1.06
   1 -15   6    2.45    1.02
  -1  15  -6    4.65    1.26
   1 -15   6    3.29    1.03
  -1  15  -6    2.87    0.91
  -1  15  -6    2.76    1.11
   1 -15   7    1.72    0.72
   1 -15   7    3.81    1.06
   1 -15   7    2.57    0.88
  -1  15  -7    3.73    1.04
   1 -15   7    3.80    1.03
  -1  15  -7    4.28    1.16
  -1  15  -8    6.30    1.71
   1 -15   8    7.29    1.33
   1 -15   8    8.82    1.34
  -1  15  -8    9.39    1.33
  -1  15  -8    7.27    1.12
   1 -15   8    8.77    1.27
  -1  15  -8    9.69    1.51
  -1  15  -9    0.01    0.95
   1 -15   9    0.96    0.59
   1 -15   9    0.49    0.47
  -1  15  -9    0.31    0.44
  -1  15  -9    0.02    0.41
  -1  15  -9    0.37    0.69
   1 -15   9    1.50    0.62
   1 -15   9    0.70    0.63
  -1  15 -10    3.84    0.96
   1 -15  10    3.07    0.77
   1 -15  10    4.16    0.79
  -1  15 -10    3.19    0.69
  -1  15 -10    3.52    0.60
   1 -15  10    1.88    0.64
   1 -15  10    3.54    0.70
  -1  15 -10    3.70    0.78
  -1  15 -11    0.14    0.46
   1 -15  11    0.62    0.42
   1 -15  11    0.24    0.29
   1 -14 -14    0.39    0.35
  -1  14  14    0.06    0.32
   1 -14 -14   -0.15    0.37
  -1  14  14    0.87    0.51
  -1  14  13   12.31    1.13
  -1  14  13   13.98    1.47
   1 -14 -13   14.28    1.47
  -1  14  13   14.07    1.58
   1 -14 -13   12.14    1.53
   1 -14 -13   10.02    1.07
  -1  14  13   13.71    1.42
   1 -14 -12    0.00    0.50
   1 -14 -12   -0.41    0.49
  -1  14  12   -0.93    0.60
   1 -14 -12   -0.56    0.62
  -1  14  12   -0.08    0.60
  -1  14  12   -0.07    0.42
   1 -14 -12   -0.58    0.74
  -1  14  12    0.10    0.63
  -1  14  12    0.44    0.48
   1 -14 -11    2.59    0.90
   1 -14 -11    1.90    0.72
  -1  14  11    3.30    1.00
   1 -14 -11    3.29    1.02
  -1  14  11    3.75    1.06
  -1  14  11    3.19    0.95
   1 -14 -11    2.41    1.19
  -1  14  11    1.99    0.92
  -1  14  11    2.92    0.86
   1 -14 -10    0.56    0.64
   1 -14 -10    0.20    0.60
   1 -14 -10    0.37    0.74
  -1  14  10    1.37    0.81
  -1  14  10    1.27    1.02
  -1  14  10    0.95    0.91
  -1  14  10    0.96    0.59
   1 -14 -10    1.02    1.11
  -1  14  10   -0.18    0.90
  -1  14  10    0.25    0.69
   1 -14  -9   10.86    1.81
   1 -14  -9   12.03    1.83
   1 -14  -9   10.58    1.80
  -1  14   9   12.30    1.86
  -1  14   9   10.74    1.78
  -1  14   9   10.48    1.86
  -1  14   9   10.10    1.59
  -1  14   9   10.51    1.85
   1 -14  -9   12.26    2.19
  -1  14   9   12.64    1.86
   1 -14  -8   -0.35    0.85
   1 -14  -8   -0.26    0.68
  -1  14   8   -0.27    0.83
   1 -14  -8    0.03    0.80
  -1  14   8    0.62    0.71
  -1  14   8   -0.88    1.18
  -1  14   8    0.55    1.01
   1 -14  -8   -0.13    1.24
  -1  14   8    0.35    0.79
  -1  14   8    0.73    0.99
   1 -14  -7   11.72    2.04
   1 -14  -7    7.69    1.57
  -1  14   7    9.13    1.64
   1 -14  -7   10.22    1.90
  -1  14   7    9.57    1.79
  -1  14   7   11.23    2.14
  -1  14   7    9.73    1.91
  -1  14   7   11.35    1.97
   1 -14  -7   13.73    3.63
  -1  14   7    9.53    1.79
   1 -14  -6   -0.03    0.88
   1 -14  -6   -0.14    0.67
  -1  14   6    0.57    0.62
   1 -14  -6    0.32    0.96
   1 -14  -6    0.06    0.50
  -1  14   6   -0.18    0.93
  -1  14   6    0.29    1.27
  -1  14   6   -0.20    0.81
   1 -14  -6   -0.50    1.11
  -1  14   6   -0.44    0.99
  -1  14   6    0.78    0.94
   1 -14  -5   -0.27    0.93
   1 -14  -5    0.73    0.69
   1 -14  -5   -0.32    0.56
  -1  14   5   -1.20    0.96
   1 -14  -5    0.79    0.99
  -1  14   5    0.42    0.96
  -1  14   5    0.78    1.14
   1 -14  -5   -0.13    1.24
  -1  14   5    0.30    0.91
  -1  14   5    0.18    0.95
  -1  14   5   -0.21    0.89
  -1  14   4    3.82    1.00
   1 -14  -4    3.92    1.45
   1 -14  -4    3.48    1.48
   1 -14  -4    3.47    1.09
   1 -14  -4    3.66    0.97
  -1  14   4    3.82    0.98
   1 -14  -4    4.65    1.38
  -1  14   4    5.34    1.82
  -1  14   4    4.32    1.56
  -1  14   4    5.76    1.44
   1 -14  -4    6.45    1.98
  -1  14   4    5.01    1.58
  -1  14   4    4.85    1.47
   1 -14  -3    6.88    1.61
  -1  14   3    7.53    1.53
   1 -14  -3   10.89    2.18
   1 -14  -3    5.87    1.46
   1 -14  -3    5.69    1.25
   1 -14  -3    7.66    1.75
  -1  14   3    6.61    1.86
  -1  14   3    6.66    1.87
  -1  14   3    9.17    2.12
   1 -14  -3    6.70    1.86
  -1  14   3    8.00    1.57
  -1  14   3    6.58    1.50
   1 -14  -2    0.56    0.87
  -1  14   2   -0.18    0.74
   1 -14  -2   -0.81    1.21
   1 -14  -2    1.23    0.81
   1 -14  -2    1.42    1.10
   1 -14  -2    0.79    0.75
  -1  14   2   -0.74    1.22
  -1  14   2    1.98    1.66
   1 -14  -2    1.07    1.10
  -1  14   2   -0.29    1.04
  -1  14   2    0.24    0.72
  -1  14   1    1.14    0.98
   1 -14  -1    0.13    0.92
   1 -14  -1    1.20    0.88
   1 -14  -1   -0.53    0.92
   1 -14  -1    0.44    0.81
  -1  14   1    0.10    0.75
  -1  14   1    0.89    1.06
  -1  14   1    0.27    1.46
   1 -14  -1   -0.27    1.07
  -1  14   1    0.44    0.92
  -1  14   1    0.28    0.60
   1 -14   0    0.56    0.84
  -1  14   0    0.53    0.97
   1 -14   0    1.22    0.81
   1 -14   0    1.49    0.79
   1 -14   0   -0.11    0.99
   1 -14   0    1.00    0.82
  -1  14   0    1.37    0.97
  -1  14   0    0.13    0.91
  -1  14   0    1.57    1.42
  -1  14   0    0.99    0.95
   1 -14   0    0.91    0.91
  -1  14   0    1.29    0.78
   1 -14   1    4.77    1.28
   1 -14   1    4.34    1.26
   1 -14   1    4.79    1.32
   1 -14   1    4.27    1.31
  -1  14  -1    2.75    1.23
  -1  14  -1    4.40    1.56
  -1  14  -1    5.52    1.42
   1 -14   1    4.92    1.59
  -1  14  -1    5.51    1.55
  -1  14  -1    4.95    1.45
   1 -14   1    4.24    1.33
   1 -14   2    2.66    1.14
   1 -14   2    1.59    0.84
   1 -14   2    2.34    0.95
  -1  14  -2    2.32    1.30
  -1  14  -2    1.38    0.70
  -1  14  -2    3.45    1.62
  -1  14  -2    1.25    0.86
   1 -14   2    1.21    1.01
   1 -14   2    3.51    1.20
  -1  14  -2    3.17    1.42
   1 -14   3    3.77    1.05
   1 -14   3    5.02    1.32
   1 -14   3    5.76    1.41
  -1  14  -3    4.93    1.64
  -1  14  -3    3.95    1.47
  -1  14  -3    5.80    1.54
   1 -14   3    6.71    1.71
  -1  14  -3    5.54    1.60
   1 -14   3    5.52    1.49
   1 -14   4    2.73    1.13
   1 -14   4    2.23    0.77
   1 -14   4    2.18    0.99
  -1  14  -4    2.69    0.76
   1 -14   4    3.88    1.45
   1 -14   4    3.06    1.17
  -1  14  -4    3.57    1.38
  -1  14  -4    3.38    1.49
  -1  14  -4    2.58    1.30
   1 -14   5   28.99    2.76
   1 -14   5   26.98    3.01
  -1  14  -5   31.94    3.14
   1 -14   5   29.71    3.01
  -1  14  -5   25.28    2.79
  -1  14  -5   27.16    3.12
   1 -14   6    5.87    1.31
   1 -14   6    7.79    1.71
  -1  14  -6    5.77    1.55
   1 -14   6    5.66    1.44
  -1  14  -6    5.31    1.60
  -1  14  -6    5.44    1.34
   1 -14   7    3.63    1.08
   1 -14   7    4.66    1.26
   1 -14   7    5.16    1.33
  -1  14  -7    6.45    1.41
  -1  14  -7    4.88    1.45
   1 -14   8    0.20    0.57
   1 -14   8    0.89    0.77
  -1  14  -8    0.42    0.74
   1 -14   8    0.29    0.82
  -1  14  -8    0.04    0.88
   1 -14   8   -0.04    0.65
   1 -14   9   11.20    1.60
   1 -14   9   13.92    1.84
  -1  14  -9   14.09    1.69
  -1  14  -9   15.54    2.04
   1 -14   9   13.54    1.75
  -1  14 -10    1.90    1.11
   1 -14  10    3.14    0.96
  -1  14 -10    4.01    0.88
   1 -14  10    3.46    0.93
  -1  14 -10    3.14    1.01
  -1  14 -10    3.51    1.04
   1 -14  10    3.10    0.87
   1 -14  10    3.42    1.18
  -1  14 -11   28.30    2.47
   1 -14  11   20.68    2.14
   1 -14  11   23.08    2.07
  -1  14 -11   29.81    2.09
  -1  14 -11   26.62    1.69
   1 -14  11   29.26    2.18
  -1  14 -11   27.26    2.10
   1 -14  11   26.29    1.95
  -1  14 -12    5.50    0.84
  -1  14 -12    4.77    1.02
  -1  14 -12    6.97    0.97
   1 -14  12    6.91    0.97
  -1  13  15    1.54    0.54
   1 -13 -15    1.20    0.59
  -1  13  15    1.05    0.47
   1 -13 -15    1.17    0.48
  -1  13  15    0.59    0.46
   1 -13 -14    0.02    0.40
  -1  13  14    1.28    0.72
  -1  13  14    0.53    0.66
   1 -13 -14    0.16    0.48
   1 -13 -14   -0.11    0.47
  -1  13  14    0.54    0.64
   1 -13 -14    0.30    0.76
  -1  13  14    0.49    0.29
   1 -13 -13    1.24    0.71
   1 -13 -13   -0.13    0.63
  -1  13  13    0.34    0.63
  -1  13  13    0.24    0.72
   1 -13 -13    0.38    0.74
   1 -13 -13    0.46    0.85
  -1  13  13    1.05    0.80
  -1  13  13    0.35    0.44
   1 -13 -12    9.70    1.62
   1 -13 -12    6.88    1.35
   1 -13 -12    9.07    1.57
  -1  13  12   11.61    1.92
  -1  13  12    9.44    1.58
  -1  13  12    9.39    1.39
  -1  13  12   11.11    1.85
   1 -13 -12    8.86    1.81
  -1  13  12    9.14    1.33
   1 -13 -11    5.48    1.40
   1 -13 -11    3.40    1.12
  -1  13  11    5.58    1.48
  -1  13  11    6.38    1.46
   1 -13 -11    5.57    1.42
  -1  13  11    5.22    1.23
   1 -13 -11    4.42    1.56
  -1  13  11    5.70    1.58
  -1  13  11    4.93    1.23
   1 -13 -10    5.38    1.62
   1 -13 -10    3.75    1.24
  -1  13  10    5.04    1.31
   1 -13 -10    4.23    1.45
  -1  13  10    6.15    1.63
  -1  13  10    5.07    1.34
   1 -13 -10    4.31    1.72
  -1  13  10    5.13    1.54
  -1  13  10    3.97    1.10
  -1  13  10    4.77    1.21
   1 -13  -9    8.21    1.77
   1 -13  -9    7.96    1.70
  -1  13   9    8.09    1.70
   1 -13  -9    7.69    1.72
  -1  13   9    2.12    1.30
  -1  13   9    9.30    1.88
   1 -13  -9    7.39    1.97
  -1  13   9    8.59    1.89
  -1  13   9    8.20    1.57
  -1  13   9    7.67    1.61
   1 -13  -8   25.54    3.00
   1 -13  -8   24.73    2.99
   1 -13  -8   26.75    3.01
  -1  13   8   21.38    3.14
  -1  13   8   24.90    2.82
  -1  13   8   28.26    2.80
  -1  13   8   26.90    3.13
  -1  13   8   25.22    2.76
  -1  13   8   26.52    3.12
   1 -13  -8   28.40    3.56
  -1  13   8   26.36    2.83
   1 -13  -7   12.17    2.08
   1 -13  -7    9.93    1.78
   1 -13  -7    8.96    1.95
   1 -13  -7   13.60    2.19
   1 -13  -7   13.83    1.87
  -1  13   7   12.33    2.09
  -1  13   7   11.76    2.21
  -1  13   7   10.82    1.90
   1 -13  -7   11.65    2.41
  -1  13   7   12.35    2.15
  -1  13   7   13.06    2.25
  -1  13   7   14.31    2.21
   1 -13  -6   16.94    2.53
   1 -13  -6   22.19    2.60
   1 -13  -6   22.35    2.86
   1 -13  -6   17.14    2.52
   1 -13  -6   16.45    2.03
  -1  13   6   18.04    2.42
  -1  13   6   21.16    2.68
  -1  13   6   17.68    2.99
  -1  13   6   19.32    2.75
  -1  13   6   20.57    2.77
   1 -13  -6   21.57    3.00
  -1  13   6   16.94    2.36
   1 -13  -5    0.08    0.85
   1 -13  -5    0.96    0.79
   1 -13  -5    0.79    0.92
   1 -13  -5    1.41    1.09
  -1  13   5    1.24    0.89
   1 -13  -5    0.96    0.71
  -1  13   5    0.55    1.16
  -1  13   5    1.74    1.34
  -1  13   5    0.84    0.90
   1 -13  -5    1.06    1.62
  -1  13   5   -0.14    0.91
  -1  13   5    1.33    0.82
   1 -13  -4    0.31    0.86
   1 -13  -4    0.89    0.89
   1 -13  -4    2.24    0.95
   1 -13  -4    1.24    1.02
   1 -13  -4    1.72    0.83
  -1  13   4    0.93    0.69
  -1  13   4    0.83    1.20
  -1  13   4    2.15    1.42
  -1  13   4    1.52    1.07
   1 -13  -4    1.34    1.03
  -1  13   4    1.90    1.27
  -1  13   4    1.53    1.00
   1 -13  -3   30.37    3.28
   1 -13  -3   25.18    2.89
   1 -13  -3   25.50    2.79
  -1  13   3   29.35    2.77
   1 -13  -3   25.08    2.59
   1 -13  -3   29.95    3.17
  -1  13   3   27.76    3.51
  -1  13   3   27.87    3.46
  -1  13   3   31.46    3.17
   1 -13  -3   30.37    3.62
  -1  13   3   30.17    3.48
  -1  13   3   29.82    3.05
   1 -13  -2    0.16    0.96
   1 -13  -2    0.16    0.61
   1 -13  -2    1.72    1.07
   1 -13  -2    0.72    1.35
   1 -13  -2    0.19    0.68
   1 -13  -2    1.97    1.21
  -1  13   2    0.00    1.49
  -1  13   2    1.00    1.25
  -1  13   2   -0.19    0.72
  -1  13   2    0.65    1.06
   1 -13  -2    0.81    1.07
  -1  13   2   -0.69    0.96
   1 -13  -1   -0.46    1.04
   1 -13  -1    0.39    0.74
   1 -13  -1   -0.07    0.74
   1 -13  -1    0.34    1.19
   1 -13  -1    0.38    0.65
   1 -13  -1    0.59    0.91
  -1  13   1    0.43    1.32
  -1  13   1   -0.73    1.15
  -1  13   1   -0.46    0.96
   1 -13  -1   -0.10    0.90
  -1  13   1   -1.02    0.85
   1 -13   0   35.16    3.47
   1 -13   0   31.78    3.51
   1 -13   0   29.43    2.95
   1 -13   0   32.83    3.20
   1 -13   0   31.78    2.95
   1 -13   0   37.98    3.44
  -1  13   0   34.96    3.53
  -1  13   0   30.12    3.73
   1 -13   0   35.44    3.72
  -1  13   0   32.39    3.48
  -1  13   0   39.51    3.18
   1 -13   1    0.26    0.84
   1 -13   1   -0.58    0.80
   1 -13   1   -0.06    0.68
   1 -13   1    0.63    0.81
  -1  13  -1   -1.21    0.96
  -1  13  -1   -0.29    1.24
   1 -13   1   -0.08    0.83
  -1  13  -1   -1.42    1.16
  -1  13  -1    0.13    0.51
   1 -13   2    2.25    1.29
   1 -13   2    0.22    0.69
   1 -13   2    0.33    0.65
   1 -13   2   -0.14    0.83
  -1  13  -2    0.43    1.12
  -1  13  -2   -0.70    0.86
   1 -13   2    1.17    1.10
  -1  13  -2    1.05    0.85
   1 -13   2    2.34    1.18
  -1  13  -2    0.81    0.98
   1 -13   3    8.28    1.81
   1 -13   3    7.87    1.55
   1 -13   3    6.50    1.49
  -1  13  -3    7.09    1.91
  -1  13  -3    7.70    1.58
   1 -13   3    7.73    1.85
  -1  13  -3    7.40    1.69
   1 -13   3    9.13    1.83
   1 -13   4    5.73    1.36
   1 -13   4    5.66    1.44
   1 -13   4    5.80    1.40
  -1  13  -4    7.36    1.84
  -1  13  -4    5.72    1.30
   1 -13   4    6.29    1.68
   1 -13   4    5.81    1.60
  -1  13  -4    4.14    1.36
   1 -13   5   27.11    2.74
   1 -13   5   34.33    3.30
   1 -13   5   30.03    2.93
  -1  13  -5   32.80    3.33
  -1  13  -5   32.50    3.55
   1 -13   5   33.10    3.49
   1 -13   5   36.75    3.48
  -1  13  -5   35.19    3.43
   1 -13   6    0.38    0.82
   1 -13   6    0.55    0.69
  -1  13  -6    1.87    1.06
  -1  13  -6   -0.21    1.19
   1 -13   6    1.39    1.04
   1 -13   6    1.63    1.15
  -1  13  -6    1.44    1.01
   1 -13   7    8.80    1.62
   1 -13   7    7.14    1.56
  -1  13  -7    7.44    1.82
   1 -13   7    8.65    1.80
  -1  13  -7    7.00    1.56
   1 -13   7    8.61    1.75
   1 -13   8    3.74    1.17
   1 -13   8    6.14    1.40
   1 -13   8    5.47    1.50
   1 -13   8    5.45    1.53
  -1  13  -8    5.61    1.33
  -1  13  -8    5.10    1.52
   1 -13   9    0.67    0.69
   1 -13   9    2.67    1.24
   1 -13   9    2.09    1.08
  -1  13  -9    2.17    1.00
  -1  13  -9    0.81    0.97
   1 -13   9    2.45    1.06
   1 -13  10   15.85    2.21
  -1  13 -10   16.60    1.85
   1 -13  10   17.42    2.25
  -1  13 -10   14.83    1.97
   1 -13  10   15.23    1.99
  -1  13 -11    0.62    1.23
   1 -13  11    0.74    0.83
  -1  13 -11    0.57    0.52
   1 -13  11   -1.20    0.89
   1 -13  11   -1.01    0.76
   1 -13  11    0.77    0.90
  -1  13 -11   -1.16    0.96
   1 -13  12    7.48    1.18
  -1  13 -12    5.50    1.04
   1 -13  12    6.93    1.23
  -1  13 -12    5.86    1.16
  -1  13 -12    8.15    1.54
   1 -13  13   -0.58    0.51
  -1  13 -13   -0.41    0.41
   1 -13  13    0.46    0.53
  -1  13 -13   -0.06    0.63
  -1  13 -13    0.27    0.55
   1 -13  13    0.93    0.59
   1 -13  14    1.72    0.50
  -1  13 -14    2.57    0.56
   1 -12 -16   -0.03    0.52
  -1  12  16    0.49    0.38
  -1  12  16    0.54    0.38
  -1  12  16    0.64    0.53
   1 -12 -16    1.37    0.51
  -1  12  15   -0.07    0.78
   1 -12 -15    0.50    0.61
  -1  12  15   -0.41    0.54
   1 -12 -15   -1.25    0.77
   1 -12 -15   -0.71    0.88
  -1  12  15    0.65    0.64
   1 -12 -15   -0.45    0.54
  -1  12  14   17.94    2.31
   1 -12 -14   17.88    2.08
   1 -12 -14   18.70    2.37
  -1  12  14   20.08    2.16
  -1  12  14   20.33    1.59
   1 -12 -14   21.91    2.21
  -1  12  14   22.37    2.19
   1 -12 -13    2.04    1.18
   1 -12 -13    0.94    0.88
  -1  12  13    2.07    1.27
  -1  12  13    1.51    0.93
  -1  12  13    0.92    0.95
   1 -12 -13    0.77    1.05
  -1  12  13    0.06    0.47
  -1  12  13    1.24    0.83
   1 -12 -12    3.06    0.97
   1 -12 -12    5.72    1.57
  -1  12  12    5.56    1.51
   1 -12 -12    4.36    1.34
  -1  12  12    4.24    1.53
  -1  12  12    3.22    0.91
  -1  12  12    4.25    1.34
  -1  12  12    5.20    1.14
  -1  12  12    4.54    1.18
   1 -12 -11    0.50    0.95
   1 -12 -11   -0.69    1.22
   1 -12 -11    0.08    0.84
  -1  12  11   -0.75    1.05
  -1  12  11    0.54    1.06
  -1  12  11    0.81    0.72
  -1  12  11    0.11    1.14
  -1  12  11   -0.34    0.85
  -1  12  11   -0.31    0.74
   1 -12 -10   -1.38    0.99
   1 -12 -10   -1.15    1.36
   1 -12 -10   -0.26    0.86
  -1  12  10    1.01    1.09
  -1  12  10   -0.22    0.98
  -1  12  10    1.29    1.14
  -1  12  10   -0.04    0.78
  -1  12  10    0.42    1.13
  -1  12  10    0.25    0.80
  -1  12  10    0.83    0.77
   1 -12  -9    7.92    1.63
   1 -12  -9    8.73    2.11
  -1  12   9    5.61    2.08
  -1  12   9    8.51    1.80
   1 -12  -9    9.70    1.98
  -1  12   9    8.42    1.90
  -1  12   9    8.74    1.67
   1 -12  -9    9.46    2.43
  -1  12   9    8.71    1.94
  -1  12   9    7.83    1.67
  -1  12   9    9.58    1.69
   1 -12  -8   13.31    2.41
   1 -12  -8   15.18    2.25
   1 -12  -8   14.65    1.98
   1 -12  -8   17.19    2.53
  -1  12   8   14.16    2.26
  -1  12   8   11.85    2.65
  -1  12   8   16.00    2.42
  -1  12   8   16.37    2.21
  -1  12   8   15.78    2.17
   1 -12  -8   14.68    2.73
  -1  12   8   14.95    2.60
  -1  12   8   15.44    2.26
  -1  12   8   14.59    2.05
   1 -12  -7   12.05    2.16
   1 -12  -7   11.87    2.19
   1 -12  -7   13.56    2.27
   1 -12  -7   10.04    1.68
  -1  12   7    5.37    2.06
  -1  12   7   12.36    2.15
   1 -12  -7   11.93    2.14
  -1  12   7   12.21    2.06
  -1  12   7    9.78    2.07
  -1  12   7   11.63    2.04
  -1  12   7   12.76    2.35
   1 -12  -7   12.87    2.52
  -1  12   7   11.35    1.97
   1 -12  -6   57.43    4.49
   1 -12  -6   44.19    3.87
   1 -12  -6   53.91    3.86
   1 -12  -6   59.12    4.53
  -1  12   6   57.45    4.30
  -1  12   6   46.27    4.05
  -1  12   6   54.05    4.59
   1 -12  -6   49.72    4.74
  -1  12   6   48.08    4.08
  -1  12   6   52.71    4.44
  -1  12   6   56.91    4.29
  -1  12   5   61.27    8.75
   1 -12  -5   62.09    4.72
   1 -12  -5   60.59    4.38
   1 -12  -5   52.74    4.39
   1 -12  -5   63.86    4.61
  -1  12   5   62.09    4.29
   1 -12  -5   57.06    3.92
  -1  12   5   59.87    4.66
  -1  12   5   61.82    4.96
   1 -12  -5   65.81    5.27
  -1  12   5   64.12    4.80
  -1  12   5   66.86    4.80
   1 -12  -5   61.71    9.16
  -1  12   5   57.19    4.32
  -1  12   4    2.95    1.98
   1 -12  -4    1.56    0.95
   1 -12  -4    0.98    0.81
   1 -12  -4    0.21    0.82
  -1  12   4    1.09    0.83
   1 -12  -4    2.18    0.91
   1 -12  -4    1.18    0.85
  -1  12   4   -0.63    1.21
  -1  12   4   -0.85    1.42
  -1  12   4    0.26    1.05
  -1  12   4    1.43    0.94
   1 -12  -4    2.15    1.20
  -1  12   4    1.72    1.00
   1 -12  -4    3.73    2.02
  -1  12   3   37.89    7.20
  -1  12   3   37.19    6.34
   1 -12  -3   38.45    3.69
   1 -12  -3   40.51    3.69
   1 -12  -3   39.14    3.50
   1 -12  -3   39.14    3.58
  -1  12   3   37.87    3.18
   1 -12  -3   37.04    3.17
  -1  12   3   38.04    3.90
  -1  12   3   34.40    3.77
  -1  12   3   38.45    3.82
  -1  12   3   40.18    3.60
   1 -12  -3   38.51    3.95
  -1  12   3   36.22    3.34
   1 -12  -3   39.24    6.81
   1 -12  -3   37.22    6.93
  -1  12   2   47.66    3.73
   1 -12  -2   51.27    8.17
  -1  12   2   49.36    7.13
  -1  12   2   47.67    7.11
  -1  12   2   50.36    8.36
   1 -12  -2   51.30    8.69
   1 -12  -2   44.27    7.90
   1 -12  -2   54.74    4.17
   1 -12  -2   56.35    4.10
   1 -12  -2   50.72    4.00
   1 -12  -2   45.40    3.48
  -1  12   2   52.06    4.66
  -1  12   2   52.46    4.52
  -1  12   2   55.24    4.53
   1 -12  -2   51.22    4.44
  -1  12   2   56.12    4.03
   1 -12  -2   48.71    4.05
  -1  12   1   93.64    5.03
   1 -12  -1   98.53   11.05
  -1  12   1   88.14    9.59
  -1  12   1   89.49    9.61
  -1  12   1  105.38   11.92
   1 -12  -1   86.52   11.08
   1 -12  -1   90.55   11.28
   1 -12  -1   92.75   11.41
   1 -12  -1   93.12    5.37
   1 -12  -1  106.98    5.55
   1 -12  -1   95.11    5.38
   1 -12  -1   89.75    4.85
  -1  12   1   96.05    6.00
  -1  12   1   86.62    5.90
  -1  12   1  103.40    6.13
   1 -12  -1  100.95    6.02
   1 -12  -1   97.92    5.70
   1 -12   0    9.59    3.70
  -1  12   0    6.92    1.41
   1 -12   0    8.44    3.29
  -1  12   0   11.11    3.80
  -1  12   0    8.56    3.12
  -1  12   0    7.89    3.09
   1 -12   0   -0.47    2.06
   1 -12   0    1.56    2.13
   1 -12   0    4.14    2.53
   1 -12   0    2.26    1.01
   1 -12   0    2.06    0.82
   1 -12   0    2.43    1.42
   1 -12   0    8.11    1.73
   1 -12   0    5.75    1.33
  -1  12   0    2.11    1.61
  -1  12   0    3.74    1.42
  -1  12   0    3.01    1.28
   1 -12   0    4.46    1.48
   1 -12   0    5.61    1.60
  -1  12  -1  118.55    5.31
   1 -12   1  111.40   10.79
  -1  12  -1  108.56   10.66
  -1  12  -1  117.74   11.36
  -1  12  -1  129.57   13.16
   1 -12   1  115.17   12.83
   1 -12   1  121.20   12.96
   1 -12   1  118.06   13.47
   1 -12   1  131.46    7.00
   1 -12   1  125.78    5.98
   1 -12   1  124.40    6.13
   1 -12   1  106.71    5.32
   1 -12   1  122.57    6.00
  -1  12  -1  124.87    6.44
  -1  12  -1  122.86    7.35
  -1  12  -1  128.81    6.61
   1 -12   1  135.12    6.95
   1 -12   1  128.23    6.42
  -1  12  -2    1.52    1.27
  -1  12  -2   -1.70    2.50
  -1  12  -2   -1.12    2.19
   1 -12   2    2.00    1.33
   1 -12   2    2.88    1.13
   1 -12   2    4.79    1.29
   1 -12   2    2.17    1.18
   1 -12   2    0.03    0.88
  -1  12  -2    4.14    4.09
  -1  12  -2    2.88    1.16
  -1  12  -2    3.02    1.54
   1 -12   2    2.40    1.20
   1 -12   2    1.21    0.97
   1 -12   3   30.33    3.21
   1 -12   3   35.28    3.19
   1 -12   3   37.49    3.65
   1 -12   3   31.87    3.03
   1 -12   3   30.61    3.05
  -1  12  -3   32.52    3.58
   1 -12   3   32.93    3.42
  -1  12  -3   33.27    3.20
  -1  12  -3   30.07    6.36
  -1  12  -3   32.61    6.20
  -1  12  -4   -0.33    0.95
   1 -12   4    0.58    0.96
   1 -12   4    0.45    0.73
   1 -12   4    1.74    1.09
   1 -12   4   -1.04    1.06
  -1  12  -4    0.40    0.96
  -1  12  -4   -0.49    0.83
   1 -12   4   -0.09    1.01
  -1  12  -4    0.04    1.34
   1 -12   5   13.77    2.27
   1 -12   5   13.52    2.16
   1 -12   5   19.76    2.46
  -1  12  -5   16.48    2.42
   1 -12   5   18.60    2.66
  -1  12  -5   19.69    2.54
   1 -12   5   18.32    2.51
   1 -12   6    3.07    1.29
   1 -12   6    4.78    1.38
  -1  12  -6    4.46    1.39
  -1  12  -6    3.02    1.58
   1 -12   6    4.81    1.60
  -1  12  -6    5.60    1.62
   1 -12   6    6.93    1.68
   1 -12   7   32.48    3.25
   1 -12   7   39.32    3.17
   1 -12   7   35.50    3.26
  -1  12  -7   35.35    3.59
   1 -12   7   36.73    3.63
   1 -12   7   38.07    3.60
  -1  12  -7   39.30    3.44
   1 -12   8    0.53    0.87
   1 -12   8   -0.66    0.81
   1 -12   8   -1.05    0.73
  -1  12  -8   -0.96    1.25
   1 -12   8    0.80    1.02
   1 -12   8    0.58    0.90
  -1  12  -8   -0.08    0.73
   1 -12   9   22.60    2.62
   1 -12   9   29.33    2.59
   1 -12   9   27.44    2.83
  -1  12  -9   27.36    3.01
   1 -12   9   29.00    3.00
   1 -12   9   26.78    3.14
   1 -12   9   28.99    3.07
  -1  12  -9   29.28    2.76
   1 -12  10    0.04    0.73
   1 -12  10    0.75    0.59
   1 -12  10   -0.58    0.94
  -1  12 -10    1.52    1.42
   1 -12  10   -0.16    0.82
  -1  12 -10   -0.04    0.59
   1 -12  10   -0.06    0.85
   1 -12  11   25.40    2.45
  -1  12 -11   28.58    3.18
   1 -12  11   28.37    2.25
  -1  12 -11   28.59    2.67
   1 -12  11   31.53    2.87
   1 -12  11   34.45    3.16
  -1  12 -11   31.08    2.44
   1 -12  11   31.02    2.95
   1 -12  12    0.43    0.58
  -1  12 -12   -0.50    1.28
   1 -12  12    0.42    0.50
   1 -12  12   -0.81    0.83
   1 -12  12    0.22    0.71
  -1  12 -12   -0.78    0.59
   1 -12  12   -0.10    0.68
  -1  12 -12    0.80    0.74
   1 -12  12    0.69    0.82
  -1  12 -13   26.26    2.05
   1 -12  13   27.16    2.27
  -1  12 -13   27.11    2.30
   1 -12  13   29.15    2.43
  -1  12 -13   27.68    2.56
   1 -12  14    2.37    0.72
   1 -12  14    1.40    0.68
  -1  12 -14    1.76    0.80
   1 -12  14    1.55    0.69
  -1  12 -14    3.12    0.88
   1 -12  15   15.02    1.26
  -1  12 -15   21.81    1.54
   1 -11 -17   -0.60    0.61
   1 -11 -17   -0.15    0.45
   1 -11 -17    0.71    0.47
  -1  11  17    0.38    0.60
  -1  11  16    3.83    0.89
   1 -11 -16    2.29    1.00
   1 -11 -16    2.53    0.77
  -1  11  16    3.52    0.82
  -1  11  16    3.82    1.14
   1 -11 -15    1.16    1.15
  -1  11  15    0.91    0.75
  -1  11  15    1.03    0.74
   1 -11 -15    0.95    0.80
  -1  11  15    1.20    0.69
  -1  11  15    1.85    1.00
   1 -11 -14    1.29    0.82
   1 -11 -14    1.64    1.27
  -1  11  14    0.92    0.76
  -1  11  14    0.47    0.85
  -1  11  14    1.42    1.29
  -1  11  14    0.59    0.77
   1 -11 -14    0.84    0.87
   1 -11 -13    3.97    1.22
   1 -11 -13    2.64    1.48
  -1  11  13    3.77    1.24
   1 -11 -13    3.48    1.29
  -1  11  13    5.08    1.82
  -1  11  13    3.54    1.22
  -1  11  13    3.83    1.18
  -1  11  13    3.22    0.90
   1 -11 -12   11.75    2.27
   1 -11 -12   12.03    2.11
  -1  11  12   14.64    2.14
  -1  11  12   17.31    2.70
   1 -11 -12   14.14    2.33
  -1  11  12   12.92    1.79
  -1  11  12   13.56    2.25
  -1  11  12   14.47    1.90
  -1  11  12   15.03    2.20
   1 -11 -11   36.84    3.60
   1 -11 -11   33.96    3.74
   1 -11 -11   38.63    3.76
  -1  11  11   44.20    3.83
  -1  11  11   38.33    3.36
  -1  11  11   44.69    4.11
  -1  11  11   42.51    3.64
  -1  11  11   40.07    3.24
   1 -11 -10   30.66    3.85
   1 -11 -10   41.19    3.84
  -1  11  10   42.44    3.84
   1 -11 -10   43.38    3.95
  -1  11  10   39.18    4.16
  -1  11  10   40.27    3.54
  -1  11  10   45.73    4.17
  -1  11  10   41.28    3.44
  -1  11  10   42.28    3.67
   1 -11  -9    9.83    2.05
   1 -11  -9    6.53    1.97
   1 -11  -9   11.32    1.79
   1 -11  -9   10.28    2.03
  -1  11   9   11.22    2.04
  -1  11   9    8.63    2.20
  -1  11   9    9.92    1.91
  -1  11   9    7.45    1.46
  -1  11   9   10.48    2.06
  -1  11   9   10.53    1.84
  -1  11   9   12.09    1.99
   1 -11  -8   27.54    3.17
   1 -11  -8   23.91    3.41
   1 -11  -8   27.63    2.77
   1 -11  -8   32.67    3.41
  -1  11   8   16.61    2.98
  -1  11   8   27.80    3.10
  -1  11   8   24.05    3.14
  -1  11   8   27.69    3.00
  -1  11   8   27.70    3.33
  -1  11   8   29.86    3.04
  -1  11   8   28.97    3.04
   1 -11  -7   33.08    6.95
   1 -11  -7   45.09    4.08
   1 -11  -7   28.02    4.05
   1 -11  -7   40.83    3.37
  -1  11   7   44.68    3.82
   1 -11  -7   43.85    3.92
  -1  11   7   51.41    4.32
  -1  11   7   44.26    3.75
  -1  11   7   41.37    3.69
  -1  11   7   45.54    4.11
  -1  11   7   43.80    3.66
   1 -11  -7   44.22    7.99
  -1  11   7   46.15    3.62
  -1  11   6   16.04    4.30
  -1  11   6   17.60    4.42
   1 -11  -6    4.67    3.40
  -1  11   6    8.91    3.40
   1 -11  -6    5.98    2.83
   1 -11  -6   16.18    2.60
   1 -11  -6   12.69    2.11
   1 -11  -6   16.87    2.40
   1 -11  -6   16.60    2.18
  -1  11   6   16.32    2.29
  -1  11   6   12.32    2.07
  -1  11   6   12.69    2.35
  -1  11   6   14.43    2.31
  -1  11   6   13.94    2.30
   1 -11  -6   14.81    2.71
  -1  11   6   15.34    2.26
   1 -11  -6   17.41    4.84
  -1  11   5   40.58    6.84
  -1  11   5   39.19    6.45
  -1  11   5   45.67    7.54
   1 -11  -5   52.25    8.40
   1 -11  -5   36.20    6.64
   1 -11  -5   41.67    3.74
   1 -11  -5   46.54    4.06
   1 -11  -5   40.50    3.93
   1 -11  -5   41.91    3.64
  -1  11   5   41.20    3.52
   1 -11  -5   37.12    3.14
  -1  11   5   39.75    3.78
  -1  11   5   51.40    4.54
  -1  11   5   53.50    4.32
   1 -11  -5   44.66    4.21
  -1  11   5   43.56    3.87
   1 -11  -5   38.04    6.89
  -1  11   5   40.00    3.49
  -1  11   4   87.95    5.12
   1 -11  -4   95.56   10.80
  -1  11   4   81.47    9.06
  -1  11   4   89.61   10.11
   1 -11  -4   78.01   10.21
   1 -11  -4   67.82    9.04
   1 -11  -4   76.09    5.25
   1 -11  -4   86.30    5.13
   1 -11  -4   69.90    5.71
   1 -11  -4   78.64    4.49
   1 -11  -4   88.45    5.21
  -1  11   4   84.17    4.90
  -1  11   4   78.83    5.36
  -1  11   4   86.10    5.68
   1 -11  -4   87.18    5.78
  -1  11   4   90.61    5.35
  -1  11   4   83.39    5.32
   1 -11  -4   87.30    5.44
   1 -11  -3    2.86    1.48
  -1  11   3    5.06    1.34
  -1  11   3    3.06    2.49
  -1  11   3    2.44    1.86
   1 -11  -3    8.60    3.52
   1 -11  -3    9.09    3.42
   1 -11  -3    8.61    2.01
   1 -11  -3   10.00    1.92
   1 -11  -3   10.00    1.81
   1 -11  -3    7.00    1.53
   1 -11  -3    5.12    1.26
  -1  11   3    4.69    1.12
  -1  11   3    7.19    1.80
  -1  11   3    6.38    1.73
   1 -11  -3    8.39    1.83
  -1  11   3    9.32    1.79
  -1  11   3    6.09    1.47
   1 -11  -3    5.95    1.44
   1 -11  -2  182.00   14.50
  -1  11   2  169.05    6.83
  -1  11   2  162.24   12.54
  -1  11   2  177.52   14.69
   1 -11  -2  147.18   13.66
   1 -11  -2  162.52   14.32
   1 -11  -2  156.67   13.96
   1 -11  -2  159.49    6.71
   1 -11  -2  200.21    8.97
   1 -11  -2  168.50    7.08
   1 -11  -2  173.05    7.08
   1 -11  -2  152.66    6.17
  -1  11   2  156.04    7.67
  -1  11   2  168.95    7.83
   1 -11  -2  174.38    7.80
  -1  11   2  164.03    7.57
  -1  11   2  167.45    6.85
   1 -11  -2  174.49    7.42
   1 -11  -1    6.14    2.83
   1 -11  -1    6.11    2.64
  -1  11   1    5.24    1.29
  -1  11   1    3.82    2.08
  -1  11   1    4.88    2.15
  -1  11   1    3.60    1.96
   1 -11  -1   10.06    3.62
   1 -11  -1   10.55    3.72
   1 -11  -1   11.80    4.45
   1 -11  -1   10.25    2.51
   1 -11  -1   11.44    1.85
   1 -11  -1   10.07    1.76
   1 -11  -1    4.51    1.15
   1 -11  -1    5.08    1.36
  -1  11   1    7.46    2.17
  -1  11   1    9.48    2.01
  -1  11   1    6.27    1.68
   1 -11  -1    6.68    1.65
  -1  11   1    8.22    1.53
   1 -11  -1    6.77    1.57
  -1  11   0   82.72    4.51
   1 -11   0   90.63   10.13
  -1  11   0   86.10    9.09
  -1  11   0   85.48    8.97
  -1  11   0   89.42   10.35
   1 -11   0   77.47    9.94
   1 -11   0   77.88    9.74
   1 -11   0   78.68    9.94
   1 -11   0   85.97    4.95
   1 -11   0   85.01    4.80
   1 -11   0   83.50    4.87
   1 -11   0   78.10    4.39
  -1  11   0   81.51    5.67
  -1  11   0   87.42    5.39
   1 -11   0   92.75    5.59
  -1  11   0   90.31    5.51
   1 -11   0   92.42    5.33
   1 -11   1    8.53    3.22
  -1  11  -1    7.55    1.38
  -1  11  -1   10.41    3.90
   1 -11   1    8.88    3.03
  -1  11  -1    7.61    2.83
  -1  11  -1    8.77    2.93
   1 -11   1    5.14    2.68
   1 -11   1    2.88    2.53
   1 -11   1    3.63    2.61
   1 -11   1    3.57    1.03
   1 -11   1    4.94    1.27
   1 -11   1    3.48    1.33
   1 -11   1    9.09    1.63
   1 -11   1    7.63    1.45
  -1  11  -1    3.61    1.47
  -1  11  -1    5.97    1.53
  -1  11  -1    5.51    1.37
   1 -11   1    5.04    1.44
   1 -11   1    6.90    1.58
  -1  11  -2  284.99   16.87
  -1  11  -2  324.97   19.60
  -1  11  -2  296.90   17.18
   1 -11   2  270.69   15.85
   1 -11   2  269.11   18.77
   1 -11   2  242.89   17.81
   1 -11   2  252.27   17.94
   1 -11   2  249.48    8.26
   1 -11   2  256.03    8.43
   1 -11   2  263.28    9.50
   1 -11   2  288.25    8.88
   1 -11   2  250.74    8.00
  -1  11  -2  274.97    9.05
  -1  11  -2  268.03    9.99
  -1  11  -2  292.13    9.49
   1 -11   2  305.77   10.03
   1 -11   2  297.26    9.63
  -1  11  -3    7.28    3.13
  -1  11  -3    6.60    2.63
  -1  11  -3    4.28    2.92
   1 -11   3    1.37    1.80
   1 -11   3   -0.47    2.63
   1 -11   3   -0.08    1.45
   1 -11   3    4.03    1.38
   1 -11   3    1.05    0.59
   1 -11   3    1.83    0.86
   1 -11   3    6.55    1.53
  -1  11  -3    1.52    1.13
   1 -11   3    4.91    1.70
  -1  11  -3    3.62    1.24
   1 -11   3    3.87    1.17
  -1  11  -4  712.90   27.69
  -1  11  -4  818.75   29.73
  -1  11  -4  753.42   29.46
   1 -11   4  659.21   29.48
   1 -11   4  635.63   29.56
   1 -11   4  667.11   30.78
   1 -11   4  714.46   15.61
   1 -11   4  625.94   13.32
   1 -11   4  670.57   13.66
   1 -11   4  707.83   13.98
  -1  11  -4  661.09   15.10
   1 -11   4  758.58   15.91
  -1  11  -4  688.88   13.79
   1 -11   4  731.87   15.04
  -1  11  -5   49.74    7.66
  -1  11  -5   41.79    6.69
  -1  11  -5   52.47    7.68
   1 -11   5   26.30    6.38
   1 -11   5   16.22    4.54
   1 -11   5   20.64    5.59
   1 -11   5   28.89    2.94
   1 -11   5   25.27    3.00
   1 -11   5   40.59    3.26
   1 -11   5   40.15    3.36
  -1  11  -5   29.22    3.10
   1 -11   5   33.48    3.49
   1 -11   5   38.74    3.57
  -1  11  -5   39.61    3.52
   1 -11   6  213.59    8.15
  -1  11  -6  202.40    7.62
   1 -11   6  218.54    8.70
   1 -11   6  185.30    7.38
   1 -11   6  199.82    7.51
   1 -11   6  198.81    7.29
  -1  11  -6  205.72    7.97
   1 -11   6  216.12    8.65
  -1  11  -6  233.24   16.44
   1 -11   7   40.37    3.74
   1 -11   7   43.28    3.42
   1 -11   7   45.00    3.63
   1 -11   7   46.05    4.00
  -1  11  -7   43.29    3.57
   1 -11   7   47.56    3.94
   1 -11   8   64.48    4.69
   1 -11   8   63.80    4.16
   1 -11   8   58.16    4.15
  -1  11  -8   57.93    4.46
   1 -11   8   64.52    4.83
  -1  11  -8   61.94    4.20
   1 -11   8   65.33    4.65
   1 -11   9   15.32    2.37
   1 -11   9   18.43    2.25
   1 -11   9   13.93    2.15
  -1  11  -9   14.38    2.34
   1 -11   9   12.70    2.25
   1 -11   9   13.92    2.26
  -1  11  -9   17.24    2.22
   1 -11  10    2.85    1.06
   1 -11  10    2.74    0.99
   1 -11  10    2.49    0.88
   1 -11  10    3.00    1.20
  -1  11 -10    3.04    1.32
   1 -11  10    4.37    1.46
   1 -11  10    3.40    1.37
  -1  11 -10    3.00    0.98
   1 -11  11    1.91    0.93
   1 -11  11    1.64    0.78
   1 -11  11    1.83    1.05
  -1  11 -11    2.11    1.07
   1 -11  11    1.39    1.01
  -1  11 -11    2.31    0.84
   1 -11  11    2.49    1.23
  -1  11 -12    2.33    1.56
   1 -11  12    0.95    0.68
   1 -11  12    2.93    0.80
   1 -11  12    1.81    1.10
  -1  11 -12    2.27    0.93
   1 -11  12    3.09    1.18
   1 -11  12    2.88    1.18
  -1  11 -12    2.77    0.74
   1 -11  12    3.70    1.26
   1 -11  13   -0.70    0.85
  -1  11 -13   -0.04    0.58
   1 -11  13   -0.24    0.66
   1 -11  13    0.59    0.83
  -1  11 -13    1.00    0.99
   1 -11  13    0.34    0.64
  -1  11 -13    0.87    1.02
  -1  11 -14   16.77    1.99
   1 -11  14    8.77    1.54
   1 -11  14   20.55    1.70
  -1  11 -14   16.11    1.52
   1 -11  14   21.95    2.13
   1 -11  14   15.11    1.60
  -1  11 -14   22.51    2.15
   1 -11  14   23.92    2.26
   1 -11  15    0.58    0.59
   1 -11  15    0.16    0.30
  -1  11 -15    1.01    0.69
   1 -11  15    0.82    0.69
  -1  11 -15    0.36    0.60
   1 -11  16    3.66    0.66
  -1  11 -16    6.65    0.90
   1 -10 -18    0.53    0.39
  -1  10  18    0.09    0.45
   1 -10 -17    7.03    1.38
  -1  10  17    7.93    0.98
  -1  10  17    9.08    1.28
  -1  10  17    7.37    0.95
   1 -10 -17    8.05    1.24
  -1  10  17   11.05    1.60
   1 -10 -16    1.29    1.23
   1 -10 -16   -0.06    0.51
  -1  10  16    1.93    0.75
  -1  10  16    1.89    0.89
   1 -10 -16    1.97    0.91
  -1  10  16    1.67    1.17
  -1  10  16    0.82    0.55
   1 -10 -15   10.45    1.72
   1 -10 -15    8.91    1.88
  -1  10  15    9.34    1.56
  -1  10  15   10.46    1.76
  -1  10  15   13.14    2.37
   1 -10 -15   10.15    1.74
  -1  10  15    9.40    1.58
   1 -10 -14   10.55    1.88
   1 -10 -14    6.22    2.01
  -1  10  14    8.30    1.67
  -1  10  14    7.94    1.70
   1 -10 -14    7.52    1.71
  -1  10  14   10.08    2.18
  -1  10  14    7.87    1.60
   1 -10 -13   17.96    3.08
   1 -10 -13   26.82    3.07
  -1  10  13   27.22    3.05
  -1  10  13   29.76    2.51
  -1  10  13   27.09    2.97
  -1  10  13   25.72    3.40
  -1  10  13   28.79    2.99
   1 -10 -13   25.02    2.90
   1 -10 -12   60.39    4.94
   1 -10 -12   59.74    4.67
  -1  10  12   68.92    4.62
   1 -10 -12   65.10    4.76
  -1  10  12   63.73    5.72
  -1  10  12   64.87    4.80
  -1  10  12   68.59    4.63
  -1  10  12   63.21    3.88
   1 -10 -11    6.66    1.78
   1 -10 -11    5.21    1.81
   1 -10 -11   10.03    2.01
  -1  10  11    9.72    1.86
  -1  10  11    6.05    2.16
  -1  10  11    6.20    1.50
  -1  10  11    6.97    1.86
  -1  10  11   10.52    1.77
  -1  10  11    9.94    1.98
   1 -10 -10   19.31    2.85
  -1  10  10   19.54    3.19
   1 -10 -10   21.89    2.92
   1 -10 -10   21.33    2.49
  -1  10  10   21.93    2.75
  -1  10  10   17.43    2.48
  -1  10  10   22.62    2.99
  -1  10  10   18.62    2.45
  -1  10  10   22.67    2.56
   1 -10  -9   -0.41    1.14
   1 -10  -9    1.24    1.04
   1 -10  -9   -0.04    0.65
   1 -10  -9    0.76    0.80
  -1  10   9   -0.12    0.85
  -1  10   9   -0.12    1.16
  -1  10   9    0.47    1.05
  -1  10   9    0.68    0.99
  -1  10   9   -0.20    0.61
   1 -10  -9   -0.33    1.93
  -1  10   9   -0.12    0.74
   1 -10  -9   -0.28    1.73
  -1  10   9    0.07    0.78
  -1  10   8    8.58    3.26
   1 -10  -8   15.66    5.59
  -1  10   8    8.63    4.44
   1 -10  -8    4.75    2.62
  -1  10   8    7.89    3.43
   1 -10  -8    9.27    2.11
   1 -10  -8   15.13    2.96
   1 -10  -8    7.36    1.52
   1 -10  -8   10.15    2.00
  -1  10   8   -1.15    1.45
  -1  10   8    7.30    1.73
  -1  10   8   22.73    3.49
  -1  10   8    8.17    1.64
  -1  10   8    8.05    1.90
  -1  10   8    7.41    1.58
   1 -10  -8    7.31    3.80
   1 -10  -8    8.18    3.26
  -1  10   8    7.22    1.65
  -1  10   7    1.44    1.47
  -1  10   7   -0.50    0.92
   1 -10  -7   -0.23    2.08
   1 -10  -7    3.32    2.57
  -1  10   7   -1.01    2.30
   1 -10  -7    1.07    1.25
   1 -10  -7    1.85    1.06
   1 -10  -7    0.17    0.84
   1 -10  -7    1.65    1.03
   1 -10  -7    1.39    0.84
  -1  10   7    0.22    0.84
  -1  10   7    1.29    0.99
  -1  10   7    1.00    0.90
  -1  10   7    2.73    1.27
  -1  10   7    0.96    0.78
   1 -10  -7    3.98    2.62
  -1  10   7    2.27    0.95
  -1  10   7    1.53    0.95
  -1  10   6    4.57    2.17
  -1  10   6    5.69    2.39
   1 -10  -6    8.63    3.38
  -1  10   6   11.22    3.65
   1 -10  -6    9.14    3.41
   1 -10  -6    8.80    1.78
   1 -10  -6    4.89    1.45
   1 -10  -6    5.48    1.67
   1 -10  -6    8.36    1.73
  -1  10   6    8.11    1.61
   1 -10  -6    7.93    1.45
  -1  10   6    9.60    1.86
  -1  10   6    8.27    1.87
  -1  10   6    7.89    1.79
  -1  10   6    6.28    1.54
  -1  10   6    6.73    1.42
  -1  10   6    7.15    1.53
   1 -10  -6    7.61    3.13
  -1  10   5    2.17    1.84
  -1  10   5    1.89    1.63
   1 -10  -5    0.11    2.54
   1 -10  -5   -0.83    1.64
   1 -10  -5   -1.81    1.30
   1 -10  -5   -0.56    1.12
   1 -10  -5    0.38    0.73
  -1  10   5    0.73    0.74
  -1  10   5    0.68    0.94
  -1  10   5    0.87    0.94
  -1  10   5   -0.79    0.98
  -1  10   5    0.61    0.70
  -1  10   5    0.92    0.62
   1 -10  -5    0.45    1.71
   1 -10  -4  220.76   15.79
   1 -10  -4  217.33   15.58
   1 -10  -4  248.87    8.30
  -1  10   4  221.31    8.65
  -1  10   4  221.34    8.39
   1 -10  -4  253.59    9.21
   1 -10  -4  259.80   16.62
  -1  10   4  235.27    8.06
  -1  10   4  247.37   15.83
  -1  10   4  233.34   14.35
   1 -10  -3   45.38    7.12
   1 -10  -3   43.43    6.93
   1 -10  -3   35.17    6.05
  -1  10   3   33.49    5.45
  -1  10   3   34.13    5.89
   1 -10  -2  350.55   19.36
   1 -10  -2  342.18   19.49
   1 -10  -2  358.72   19.55
   1 -10  -2  410.02   20.38
  -1  10   2  379.45   17.88
  -1  10   2  414.24   20.97
   1 -10  -1    3.63    2.41
   1 -10  -1    4.20    2.71
   1 -10  -1    2.72    2.23
   1 -10  -1    5.44    2.25
  -1  10   1   11.08    3.75
  -1  10   1    8.15    2.75
   1 -10   0   47.55    7.24
   1 -10   0   53.34    7.66
   1 -10   0   46.31    7.15
   1 -10   0   51.78    7.16
   1 -10   0   50.62    6.39
  -1  10   0   46.71    7.01
  -1  10   0   40.45    5.80
  -1  10   0   49.30    6.40
   1 -10   1    5.75    2.87
   1 -10   1    5.81    3.11
   1 -10   1    5.66    3.10
   1 -10   1    6.73    2.28
   1 -10   1    8.82    3.19
  -1  10  -1    9.05    2.78
  -1  10  -1    6.61    2.98
  -1  10  -1    7.68    2.81
   1 -10   2   76.80    9.24
   1 -10   2   62.99    8.86
   1 -10   2   65.44    8.49
  -1  10  -2   89.39    9.59
  -1  10  -2   94.17    9.10
   1 -10   2   83.06    8.46
  -1  10  -2   84.09    8.72
  -1  10  -3    4.72    2.44
   1 -10   3    4.43    2.24
  -1  10  -3    3.89    2.10
  -1  10  -3    3.18    1.96
   1 -10   3    3.46    2.54
   1 -10   3    3.92    2.63
   1 -10   3    1.91    2.04
   1 -10   3    3.93    1.15
   1 -10   3    2.77    1.05
   1 -10   3    2.43    0.77
  -1  10  -4  100.35   10.13
  -1  10  -4  102.75    9.96
   1 -10   4   79.00    9.64
   1 -10   4   73.16    9.50
   1 -10   4   72.97    9.51
   1 -10   4   86.35    5.26
   1 -10   4   92.84    4.85
  -1  10  -4   74.49    4.93
   1 -10   4   92.89    5.41
   1 -10   4   97.89    5.30
  -1  10  -5    3.87    2.21
  -1  10  -5    3.47    1.89
   1 -10   5    7.39    3.35
   1 -10   5    5.12    2.74
   1 -10   5    8.30    3.45
   1 -10   5    5.70    1.31
   1 -10   5    6.45    1.56
   1 -10   5    6.20    1.41
   1 -10   5    3.25    0.97
  -1  10  -5    7.58    1.68
   1 -10   5    6.08    1.54
   1 -10   5    6.12    1.51
  -1  10  -6   58.72    7.75
  -1  10  -6   55.44    7.52
   1 -10   6   49.51    8.28
  -1  10  -6   47.40    8.65
   1 -10   6   50.29    8.28
   1 -10   6   52.00    7.81
   1 -10   6   55.61    4.40
   1 -10   6   46.53    3.64
   1 -10   6   52.52    3.70
   1 -10   6   50.54    3.67
  -1  10  -6   50.31    3.86
   1 -10   6   59.19    4.46
  -1  10  -6   53.61    3.83
   1 -10   6   59.80    4.30
  -1  10  -7   16.02    4.16
   1 -10   7   12.70    4.26
   1 -10   7   13.11    4.68
  -1  10  -7   10.40    3.89
   1 -10   7   14.90    2.32
   1 -10   7   15.79    2.17
   1 -10   7   16.77    2.24
   1 -10   7   16.47    2.52
   1 -10   7   15.04    2.19
  -1  10  -7   15.68    2.24
  -1  10  -8   31.72    6.18
   1 -10   8   25.40    6.20
   1 -10   8   23.56    6.16
  -1  10  -8   19.32    5.26
   1 -10   8   25.15    2.99
   1 -10   8   23.10    2.65
   1 -10   8   28.30    2.84
  -1  10  -8   22.32    2.78
   1 -10   8   24.98    3.06
  -1  10  -8   27.84    2.83
   1 -10   8   27.52    2.98
   1 -10   9    8.38    1.82
   1 -10   9    7.38    1.61
   1 -10   9    8.49    1.70
  -1  10  -9    7.59    1.81
   1 -10   9    8.28    1.94
   1 -10   9    7.67    1.66
  -1  10  -9    8.23    1.56
   1 -10  10   -0.24    1.12
   1 -10  10    0.61    0.67
   1 -10  10    1.41    0.85
   1 -10  10    1.88    1.14
  -1  10 -10    1.38    1.06
   1 -10  10    3.05    1.34
   1 -10  10    1.13    1.02
  -1  10 -10    1.49    0.86
   1 -10  11   11.73    1.97
   1 -10  11   11.17    1.81
   1 -10  11   11.60    2.09
  -1  10 -11   10.84    1.83
   1 -10  11   10.26    2.01
   1 -10  11   14.03    2.26
  -1  10 -11   13.40    1.82
   1 -10  12    5.69    1.40
  -1  10 -12    3.88    1.69
   1 -10  12    4.51    1.19
  -1  10 -12    5.34    1.22
   1 -10  12    6.12    1.55
   1 -10  12    5.12    1.40
   1 -10  12    4.78    1.45
   1 -10  12    4.80    1.40
  -1  10 -12    5.61    1.09
   1 -10  13    9.90    1.63
  -1  10 -13    7.27    1.68
   1 -10  13   10.78    1.58
   1 -10  13   10.98    1.86
   1 -10  13   11.82    2.05
  -1  10 -13    9.04    1.43
   1 -10  13   11.67    2.03
   1 -10  13   12.10    1.98
  -1  10 -14    5.44    1.03
   1 -10  14    8.90    1.71
   1 -10  14    5.43    1.15
  -1  10 -14    6.53    1.40
   1 -10  14    5.37    1.38
  -1  10 -14    6.81    1.53
   1 -10  14    5.52    1.21
   1 -10  15   11.92    1.75
  -1  10 -15   12.02    1.62
   1 -10  15   14.67    1.58
   1 -10  15   15.11    1.85
   1 -10  15   12.67    1.54
   1 -10  15   17.29    1.99
  -1  10 -15   15.49    1.78
   1 -10  16    0.51    0.61
  -1  10 -16   -0.78    0.63
   1 -10  16    0.06    0.38
   1 -10  16    0.18    0.49
  -1  10 -16    0.56    0.53
  -1  10 -17    2.40    0.56
  -1   9  19    1.18    0.51
   1  -9 -19    4.74    0.69
   1  -9 -18    4.61    1.14
  -1   9  18    9.45    1.27
   1  -9 -18    7.84    1.15
  -1   9  18    8.36    1.40
   1  -9 -17    2.46    0.93
   1  -9 -17    1.31    1.06
  -1   9  17    3.08    0.72
  -1   9  17    3.30    0.99
  -1   9  17    3.50    0.77
  -1   9  17    3.24    1.21
   1  -9 -17    2.03    0.78
   1  -9 -16    4.26    1.42
   1  -9 -16    1.51    1.15
  -1   9  16    2.47    0.75
  -1   9  16    4.32    1.20
  -1   9  16    3.37    0.87
   1  -9 -16    3.07    1.07
  -1   9  16    3.82    1.43
   1  -9 -15    1.63    1.08
   1  -9 -15    1.61    1.36
  -1   9  15    3.90    1.68
   1  -9 -15    0.69    0.79
  -1   9  15    1.77    0.83
  -1   9  15    2.39    0.95
  -1   9  15    1.57    0.96
  -1   9  14    0.97    0.94
   1  -9 -14    0.19    1.18
   1  -9 -14    0.60    0.86
  -1   9  14    0.49    0.67
  -1   9  14    1.72    1.43
  -1   9  14   -1.08    1.45
  -1   9  14    1.60    0.92
  -1   9  14    2.95    1.30
  -1   9  13    5.47    1.56
   1  -9 -13    4.23    1.73
   1  -9 -13    6.90    2.29
  -1   9  13    0.45    1.26
  -1   9  13    4.07    1.17
  -1   9  13    9.64    3.34
  -1   9  13    4.71    1.45
  -1   9  13    4.66    1.45
  -1   9  12   75.55    5.24
   1  -9 -12   70.52    5.37
   1  -9 -12   57.28    5.06
  -1   9  12   73.85    4.81
   1  -9 -12   69.45    4.33
  -1   9  12   61.48    5.79
  -1   9  12   72.33    5.05
  -1   9  12   73.54    4.16
  -1   9  12   71.52    4.83
  -1   9  11  149.04    7.27
   1  -9 -11  167.16    8.20
   1  -9 -11  137.67    7.70
  -1   9  11  153.65    6.89
   1  -9 -11  146.36    6.39
  -1   9  11  186.39    9.10
  -1   9  11  146.59    6.52
  -1   9  11   98.80    7.51
  -1   9  11  151.07    7.31
  -1   9  11  143.88    6.05
   1  -9 -11  145.90   14.40
  -1   9  11  148.91    6.91
   1  -9 -11  146.64   14.08
  -1   9  10    7.80    1.62
  -1   9  10    7.63    1.80
   1  -9 -10    0.40    2.03
   1  -9 -10    5.83    2.37
  -1   9  10   11.48    3.92
  -1   9  10    9.69    3.12
  -1   9  10    9.65    3.87
   1  -9 -10    8.49    4.02
   1  -9 -10   12.61    2.43
   1  -9 -10   10.88    2.28
  -1   9  10    6.70    2.10
   1  -9 -10    9.54    1.72
  -1   9  10   11.72    2.08
  -1   9  10   11.41    3.01
  -1   9  10   12.07    2.02
  -1   9  10   11.87    2.24
  -1   9  10   10.35    2.00
  -1   9   9   12.93    2.03
  -1   9   9   12.49    1.91
   1  -9  -9   12.83    4.07
   1  -9  -9   13.72    4.62
  -1   9   9   13.26    4.09
   1  -9  -9   11.10    3.91
  -1   9   9   13.84    4.04
  -1   9   9   12.31    4.11
   1  -9  -9   15.11    4.91
   1  -9  -9   15.72    2.57
   1  -9  -9   17.74    2.74
  -1   9   9   13.06    2.07
   1  -9  -9   13.04    1.97
  -1   9   9    1.47    1.23
  -1   9   9   19.83    2.64
  -1   9   9   11.62    2.80
  -1   9   9   17.63    2.59
  -1   9   9   14.78    2.32
   1  -9  -8   48.38    7.55
  -1   9   8   48.57    3.75
   1  -9  -8   43.12    6.98
  -1   9   8   45.38    3.52
  -1   9   8   50.38    7.20
   1  -9  -8   59.57    8.58
   1  -9  -8   54.55    8.39
  -1   9   8   50.61    7.96
  -1   9   8   62.84    8.41
   1  -9  -8   59.30    4.68
   1  -9  -8   54.81    4.76
   1  -9  -8   47.38    3.53
  -1   9   8   51.56    3.93
   1  -9  -8   48.24    3.92
  -1   9   8   63.33    4.48
  -1   9   8   56.71    3.91
  -1   9   8   62.82    4.64
  -1   9   8   55.36    4.19
   1  -9  -7   25.79    5.37
  -1   9   7   28.96    5.61
   1  -9  -7   27.69    5.53
   1  -9  -7   31.07    3.04
  -1   9   7   34.60    3.21
  -1   9   7   29.60    3.13
  -1   9   7   36.28    3.53
  -1   9   7   30.05    2.85
   1  -9  -7   38.99    6.41
   1  -9  -7   35.25    6.30
  -1   9   7   35.03    5.72
  -1   9   7   35.62    5.42
  -1   9   6  163.22   12.76
   1  -9  -6  161.00   13.49
   1  -9  -6  153.74   12.82
   1  -9  -6  134.15   11.62
   1  -9  -6  133.48   11.89
  -1   9   6  126.57   10.55
  -1   9   6  133.53   10.50
   1  -9  -5    7.71    2.97
   1  -9  -5    5.06    2.60
  -1   9   5    4.07    1.93
  -1   9   5    6.34    2.47
   1  -9  -4    9.06    3.34
   1  -9  -4    5.52    2.33
   1  -9  -4    4.28    1.93
  -1   9   4    3.35    1.71
  -1   9   4    5.63    2.31
   1  -9  -3   42.14    6.46
   1  -9  -3   43.61    6.37
   1  -9  -3   41.32    6.42
   1  -9  -3   58.74    7.32
  -1   9   3   62.99    7.55
  -1   9   3   57.84    6.69
   1  -9  -2   26.84    5.20
   1  -9  -2   29.00    5.68
   1  -9  -2   32.84    5.87
   1  -9  -2   30.12    5.16
  -1   9   2   30.06    5.15
  -1   9   2   28.15    4.68
   1  -9  -1   63.78    7.75
   1  -9  -1   66.02    7.89
   1  -9  -1   67.57    8.06
   1  -9  -1   94.61    9.10
  -1   9   1   76.26    7.47
  -1   9   1   90.36    9.17
   1  -9   0   54.28    7.14
   1  -9   0   53.08    7.10
   1  -9   0   53.15    7.15
   1  -9   0   57.19    7.12
  -1   9   0   59.71    7.50
  -1   9   0   58.99    6.73
   1  -9   1  124.64   10.98
   1  -9   1  126.11   11.04
   1  -9   1  125.74   11.04
   1  -9   1  139.56   11.16
   1  -9   1  156.51   10.49
  -1   9  -1  150.12   10.37
  -1   9  -1  139.78   10.41
  -1   9  -1  145.45   11.50
   1  -9   2    1.09    1.93
   1  -9   2    1.70    1.45
   1  -9   2    1.29    2.08
   1  -9   2    0.12    1.47
   1  -9   2    0.65    1.07
  -1   9  -2    0.09    1.08
  -1   9  -2    0.73    1.63
  -1   9  -2   -0.22    1.51
   1  -9   3   57.15    7.72
   1  -9   3   54.50    7.40
   1  -9   3   57.52    7.65
   1  -9   3   57.94    6.09
   1  -9   3   63.79    6.48
  -1   9  -3   56.08    6.76
  -1   9  -3   57.97    7.22
   1  -9   4    2.40    1.82
   1  -9   4    0.56    1.80
  -1   9  -4    2.45    4.59
   1  -9   4    1.24    1.51
  -1   9  -4    2.34    1.99
   1  -9   4    1.48    0.96
  -1   9  -4    2.90    1.64
   1  -9   5   61.48    7.94
  -1   9  -5   49.43    7.28
   1  -9   5   54.30    7.98
   1  -9   5   59.62    8.23
  -1   9  -5   63.76    7.55
  -1   9  -5   62.75    7.42
  -1   9  -6    7.64    2.57
  -1   9  -6    5.23    2.26
   1  -9   6    7.62    2.87
   1  -9   6    7.00    3.05
   1  -9   6    7.77    3.30
  -1   9  -6   12.06    3.43
  -1   9  -6    8.90    2.83
   1  -9   6    9.00    1.47
   1  -9   6    8.88    1.75
  -1   9  -6   10.92    1.69
   1  -9   6    9.35    1.66
  -1   9  -7  141.37   10.78
  -1   9  -7  147.29   12.20
   1  -9   7  153.16    7.02
   1  -9   7  120.31    5.78
   1  -9   7  143.47   13.41
   1  -9   7  144.84   13.55
   1  -9   7  130.98    5.84
   1  -9   7  124.58    5.68
   1  -9   7  136.62    6.60
  -1   9  -7  126.67    5.65
   1  -9   7  135.79    6.32
  -1   9  -8   36.65    6.30
   1  -9   8   25.29    5.83
   1  -9   8   23.85    5.80
   1  -9   8   33.61    3.40
   1  -9   8   33.51    3.06
   1  -9   8   32.74    3.01
   1  -9   8   30.42    3.20
   1  -9   8   33.41    3.20
  -1   9  -8   31.68    2.89
  -1   9  -9   44.28    7.20
   1  -9   9   37.88    7.07
   1  -9   9   41.80    7.68
   1  -9   9   47.81    4.05
   1  -9   9   39.66    3.33
   1  -9   9   42.72    3.51
  -1   9  -9   39.24    3.45
   1  -9   9   46.78    4.06
   1  -9   9   44.85    3.77
  -1   9  -9   42.25    3.30
   1  -9  10    0.83    1.08
  -1   9 -10    0.40    0.55
   1  -9  10   -0.91    1.01
   1  -9  10    0.98    0.78
   1  -9  10    1.17    0.94
  -1   9 -10    0.28    0.82
   1  -9  10    1.02    1.04
   1  -9  10    0.40    0.85
  -1   9 -10   -0.42    1.36
   1  -9  11   18.16    2.59
   1  -9  11   13.28    2.00
   1  -9  11   14.39    2.30
  -1   9 -11   14.43    2.12
   1  -9  11   13.18    2.35
   1  -9  11   12.71    2.16
  -1   9 -11   11.15    1.69
   1  -9  12   32.20    3.25
  -1   9 -12   27.93    3.14
   1  -9  12   32.79    3.02
  -1   9 -12   30.62    2.88
   1  -9  12   33.38    3.40
   1  -9  12   34.23    3.51
   1  -9  12   32.16    3.22
   1  -9  13   14.50    2.37
  -1   9 -13   11.16    2.06
   1  -9  13   12.80    2.02
   1  -9  13   18.31    2.15
  -1   9 -13   14.05    1.88
   1  -9  13   17.38    2.43
   1  -9  13   15.86    2.43
   1  -9  13   20.46    2.61
   1  -9  14   -0.26    0.85
   1  -9  14    1.79    0.97
   1  -9  14    1.19    0.82
  -1   9 -14    2.71    1.19
   1  -9  14    3.10    1.09
   1  -9  14    2.49    1.09
  -1   9 -14    1.56    0.95
   1  -9  15   -0.76    0.82
   1  -9  15    0.18    0.67
  -1   9 -15    0.48    0.71
   1  -9  15   -0.36    0.81
   1  -9  15   -0.09    0.67
  -1   9 -15    0.08    0.73
   1  -9  15   -0.55    0.84
   1  -9  16    1.55    0.86
   1  -9  16    1.34    0.58
   1  -9  16    1.93    0.78
   1  -9  16    0.58    0.52
  -1   9 -16    1.06    0.66
  -1   9 -16    1.42    0.73
   1  -9  17    1.39    0.77
   1  -9  17    1.50    0.58
  -1   9 -17    2.56    0.72
   1  -9  17    1.35    0.52
  -1   9 -18    1.10    0.52
  -1   8  19    6.58    0.98
   1  -8 -19    8.58    1.11
  -1   8  18    4.62    1.22
   1  -8 -18    4.35    1.00
   1  -8 -18    1.87    0.75
   1  -8 -18    0.91    0.98
  -1   8  18    4.74    0.98
  -1   8  17    1.38    1.52
  -1   8  17    1.33    1.15
  -1   8  17    0.30    0.38
   1  -8 -17   -0.40    0.92
   1  -8 -17    0.90    1.05
  -1   8  17    0.15    0.73
  -1   8  16    7.35    1.74
   1  -8 -16    4.41    1.43
   1  -8 -16    4.64    1.37
  -1   8  16    5.47    1.15
  -1   8  16    7.11    1.89
  -1   8  16    1.90    1.66
  -1   8  16    4.89    1.09
  -1   8  16    6.94    1.57
  -1   8  15    0.84    1.06
   1  -8 -15    0.68    1.17
   1  -8 -15   -0.83    1.11
  -1   8  15    3.15    1.59
  -1   8  15    0.05    0.59
  -1   8  15   -0.64    1.45
  -1   8  15    0.83    0.77
  -1   8  15    1.36    0.88
  -1   8  14    1.12    1.07
   1  -8 -14    2.08    1.07
   1  -8 -14    1.28    1.49
  -1   8  14    2.00    1.35
  -1   8  14    2.10    1.06
  -1   8  14    1.37    0.94
  -1   8  14    1.39    1.13
  -1   8  13   33.31    3.51
   1  -8 -13   40.65    4.27
   1  -8 -13   28.08    3.69
  -1   8  13   25.28    3.97
   1  -8 -13   30.88    2.90
  -1   8  13   33.39    3.16
  -1   8  13   29.83    4.16
  -1   8  13   31.96    3.21
  -1   8  13   30.55    3.20
  -1   8  12  140.58    7.09
   1  -8 -12  111.65    6.83
   1  -8 -12  115.36    6.86
  -1   8  12  137.96    6.40
   1  -8 -12  125.30    5.90
  -1   8  12   92.54    6.72
  -1   8  12  105.74    7.22
  -1   8  12  134.29    6.74
  -1   8  12  147.14    6.83
   1  -8 -12  133.69   13.21
   1  -8 -12  134.73   13.95
   1  -8 -11  381.34   22.15
  -1   8  11  373.56    9.45
   1  -8 -11  355.37   22.33
  -1   8  11  374.27   10.87
  -1   8  11  365.98   20.71
  -1   8  11  317.40   19.40
  -1   8  11  370.92   21.74
   1  -8 -11  379.58   23.36
  -1   8  11  349.50   20.08
   1  -8 -11  364.31   12.31
   1  -8 -11  363.56   12.35
  -1   8  11  391.44   10.85
  -1   8  11  332.19   11.93
   1  -8 -11  355.21    9.97
  -1   8  11  330.39   12.59
  -1   8  11  416.30   11.92
  -1   8  11  401.07   11.78
  -1   8  10  138.28    5.81
   1  -8 -10  158.98   13.84
  -1   8  10  145.33    6.68
   1  -8 -10  155.38   14.19
  -1   8  10  164.75   13.44
  -1   8  10  103.52   11.04
   1  -8 -10  105.69   12.14
  -1   8  10   96.75   10.32
   1  -8 -10  136.92    7.35
   1  -8 -10  115.80    6.60
  -1   8  10  126.16    7.54
   1  -8 -10  133.17    6.00
  -1   8  10  148.73    6.67
  -1   8  10   95.46    6.85
  -1   8  10  125.66    5.85
  -1   8  10  139.52    6.82
  -1   8  10  146.99    7.07
   1  -8  -9  448.14   23.11
  -1   8   9  429.66   11.28
  -1   8   9  411.61   10.03
   1  -8  -9  426.76   21.81
  -1   8   9  446.08   21.16
   1  -8  -9  450.24   20.35
  -1   8   9  434.52   22.22
   1  -8  -9  402.98   22.68
  -1   8   9  434.43   21.30
   1  -8  -9  412.83   21.91
   1  -8  -9  481.20   13.52
   1  -8  -9  445.17   12.56
  -1   8   9  452.47   11.32
  -1   8   9  443.31   11.36
  -1   8   9  495.50   12.80
  -1   8   9  449.72   12.01
  -1   8   8  308.13   16.74
   1  -8  -8  282.60   15.52
   1  -8  -8  297.70   18.21
   1  -8  -8  317.16   18.16
  -1   8   8  224.68   14.86
  -1   8   8  197.11   14.63
   1  -8  -8  208.28   15.65
   1  -8  -8  199.04   14.69
  -1   8   7  360.67   17.43
   1  -8  -7  362.57   16.83
  -1   8   7  375.49   16.04
   1  -8  -7  390.64   19.98
   1  -8  -7  366.60   18.67
  -1   8   7  404.89   19.30
   1  -8  -7  389.21   19.80
   1  -8  -7  388.61   20.39
  -1   8   6  484.50   18.66
  -1   8   6  518.40   20.09
   1  -8  -6  483.97   21.36
   1  -8  -6  518.81   21.30
   1  -8  -6  426.89   20.59
   1  -8  -6  444.44   20.39
  -1   8   6  456.48   19.88
  -1   8   5  727.01   22.73
  -1   8   5  683.00   22.41
   1  -8  -5  697.73   24.65
   1  -8  -5  667.90   23.53
   1  -8  -5  737.42   25.13
   1  -8  -5  740.81   25.58
  -1   8   4  386.51   16.25
  -1   8   4  409.59   17.27
   1  -8  -4  399.38   17.58
   1  -8  -4  411.47   18.37
   1  -8  -4  308.32   16.16
   1  -8  -4  313.74   16.04
  -1   8   3  690.53   22.78
  -1   8   3  662.76   20.91
   1  -8  -3  730.16   23.77
   1  -8  -3  727.85   24.32
   1  -8  -3  734.01   24.70
   1  -8  -3  721.01   24.19
  -1   8   2  277.57   14.68
  -1   8   2  247.29   12.62
   1  -8  -2  271.51   14.35
   1  -8  -2  221.36   13.24
   1  -8  -2  208.47   13.01
   1  -8  -2  217.45   13.03
  -1   8   1   25.41    4.08
  -1   8   1   27.71    4.81
   1  -8  -1   27.68    4.73
   1  -8  -1   48.28    6.22
   1  -8  -1   41.06    5.94
   1  -8  -1   42.94    6.03
  -1   8   0  279.73   13.49
  -1   8   0  297.94   15.07
   1  -8   0  298.43   14.72
   1  -8   0  271.50   14.71
   1  -8   0  246.01   13.82
   1  -8   0  249.77   14.11
  -1   8  -1    0.92    1.49
  -1   8  -1    0.51    1.27
   1  -8   1    1.32    0.93
   1  -8   1    1.09    1.58
   1  -8   1    0.25    1.57
   1  -8   1    3.52    2.05
   1  -8   1    0.78    1.51
  -1   8  -2  311.08   15.34
  -1   8  -2  314.56   14.08
   1  -8   2  328.07   13.98
  -1   8  -2  320.84   11.78
   1  -8   2  308.36   15.22
   1  -8   2  279.76   15.38
   1  -8   2  285.80   15.16
   1  -8   2  276.34   15.19
  -1   8  -3   10.38    2.74
   1  -8   3    9.95    2.42
  -1   8  -3    8.61    2.45
   1  -8   3    7.65    2.20
  -1   8  -3    9.35    2.24
   1  -8   3    6.05    2.66
   1  -8   3   14.41    3.67
  -1   8  -3    8.06    2.70
   1  -8   3   11.97    3.33
   1  -8   4   28.28    3.91
  -1   8  -4   24.70    4.30
   1  -8   4   23.25    3.47
  -1   8  -4   26.56    4.58
   1  -8   4   26.34    3.86
  -1   8  -4   26.54    3.89
  -1   8  -4   16.71    4.15
   1  -8   4   21.94    4.52
   1  -8   4   14.61    3.79
   1  -8   4   14.79    3.74
   1  -8   5   25.17    3.63
  -1   8  -5   22.48    4.23
  -1   8  -5   24.75    4.54
   1  -8   5   19.96    3.50
  -1   8  -5   23.06    3.89
   1  -8   5   18.08    4.17
   1  -8   5   17.91    4.42
   1  -8   5   14.53    3.88
  -1   8  -6   63.70    7.31
  -1   8  -6   64.60    7.09
   1  -8   6   59.65    6.44
  -1   8  -6   68.86    6.98
   1  -8   6   74.16    8.79
   1  -8   6   73.35    8.24
   1  -8   6   73.53    8.82
   1  -8   7  103.54    9.02
  -1   8  -7  117.24   10.33
   1  -8   7   95.11   10.30
   1  -8   7   84.52    8.92
   1  -8   7   76.64    9.28
  -1   8  -7  109.37    9.34
  -1   8  -8    4.43    2.03
  -1   8  -8    2.42    1.66
   1  -8   8    2.18    1.38
   1  -8   8   10.14    3.49
   1  -8   8   13.66    4.15
   1  -8   8   11.56    1.93
   1  -8   8    3.91    1.09
   1  -8   8    3.93    1.15
   1  -8   8    7.12    1.58
  -1   8  -8    3.14    0.94
   1  -8   8    5.34    1.25
  -1   8  -9  182.29   13.93
   1  -8   9  168.27   12.58
   1  -8   9  172.37   14.72
   1  -8   9  171.26   14.67
   1  -8   9  178.09    7.69
   1  -8   9  155.78    6.44
   1  -8   9  167.58    6.82
  -1   8  -9  152.01    6.51
   1  -8   9  179.92    7.65
  -1   8  -9  162.26    6.20
   1  -8   9  175.63    7.17
  -1   8 -10   10.47    1.65
   1  -8  10    9.45    1.85
   1  -8  10    4.91    1.35
   1  -8  10    9.40    1.76
   1  -8  10    8.02    1.56
   1  -8  10    7.22    1.71
  -1   8 -10    9.91    1.82
   1  -8  10    5.65    1.45
  -1   8 -10   10.79    3.40
   1  -8  10   14.92    4.08
   1  -8  11   22.18    2.82
   1  -8  11   28.12    3.23
   1  -8  11   24.81    2.75
  -1   8 -11   25.74    2.69
   1  -8  11   25.20    2.99
   1  -8  11   23.62    2.96
  -1   8 -11   23.33    5.31
  -1   8 -12    0.23    1.26
   1  -8  12    0.69    0.78
   1  -8  12    0.74    0.69
   1  -8  12    1.73    1.12
  -1   8 -12    0.51    0.56
   1  -8  12    0.33    0.89
   1  -8  12    0.40    0.93
   1  -8  13   21.62    2.77
   1  -8  13   21.74    2.75
  -1   8 -13   18.87    2.69
   1  -8  13   17.39    2.26
   1  -8  13   17.93    2.56
  -1   8 -13   18.77    2.22
   1  -8  13   16.21    2.48
   1  -8  13   18.55    2.54
   1  -8  14    1.10    1.17
   1  -8  14    3.62    1.34
   1  -8  14    4.92    1.27
  -1   8 -14    3.22    1.22
   1  -8  14    5.44    1.43
   1  -8  14    5.12    1.45
  -1   8 -14    3.70    1.29
  -1   8 -15   14.92    2.00
   1  -8  15   11.50    2.10
   1  -8  15   19.22    2.12
   1  -8  15   17.38    2.31
   1  -8  15   16.00    2.19
  -1   8 -15   17.23    2.07
   1  -8  15   16.57    2.30
   1  -8  16    0.53    0.78
   1  -8  16    2.27    0.87
  -1   8 -16    1.30    0.78
   1  -8  16    2.04    0.87
   1  -8  16    1.44    0.79
  -1   8 -16    1.27    0.75
   1  -8  17   16.39    1.85
   1  -8  17   16.40    1.67
   1  -8  17   17.77    1.69
  -1   8 -17   16.71    1.65
  -1   8 -18    1.16    0.67
   1  -8  18    1.94    0.72
  -1   8 -18    0.22    0.35
   1  -7 -20    0.52    0.34
   1  -7 -19   12.05    1.74
   1  -7 -19   17.84    1.70
   1  -7 -19   28.95    2.19
  -1   7  19   22.25    1.91
  -1   7  19   31.77    2.12
  -1   7  18    3.79    1.43
  -1   7  18    8.25    1.66
  -1   7  18    4.91    1.15
   1  -7 -18    3.21    1.34
   1  -7 -18    6.94    1.45
   1  -7 -17   47.94    3.84
   1  -7 -17   30.29    3.44
  -1   7  17   50.09    3.47
  -1   7  17   34.91    4.10
  -1   7  17   70.97    4.59
  -1   7  17   51.05    3.70
  -1   7  17   52.23    3.58
  -1   7  16   36.14    3.72
  -1   7  16   35.75    3.38
   1  -7 -16   31.16    3.36
   1  -7 -16   30.46    3.33
  -1   7  16   33.94    2.63
  -1   7  16   41.13    3.83
  -1   7  16   32.44    3.88
  -1   7  16   36.77    2.84
  -1   7  16   34.83    3.18
  -1   7  15   10.64    2.04
   1  -7 -15    8.25    1.97
   1  -7 -15    8.69    2.12
   1  -7 -15    9.17    1.57
  -1   7  15   15.25    2.79
  -1   7  15   11.09    1.73
  -1   7  15   14.32    2.28
  -1   7  15    7.55    2.12
  -1   7  15   11.72    1.80
  -1   7  15   10.82    1.93
  -1   7  14   31.89    3.40
   1  -7 -14   27.94    3.51
   1  -7 -14   17.23    2.92
   1  -7 -14   30.10    2.81
  -1   7  14   38.90    4.45
  -1   7  14   31.20    2.91
  -1   7  14   43.21    4.13
  -1   7  14   24.22    3.47
  -1   7  14   33.70    3.23
  -1   7  14   29.24    3.08
  -1   7  13   73.51    5.15
   1  -7 -13   60.36    5.59
  -1   7  13   88.05    6.42
  -1   7  13   69.04    4.37
   1  -7 -13   73.89    4.47
  -1   7  13   92.62    6.72
  -1   7  13   80.91    5.05
  -1   7  13   73.19    4.79
  -1   7  12   55.43    4.21
   1  -7 -12   57.70    8.64
   1  -7 -12   58.66    8.89
  -1   7  12   58.77    4.43
  -1   7  12   59.32    8.45
  -1   7  12   47.22    7.89
   1  -7 -12   39.44    7.73
   1  -7 -12   53.60    5.07
  -1   7  12   56.01    4.01
   1  -7 -12   51.42    3.77
  -1   7  12   48.10    4.97
  -1   7  12   43.37    4.67
  -1   7  12   49.82    4.08
  -1   7  12   58.32    4.48
  -1   7  11  165.29    7.17
  -1   7  11  162.02    7.08
   1  -7 -11  158.67   13.63
   1  -7 -11  168.98   14.83
   1  -7 -11  156.62   12.71
  -1   7  11  168.57   13.60
  -1   7  11  150.14   13.34
   1  -7 -11  133.30   13.51
  -1   7  11  141.79   12.20
  -1   7  11  141.58   12.27
   1  -7 -11  193.34    9.37
  -1   7  11  172.15    6.97
   1  -7 -11  152.77    6.44
  -1   7  11  187.14    8.70
  -1   7  11  151.44    8.26
  -1   7  11  171.12    7.47
  -1   7  11  167.07    7.47
  -1   7  10   10.30    1.82
   1  -7 -10    9.33    3.57
  -1   7  10    9.82    1.77
   1  -7 -10   11.07    3.92
   1  -7 -10    6.95    2.60
  -1   7  10   10.67    3.49
  -1   7  10    5.36    2.37
  -1   7  10    7.27    3.18
   1  -7 -10    5.70    2.95
   1  -7 -10    4.79    1.56
  -1   7  10    7.23    1.93
  -1   7  10    8.79    1.61
  -1   7  10    8.88    2.89
  -1   7  10    8.09    1.79
  -1   7  10    9.75    1.82
   1  -7  -9  244.67   16.83
  -1   7   9  264.89   16.31
  -1   7   9  266.97   15.67
   1  -7  -9  311.26   18.40
   1  -7  -9  306.81   17.51
  -1   7   9  308.15   16.80
   1  -7  -9  320.99   16.78
  -1   7   8    0.44    1.13
   1  -7  -8    0.51    1.59
   1  -7  -8    1.13    1.80
  -1   7   8   -0.16    1.56
   1  -7  -8   -0.26    1.69
   1  -7  -8   -0.74    1.97
  -1   7   8   -0.35    1.48
   1  -7  -8   -0.04    0.98
   1  -7  -7  178.70   12.49
  -1   7   7  183.95   12.31
   1  -7  -7  171.24   12.93
   1  -7  -7  211.03   13.91
   1  -7  -7  194.09   12.80
   1  -7  -7  198.39   11.96
  -1   7   7  204.08   12.38
  -1   7   7  205.31   10.77
   1  -7  -6   76.74    7.85
   1  -7  -6   81.31    8.49
  -1   7   6   82.57    7.88
   1  -7  -6   95.88    9.01
   1  -7  -6  104.51    8.95
  -1   7   6  100.53    7.65
   1  -7  -6  100.44    8.18
  -1   7   6   99.18    8.34
   1  -7  -5    2.01    1.19
   1  -7  -5    4.22    2.15
   1  -7  -5    2.03    1.61
   1  -7  -5    3.78    2.23
   1  -7  -5    2.42    1.40
  -1   7   5    1.92    1.61
  -1   7   5    0.90    0.94
   1  -7  -4   28.16    4.65
   1  -7  -4   28.31    4.78
   1  -7  -4   28.65    4.59
   1  -7  -4   26.84    4.26
   1  -7  -4   28.14    4.51
  -1   7   4   29.90    4.36
  -1   7   4   26.23    3.96
   1  -7  -3    1.50    1.32
   1  -7  -3    2.81    1.64
   1  -7  -3    1.10    1.37
   1  -7  -3    1.33    1.15
   1  -7  -3   -0.32    1.19
  -1   7   3    4.89    1.99
  -1   7   3    0.04    1.16
   1  -7  -2   58.87    6.34
   1  -7  -2   53.99    6.02
   1  -7  -2   54.21    6.11
   1  -7  -2   63.74    6.37
  -1   7   2   68.81    6.69
  -1   7   2   62.61    5.87
   1  -7  -2   60.11    4.55
   1  -7  -1   16.94    3.45
   1  -7  -1   10.07    2.74
   1  -7  -1   10.66    2.93
   1  -7  -1    4.38    2.07
  -1   7   1    2.40    1.32
   1  -7  -1    2.33    0.82
  -1   7   1    9.11    2.63
   1  -7   0   90.59    7.81
   1  -7   0   85.08    7.50
   1  -7   0   83.94    7.41
   1  -7   0   74.20    6.77
  -1   7   0   77.89    6.60
  -1   7   0   74.21    7.05
   1  -7   1   24.94    4.18
   1  -7   1   29.16    4.54
   1  -7   1   26.04    4.35
   1  -7   1   50.34    4.88
   1  -7   1   47.71    5.47
  -1   7  -1   47.45    5.51
   1  -7   2  237.24   13.08
   1  -7   2  236.16   12.74
   1  -7   2  236.75   12.83
   1  -7   2  256.36   12.79
  -1   7  -2  258.08    9.82
   1  -7   2  263.60   11.45
  -1   7  -2  251.40   11.74
  -1   7  -2  254.72   12.69
   1  -7   2  221.94    8.05
   1  -7   3   41.77    5.80
   1  -7   3   47.82    6.15
  -1   7  -3   42.39    5.55
   1  -7   3   47.86    6.58
   1  -7   3   50.34    5.05
  -1   7  -3   45.03    4.45
  -1   7  -3   45.57    5.44
  -1   7  -3   49.02    5.41
   1  -7   3   46.04    4.29
   1  -7   4  203.26   12.15
   1  -7   4  191.98   12.20
   1  -7   4  206.42   12.72
  -1   7  -4  196.64    9.95
   1  -7   4  192.57    9.92
  -1   7  -4  187.66   10.89
  -1   7  -4  188.63   10.90
   1  -7   4  171.08    9.01
   1  -7   4  187.19    9.10
   1  -7   5   29.77    4.93
   1  -7   5   23.37    4.34
   1  -7   5   28.58    4.78
   1  -7   5   33.14    4.11
  -1   7  -5   31.80    4.32
  -1   7  -5   29.87    4.64
  -1   7  -5   31.38    4.54
   1  -7   5   29.75    4.17
   1  -7   5   29.49    3.56
   1  -7   6   61.67    7.13
   1  -7   6   71.17    7.98
   1  -7   6   65.08    7.71
  -1   7  -6   83.66    7.35
   1  -7   6   80.51    7.21
  -1   7  -6   71.13    6.67
  -1   7  -6   79.95    7.76
   1  -7   7   83.03    8.99
   1  -7   7   77.77    8.12
   1  -7   7   83.42    8.83
  -1   7  -7   80.31    7.56
  -1   7  -7   81.94    8.11
   1  -7   7   76.63    7.33
   1  -7   8    3.00    1.95
   1  -7   8    4.41    2.56
   1  -7   8    1.44    0.91
  -1   7  -8   10.05    3.19
   1  -7   8   11.54    3.24
  -1   7  -8    8.15    2.90
  -1   7  -9   32.80    5.63
   1  -7   9   31.33    5.30
   1  -7   9   26.51    5.44
   1  -7   9   33.05    6.17
   1  -7   9   29.73    2.75
   1  -7   9   31.65    2.91
   1  -7   9   34.00    3.21
   1  -7   9   32.48    3.02
   1  -7  10  100.34    9.91
  -1   7 -10  102.50   10.25
   1  -7  10   75.77    9.40
   1  -7  10   77.59    9.48
   1  -7  10   90.77    5.59
   1  -7  10   87.96    4.89
   1  -7  10   98.64    5.26
  -1   7 -10   78.03    4.52
   1  -7  10   89.63    5.39
   1  -7  10   92.60    5.51
   1  -7  10   91.91    5.25
  -1   7 -10   89.36    4.44
   1  -7  11  207.60    8.12
   1  -7  11  211.23    8.60
   1  -7  11  209.97    7.79
  -1   7 -11  183.66    6.96
   1  -7  11  197.85    8.04
   1  -7  11  208.99    8.50
   1  -7  11  216.50   15.18
  -1   7 -12   41.09    6.99
   1  -7  12   36.76    3.66
  -1   7 -12   31.40    3.27
   1  -7  12   41.84    3.56
   1  -7  12   36.92    3.55
  -1   7 -12   37.98    3.13
   1  -7  12   37.21    3.72
   1  -7  12   40.95    3.65
  -1   7 -13    5.76    1.89
   1  -7  13    5.07    1.56
   1  -7  13    4.09    1.33
   1  -7  13    4.44    1.42
   1  -7  13    3.67    1.29
   1  -7  13    3.36    1.24
   1  -7  13    3.05    1.26
   1  -7  14    7.25    1.72
   1  -7  14   10.74    1.84
   1  -7  14   10.21    2.03
  -1   7 -14    9.77    1.88
   1  -7  14    9.45    1.87
   1  -7  15    7.74    1.69
   1  -7  15    6.12    1.34
   1  -7  15    5.37    1.55
   1  -7  15    7.02    1.62
  -1   7 -15    6.84    1.50
   1  -7  15    6.92    1.66
  -1   7 -15    5.32    1.33
   1  -7  16    6.22    1.48
   1  -7  16    6.88    1.43
  -1   7 -16    3.55    0.89
   1  -7  16    5.53    1.36
   1  -7  16    7.11    1.45
  -1   7 -16    6.29    1.31
   1  -7  17    2.64    0.86
   1  -7  17    2.36    0.84
  -1   7 -17    1.88    0.74
   1  -7  18    6.25    1.10
  -1   7 -18    6.07    0.95
   1  -7  18    7.15    1.33
  -1   7 -19    0.57    0.59
   1  -7  19    1.17    0.57
   1  -6 -20   15.98    1.45
   1  -6 -20    3.57    0.98
   1  -6 -19   10.51    1.63
  -1   6  19   13.13    1.54
  -1   6  19   10.41    1.99
  -1   6  19   17.06    1.84
  -1   6  19   14.80    1.56
   1  -6 -18    1.33    1.07
   1  -6 -18    0.59    1.26
  -1   6  18    1.83    1.17
  -1   6  18   -0.52    1.44
  -1   6  18    1.60    1.00
  -1   6  18    0.36    0.71
  -1   6  18    1.74    0.86
   1  -6 -17    1.76    1.30
   1  -6 -17    1.78    1.55
  -1   6  17   -1.28    1.28
  -1   6  17   -0.31    1.55
  -1   6  17    1.30    1.20
  -1   6  17    0.65    0.93
  -1   6  17   -0.65    0.93
   1  -6 -16    8.46    2.32
  -1   6  16   13.81    2.54
   1  -6 -16   13.22    1.75
  -1   6  16   13.36    2.30
  -1   6  16   13.96    2.70
  -1   6  16   12.88    2.16
  -1   6  16   13.78    2.11
  -1   6  15    0.21    1.11
   1  -6 -15    0.11    1.23
  -1   6  15    1.90    1.47
  -1   6  15   -0.10    0.61
   1  -6 -15    1.86    0.76
  -1   6  15    0.46    0.95
  -1   6  15    1.94    1.69
  -1   6  15    1.54    0.80
  -1   6  15    1.92    0.98
  -1   6  15    1.08    1.08
  -1   6  14    9.60    1.92
   1  -6 -14    6.28    2.17
   1  -6 -14    9.07    1.59
  -1   6  14   13.52    2.59
  -1   6  14    9.27    1.57
  -1   6  14    9.97    2.29
  -1   6  14    9.84    2.49
  -1   6  14   11.76    1.90
  -1   6  14    9.78    1.84
  -1   6  14   10.75    1.98
  -1   6  13    8.79    1.98
   1  -6 -13   10.35    3.86
   1  -6 -13    2.33    1.65
  -1   6  13    6.36    1.61
   1  -6 -13    7.56    2.99
  -1   6  13    6.22    2.68
   1  -6 -13    0.08    1.13
   1  -6 -13    6.92    1.53
  -1   6  13    8.31    1.72
  -1   6  13    8.73    2.67
  -1   6  13    8.83    2.57
  -1   6  13    6.80    2.24
  -1   6  13    7.87    1.67
  -1   6  13    8.50    1.95
   1  -6 -12   53.85    7.80
   1  -6 -12   47.67    7.97
  -1   6  12   54.99    4.12
  -1   6  12   55.80    4.27
  -1   6  12   52.88    7.45
   1  -6 -12   51.36    7.37
  -1   6  12   38.06    6.93
   1  -6 -12   33.25    7.02
   1  -6 -12   25.72    4.63
  -1   6  12   41.47    4.24
  -1   6  12   52.64    3.76
   1  -6 -12   49.13    3.63
  -1   6  12   20.53    3.63
  -1   6  12   42.65    4.40
  -1   6  12   49.71    3.93
  -1   6  12   50.71    4.14
  -1   6  11   23.86    2.80
   1  -6 -11   28.64    5.71
   1  -6 -11   25.43    5.80
  -1   6  11   24.38    2.73
   1  -6 -11   20.40    4.53
  -1   6  11   26.37    5.26
  -1   6  11   20.01    4.45
   1  -6 -11   18.16    4.88
  -1   6  11   25.12    5.21
  -1   6  11   21.09    4.71
   1  -6 -11    2.96    2.75
  -1   6  11   27.78    3.40
  -1   6  11   29.25    2.80
  -1   6  11   27.01    3.35
  -1   6  11   27.00    2.90
  -1   6  11   26.13    3.00
   1  -6 -10    6.01    3.45
  -1   6  10    5.95    2.60
  -1   6  10    6.60    2.88
   1  -6 -10    9.80    3.26
   1  -6 -10   10.03    3.84
  -1   6  10    7.67    2.71
   1  -6 -10    5.59    2.49
   1  -6  -9    5.60    2.73
  -1   6   9    2.41    1.74
  -1   6   9    5.85    2.42
   1  -6  -9    1.34    1.70
   1  -6  -9    1.51    1.68
  -1   6   9    1.76    1.67
   1  -6  -9    1.57    1.22
  -1   6   8  170.33   12.13
   1  -6  -8  192.43   12.70
  -1   6   8  205.12   12.56
   1  -6  -8  192.11   13.75
   1  -6  -8  205.61   13.66
   1  -6  -8  207.58   13.01
  -1   6   8  194.25   12.20
   1  -6  -8  201.36   12.16
   1  -6  -7   25.55    4.50
  -1   6   7   33.20    4.93
   1  -6  -7   24.21    4.65
  -1   6   7   24.85    4.51
   1  -6  -7   52.95    6.32
   1  -6  -7   49.74    6.39
   1  -6  -7   51.29    5.97
  -1   6   7   52.20    6.06
  -1   6   7   53.59    5.03
   1  -6  -6   54.12    6.74
  -1   6   6   48.08    5.59
   1  -6  -6   47.57    5.71
   1  -6  -6   49.85    6.19
   1  -6  -6   50.12    5.76
  -1   6   6   47.03    4.73
   1  -6  -6   41.15    4.95
  -1   6   6   42.83    5.20
   1  -6  -5  652.18   20.05
   1  -6  -5  695.83   21.41
   1  -6  -5  705.16   20.53
  -1   6   5  711.77   18.59
   1  -6  -5  716.30   19.26
  -1   6   5  667.94   19.17
   1  -6  -4   90.61    7.51
   1  -6  -4   89.60    7.47
   1  -6  -4   94.45    7.40
   1  -6  -4   99.80    7.44
   1  -6  -4   89.28    7.38
   1  -6  -4  104.66    7.09
  -1   6   4   95.03    6.91
  -1   6   4   92.40    6.75
   1  -6  -3   92.40    7.21
   1  -6  -3   90.36    7.23
   1  -6  -3   90.58    7.33
   1  -6  -3   92.41    7.23
   1  -6  -3   96.80    7.02
  -1   6   3   95.13    6.78
  -1   6   3  101.63    7.19
   1  -6  -2  140.50    8.91
   1  -6  -2  144.29    9.06
   1  -6  -2  146.48    8.74
  -1   6   2  153.43    8.89
  -1   6   2  148.70    8.17
   1  -6  -1  703.89   19.44
   1  -6  -1  679.73   19.31
   1  -6  -1  721.04   19.94
   1  -6  -1  781.32   19.78
   1  -6  -1  784.30   14.70
  -1   6   1  729.05   18.14
  -1   6   1  793.31   20.40
   1  -6   0 1158.88   24.82
   1  -6   0 1192.69   25.54
   1  -6   0 1205.79   25.63
   1  -6   0 1256.49   24.85
   1  -6   0 1159.15   11.49
  -1   6   0 1219.40   25.22
   1  -6   0 1143.96   17.21
  -1   6  -1   68.70    6.14
   1  -6   1   74.36    6.41
   1  -6   1   77.03    6.60
   1  -6   1   75.74    6.50
   1  -6   1   89.63    6.75
  -1   6  -1   82.31    6.56
   1  -6   1   83.22    4.14
   1  -6   2  570.45   18.11
  -1   6  -2  591.43   18.44
   1  -6   2  570.09   17.76
   1  -6   2  583.66   18.43
  -1   6  -2  550.85   13.22
   1  -6   2  555.11   17.02
   1  -6   2  583.60   15.62
  -1   6  -2  542.71   16.81
   1  -6   2  557.86   12.67
   1  -6   3 1043.06   24.36
   1  -6   3 1039.72   25.05
   1  -6   3 1055.14   25.33
   1  -6   3 1149.56   22.05
  -1   6  -3 1157.26   20.96
   1  -6   3 1056.07   19.81
  -1   6  -3 1156.63   23.36
  -1   6  -3 1138.74   24.27
   1  -6   4  449.49   16.52
   1  -6   4  468.62   17.33
   1  -6   4  470.46   17.30
   1  -6   4  399.94   13.34
  -1   6  -4  410.15   13.44
  -1   6  -4  393.94   14.39
  -1   6  -4  385.29   14.40
   1  -6   4  385.02   11.84
   1  -6   4  381.93   12.88
   1  -6   5  770.50   22.16
   1  -6   5  776.41   23.17
   1  -6   5  783.76   23.39
  -1   6  -5  838.34   20.76
   1  -6   5  781.11   19.23
  -1   6  -5  826.03   20.64
   1  -6   5  852.64   16.89
  -1   6  -5  821.69   21.81
   1  -6   5  814.99   20.27
   1  -6   6  143.37   10.33
   1  -6   6  150.66   10.63
   1  -6   6  154.95   10.32
  -1   6  -6  134.69    8.87
   1  -6   6  138.74    8.18
   1  -6   6  139.23    6.77
  -1   6  -6  137.27    9.31
  -1   6  -6  129.80    8.27
   1  -6   6  126.04    8.62
   1  -6   7  282.58   14.16
   1  -6   7  284.92   15.42
   1  -6   7  259.77   14.70
  -1   6  -7  265.37   13.24
   1  -6   7  290.55   12.39
  -1   6  -7  259.77   13.50
   1  -6   7  266.37   13.20
   1  -6   8   15.59    3.88
   1  -6   8   17.06    3.67
   1  -6   8   18.13    3.98
  -1   6  -8   15.19    3.36
  -1   6  -8   15.51    3.72
   1  -6   8   15.28    3.44
   1  -6   9   -0.23    1.09
   1  -6   9    2.41    1.68
  -1   6  -9   -0.88    1.30
   1  -6   9    0.67    1.12
  -1   6 -10   27.44    5.17
   1  -6  10   27.37    5.11
   1  -6  10   16.21    4.31
   1  -6  10   18.00    4.62
   1  -6  10   19.13    2.53
   1  -6  10   21.97    2.57
   1  -6  10   21.65    2.45
   1  -6  10   21.05    2.56
   1  -6  10   23.42    2.44
   1  -6  10   24.58    2.59
  -1   6 -11   28.40    5.37
   1  -6  11   26.39    5.32
   1  -6  11   24.46    2.99
   1  -6  11   23.91    5.17
   1  -6  11   20.45    4.88
   1  -6  11   25.82    2.73
  -1   6 -11   20.32    2.24
   1  -6  11   25.96    2.96
   1  -6  11   26.72    2.99
   1  -6  11   27.14    2.90
   1  -6  12    8.52    1.80
   1  -6  12    8.41    1.85
  -1   6 -12    5.51    1.55
   1  -6  12    9.15    1.83
   1  -6  12    6.61    1.60
   1  -6  12    8.12    1.78
   1  -6  12   10.38    2.00
   1  -6  12   10.07    3.56
  -1   6 -12    8.81    3.51
   1  -6  13    1.75    1.00
   1  -6  13    1.95    0.93
  -1   6 -13    3.00    1.70
   1  -6  13    3.53    1.22
   1  -6  13    2.38    1.08
   1  -6  13    3.25    1.14
   1  -6  13    2.65    1.18
  -1   6 -13    3.45    2.00
   1  -6  14    6.74    1.83
   1  -6  14    0.90    0.81
   1  -6  14    2.78    1.10
  -1   6 -14    4.26    1.34
   1  -6  14    3.47    1.21
   1  -6  14    5.05    1.50
  -1   6 -14    4.40    1.39
   1  -6  15   33.81    3.16
  -1   6 -15   29.14    2.89
   1  -6  15   35.09    3.23
   1  -6  15   31.57    3.26
   1  -6  15   31.56    3.34
  -1   6 -15   31.48    2.88
   1  -6  15   32.86    3.22
   1  -6  16    5.91    1.50
   1  -6  16    6.86    1.51
   1  -6  16    9.81    1.90
   1  -6  16    8.16    1.48
  -1   6 -16    8.79    1.55
   1  -6  17    0.10    0.89
   1  -6  17    0.24    0.76
   1  -6  17    0.25    0.71
   1  -6  17   -0.36    0.56
  -1   6 -17    0.34    0.70
   1  -6  18   -0.22    0.64
  -1   6 -18    0.67    0.54
   1  -6  18    0.81    0.64
   1  -6  18   -1.16    1.04
  -1   6 -19    9.25    1.46
   1  -6  19   13.15    1.48
  -1   5  20   -0.33    0.60
  -1   5  20    0.22    0.78
  -1   5  20   -0.25    0.36
   1  -5 -20    0.88    0.70
   1  -5 -20    0.94    0.81
  -1   5  19    6.72    1.45
  -1   5  19    3.39    1.45
  -1   5  19    5.50    1.04
  -1   5  19    6.51    1.06
   1  -5 -19    5.68    1.39
   1  -5 -19    1.94    1.13
   1  -5 -18    3.03    1.42
  -1   5  18    4.82    1.39
  -1   5  18    6.67    1.97
  -1   5  18    7.74    1.86
  -1   5  18    5.68    1.45
  -1   5  18    4.93    1.16
   1  -5 -17   65.11    3.67
  -1   5  17   70.23    5.19
  -1   5  17   68.48    4.35
  -1   5  17   75.45    5.27
  -1   5  17   64.12    4.05
   1  -5 -16   32.25    2.79
  -1   5  16   38.21    3.53
  -1   5  16   35.95    3.90
  -1   5  16   32.01    3.01
  -1   5  16   33.92    3.36
  -1   5  16   40.48    4.24
  -1   5  16   43.15    4.31
  -1   5  15   32.81    3.90
   1  -5 -15   22.39    2.44
  -1   5  15   21.67    3.71
  -1   5  15   28.09    3.63
  -1   5  15   29.03    3.10
  -1   5  15   25.80    2.95
  -1   5  15   24.03    2.71
   1  -5 -14    1.50    0.81
  -1   5  14    2.05    1.45
   1  -5 -14    1.78    1.24
  -1   5  14    0.54    1.57
  -1   5  14    1.30    1.23
  -1   5  14    1.84    1.28
  -1   5  14    1.35    0.74
  -1   5  14    1.71    1.08
   1  -5 -14    1.28    2.29
   1  -5 -14    2.07    1.85
  -1   5  13  102.03    5.53
   1  -5 -13   94.58   10.47
   1  -5 -13   96.57   11.14
  -1   5  13  101.59    5.63
  -1   5  13   99.75   11.23
   1  -5 -13  106.46   12.20
  -1   5  13  108.64    5.23
   1  -5 -13   99.50    5.15
  -1   5  13   90.66    6.99
  -1   5  13  100.73   10.44
  -1   5  13  115.39    6.86
  -1   5  13  112.00    5.56
  -1   5  13  115.53    6.08
   1  -5 -12   59.10    8.54
  -1   5  12   53.74    4.06
   1  -5 -12   59.58    8.08
  -1   5  12   53.06    3.93
  -1   5  12   54.40    8.12
   1  -5 -12   55.91    8.46
  -1   5  12   37.24    4.55
   1  -5 -12   52.40    3.67
  -1   5  12   57.79    3.78
  -1   5  12   65.13    4.87
  -1   5  12   60.03    4.97
  -1   5  12   61.03    4.38
  -1   5  12   58.81    4.05
  -1   5  12   54.48    7.56
  -1   5  11   32.05    5.80
  -1   5  11   30.03    5.11
   1  -5 -11   31.52    6.27
  -1   5  11   32.47    5.42
  -1   5  11   32.97    3.37
   1  -5 -11   33.54    6.07
   1  -5 -11   37.96    6.17
  -1   5  11   35.95    3.32
  -1   5  11   36.37    5.89
  -1   5  10   22.73    4.55
   1  -5 -10   25.09    5.23
   1  -5 -10   29.13    5.16
  -1   5  10   29.55    4.82
   1  -5 -10   24.86    5.42
  -1   5  10   23.43    4.82
  -1   5  10   23.90    4.36
  -1   5   9  194.36   12.26
   1  -5  -9  203.33   13.61
   1  -5  -9  216.80   13.22
  -1   5   9  199.65   13.08
   1  -5  -9  199.01   14.07
  -1   5   9  216.26   12.61
  -1   5   8  426.57   17.09
   1  -5  -8  436.35   17.73
   1  -5  -8  424.60   18.59
   1  -5  -8  367.83   18.06
  -1   5   8  403.26   17.43
  -1   5   8  425.00   16.79
   1  -5  -8  391.01   16.93
  -1   5   7  615.26   19.42
  -1   5   7  642.50   15.14
   1  -5  -7  626.16   19.95
   1  -5  -7  587.28   20.97
   1  -5  -7  602.22   21.65
  -1   5   7  570.08   19.78
   1  -5  -7  620.77   20.20
  -1   5   7  662.39   20.01
   1  -5  -6  216.12   10.67
  -1   5   6  207.70   10.63
  -1   5   6  219.98    9.09
   1  -5  -6  209.38   11.66
   1  -5  -6  211.84   10.94
  -1   5   6  188.68   10.29
   1  -5  -6  202.43   11.87
   1  -5  -6  202.89   10.96
  -1   5   5   45.03    4.16
  -1   5   5   43.96    4.63
   1  -5  -5   46.28    4.76
   1  -5  -5   41.91    4.62
   1  -5  -5   42.97    4.84
   1  -5  -5   42.75    4.85
   1  -5  -5   41.43    4.74
  -1   5   4  691.75   16.52
  -1   5   4  699.12   17.32
   1  -5  -4  686.08   16.82
   1  -5  -4  709.94   18.98
   1  -5  -4  683.51   17.51
   1  -5  -4  629.12   17.34
   1  -5  -4  619.83   17.72
  -1   5   3  307.47   11.14
   1  -5  -3  291.51   10.67
  -1   5   3  304.38   10.92
   1  -5  -3  298.03   11.71
   1  -5  -3  291.12   10.96
   1  -5  -3  339.57   12.70
   1  -5  -3  338.52   12.42
   1  -5  -3  319.28   12.24
  -1   5   2  134.81    7.54
  -1   5   2  133.68    7.06
   1  -5  -2  127.85    6.84
   1  -5  -2  127.13    7.05
   1  -5  -2  119.03    7.14
   1  -5  -2  138.30    7.75
   1  -5  -2  118.33    7.33
   1  -5  -2  116.59    7.35
  -1   5   1    2.11    0.42
  -1   5   1    2.13    1.12
   1  -5  -1    7.83    1.52
  -1   5   1    3.13    1.53
   1  -5  -1    4.04    1.56
   1  -5  -1    1.97    1.51
   1  -5  -1    6.62    2.01
   1  -5  -1    1.91    1.35
   1  -5   0   10.17    1.57
   1  -5   0    5.93    0.94
  -1   5   0    6.69    0.95
  -1   5   0    6.54    1.85
   1  -5   0    6.15    1.69
   1  -5   0    8.78    2.15
   1  -5   0    8.68    1.85
  -1   5  -1  150.84    7.93
   1  -5   1  134.80    5.27
   1  -5   1  139.43    7.53
  -1   5  -1  143.99    8.09
   1  -5   1  124.79    7.54
   1  -5   1  137.51    7.71
   1  -5   1  135.35    7.86
  -1   5  -2    3.79    1.19
   1  -5   2    5.27    1.26
   1  -5   2    4.81    1.56
  -1   5  -2    4.67    1.17
   1  -5   2    4.72    1.47
   1  -5   2    5.38    1.90
   1  -5   2    9.03    2.31
   1  -5   2    6.65    2.02
  -1   5  -3    4.18    1.56
  -1   5  -3    3.96    1.35
   1  -5   3    6.72    1.62
   1  -5   3    3.72    1.32
  -1   5  -3    3.89    1.28
   1  -5   3    6.09    1.86
   1  -5   3    4.61    1.46
   1  -5   4   57.73    4.01
  -1   5  -4   58.40    4.96
  -1   5  -4   55.59    5.12
   1  -5   4   53.53    4.68
  -1   5  -4   64.78    5.06
   1  -5   4   58.59    4.67
   1  -5   4   74.57    6.45
   1  -5   4   72.40    5.96
   1  -5   4   68.69    6.12
   1  -5   5    1.62    1.12
  -1   5  -5    1.14    1.15
   1  -5   5    1.82    0.71
  -1   5  -5    2.00    1.26
   1  -5   5    0.94    0.58
  -1   5  -5    2.42    1.28
   1  -5   5   -3.86    2.70
   1  -5   5    9.61    2.63
   1  -5   5    4.19    1.63
   1  -5   5    4.12    1.94
   1  -5   6   63.22    5.91
   1  -5   6   68.62    4.22
  -1   5  -6   60.24    5.05
  -1   5  -6   59.04    5.91
   1  -5   6   65.58    5.43
  -1   5  -6   63.02    5.78
   1  -5   6   51.35    5.37
   1  -5   6   57.44    6.26
   1  -5   6   56.29    6.04
   1  -5   7  142.97    9.28
  -1   5  -7  148.20    9.64
  -1   5  -7  138.46    9.21
   1  -5   7  162.88    8.91
   1  -5   7  112.74    9.11
   1  -5   7  111.22   10.33
   1  -5   7  112.09    8.99
   1  -5   7  117.22    8.56
  -1   5  -8    3.88    1.92
   1  -5   8    7.22    2.48
  -1   5  -8    7.20    2.37
   1  -5   8    5.26    1.93
   1  -5   8   10.41    3.05
   1  -5   8    5.17    2.52
   1  -5   8   10.31    2.72
   1  -5   8   10.72    3.13
   1  -5   9   31.55    6.80
   1  -5   9   35.99    5.67
   1  -5   9   38.64    5.92
   1  -5   9   44.89    5.95
  -1   5  -9   48.04    6.18
   1  -5  10   -0.33    1.67
   1  -5  10   -1.33    2.00
   1  -5  10    0.83    1.49
   1  -5  10    0.82    1.12
  -1   5 -10    0.01    1.23
   1  -5  11   30.13    5.54
  -1   5 -11   33.99    5.57
   1  -5  11   40.58    3.62
   1  -5  11   26.11    6.40
   1  -5  11   36.07    6.07
   1  -5  11   35.01    5.98
   1  -5  11   33.60    3.04
   1  -5  11   34.62    3.23
   1  -5  11   34.56    3.39
   1  -5  11   36.08    3.21
  -1   5 -12    6.81    3.53
   1  -5  12    2.66    0.90
   1  -5  12    2.92    1.90
  -1   5 -12    4.30    2.57
  -1   5 -12    2.44    1.56
   1  -5  12    0.71    2.56
  -1   5 -12    1.57    1.04
   1  -5  12    3.32    1.45
   1  -5  12    2.09    0.87
   1  -5  12    1.34    0.93
   1  -5  12    2.45    0.96
   1  -5  12    1.72    0.81
   1  -5  12    3.00    1.17
   1  -5  12    3.16    1.22
  -1   5 -13   32.19    6.05
  -1   5 -13   28.57    5.35
   1  -5  13   22.70    7.45
   1  -5  13   27.32    3.17
  -1   5 -13   29.70    3.02
   1  -5  13   30.98    3.00
   1  -5  13   32.13    2.94
   1  -5  13   30.98    3.47
   1  -5  13   31.32    3.18
   1  -5  13   29.16    2.68
  -1   5 -13   35.26    6.61
  -1   5 -14    9.66    1.61
   1  -5  14   11.07    2.07
   1  -5  14    8.20    1.75
   1  -5  14   14.03    2.09
   1  -5  14   13.04    2.29
   1  -5  14   12.14    1.91
  -1   5 -14   11.14    1.86
   1  -5  14   12.23    2.09
   1  -5  14   12.92    1.77
   1  -5  15   10.36    1.85
   1  -5  15   11.05    2.10
   1  -5  15    6.60    1.49
   1  -5  15    9.28    1.94
  -1   5 -15    8.38    1.55
   1  -5  15    6.82    1.22
   1  -5  16   -0.20    0.72
   1  -5  16   -0.72    0.99
   1  -5  16   -0.38    0.86
   1  -5  16    0.28    1.02
  -1   5 -16   -0.59    0.87
   1  -5  16    0.13    0.55
   1  -5  17   17.89    2.02
   1  -5  17   19.76    2.45
   1  -5  17   17.87    2.17
  -1   5 -17   17.83    1.90
   1  -5  17   15.83    1.67
   1  -5  18   20.75    2.16
  -1   5 -18   17.72    1.66
   1  -5  18   16.94    2.19
   1  -5  19   16.79    1.92
  -1   5 -19   13.36    1.76
   1  -5  20    3.65    0.83
  -1   5 -20    1.48    0.74
  -1   4  21   -0.58    0.68
   1  -4 -21    0.69    0.49
  -1   4  20    9.65    1.60
  -1   4  20   10.29    1.81
   1  -4 -20    9.74    1.57
  -1   4  19    2.51    1.24
  -1   4  19    1.88    1.23
  -1   4  19    1.95    0.91
  -1   4  19    2.23    0.73
   1  -4 -19    1.44    1.20
   1  -4 -18    6.13    1.88
  -1   4  18   14.56    2.62
  -1   4  18   13.34    2.43
  -1   4  18   14.37    2.10
  -1   4  18   13.12    1.84
  -1   4  18   14.26    1.79
   1  -4 -18   12.36    1.54
  -1   4  17   -1.04    1.31
  -1   4  17   -0.31    1.38
  -1   4  17   -0.64    0.94
  -1   4  17   -0.33    1.12
  -1   4  17   -0.09    0.69
  -1   4  17    1.38    1.16
   1  -4 -17   -0.10    0.72
  -1   4  16   -0.23    1.21
  -1   4  16    4.21    2.03
  -1   4  16   -0.53    1.01
  -1   4  16    0.85    0.97
  -1   4  16    0.55    0.85
   1  -4 -16    0.94    0.80
  -1   4  16    0.77    0.97
  -1   4  15    5.37    2.58
  -1   4  15    0.15    1.24
  -1   4  15    3.50    1.34
  -1   4  15    3.31    1.29
  -1   4  15    2.49    0.99
   1  -4 -15    2.63    0.94
  -1   4  15    1.55    1.21
  -1   4  14  370.42   11.58
  -1   4  14  364.63   12.11
  -1   4  14  362.69   10.71
  -1   4  14  353.91   10.06
   1  -4 -14  347.21   21.24
  -1   4  14  360.53   10.55
   1  -4 -14  348.58   20.18
   1  -4 -14  341.74    9.40
  -1   4  13    3.50    2.77
   1  -4 -13    1.64    0.83
  -1   4  13    0.84    1.47
   1  -4 -13   -0.46    2.10
  -1   4  13    4.78    2.88
  -1   4  13    0.11    0.93
  -1   4  13    0.93    1.12
  -1   4  13   -0.55    1.31
   1  -4 -13    0.90    1.45
  -1   4  13    0.35    0.67
  -1   4  13    2.04    0.89
   1  -4 -13    3.24    2.60
  -1   4  13   -0.21    0.83
  -1   4  12   61.09    7.69
  -1   4  12   59.13    4.96
  -1   4  12   77.57    5.29
  -1   4  12   70.85    4.90
  -1   4  12   62.16    4.10
   1  -4 -12   62.95    7.88
  -1   4  12   64.02    4.27
   1  -4 -12   63.18    8.51
  -1   4  12   67.27    4.49
   1  -4 -12   68.52    9.01
  -1   4  12   68.24    8.70
  -1   4  11  602.82   21.71
  -1   4  11  592.88   21.47
   1  -4 -11  531.84   24.18
  -1   4  11  583.65   23.56
   1  -4 -11  654.52   24.49
   1  -4 -11  634.10   25.64
  -1   4  11  639.94   23.49
  -1   4  10   31.79    5.30
  -1   4  10   24.98    4.28
  -1   4  10   31.75    4.81
   1  -4 -10   26.06    5.09
   1  -4 -10   36.47    5.47
  -1   4  10   35.05    5.36
  -1   4   9  150.33    9.95
   1  -4  -9  153.94   11.97
  -1   4   9  160.05   10.23
  -1   4   9  156.85   10.99
   1  -4  -9  121.36    9.57
   1  -4  -9   97.60    9.25
  -1   4   9  130.89    7.74
  -1   4   9  123.81    9.35
  -1   4   8  851.73   24.22
  -1   4   8  841.30   22.27
   1  -4  -8  785.94   25.11
   1  -4  -8  850.13   25.35
   1  -4  -8  894.82   24.18
  -1   4   8  948.36   19.02
  -1   4   8  852.84   23.17
  -1   4   7   37.15    4.80
   1  -4  -7   35.70    4.65
   1  -4  -7   33.03    4.94
  -1   4   7   42.46    4.70
   1  -4  -7   72.51    6.94
   1  -4  -7   73.75    6.51
  -1   4   7   71.12    4.66
  -1   4   7   73.16    6.43
  -1   4   7   72.91    4.29
  -1   4   6  182.88    9.36
  -1   4   6  155.46    9.41
   1  -4  -6  175.55   10.60
   1  -4  -6  178.20    9.38
   1  -4  -6  135.58    9.00
   1  -4  -6  150.00    8.66
  -1   4   6  144.87    5.77
  -1   4   6  147.40    6.44
  -1   4   6  140.63    8.31
   1  -4  -5  225.33   10.05
   1  -4  -5  217.93   10.27
   1  -4  -5  216.70    9.57
  -1   4   5  211.36    7.80
  -1   4   5  201.24    9.10
  -1   4   5  214.27    5.91
   1  -4  -4    7.03    1.91
   1  -4  -4    5.72    1.79
   1  -4  -4    4.64    1.55
   1  -4  -4    5.13    1.67
  -1   4   4    5.80    1.45
  -1   4   4    5.00    1.52
   1  -4  -4    5.70    1.59
  -1   4   4    4.82    0.76
   1  -4  -3  750.75   16.36
   1  -4  -3  745.78   16.69
   1  -4  -3  783.86   17.10
   1  -4  -3  712.68   15.22
   1  -4  -3  730.59   16.58
  -1   4   3  727.46   15.10
   1  -4  -3  700.93   15.00
  -1   4   3  714.07   15.34
   1  -4  -2 1556.06   23.58
   1  -4  -2 1553.58   23.45
   1  -4  -2 1516.20   22.80
   1  -4  -2 1472.20   22.39
   1  -4  -2 1483.12   21.12
  -1   4   2 1477.85   21.18
  -1   4   2 1425.59   10.92
   1  -4  -2 1543.61   21.07
  -1   4   2 1562.97   22.40
   1  -4  -1  210.50    8.38
   1  -4  -1  212.63    8.52
   1  -4  -1  218.52    8.69
   1  -4  -1  147.93    6.88
   1  -4  -1  146.60    6.40
  -1   4   1  138.58    3.46
  -1   4   1  138.57    6.44
  -1   4   1  148.74    6.95
   1  -4   0    4.77    1.72
   1  -4   0   10.89    2.48
   1  -4   0   11.31    3.83
   1  -4   0    0.12    0.80
  -1   4   0    0.60    0.89
   1  -4   1 1840.16   25.14
   1  -4   1 1917.45   25.74
   1  -4   1 1917.44   25.31
   1  -4   1 2125.86   26.05
  -1   4  -1 2156.88   26.39
   1  -4   2  601.83   14.66
   1  -4   2  690.10   15.58
   1  -4   2  676.80   15.61
  -1   4  -2  579.89   11.55
   1  -4   2  565.87   12.59
   1  -4   2  601.08   14.25
  -1   4  -2  574.24   13.72
  -1   4  -2  575.94   12.83
   1  -4   3  890.17   18.84
   1  -4   3  847.57   18.22
   1  -4   3  912.34   18.44
  -1   4  -3  878.95   15.68
   1  -4   3  895.58   16.35
  -1   4  -3  893.66   17.11
  -1   4  -3  875.87   16.77
   1  -4   4   79.93    5.67
   1  -4   4   83.57    6.09
   1  -4   4   76.33    5.96
   1  -4   4   82.25    6.41
   1  -4   4   56.82    4.36
  -1   4  -4   54.31    4.43
   1  -4   4   57.41    3.43
  -1   4  -4   54.55    4.22
  -1   4  -4   55.15    4.62
   1  -4   5    8.02    2.07
   1  -4   5    7.19    2.00
   1  -4   5    9.69    2.43
   1  -4   5    4.36    1.44
  -1   4  -5    3.57    1.50
  -1   4  -5    3.70    1.72
   1  -4   5    3.96    0.78
  -1   4  -5    4.53    1.40
   1  -4   5    3.31    1.56
   1  -4   5    4.26    1.00
   1  -4   6   11.73    2.71
   1  -4   6   13.01    2.64
  -1   4  -6   20.11    5.01
   1  -4   6   12.07    2.49
  -1   4  -6   14.38    2.82
   1  -4   6   13.59    2.42
  -1   4  -6   11.88    2.68
   1  -4   6   12.74    1.55
   1  -4   6   12.35    2.73
   1  -4   7    3.53    0.98
  -1   4  -7    5.33    2.83
   1  -4   7    4.23    1.92
   1  -4   7    4.61    2.06
   1  -4   7    3.05    1.63
   1  -4   7    8.58    1.98
  -1   4  -7    9.82    2.62
   1  -4   7    8.35    2.38
  -1   4  -7   10.21    2.58
   1  -4   8  965.02   26.06
   1  -4   8  969.25   26.53
   1  -4   8  920.20   22.84
  -1   4  -8  891.75   26.32
  -1   4  -8 1015.02   25.31
   1  -4   8 1000.94   23.19
  -1   4  -8 1052.67   25.83
   1  -4   8  995.03   25.29
  -1   4  -9    1.09    2.12
   1  -4   9    1.19    1.15
   1  -4   9    0.50    0.94
   1  -4   9    1.56    1.31
   1  -4   9   -0.87    1.78
   1  -4   9    2.64    1.56
  -1   4  -9    0.33    1.31
   1  -4   9    0.77    1.48
   1  -4  10   14.96    4.57
  -1   4 -10   10.47    3.33
   1  -4  10   10.65    3.05
   1  -4  10   10.03    3.08
   1  -4  10    6.49    2.19
  -1   4 -10    5.60    2.25
   1  -4  10    4.96    2.19
   1  -4  11    1.72    1.75
   1  -4  11    4.87    2.40
   1  -4  11    2.08    2.41
  -1   4 -11    3.84    2.07
   1  -4  11    3.69    2.14
   1  -4  12   51.49    3.47
  -1   4 -12   54.30    7.60
  -1   4 -12   60.59    7.30
   1  -4  12   56.49    7.64
  -1   4 -12   58.95    7.41
   1  -4  12   56.70    9.38
  -1   4 -12   36.73    6.78
   1  -4  12   47.80    7.01
   1  -4  12   45.88    3.98
  -1   4 -12   39.88    3.34
   1  -4  12   48.96    3.88
   1  -4  12   53.92    3.88
   1  -4  12   49.56    3.87
   1  -4  12   52.03    3.84
   1  -4  12   49.73    4.09
   1  -4  12   48.33    3.84
  -1   4 -13  102.62   10.22
   1  -4  13  112.21   11.24
  -1   4 -13   99.23    9.81
   1  -4  13  120.80    6.51
  -1   4 -13   81.60   10.59
   1  -4  13   98.19   13.02
  -1   4 -13  111.03    5.63
   1  -4  13  103.67    5.50
   1  -4  13  115.70    6.18
   1  -4  13   96.98    5.34
   1  -4  13  108.52    5.82
  -1   4 -13  122.74   11.89
   1  -4  13   98.60    4.93
  -1   4 -14    2.29    1.41
  -1   4 -14    1.75    2.01
  -1   4 -14   -0.06    0.80
   1  -4  14    1.23    0.82
   1  -4  14    2.12    0.98
   1  -4  14    1.20    0.85
   1  -4  14    1.66    0.93
   1  -4  14    0.59    0.95
   1  -4  14    2.04    0.90
  -1   4 -14    1.08    1.60
   1  -4  14    0.91    0.55
   1  -4  15   28.28    3.27
   1  -4  15   32.79    3.24
   1  -4  15   31.90    3.18
   1  -4  15   33.36    3.13
   1  -4  15   33.65    3.59
  -1   4 -15   32.48    2.87
   1  -4  15   34.49    2.94
  -1   4 -16    1.72    0.92
   1  -4  16    2.34    1.18
   1  -4  16    2.06    0.90
   1  -4  16    2.02    1.31
   1  -4  16    1.53    0.93
   1  -4  16    2.28    0.79
   1  -4  16    1.74    0.76
  -1   4 -17    0.73    0.53
   1  -4  17    1.34    1.13
   1  -4  17    1.05    0.77
   1  -4  17    0.31    0.55
   1  -4  17   -0.05    1.09
   1  -4  17    0.57    1.28
   1  -4  18    5.86    1.34
   1  -4  18    6.04    1.07
   1  -4  18    7.83    1.71
  -1   4 -19    6.52    1.44
   1  -4  19    8.00    1.03
   1  -4  19    9.61    1.70
   1  -4  20    0.88    0.54
   1  -4  20    1.88    0.81
  -1   3  21    0.73    0.61
  -1   3  21    0.85    0.55
   1  -3 -21    1.16    0.58
   1  -3 -21    0.21    0.54
  -1   3  20    0.08    0.94
  -1   3  20   -0.84    0.88
   1  -3 -20   -1.02    0.88
  -1   3  19   10.79    1.49
  -1   3  19    9.42    1.21
   1  -3 -19    8.22    1.14
  -1   3  18   65.47    5.31
  -1   3  18   82.74    5.36
  -1   3  18   78.44    4.58
  -1   3  18   69.58    4.03
  -1   3  18   69.20    3.73
  -1   3  18   74.24    4.36
   1  -3 -18   63.87    3.57
  -1   3  17   44.31    5.56
  -1   3  17   65.49    5.15
  -1   3  17   62.26    4.17
  -1   3  17   47.42    4.00
  -1   3  17   67.80    4.48
  -1   3  17   63.75    3.95
   1  -3 -17   62.86    3.83
  -1   3  16   -0.12    1.27
  -1   3  16   -0.24    1.42
  -1   3  16    0.48    0.85
  -1   3  16    0.46    0.92
  -1   3  16   -0.50    0.86
  -1   3  16    0.29    1.22
   1  -3 -16    0.70    0.80
  -1   3  15   68.67    4.98
  -1   3  15   74.73    5.72
  -1   3  15   51.48    5.32
  -1   3  15   68.71    4.62
  -1   3  15   68.72    4.63
  -1   3  15   70.60    4.41
   1  -3 -15   67.80    4.25
  -1   3  14  317.96   11.29
   1  -3 -14  205.19   16.85
  -1   3  14  235.81   17.24
  -1   3  14  249.69    9.42
  -1   3  14  251.03    9.87
  -1   3  14  257.77    8.81
   1  -3 -14  262.97   17.23
  -1   3  14  249.64    8.22
   1  -3 -14  268.18   18.33
  -1   3  14  266.21    8.97
  -1   3  13   74.69    8.86
  -1   3  13   76.23    5.75
  -1   3  13   78.71    5.14
  -1   3  13   70.48    9.75
   1  -3 -13   69.24    9.46
   1  -3 -13   76.27    9.02
  -1   3  13   68.10    4.46
  -1   3  13   70.85    4.33
   1  -3 -13   78.62    9.53
  -1   3  13   72.50    4.62
  -1   3  12   33.81    5.57
  -1   3  12   31.67    3.19
  -1   3  12   29.04    2.82
   1  -3 -12   26.31    5.06
   1  -3 -12   30.55    5.71
  -1   3  12   31.24    3.03
   1  -3 -12   26.11    5.53
  -1   3  12   24.47    5.22
  -1   3  11   22.69    4.01
  -1   3  11   23.86    4.23
  -1   3  11   23.99    5.14
   1  -3 -11   17.51    4.38
  -1   3  11   27.31    4.26
  -1   3  11   27.91    4.94
   1  -3 -11   28.61    5.51
   1  -3 -11   27.13    4.97
   1  -3 -10  332.91   17.57
  -1   3  10  339.50   16.56
  -1   3  10  336.73   14.73
  -1   3  10  334.88   14.86
  -1   3  10  292.66   14.72
  -1   3  10  305.68   13.38
   1  -3 -10  307.16   15.39
   1  -3 -10  320.09   16.76
  -1   3   9  167.98    9.93
   1  -3  -9  163.37   11.79
  -1   3   9  175.05   11.14
  -1   3   9  161.11    9.82
  -1   3   9  128.06    9.20
  -1   3   9  137.78    8.31
   1  -3  -9  129.30    9.96
   1  -3  -9  131.78    9.60
  -1   3   8  584.41   17.33
  -1   3   8  616.45   19.80
  -1   3   8  578.53   17.25
   1  -3  -8  611.24   21.17
  -1   3   8  655.15   16.72
  -1   3   8  633.50   19.47
   1  -3  -8  647.12   21.00
   1  -3  -8  657.36   20.09
   1  -3  -8  637.60   20.64
  -1   3   7  238.11   11.52
  -1   3   7  242.49   10.55
   1  -3  -7  226.20   11.91
   1  -3  -7  203.42   10.98
  -1   3   7  192.46    9.89
  -1   3   7  202.02    8.53
   1  -3  -7  199.13   10.13
   1  -3  -7  192.68   10.75
  -1   3   6 1528.03   26.72
   1  -3  -6 1546.30   25.91
   1  -3  -6 1567.82   29.44
  -1   3   6 1516.10   24.51
  -1   3   6 1487.66   16.42
  -1   3   6 1471.69   25.39
  -1   3   6 1567.14   21.03
   1  -3  -6 1452.44   27.23
   1  -3  -6 1509.11   25.80
  -1   3   5  255.69   10.29
   1  -3  -5  275.31   10.24
  -1   3   5  309.20   10.25
   1  -3  -5  289.02   11.79
  -1   3   5  362.06    8.89
  -1   3   5  335.10    8.35
  -1   3   5  346.06   11.19
   1  -3  -5  343.83   11.22
   1  -3  -5  351.24   12.13
   1  -3  -4  786.53   15.32
   1  -3  -4  779.41   15.83
  -1   3   4  635.60   11.73
  -1   3   4  616.83   13.75
  -1   3   4  616.03    9.62
   1  -3  -4  611.55   13.63
   1  -3  -4  623.72   15.04
   1  -3  -3    3.56    1.21
   1  -3  -3    8.46    1.66
   1  -3  -3    3.08    1.16
  -1   3   3    7.69    1.40
  -1   3   3    6.42    1.46
  -1   3   3    7.53    0.90
  -1   3   3    6.28    1.01
   1  -3  -3    6.40    1.38
   1  -3  -2  128.74    5.83
   1  -3  -2  127.44    5.82
   1  -3  -2  126.71    5.91
  -1   3   2   97.92    3.12
   1  -3  -2   92.10    4.65
  -1   3   2   98.04    4.81
  -1   3   2   99.09    4.84
   1  -3  -2   95.56    4.65
   1  -3  -1 9148.72   44.78
  -1   3   0   37.37    3.27
   1  -3   0   37.30    3.11
   1  -3   0   35.22    3.05
   1  -3   0   36.90    3.06
   1  -3   1  632.37   12.59
   1  -3   1  622.02   12.63
   1  -3   1  642.50   12.87
   1  -3   2   73.75    4.61
   1  -3   2   69.73    4.39
   1  -3   2   73.55    4.57
   1  -3   2   68.85    4.97
  -1   3  -2   88.64    4.71
  -1   3  -2   86.37    4.51
  -1   3  -2   91.63    4.15
   1  -3   2   94.00    4.62
   1  -3   3  119.10    6.09
   1  -3   3  127.80    6.37
   1  -3   3  118.82    6.30
   1  -3   3  102.97    3.91
  -1   3  -3  109.32    5.32
  -1   3  -3  109.72    5.47
  -1   3  -3  115.26    5.40
   1  -3   3  114.14    5.52
   1  -3   4  101.44    6.43
   1  -3   4  102.82    6.09
  -1   3  -4  106.39    6.30
   1  -3   4  103.83    5.78
   1  -3   4   98.19    6.09
   1  -3   4   80.00    3.36
  -1   3  -4   80.01    4.61
  -1   3  -4   85.62    5.18
   1  -3   4   87.33    3.69
  -1   3  -4   88.22    5.22
   1  -3   4   84.15    4.98
   1  -3   5  521.58   13.77
   1  -3   5  527.82   14.84
   1  -3   5  493.57   15.57
   1  -3   5  525.98   15.01
  -1   3  -5  473.28   14.69
   1  -3   5  442.23    8.33
   1  -3   5  487.35    8.18
  -1   3  -5  453.06   10.93
  -1   3  -5  477.50   13.20
  -1   3  -5  467.13   13.27
   1  -3   5  508.84   12.92
   1  -3   6  428.64   14.31
   1  -3   6  392.05   13.95
   1  -3   6  431.34   13.15
  -1   3  -6  383.96   14.29
   1  -3   6  397.04   15.41
   1  -3   6  426.24    8.17
   1  -3   6  449.67   14.17
  -1   3  -6  422.78   13.63
   1  -3   6  393.75    7.47
   1  -3   6  469.09   13.41
  -1   3  -6  441.53   13.97
  -1   3  -7   91.12    8.03
   1  -3   7   89.32    7.22
   1  -3   7   91.55    6.39
   1  -3   7   90.74    7.99
   1  -3   7   99.48    7.45
   1  -3   7  108.64    7.70
  -1   3  -7  108.93    7.47
  -1   3  -7  108.73    7.59
   1  -3   7  114.88    7.19
   1  -3   8  722.53   23.73
   1  -3   8  681.00   18.31
   1  -3   8  628.53   20.01
   1  -3   8  682.99   21.10
  -1   3  -8  615.48   21.56
  -1   3  -8  722.46   20.21
   1  -3   8  707.98   20.66
   1  -3   8  704.94   19.51
   1  -3   9   11.34    3.03
   1  -3   9    9.80    2.41
   1  -3   9   10.71    2.86
  -1   3  -9    6.62    2.95
   1  -3   9    7.40    3.17
   1  -3   9   15.22    3.32
  -1   3  -9    8.05    2.54
   1  -3   9   10.47    2.56
   1  -3  10    6.45    2.33
   1  -3  10    7.42    2.90
  -1   3 -10    3.52    1.74
   1  -3  10    8.41    2.87
   1  -3  10    6.84    2.39
  -1   3 -10    9.24    2.68
   1  -3  10    8.65    2.53
  -1   3 -11  134.13   12.23
   1  -3  11  136.84   10.92
   1  -3  11  141.19   11.38
   1  -3  11  152.29   13.46
  -1   3 -11  141.49   11.38
  -1   3 -11  139.72   10.38
   1  -3  11  153.25   11.51
  -1   3 -11  156.11   11.22
  -1   3 -12  257.84   14.99
   1  -3  12  257.41   15.72
  -1   3 -12  246.67   14.43
  -1   3 -12  218.36   16.21
   1  -3  12  269.66   18.66
   1  -3  12  256.63   15.52
   1  -3  12  259.56   15.92
   1  -3  12  277.88    9.49
   1  -3  12  240.84    8.04
   1  -3  12  263.60    8.75
  -1   3 -12  267.78   16.29
   1  -3  12  235.26    7.47
   1  -3  12  250.52    8.39
  -1   3 -13   33.29    5.77
   1  -3  13   27.95    5.52
  -1   3 -13   30.02    5.31
  -1   3 -13   19.10    5.22
   1  -3  13   27.75    6.46
   1  -3  13   26.54    3.10
   1  -3  13   28.72    2.85
   1  -3  13   27.46    2.83
   1  -3  13   27.89    2.99
   1  -3  13   25.92    2.79
  -1   3 -13   24.33    2.49
   1  -3  13   27.81    2.89
   1  -3  13   29.87    2.74
  -1   3 -13   32.72    6.17
  -1   3 -14    1.01    2.26
   1  -3  14    0.38    0.59
  -1   3 -14    0.96    1.58
  -1   3 -14   -2.00    2.63
  -1   3 -14   -0.74    1.60
   1  -3  14    0.54    1.02
   1  -3  14    0.61    0.66
   1  -3  14   -0.25    0.81
   1  -3  14   -0.76    1.06
   1  -3  14    0.79    0.86
  -1   3 -14    0.33    0.71
  -1   3 -15    2.25    0.90
   1  -3  15    0.78    1.09
   1  -3  15    1.49    0.81
   1  -3  15    1.04    0.71
   1  -3  15    2.18    1.32
   1  -3  15    2.33    1.09
   1  -3  15    2.22    0.77
  -1   3 -16    0.79    0.73
   1  -3  16   -0.03    1.02
   1  -3  16    0.17    0.81
   1  -3  16    0.32    0.62
   1  -3  16   -0.08    0.69
   1  -3  16   -0.05    1.04
   1  -3  17   44.85    3.59
   1  -3  17   46.69    3.28
   1  -3  17   43.12    3.82
   1  -3  17   40.61    3.24
   1  -3  18    0.70    0.98
   1  -3  18    1.53    0.83
  -1   3 -18    1.83    1.31
   1  -3  18    1.77    0.76
   1  -3  18    2.34    1.25
   1  -3  18    0.52    1.12
  -1   3 -19   27.26    2.85
   1  -3  19   24.20    1.97
   1  -3  19   26.92    2.68
   1  -3  19   24.50    1.97
  -1   3 -20    4.89    1.14
   1  -3  20    6.66    0.84
  -1   2  21    2.60    0.94
   1  -2 -21    2.80    0.83
   1  -2 -21    2.08    0.87
  -1   2  20    2.55    1.25
  -1   2  20    1.78    1.13
   1  -2 -20   -0.90    1.04
  -1   2  19    7.23    1.22
  -1   2  19    9.17    1.98
  -1   2  19    4.79    1.57
   1  -2 -19    5.86    1.04
  -1   2  18   38.36    4.21
  -1   2  18   38.42    3.96
   1  -2 -18   35.73    2.75
  -1   2  18   36.17    2.87
  -1   2  18   40.99    3.26
  -1   2  18   36.62    2.60
  -1   2  17    2.11    1.62
  -1   2  17    0.13    1.38
  -1   2  17    2.22    1.16
   1  -2 -17    1.60    0.86
  -1   2  17    2.59    0.99
  -1   2  17    2.16    0.83
  -1   2  17    2.82    1.26
  -1   2  16   -0.07    1.31
  -1   2  16   -0.29    1.39
  -1   2  16    1.79    1.21
  -1   2  16   -0.89    0.98
  -1   2  16    1.23    1.01
  -1   2  16    0.02    0.84
  -1   2  16   -0.01    0.59
  -1   2  15   -0.17    0.81
  -1   2  15    1.04    1.02
  -1   2  15    2.75    2.06
  -1   2  15   -3.22    2.03
   1  -2 -15   -0.04    0.88
  -1   2  15    0.99    0.85
  -1   2  15    0.04    0.68
   1  -2 -15   -0.55    2.11
  -1   2  15    0.61    0.91
  -1   2  14  410.54   10.32
   1  -2 -14  440.55   23.29
  -1   2  14  431.86   11.21
   1  -2 -14  417.47   21.67
  -1   2  14  366.78   21.39
   1  -2 -14  307.67   20.35
  -1   2  14  399.90   10.57
  -1   2  14  404.96   11.69
  -1   2  14  424.63   12.52
   1  -2 -14  358.25   10.66
  -1   2  14  296.68   10.31
  -1   2  14  416.76   11.05
  -1   2  13    1.75    0.90
  -1   2  13    2.22    0.84
   1  -2 -13    1.47    1.09
   1  -2 -13    1.24    1.95
  -1   2  13   -0.04    0.85
  -1   2  13    4.17    2.33
   1  -2 -13    2.71    2.03
  -1   2  13    3.45    1.10
  -1   2  13    2.44    1.24
  -1   2  13    5.24    1.85
  -1   2  13    2.71    1.22
  -1   2  13    2.45    0.94
  -1   2  12  251.18   16.08
   1  -2 -12  218.75   15.63
  -1   2  12  230.29   13.49
   1  -2 -12  241.81   15.39
  -1   2  12  233.54   14.52
   1  -2 -12  243.51   14.87
   1  -2 -12  231.16   15.22
   1  -2 -11  411.60   20.26
  -1   2  11  482.70   17.99
  -1   2  11  447.53   16.98
  -1   2  11  489.69   20.94
  -1   2  11  434.19   17.33
  -1   2  11  419.63   18.22
   1  -2 -11  428.30   19.55
   1  -2 -11  434.20   18.91
   1  -2 -11  449.11   15.85
   1  -2 -11  419.04   19.46
  -1   2  10  212.13   11.14
  -1   2  10  210.67   11.26
   1  -2 -10  189.80   12.92
  -1   2  10  214.13   13.10
  -1   2  10  201.83   11.09
   1  -2 -10  197.94   12.62
  -1   2  10  194.13   11.63
   1  -2 -10  201.03   10.02
   1  -2 -10  207.18   12.36
   1  -2  -9    7.79    2.68
  -1   2   9   10.22    3.13
  -1   2   9    8.04    2.28
  -1   2   9    9.92    2.36
  -1   2   9    6.38    2.15
  -1   2   9    2.01    1.47
   1  -2  -9    3.55    2.36
   1  -2  -9    2.13    1.10
   1  -2  -9    1.23    1.83
  -1   2   8   29.39    3.89
   1  -2  -8   35.56    5.11
  -1   2   8   33.91    4.70
  -1   2   8   33.17    3.97
   1  -2  -8   33.51    4.85
  -1   2   8   35.52    4.46
   1  -2  -8   35.48    3.68
  -1   2   8   34.88    3.93
   1  -2  -8   36.24    4.68
  -1   2   7    6.85    2.20
   1  -2  -7    3.01    1.60
  -1   2   7    4.94    1.96
  -1   2   7    2.79    1.00
   1  -2  -7    9.07    1.78
  -1   2   7    9.81    2.31
  -1   2   7    8.41    1.90
   1  -2  -7   11.55    3.01
   1  -2  -7    8.40    2.25
  -1   2   6  185.97    8.00
  -1   2   6  177.55    8.75
   1  -2  -6  170.72    9.30
  -1   2   6  181.48    7.63
  -1   2   6  179.78    8.50
   1  -2  -6  181.54    6.97
   1  -2  -6  166.90    8.85
   1  -2  -6  186.56    8.75
  -1   2   5 2733.87   31.19
   1  -2  -5 2737.79   29.27
   1  -2  -5 2553.29   32.82
  -1   2   5 2776.73   28.45
  -1   2   5 2514.41   28.92
  -1   2   5 2487.96   25.00
  -1   2   5 2424.92   16.50
   1  -2  -5 2672.17   31.82
   1  -2  -5 2638.89   29.69
   1  -2  -5 2528.34   23.21
  -1   2   4  511.31   11.08
  -1   2   4  556.53   13.67
   1  -2  -4  489.88   11.32
  -1   2   4  549.93   12.05
  -1   2   4  554.81    8.62
  -1   2   4  609.36   10.68
   1  -2  -4  556.53   12.24
   1  -2  -3  331.36    8.27
  -1   2   3  327.63    7.06
  -1   2   3  320.29    8.32
  -1   2   3  318.95    6.46
  -1   2   3  324.28    6.95
   1  -2  -3  327.45    8.24
   1  -2  -2  206.46    6.28
   1  -2  -2  208.06    6.28
   1  -2  -2  204.68    6.10
  -1   2   2  237.60    6.51
  -1   2   2  249.12    4.65
  -1   2   2  259.48    5.24
  -1   2   2  251.71    6.29
   1  -2  -2  241.20    6.36
   1  -2   0 1785.30   17.41
  -1   2   0 1752.12   18.43
   1  -2   1 6092.26   32.99
   1  -2   1 6176.79   33.31
   1  -2   1 6160.32   33.73
   1  -2   2   47.18    3.11
   1  -2   2   40.16    3.07
  -1   2  -2   48.09    3.45
   1  -2   2   46.21    3.18
   1  -2   2   50.42    3.28
  -1   2  -2   34.13    2.54
  -1   2  -2   28.78    2.19
   1  -2   2   31.07    2.40
  -1   2  -3   23.49    2.67
   1  -2   3   26.90    2.73
   1  -2   3   27.83    2.62
   1  -2   3   23.58    2.58
   1  -2   3   30.28    2.87
   1  -2   3   58.25    2.17
  -1   2  -3   64.56    3.48
   1  -2   3   53.22    2.82
   1  -2   3   53.05    3.45
  -1   2  -3   59.54    3.61
   1  -2   4  288.28    9.87
   1  -2   4  249.88    9.60
   1  -2   4  292.69    8.77
   1  -2   4  290.79    9.42
   1  -2   4  248.09    6.16
   1  -2   4  242.20    4.42
   1  -2   4  257.99    8.28
  -1   2  -4  252.79    8.43
  -1   2  -5  461.82   13.90
   1  -2   5  488.74   13.39
   1  -2   5  507.01   14.20
   1  -2   5  514.05   12.70
   1  -2   5  483.95   14.28
   1  -2   5  408.19    8.46
  -1   2  -5  441.27   12.03
   1  -2   5  440.68    6.46
  -1   2  -5  428.18   12.23
   1  -2   5  444.47   11.86
   1  -2   6  331.35   10.94
   1  -2   6  336.50   12.96
  -1   2  -6  317.80   12.68
   1  -2   6  321.86   12.36
   1  -2   6  337.11   12.01
   1  -2   6  298.61    7.80
  -1   2  -6  307.48   10.98
  -1   2  -6  297.39   11.12
   1  -2   6  298.29   10.60
   1  -2   7   73.64    6.94
   1  -2   7   76.64    5.58
   1  -2   7   70.35    6.07
  -1   2  -7   64.21    6.33
   1  -2   7   59.01    6.03
  -1   2  -7   96.47    6.75
   1  -2   7   92.97    4.58
   1  -2   7  104.00    7.22
   1  -2   7  103.36    6.81
   1  -2   8 1695.01   31.24
   1  -2   8 1697.77   27.60
  -1   2  -8 1500.84   32.41
   1  -2   8 1765.03   33.16
   1  -2   8 1593.57   34.09
  -1   2  -8 1575.49   28.79
   1  -2   8 1554.37   29.50
   1  -2   8 1574.20   28.66
   1  -2   9   19.93    3.74
   1  -2   9   17.14    2.91
   1  -2   9   17.77    3.41
  -1   2  -9   18.86    4.47
   1  -2   9   16.34    4.16
   1  -2   9   35.55    4.96
  -1   2  -9   38.23    4.73
   1  -2   9   40.50    4.87
   1  -2  10   48.83    5.98
   1  -2  10   55.70    7.31
  -1   2 -10   44.93    6.64
   1  -2  10   47.24    5.00
   1  -2  10   53.05    6.41
  -1   2 -10   42.92    5.35
   1  -2  10   40.45    5.50
  -1   2 -10   43.21    5.39
  -1   2 -10   43.15    5.82
   1  -2  11   38.36    5.62
  -1   2 -11   37.99    6.40
   1  -2  11   36.74    5.71
   1  -2  11   37.12    6.44
  -1   2 -11   38.66    5.38
  -1   2 -11   44.75    5.85
   1  -2  11   38.81    5.72
  -1   2 -11   35.70    5.55
   1  -2  12  143.51   11.53
  -1   2 -12  109.92   11.42
   1  -2  12  127.49   10.70
   1  -2  12  138.74   12.88
  -1   2 -12  112.64   10.46
  -1   2 -12  114.55    9.86
   1  -2  12  118.86   10.38
  -1   2 -12  116.56    9.81
   1  -2  13   15.79    4.09
  -1   2 -13   15.59    3.76
  -1   2 -13   16.70    4.02
  -1   2 -13   19.23    5.03
   1  -2  13   21.66    2.79
   1  -2  13   22.40    5.51
   1  -2  13   17.59    2.32
   1  -2  13   18.10    2.33
   1  -2  13   21.23    2.69
  -1   2 -13   16.01    1.93
   1  -2  13   15.78    2.02
  -1   2 -13   14.53    3.72
  -1   2 -14   11.66    3.70
   1  -2  14    9.79    1.64
  -1   2 -14    8.37    2.99
   1  -2  14    8.83    2.92
  -1   2 -14   10.89    3.51
   1  -2  14    6.49    2.64
  -1   2 -14    3.44    2.19
   1  -2  14   10.16    1.94
   1  -2  14   10.09    1.86
   1  -2  14   11.61    2.19
   1  -2  14    9.84    1.85
  -1   2 -14    9.41    1.52
   1  -2  15    3.44    1.42
   1  -2  15    2.16    1.15
   1  -2  15    4.09    1.78
   1  -2  15    2.67    1.10
   1  -2  15    2.14    0.90
   1  -2  16    9.72    2.03
   1  -2  16   11.22    2.01
   1  -2  16   10.52    1.82
   1  -2  16   10.47    1.70
   1  -2  16   12.25    2.39
   1  -2  17   25.04    2.80
   1  -2  17   25.03    2.54
   1  -2  17   21.34    2.84
   1  -2  17   22.59    2.50
   1  -2  18   10.58    1.85
  -1   2 -18    6.26    1.64
   1  -2  18    6.82    1.41
   1  -2  18    9.94    1.57
   1  -2  18    7.69    1.88
  -1   2 -19   11.00    1.89
   1  -2  19   10.58    1.45
   1  -2  19   13.17    2.14
   1  -2  19    9.63    1.38
  -1   2 -20   -1.56    0.69
   1  -2  20    1.13    0.95
   1  -2  20   -0.05    0.77
  -1   2 -20    0.56    0.79
   1  -2  20   -0.30    0.40
  -1   2 -21    0.73    0.67
  -1   2 -21    0.48    0.35
   1  -2  21    0.17    0.46
   1  -2  21   -0.94    0.59
   1  -1 -21    2.34    0.86
  -1   1  21    4.47    1.22
  -1   1  20   12.01    1.86
  -1   1  20   10.39    1.96
   1  -1 -20    8.36    0.99
  -1   1  19    1.17    1.18
  -1   1  19   -0.50    1.41
   1  -1 -19    0.19    0.43
  -1   1  19    0.35    0.64
  -1   1  18   56.09    3.43
  -1   1  18   60.45    4.72
  -1   1  18   44.64    5.14
   1  -1 -18   53.66    3.38
   1  -1 -18   44.19    3.27
  -1   1  18   58.78    3.88
  -1   1  17   25.88    2.54
  -1   1  17   26.87    3.52
  -1   1  17   25.80    2.86
   1  -1 -17   22.70    2.56
  -1   1  17   25.24    2.73
  -1   1  16    0.42    0.67
  -1   1  16   -1.63    1.43
  -1   1  16    0.42    1.42
  -1   1  16    0.53    1.00
  -1   1  16    0.28    0.73
   1  -1 -16   -0.65    0.88
  -1   1  16    0.07    0.75
  -1   1  15   28.09    2.89
  -1   1  15   44.27    4.26
  -1   1  15   31.15    3.30
  -1   1  15   32.35    2.80
   1  -1 -15   29.33    6.24
  -1   1  15   33.40    3.22
   1  -1 -15   30.62    6.09
  -1   1  15   31.14    3.03
  -1   1  15   39.63    3.69
  -1   1  14   44.78    6.75
   1  -1 -14   43.40    7.13
   1  -1 -14   31.26    6.46
  -1   1  14   54.01    8.33
  -1   1  14   46.91    3.75
  -1   1  14   48.54    3.96
  -1   1  14   52.24    4.57
  -1   1  14   47.30    3.89
   1  -1 -14   55.92    7.92
  -1   1  14   44.16    3.57
  -1   1  14   46.19    3.34
   1  -1 -14   50.54    7.91
  -1   1  14   58.90    4.51
  -1   1  14   46.88    3.60
   1  -1 -13  109.01   10.82
  -1   1  13  100.09    9.58
  -1   1  13  101.42   10.86
   1  -1 -13   97.60   10.89
  -1   1  13  104.62    5.36
  -1   1  13  110.37    5.77
  -1   1  13  105.52    5.99
  -1   1  13  107.49    5.81
  -1   1  13  101.28    5.28
  -1   1  13  103.64    4.94
   1  -1 -13  113.52   10.72
  -1   1  13  105.41    5.31
   1  -1 -12    1.26    1.84
  -1   1  12    0.36    1.10
  -1   1  12    4.18    2.26
   1  -1 -12    5.95    3.15
   1  -1 -12    4.65    2.45
  -1   1  11   23.54    4.43
   1  -1 -11   22.24    4.88
   1  -1 -11   21.79    3.65
  -1   1  11   25.00    4.09
  -1   1  11   26.78    4.14
  -1   1  11   24.53    4.81
   1  -1 -11   25.55    5.33
   1  -1 -11   24.99    5.03
  -1   1  10  250.84   12.58
  -1   1  10  246.19   12.97
   1  -1 -10  264.53   11.58
   1  -1 -10  252.85   13.83
  -1   1  10  286.08   12.68
   1  -1 -10  235.49   14.09
  -1   1  10  259.88   12.11
  -1   1  10  271.58   14.86
   1  -1 -10  242.95   13.05
   1  -1  -9   16.94    2.82
  -1   1   9   18.53    3.34
  -1   1   9   17.78    3.38
   1  -1  -9   16.79    3.71
  -1   1   9   18.55    2.95
  -1   1   9   18.93    4.15
   1  -1  -9   22.12    4.14
  -1   1   9   17.69    3.14
   1  -1  -9   18.25    3.68
  -1   1   8  142.95    8.70
  -1   1   8  150.91    8.50
   1  -1  -8  142.43    7.34
   1  -1  -8  145.14    9.08
  -1   1   8  138.83    7.60
  -1   1   8  143.05    9.16
  -1   1   8  142.63    7.79
   1  -1  -8  168.30   10.51
   1  -1  -8  140.94    8.62
  -1   1   7    5.53    2.31
   1  -1  -7    7.07    2.53
  -1   1   7    4.29    2.06
   1  -1  -7    4.67    1.66
  -1   1   7    4.93    1.81
   1  -1  -7    8.92    2.81
  -1   1   7    3.61    1.51
  -1   1   7    4.12    2.01
   1  -1  -7    7.07    2.46
[truncated: 2,436,206 more chars]
