# Supplementary material for: Oxidative Addition of C‐F Bonds to the Phosphoranide Ion [P(C2F5)2F2]−
Source: Chemistry. 2025 Dec 12;32(2):e03405. doi: 10.1002/chem.202503405 (PMC12790317; doi:10.1002/chem.202503405)
Supplement: Supplementary file 2 — Supporting Information file 2: chem70542‐sup‐0002‐DataFile.zip [file CHEM-32-e03405-s001.zip › 2d.cif]

data_2d

_vrf_DIFMX02_2d
;
PROBLEM: The maximum difference density is > 0.1*ZMAX*0.75
RESPONSE: Due to low quality of the crystal. 
;
_vrf_PLAT084_2d
;
PROBLEM: High wR2 Value (i.e. > 0.25) ...................       0.41 Report
RESPONSE: Due to low quality of the crystal. 
;
_vrf_PLAT340_2d
;
PROBLEM: Low Bond Precision on  C-C Bonds ...............    0.01082 Ang.  
RESPONSE: Due to low quality of the crystal. 
;
_vrf_PLAT082_2d
;
PROBLEM: High R1 Value ..................................       0.12 Report
RESPONSE: Due to low quality of the crystal. 
;
# was hartmann27

_audit_creation_date               2024-01-11
_audit_creation_method
;
Olex2 1.5-alpha
(compiled 2023.11.24 svn.r209d9fb2 for OlexSys, GUI svn.r6869)
;
_shelx_SHELXL_version_number       '2018/3'
loop_
  _audit_author_name
  _audit_author_email
  _audit_author_address
 'Hartmann, L.' ''
;
Bielefeld University
Department of Chemistry
Universitaetsstr. 25
Bielefeld
33615
Germany
;
 'Neumann, B.' ? ?

_audit_contact_author_address      ?
_audit_contact_author_email        ?
_audit_contact_author_name         ''
_audit_contact_author_phone        ?
_publ_contact_author_id_orcid      ?
_publ_section_references
;
Dolomanov, O.V., Bourhis, L.J., Gildea, R.J, Howard, J.A.K. & Puschmann, H.
 (2009), J. Appl. Cryst. 42, 339-341.

Sheldrick, G.M. (2015). Acta Cryst. A71, 3-8.

Sheldrick, G.M. (2015). Acta Cryst. C71, 3-8.
;
_chemical_name_common              ?
_chemical_name_systematic          ?
_chemical_formula_moiety           'C40 H99 N13 P4, C7 F18 O P'
_chemical_formula_sum              'C47 H99 F18 N13 O P5'
_chemical_formula_weight           1359.24
_chemical_melting_point            ?
_chemical_oxdiff_formula           'C47 H100 F18 N13 P P4'
loop_
  _atom_type_symbol
  _atom_type_description
  _atom_type_scat_dispersion_real
  _atom_type_scat_dispersion_imag
  _atom_type_scat_source
 'C' 'C' 0.0181 0.0091 'International Tables Vol C Tables 4.2.6.8 and 6.1.1.4'
 'H' 'H' 0.0000 0.0000 'International Tables Vol C Tables 4.2.6.8 and 6.1.1.4'
 'F' 'F' 0.0727 0.0534 'International Tables Vol C Tables 4.2.6.8 and 6.1.1.4'
 'N' 'N' 0.0311 0.0180 'International Tables Vol C Tables 4.2.6.8 and 6.1.1.4'
 'O' 'O' 0.0492 0.0322 'International Tables Vol C Tables 4.2.6.8 and 6.1.1.4'
 'P' 'P' 0.2955 0.4335 'International Tables Vol C Tables 4.2.6.8 and 6.1.1.4'

_shelx_space_group_comment
;
The symmetry employed for this shelxl refinement is uniquely defined
by the following loop, which should always be used as a source of
symmetry information in preference to the above space-group names.
They are only intended as comments.
;
_space_group_crystal_system        'triclinic'
_space_group_IT_number             2
_space_group_name_H-M_alt          'P -1'
_space_group_name_Hall             '-P 1'
loop_
  _space_group_symop_operation_xyz
 'x, y, z'
 '-x, -y, -z'

_cell_length_a                     13.1511(6)
_cell_length_b                     14.5039(9)
_cell_length_c                     17.4474(7)
_cell_angle_alpha                  84.574(4)
_cell_angle_beta                   87.730(4)
_cell_angle_gamma                  88.303(4)
_cell_volume                       3309.3(3)
_cell_formula_units_Z              2
_cell_measurement_reflns_used      11562
_cell_measurement_temperature      100.00(10)
_cell_measurement_theta_max        75.1230
_cell_measurement_theta_min        2.9960
_shelx_estimated_absorpt_T_max     ?
_shelx_estimated_absorpt_T_min     ?
_exptl_absorpt_coefficient_mu      2.128
_exptl_absorpt_correction_T_max    0.68095
_exptl_absorpt_correction_T_min    0.65911
_exptl_absorpt_correction_type     sphere
_exptl_absorpt_process_details
;
CrysAlisPro 1.171.43.95a (Rigaku Oxford Diffraction, 2023)
Spherical absorption correction
using equivalent radius and absorption coefficient.
Empirical absorption correction using spherical harmonics,
implemented in SCALE3 ABSPACK scaling algorithm.
;
_exptl_absorpt_special_details     ?
_exptl_crystal_colour              'clear colourless'
_exptl_crystal_colour_lustre       clear
_exptl_crystal_colour_primary      colourless
_exptl_crystal_density_diffrn      1.364
_exptl_crystal_density_meas        ?
_exptl_crystal_density_method      ?
_exptl_crystal_description         block
_exptl_crystal_F_000               1434
loop_
  _exptl_crystal_face_index_h
  _exptl_crystal_face_index_k
  _exptl_crystal_face_index_l
  _exptl_crystal_face_perp_dist
 5 0 2 0.1227
 -5 0 -2 0.1227
 1 -4 -5 0.0954
 -1 4 5 0.0954
 0 -4 5 0.1121
 0 4 -5 0.1121
 -5 -5 -3 0.1305
 5 5 3 0.1305
 5 -3 -3 0.1162
 -5 3 3 0.1162

_exptl_crystal_size_max            0.29
_exptl_crystal_size_mid            0.224
_exptl_crystal_size_min            0.191
_exptl_crystal_size_rad            0.131
loop_
  _exptl_oxdiff_crystal_face_indexfrac_h
  _exptl_oxdiff_crystal_face_indexfrac_k
  _exptl_oxdiff_crystal_face_indexfrac_l
  _exptl_oxdiff_crystal_face_x
  _exptl_oxdiff_crystal_face_y
  _exptl_oxdiff_crystal_face_z
 4.9997 -0.0085 1.9998 -0.3030 0.0680 0.5208
 -4.9997 0.0085 -1.9998 0.3030 -0.0680 -0.5208
 0.9845 -4.0025 -4.9996 -0.5085 0.1412 -0.2917
 -0.9845 4.0025 4.9996 0.5085 -0.1412 0.2917
 -0.0037 -4.0046 4.9920 0.1162 0.6161 0.1461
 0.0037 4.0046 -4.9920 -0.1162 -0.6161 -0.1461
 -5.0125 -4.9946 -3.0039 0.0549 0.3615 -0.7160
 5.0125 4.9946 3.0039 -0.0549 -0.3615 0.7160
 4.9870 -3.0088 -2.9990 -0.6905 0.1191 0.1744
 -4.9870 3.0088 2.9990 0.6905 -0.1191 -0.1744

_exptl_transmission_factor_max     ?
_exptl_transmission_factor_min     ?
_diffrn_reflns_av_R_equivalents    0.0487
_diffrn_reflns_av_unetI/netI       0.0576
_diffrn_reflns_Laue_measured_fraction_full  0.992
_diffrn_reflns_Laue_measured_fraction_max  0.967
_diffrn_reflns_limit_h_max         16
_diffrn_reflns_limit_h_min         -14
_diffrn_reflns_limit_k_max         18
_diffrn_reflns_limit_k_min         -17
_diffrn_reflns_limit_l_max         21
_diffrn_reflns_limit_l_min         -20
_diffrn_reflns_number              27569
_diffrn_reflns_point_group_measured_fraction_full  0.992
_diffrn_reflns_point_group_measured_fraction_max  0.967
_diffrn_reflns_theta_full          67.684
_diffrn_reflns_theta_max           75.883
_diffrn_reflns_theta_min           3.062
_diffrn_ambient_environment        N~2~
_diffrn_ambient_temperature        100.00(10)
_diffrn_detector                   'CCD plate'
_diffrn_detector_area_resol_mean   5.3114
_diffrn_detector_type              Atlas
_diffrn_measured_fraction_theta_full  0.992
_diffrn_measured_fraction_theta_max  0.967
_diffrn_measurement_details
;
List of Runs (angles in degrees, time in seconds):

  # Type    Start    End  Width  t~exp~   \w     \q     \k     \f   Frames
--------------------------------------------------------------------------
  1  \w   -120.00  -6.00   1.00    5.00    --  -41.20 -19.00-180.00  114
  2  \w    -85.00 -16.00   1.00    5.00    --  -41.20 125.00   0.00   69
  3  \w    -63.00  31.00   1.00    5.00    --  -41.20  38.00   0.00   94
  4  \w     41.00  88.00   1.00    5.00    --   41.20-125.00 -60.00   47
  5  \w    -15.00  70.00   1.00    5.00    --   41.20 -77.00 120.00   85
  6  \w    117.00 173.00   1.00   27.50    --  111.00  77.00 150.00   56
  7  \w     44.00 130.00   1.00   27.50    --  111.00 -61.00-180.00   86
  8  \w    138.00 169.00   1.00   27.50    --  111.00   0.00 -30.00   31
  9  \w     39.00  71.00   1.00   27.50    --  111.00-111.00   0.00   32
 10  \w     38.00 135.00   1.00   27.50    --  111.00 -30.00  60.00   97
 11  \w     82.00 109.00   1.00   27.50    --  111.00-111.00   0.00   27
 12  \w    114.00 171.00   1.00   27.50    --  111.00  77.00-180.00   57
 13  \w     86.00 120.00   1.00   27.50    --  111.00  61.00  90.00   34
 14  \w    133.00 178.00   1.00   27.50    --  111.00  61.00  90.00   45
 15  \w    112.00 140.00   1.00   27.50    --  111.00 -77.00 -30.00   28
 16  \w     40.00 130.00   1.00   27.50    --  111.00 -30.00 150.00   90
 17  \w     52.00 108.00   1.00   27.50    --  111.00-111.00 150.00   56
 18  \w     39.00  78.00   1.00   27.50    --  111.00-111.00  90.00   39
 19  \w    120.00 177.00   1.00   27.50    --  111.00 111.00 120.00   57
 20  \w     50.00 109.00   1.00   27.50    --  111.00-111.00  60.00   59
 21  \w     79.00 107.00   1.00   27.50    --  111.00-111.00 -90.00   28
 22  \w     60.00 113.00   1.00   27.50    --  111.00 -61.00  60.00   53
 23  \w     48.00 104.00   1.00   27.50    --  111.00 -94.00-180.00   56
 24  \w     55.00 109.00   1.00   27.50    --  111.00-111.00 -30.00   54
 25  \w     84.00 109.00   1.00   27.50    --  111.00-111.00-150.00   25
 26  \w     78.00 108.00   1.00   27.50    --  111.00-111.00 120.00   30
 27  \w     50.00 122.00   1.00   27.50    --  111.00   0.00 -30.00   72
;
_diffrn_measurement_device         'four-circle diffractometer'
_diffrn_measurement_device_type    'SuperNova, Dual, Cu at home/near, Atlas'
_diffrn_measurement_method         '\w scans'
_diffrn_orient_matrix_type        
 'CrysAlisPro convention (1999,Acta A55,543-557)'
_diffrn_orient_matrix_UB_11        -0.0822891000
_diffrn_orient_matrix_UB_12        0.0388721000
_diffrn_orient_matrix_UB_13        0.0543929000
_diffrn_orient_matrix_UB_21        -0.0053495000
_diffrn_orient_matrix_UB_22        -0.0952742000
_diffrn_orient_matrix_UB_23        0.0469817000
_diffrn_orient_matrix_UB_31        0.0833862000
_diffrn_orient_matrix_UB_32        0.0283441000
_diffrn_orient_matrix_UB_33        0.0520743000
_diffrn_radiation_monochromator    mirror
_diffrn_radiation_probe            x-ray
_diffrn_radiation_type             'Cu K\a'
_diffrn_radiation_wavelength       1.54184
_diffrn_source                     'micro-focus sealed X-ray tube'
_diffrn_source_type                'SuperNova (Cu) X-ray Source'
_reflns_Friedel_coverage           0.000
_reflns_Friedel_fraction_full      .
_reflns_Friedel_fraction_max       .
_reflns_number_gt                  9243
_reflns_number_total               13333
_reflns_special_details
;
 Reflections were merged by SHELXL according to the crystal
 class for the calculation of statistics and refinement.
 
 _reflns_Friedel_fraction is defined as the number of unique
 Friedel pairs measured divided by the number that would be
 possible theoretically, ignoring centric projections and
 systematic absences.
;
_reflns_threshold_expression       'I > 2\s(I)'
_computing_cell_refinement         'CrysAlisPro 1.171.43.95a (Rigaku OD, 2023)'
_computing_data_collection        
 'CrysAlisPro system (CCD 43.95a 64-bit (release 03-11-2023))'
_computing_data_reduction          'CrysAlisPro 1.171.43.95a (Rigaku OD, 2023)'
_computing_molecular_graphics      'Olex2 1.5-alpha (Dolomanov et al., 2009)'
_computing_publication_material    'Olex2 1.5-alpha (Dolomanov et al., 2009)'
_computing_structure_refinement    'SHELXL 2018/3 (Sheldrick, 2015)'
_computing_structure_solution      'SHELXT 2018/2 (Sheldrick, 2018)'
_refine_diff_density_max           1.460
_refine_diff_density_min           -0.893
_refine_diff_density_rms           0.116
_refine_ls_extinction_coef         .
_refine_ls_extinction_method       none
_refine_ls_goodness_of_fit_ref     1.564
_refine_ls_hydrogen_treatment      constr
_refine_ls_matrix_type             full
_refine_ls_number_parameters       949
_refine_ls_number_reflns           13333
_refine_ls_number_restraints       897
_refine_ls_R_factor_all            0.1534
_refine_ls_R_factor_gt             0.1220
_refine_ls_restrained_S_all        1.578
_refine_ls_shift/su_max            0.000
_refine_ls_shift/su_mean           0.000
_refine_ls_structure_factor_coef   Fsqd
_refine_ls_weighting_details      
 'w=1/[\s^2^(Fo^2^)+(0.2000P)^2^] where P=(Fo^2^+2Fc^2^)/3'
_refine_ls_weighting_scheme        calc
_refine_ls_wR_factor_gt            0.3614
_refine_ls_wR_factor_ref           0.4073
_refine_special_details            'NOT FOR PUBLICATION!'
_olex2_refinement_description
;
1. Fixed Uiso
 At 1.2 times of:
  All C(H,H) groups
 At 1.5 times of:
  All C(H,H,H) groups
2. Restrained distances
 P1-N2A \\sim P1-N2B \\sim P1-N4A \\sim P1-N4B \\sim P1-N3
 with sigma of 0.02
 N6B-C10B \\sim N6B-C12B
 with sigma of 0.02
3. Uiso/Uaniso restraints and constraints
P1 \\sim N2A \\sim N2B \\sim N3 \\sim N4A \\sim N4B: within 2A with sigma of
0.001 and sigma for terminal atoms of 0.002 within 2A
P2B \\sim N5B \\sim N6B \\sim N7 \\sim C5B \\sim C6B \\sim C7B \\sim C8B \\sim
C9B \\sim C10B \\sim C11B \\sim C12B \\sim C13 \\sim C14 \\sim C15 \\sim C16:
within 2A with sigma of 0.01 and sigma for terminal atoms of 0.02 within 2A
P4B \\sim N11 \\sim N12B \\sim N13B \\sim C29 \\sim C30 \\sim C31 \\sim C32
\\sim C33B \\sim C34B \\sim C35B \\sim C36A \\sim C37B \\sim C38B \\sim C39B
\\sim C40B: within 2A with sigma of 0.01 and sigma for terminal atoms of 0.02
within 2A
P2A \\sim N5A \\sim N6A \\sim N7 \\sim C5A \\sim C6A \\sim C7A \\sim C8A \\sim
C9A \\sim C10A \\sim C11A \\sim C12A \\sim C13 \\sim C14 \\sim C15 \\sim C16:
within 2A with sigma of 0.01 and sigma for terminal atoms of 0.02 within 2A
P3 \\sim N8 \\sim N9 \\sim N10 \\sim C17 \\sim C18 \\sim C19 \\sim C20 \\sim
C21 \\sim C22 \\sim C23 \\sim C24 \\sim C25 \\sim C26 \\sim C27 \\sim C28:
within 2A with sigma of 0.01 and sigma for terminal atoms of 0.02 within 2A
P4A \\sim N11 \\sim N12A \\sim N13A \\sim C29 \\sim C30 \\sim C31 \\sim C32
\\sim C33A \\sim C34A \\sim C35A \\sim C36B \\sim C37A \\sim C38A \\sim C39A
\\sim C40A: within 2A with sigma of 0.01 and sigma for terminal atoms of 0.02
within 2A
Uanis(N6B) = Uanis(N6A)
Uanis(N5A) = Uanis(N5B)
Uanis(N13A) = Uanis(N13B)
Uanis(N12A) = Uanis(N12B)
4. Rigid body (RIGU) restrains
 P1, N2A, N2B, N3, N4A, N4B
 with sigma for 1-2 distances of 0.001 and sigma for 1-3 distances of 0.001
 P2B, N5B, N6B, N7, C5B, C6B, C7B, C8B, C9B, C10B, C11B, C12B, C13, C14, C15,
 C16
 with sigma for 1-2 distances of 0.01 and sigma for 1-3 distances of 0.01
 P4B, N11, N12B, N13B, C29, C30, C31, C32, C33B, C34B, C35B, C36A, C37B, C38B,
 C39B, C40B
 with sigma for 1-2 distances of 0.01 and sigma for 1-3 distances of 0.01
 P2A, N5A, N6A, N7, C5A, C6A, C7A, C8A, C9A, C10A, C11A, C12A, C13, C14, C15,
 C16
 with sigma for 1-2 distances of 0.01 and sigma for 1-3 distances of 0.01
 P3, N8, N9, N10, C17, C18, C19, C20, C21, C22, C23, C24, C25, C26, C27, C28
 with sigma for 1-2 distances of 0.01 and sigma for 1-3 distances of 0.01
 P4A, N11, N12A, N13A, C29, C30, C31, C32, C33A, C34A, C35A, C36B, C37A, C38A,
 C39A, C40A
 with sigma for 1-2 distances of 0.01 and sigma for 1-3 distances of 0.01
5. Others
 Fixed Sof: P2A(0.5) P2B(0.5) P4A(0.5) P4B(0.5) N2A(0.5) N2B(0.5) N4A(0.5)
 N4B(0.5) N5A(0.5) N5B(0.5) N6A(0.5) N6B(0.5) N12A(0.5) N12B(0.5) N13A(0.5)
 N13B(0.5) C5A(0.5) H5AA(0.5) H5AB(0.5) C5B(0.5) H5BA(0.5) H5BB(0.5) C6A(0.5)
 H6AA(0.5) H6AB(0.5) H6AC(0.5) C6B(0.5) H6BA(0.5) H6BB(0.5) H6BC(0.5) C7A(0.5)
 H7AA(0.5) H7AB(0.5) C7B(0.5) H7BA(0.5) H7BB(0.5) C8A(0.5) H8AA(0.5) H8AB(0.5)
 H8AC(0.5) C8B(0.5) H8BA(0.5) H8BB(0.5) H8BC(0.5) C9A(0.5) H9AA(0.5) H9AB(0.5)
 C9B(0.5) H9BA(0.5) H9BB(0.5) C10A(0.5) H10A(0.5) H10B(0.5) H10C(0.5) C10B(0.5)
 H10D(0.5) H10E(0.5) H10F(0.5) C11A(0.5) H11A(0.5) H11B(0.5) C11B(0.5)
 H11C(0.5) H11D(0.5) C12A(0.5) H12A(0.5) H12B(0.5) H12C(0.5) C12B(0.5)
 H12D(0.5) H12E(0.5) H12F(0.5) C33A(0.5) H33A(0.5) H33B(0.5) C33B(0.5)
 H33C(0.5) H33D(0.5) C34A(0.5) H34A(0.5) H34B(0.5) H34C(0.5) C34B(0.5)
 H34D(0.5) H34E(0.5) H34F(0.5) C35A(0.5) H35A(0.5) H35B(0.5) C35B(0.5)
 H35C(0.5) H35D(0.5) C36A(0.5) H36A(0.5) H36B(0.5) H36C(0.5) C36B(0.5)
 H36D(0.5) H36E(0.5) H36F(0.5) C37A(0.5) H37A(0.5) H37B(0.5) C37B(0.5)
 H37C(0.5) H37D(0.5) C38A(0.5) H38A(0.5) H38B(0.5) H38C(0.5) C38B(0.5)
 H38D(0.5) H38E(0.5) H38F(0.5) C39A(0.5) H39A(0.5) H39B(0.5) C39B(0.5)
 H39C(0.5) H39D(0.5) C40A(0.5) H40A(0.5) H40B(0.5) H40C(0.5) C40B(0.5)
 H40D(0.5) H40E(0.5) H40F(0.5)
6.a Secondary CH2 refined with riding coordinates:
 C5A(H5AA,H5AB), C5B(H5BA,H5BB), C7A(H7AA,H7AB), C7B(H7BA,H7BB), C9A(H9AA,
 H9AB), C9B(H9BA,H9BB), C11A(H11A,H11B), C11B(H11C,H11D), C13(H13A,H13B),
 C15(H15A,H15B), C17(H17A,H17B), C19(H19A,H19B), C21(H21A,H21B), C23(H23A,H23B),
  C25(H25A,H25B), C27(H27A,H27B), C29(H29A,H29B), C31(H31A,H31B), C33A(H33A,
 H33B), C33B(H33C,H33D), C35A(H35A,H35B), C35B(H35C,H35D), C37A(H37A,H37B),
 C37B(H37C,H37D), C39A(H39A,H39B), C39B(H39C,H39D)
6.b Me refined with riding coordinates:
 C2(H2A,H2B,H2C), C3(H3A,H3B,H3C), C4(H4A,H4B,H4C), C6A(H6AA,H6AB,H6AC),
 C6B(H6BA,H6BB,H6BC), C8A(H8AA,H8AB,H8AC), C8B(H8BA,H8BB,H8BC), C10A(H10A,H10B,
 H10C), C10B(H10D,H10E,H10F), C12A(H12A,H12B,H12C), C12B(H12D,H12E,H12F),
 C14(H14A,H14B,H14C), C16(H16A,H16B,H16C), C18(H18A,H18B,H18C), C20(H20A,H20B,
 H20C), C22(H22A,H22B,H22C), C24(H24A,H24B,H24C), C26(H26A,H26B,H26C), C28(H28A,
 H28B,H28C), C30(H30A,H30B,H30C), C32(H32A,H32B,H32C), C34A(H34A,H34B,H34C),
 C34B(H34D,H34E,H34F), C36A(H36A,H36B,H36C), C36B(H36D,H36E,H36F), C38A(H38A,
 H38B,H38C), C38B(H38D,H38E,H38F), C40A(H40A,H40B,H40C), C40B(H40D,H40E,H40F)
;
_atom_sites_solution_hydrogens     geom
_atom_sites_solution_primary       dual
_atom_sites_solution_secondary     ?
loop_
  _atom_site_label
  _atom_site_type_symbol
  _atom_site_fract_x
  _atom_site_fract_y
  _atom_site_fract_z
  _atom_site_U_iso_or_equiv
  _atom_site_adp_type
  _atom_site_occupancy
  _atom_site_site_symmetry_order
  _atom_site_calc_flag
  _atom_site_refinement_flags_posn
  _atom_site_refinement_flags_adp
  _atom_site_refinement_flags_occupancy
  _atom_site_disorder_assembly
  _atom_site_disorder_group
 P1 P 0.60325(13) 0.75259(10) 0.30580(8) 0.0570(4) Uani 1 1 d D U . . .
 P2A P 0.7346(2) 0.9215(2) 0.22927(18) 0.0384(6) Uani 0.5 1 d . U P A 1
 P2B P 0.6869(5) 0.9239(2) 0.2478(2) 0.0593(8) Uani 0.5 1 d . U P A 2
 P3 P 0.69449(9) 0.57009(9) 0.25850(6) 0.0441(3) Uani 1 1 d . U . . .
 P4A P 0.3863(2) 0.7856(3) 0.27403(14) 0.0477(7) Uani 0.5 1 d . U P B 1
 P4B P 0.3629(3) 0.7434(2) 0.2852(2) 0.0495(7) Uani 0.5 1 d . U P B 2
 N1 N 0.6445(5) 0.7653(4) 0.3937(3) 0.0604(12) Uani 1 1 d . . . . .
 N2A N 0.6776(8) 0.8219(6) 0.2483(5) 0.0561(6) Uani 0.5 1 d D U P A 1
 N2B N 0.6160(9) 0.8427(6) 0.2556(5) 0.0574(5) Uani 0.5 1 d D U P A 2
 N3 N 0.6333(4) 0.6533(3) 0.2846(3) 0.0570(6) Uani 1 1 d D U . . .
 N4A N 0.4948(8) 0.7925(8) 0.2980(6) 0.0572(6) Uani 0.5 1 d D U P B 1
 N4B N 0.4785(7) 0.7441(7) 0.3139(5) 0.0574(6) Uani 0.5 1 d D U P B 2
 N5A N 0.7556(9) 0.9798(7) 0.3031(6) 0.0601(14) Uani 0.5 1 d . U P A 1
 N5B N 0.6746(9) 0.9850(8) 0.3298(6) 0.0601(14) Uani 0.5 1 d . U P A 2
 N6A N 0.8448(9) 0.9050(7) 0.1866(7) 0.0608(14) Uani 0.5 1 d . U P A 1
 N6B N 0.8032(10) 0.9091(7) 0.2312(6) 0.0608(14) Uani 0.5 1 d D U P A 2
 N7 N 0.6515(5) 0.9913(3) 0.1767(3) 0.0602(11) Uani 1 1 d . U . . .
 N8 N 0.8156(3) 0.5665(4) 0.2830(2) 0.0525(9) Uani 1 1 d . U . . .
 N9 N 0.6891(4) 0.5656(4) 0.1644(2) 0.0587(11) Uani 1 1 d . U . . .
 N10 N 0.6435(4) 0.4715(4) 0.2949(3) 0.0557(10) Uani 1 1 d . U . . .
 N11 N 0.3667(4) 0.7077(4) 0.2036(3) 0.0616(11) Uani 1 1 d . U . . .
 N12A N 0.3015(8) 0.7475(9) 0.3430(6) 0.0564(14) Uani 0.5 1 d . U P B 1
 N12B N 0.2879(8) 0.6915(10) 0.3422(7) 0.0564(14) Uani 0.5 1 d . U P B 2
 N13A N 0.3444(10) 0.8898(10) 0.2496(8) 0.0700(16) Uani 0.5 1 d . U P B 1
 N13B N 0.3102(10) 0.8463(10) 0.2757(8) 0.0700(16) Uani 0.5 1 d . U P B 2
 C1 C 0.6023(5) 0.7254(5) 0.4693(3) 0.0679(16) Uani 1 1 d . . . . .
 C2 C 0.5860(5) 0.6229(5) 0.4678(3) 0.0672(16) Uani 1 1 d . . . . .
 H2A H 0.558123 0.597433 0.518040 0.101 Uiso 1 1 calc R U . . .
 H2B H 0.538167 0.613295 0.427806 0.101 Uiso 1 1 calc R U . . .
 H2C H 0.651142 0.591456 0.456585 0.101 Uiso 1 1 calc R U . . .
 C3 C 0.5036(9) 0.7728(11) 0.4929(5) 0.119(5) Uani 1 1 d . . . . .
 H3A H 0.478869 0.744047 0.543009 0.179 Uiso 1 1 calc R U . . .
 H3B H 0.515090 0.838664 0.496720 0.179 Uiso 1 1 calc R U . . .
 H3C H 0.452717 0.766529 0.454284 0.179 Uiso 1 1 calc R U . . .
 C4 C 0.6852(6) 0.7390(6) 0.5275(3) 0.0717(18) Uani 1 1 d . . . . .
 H4A H 0.662062 0.713930 0.579175 0.108 Uiso 1 1 calc R U . . .
 H4B H 0.748256 0.706561 0.512511 0.108 Uiso 1 1 calc R U . . .
 H4C H 0.697866 0.805270 0.527728 0.108 Uiso 1 1 calc R U . . .
 C5A C 0.6684(10) 1.0279(8) 0.3451(6) 0.056(2) Uani 0.5 1 d . U P A 1
 H5AA H 0.607060 1.028035 0.313963 0.068 Uiso 0.5 1 calc R U P A 1
 H5AB H 0.653399 0.991040 0.394713 0.068 Uiso 0.5 1 calc R U P A 1
 C5B C 0.5719(15) 0.9977(12) 0.3668(11) 0.085(3) Uani 0.5 1 d . U P A 2
 H5BA H 0.528735 0.947378 0.353132 0.102 Uiso 0.5 1 calc R U P A 2
 H5BB H 0.578998 0.989500 0.423340 0.102 Uiso 0.5 1 calc R U P A 2
 C6A C 0.6867(17) 1.1208(13) 0.3601(11) 0.093(5) Uani 0.5 1 d . U P A 1
 H6AA H 0.626923 1.146036 0.387138 0.140 Uiso 0.5 1 calc R U P A 1
 H6AB H 0.746053 1.121515 0.392256 0.140 Uiso 0.5 1 calc R U P A 1
 H6AC H 0.699614 1.158591 0.311329 0.140 Uiso 0.5 1 calc R U P A 1
 C6B C 0.5181(16) 1.0849(12) 0.3480(11) 0.089(4) Uani 0.5 1 d . U P A 2
 H6BA H 0.451975 1.084534 0.375900 0.134 Uiso 0.5 1 calc R U P A 2
 H6BB H 0.558261 1.135735 0.362940 0.134 Uiso 0.5 1 calc R U P A 2
 H6BC H 0.507793 1.093441 0.292445 0.134 Uiso 0.5 1 calc R U P A 2
 C7A C 0.8571(9) 0.9878(8) 0.3348(6) 0.055(2) Uani 0.5 1 d . U P A 1
 H7AA H 0.865047 1.051885 0.348363 0.066 Uiso 0.5 1 calc R U P A 1
 H7AB H 0.910075 0.975451 0.294873 0.066 Uiso 0.5 1 calc R U P A 1
 C7B C 0.7564(15) 1.0399(12) 0.3530(10) 0.084(3) Uani 0.5 1 d . U P A 2
 H7BA H 0.819529 1.024529 0.323497 0.101 Uiso 0.5 1 calc R U P A 2
 H7BB H 0.739548 1.106259 0.339575 0.101 Uiso 0.5 1 calc R U P A 2
 C8A C 0.8724(11) 0.9203(12) 0.4059(9) 0.075(4) Uani 0.5 1 d . U P A 1
 H8AA H 0.940332 0.927626 0.425231 0.113 Uiso 0.5 1 calc R U P A 1
 H8AB H 0.820782 0.933157 0.445866 0.113 Uiso 0.5 1 calc R U P A 1
 H8AC H 0.865787 0.856761 0.392402 0.113 Uiso 0.5 1 calc R U P A 1
 C8B C 0.775(3) 1.0256(19) 0.4337(14) 0.126(7) Uani 0.5 1 d . U P A 2
 H8BA H 0.831258 1.064586 0.445498 0.189 Uiso 0.5 1 calc R U P A 2
 H8BB H 0.713832 1.042171 0.463492 0.189 Uiso 0.5 1 calc R U P A 2
 H8BC H 0.793894 0.960358 0.447398 0.189 Uiso 0.5 1 calc R U P A 2
 C9A C 0.9060(10) 0.9866(8) 0.1431(9) 0.056(2) Uani 0.5 1 d . U P A 1
 H9AA H 0.867738 1.045176 0.150225 0.067 Uiso 0.5 1 calc R U P A 1
 H9AB H 0.971784 0.989660 0.168347 0.067 Uiso 0.5 1 calc R U P A 1
 C9B C 0.8923(19) 0.9664(15) 0.1804(15) 0.094(4) Uani 0.5 1 d . U P A 2
 H9BA H 0.863151 1.023227 0.152672 0.113 Uiso 0.5 1 calc R U P A 2
 H9BB H 0.945565 0.984432 0.214252 0.113 Uiso 0.5 1 calc R U P A 2
 C10A C 0.9259(11) 0.9829(9) 0.0661(9) 0.069(3) Uani 0.5 1 d . U P A 1
 H10A H 0.964297 1.037246 0.045633 0.103 Uiso 0.5 1 calc R U P A 1
 H10B H 0.966123 0.926461 0.057787 0.103 Uiso 0.5 1 calc R U P A 1
 H10C H 0.861677 0.982191 0.039595 0.103 Uiso 0.5 1 calc R U P A 1
 C10B C 0.933(3) 0.908(3) 0.1291(18) 0.149(8) Uani 0.5 1 d D U P A 2
 H10D H 0.986554 0.938972 0.097116 0.224 Uiso 0.5 1 calc R U P A 2
 H10E H 0.960924 0.851894 0.157406 0.224 Uiso 0.5 1 calc R U P A 2
 H10F H 0.878932 0.890491 0.096141 0.224 Uiso 0.5 1 calc R U P A 2
 C11A C 0.8891(8) 0.8135(6) 0.1808(6) 0.0478(19) Uani 0.5 1 d . U P A 1
 H11A H 0.893615 0.801343 0.125860 0.057 Uiso 0.5 1 calc R U P A 1
 H11B H 0.843252 0.767362 0.208196 0.057 Uiso 0.5 1 calc R U P A 1
 C11B C 0.8563(18) 0.8386(15) 0.2874(13) 0.097(4) Uani 0.5 1 d . U P A 2
 H11C H 0.804767 0.811433 0.325186 0.117 Uiso 0.5 1 calc R U P A 2
 H11D H 0.885580 0.787954 0.258562 0.117 Uiso 0.5 1 calc R U P A 2
 C12A C 0.9951(8) 0.8000(9) 0.2140(9) 0.063(3) Uani 0.5 1 d . U P A 1
 H12A H 1.020499 0.736695 0.208200 0.094 Uiso 0.5 1 calc R U P A 1
 H12B H 1.041582 0.844266 0.186363 0.094 Uiso 0.5 1 calc R U P A 1
 H12C H 0.991162 0.810247 0.268791 0.094 Uiso 0.5 1 calc R U P A 1
 C12B C 0.932(3) 0.874(2) 0.327(2) 0.147(8) Uani 0.5 1 d D U P A 2
 H12D H 0.962219 0.824317 0.361490 0.220 Uiso 0.5 1 calc R U P A 2
 H12E H 0.984639 0.899374 0.289997 0.220 Uiso 0.5 1 calc R U P A 2
 H12F H 0.903687 0.922894 0.356736 0.220 Uiso 0.5 1 calc R U P A 2
 C13 C 0.6758(6) 1.0898(4) 0.1587(4) 0.0667(14) Uani 1 1 d . U . . .
 H13A H 0.712437 1.096899 0.107923 0.080 Uiso 1 1 calc R U . . .
 H13B H 0.722874 1.107197 0.197514 0.080 Uiso 1 1 calc R U . . .
 C14 C 0.5866(8) 1.1568(6) 0.1568(6) 0.089(2) Uani 1 1 d . U . . .
 H14A H 0.610633 1.219972 0.144437 0.133 Uiso 1 1 calc R U . . .
 H14B H 0.540161 1.141927 0.117374 0.133 Uiso 1 1 calc R U . . .
 H14C H 0.550627 1.152254 0.207214 0.133 Uiso 1 1 calc R U . . .
 C15 C 0.5916(7) 0.9518(5) 0.1203(4) 0.0761(18) Uani 1 1 d . U . . .
 H15A H 0.532831 0.994265 0.108211 0.091 Uiso 1 1 calc R U . . .
 H15B H 0.564176 0.892541 0.144083 0.091 Uiso 1 1 calc R U . . .
 C16 C 0.6474(9) 0.9340(8) 0.0461(5) 0.098(3) Uani 1 1 d . U . . .
 H16A H 0.600940 0.907567 0.012019 0.147 Uiso 1 1 calc R U . . .
 H16B H 0.673194 0.992481 0.020924 0.147 Uiso 1 1 calc R U . . .
 H16C H 0.704617 0.890501 0.056887 0.147 Uiso 1 1 calc R U . . .
 C17 C 0.8494(4) 0.6144(4) 0.3471(3) 0.0520(11) Uani 1 1 d . U . . .
 H17A H 0.792070 0.653579 0.365094 0.062 Uiso 1 1 calc R U . . .
 H17B H 0.904677 0.656291 0.327494 0.062 Uiso 1 1 calc R U . . .
 C18 C 0.8874(5) 0.5532(5) 0.4155(3) 0.0619(14) Uani 1 1 d . U . . .
 H18A H 0.908162 0.591796 0.454963 0.093 Uiso 1 1 calc R U . . .
 H18B H 0.832891 0.512619 0.436739 0.093 Uiso 1 1 calc R U . . .
 H18C H 0.945818 0.515338 0.399033 0.093 Uiso 1 1 calc R U . . .
 C19 C 0.8874(6) 0.4970(7) 0.2529(4) 0.0788(18) Uani 1 1 d . U . . .
 H19A H 0.898823 0.446427 0.294101 0.095 Uiso 1 1 calc R U . . .
 H19B H 0.855662 0.469862 0.209946 0.095 Uiso 1 1 calc R U . . .
 C20 C 0.9855(6) 0.5338(8) 0.2255(5) 0.090(2) Uani 1 1 d . U . . .
 H20A H 1.028738 0.483942 0.206531 0.135 Uiso 1 1 calc R U . . .
 H20B H 0.975335 0.582758 0.183653 0.135 Uiso 1 1 calc R U . . .
 H20C H 1.018558 0.559290 0.267927 0.135 Uiso 1 1 calc R U . . .
 C21 C 0.7071(5) 0.6491(6) 0.1144(3) 0.0691(16) Uani 1 1 d . U . . .
 H21A H 0.711185 0.701502 0.146581 0.083 Uiso 1 1 calc R U . . .
 H21B H 0.648169 0.661714 0.081118 0.083 Uiso 1 1 calc R U . . .
 C22 C 0.8044(6) 0.6456(8) 0.0630(4) 0.089(2) Uani 1 1 d . U . . .
 H22A H 0.811154 0.704603 0.030999 0.134 Uiso 1 1 calc R U . . .
 H22B H 0.863664 0.634986 0.095305 0.134 Uiso 1 1 calc R U . . .
 H22C H 0.800541 0.595129 0.029730 0.134 Uiso 1 1 calc R U . . .
 C23 C 0.6862(5) 0.4793(6) 0.1264(4) 0.0724(17) Uani 1 1 d . U . . .
 H23A H 0.682759 0.426143 0.166384 0.087 Uiso 1 1 calc R U . . .
 H23B H 0.750227 0.472208 0.095433 0.087 Uiso 1 1 calc R U . . .
 C24 C 0.5963(6) 0.4764(8) 0.0742(4) 0.088(2) Uani 1 1 d . U . . .
 H24A H 0.598480 0.417637 0.050650 0.133 Uiso 1 1 calc R U . . .
 H24B H 0.532558 0.481879 0.104655 0.133 Uiso 1 1 calc R U . . .
 H24C H 0.600070 0.527973 0.033658 0.133 Uiso 1 1 calc R U . . .
 C25 C 0.6876(7) 0.4029(5) 0.3526(6) 0.087(2) Uani 1 1 d . U . . .
 H25A H 0.749328 0.430199 0.370853 0.104 Uiso 1 1 calc R U . . .
 H25B H 0.638397 0.396295 0.397060 0.104 Uiso 1 1 calc R U . . .
 C26 C 0.7153(7) 0.3125(6) 0.3340(6) 0.092(2) Uani 1 1 d . U . . .
 H26A H 0.743218 0.276741 0.379262 0.137 Uiso 1 1 calc R U . . .
 H26B H 0.655168 0.281931 0.318145 0.137 Uiso 1 1 calc R U . . .
 H26C H 0.766860 0.316068 0.291758 0.137 Uiso 1 1 calc R U . . .
 C27 C 0.5313(5) 0.4684(5) 0.2959(4) 0.0614(13) Uani 1 1 d . U . . .
 H27A H 0.505649 0.520505 0.260504 0.074 Uiso 1 1 calc R U . . .
 H27B H 0.504781 0.478410 0.348413 0.074 Uiso 1 1 calc R U . . .
 C28 C 0.4883(6) 0.3801(6) 0.2734(5) 0.0773(19) Uani 1 1 d . U . . .
 H28A H 0.413811 0.384902 0.275854 0.116 Uiso 1 1 calc R U . . .
 H28B H 0.512041 0.370154 0.220811 0.116 Uiso 1 1 calc R U . . .
 H28C H 0.511170 0.327946 0.308958 0.116 Uiso 1 1 calc R U . . .
 C29 C 0.4519(4) 0.7059(4) 0.1467(3) 0.0528(11) Uani 1 1 d . U . . .
 H29A H 0.470460 0.640556 0.139585 0.063 Uiso 1 1 calc R U . . .
 H29B H 0.511457 0.733835 0.167720 0.063 Uiso 1 1 calc R U . . .
 C30 C 0.4305(5) 0.7569(5) 0.0681(3) 0.0655(15) Uani 1 1 d . U . . .
 H30A H 0.490919 0.752457 0.033739 0.098 Uiso 1 1 calc R U . . .
 H30B H 0.372967 0.728781 0.045956 0.098 Uiso 1 1 calc R U . . .
 H30C H 0.414039 0.822229 0.074142 0.098 Uiso 1 1 calc R U . . .
 C31 C 0.2704(5) 0.6693(7) 0.1801(4) 0.082(2) Uani 1 1 d . U . . .
 H31A H 0.218625 0.671942 0.222658 0.098 Uiso 1 1 calc R U . . .
 H31B H 0.244969 0.708557 0.134951 0.098 Uiso 1 1 calc R U . . .
 C32 C 0.2825(7) 0.5731(8) 0.1603(6) 0.103(3) Uani 1 1 d . U . . .
 H32A H 0.217007 0.551397 0.145291 0.155 Uiso 1 1 calc R U . . .
 H32B H 0.332550 0.570212 0.117400 0.155 Uiso 1 1 calc R U . . .
 H32C H 0.306196 0.533581 0.205143 0.155 Uiso 1 1 calc R U . . .
 C33A C 0.3145(12) 0.6480(13) 0.3684(7) 0.061(3) Uani 0.5 1 d . U P B 1
 H33A H 0.352068 0.643138 0.416715 0.073 Uiso 0.5 1 calc R U P B 1
 H33B H 0.359180 0.620215 0.329255 0.073 Uiso 0.5 1 calc R U P B 1
 C33B C 0.3140(12) 0.5972(11) 0.3738(9) 0.064(3) Uani 0.5 1 d . U P B 2
 H33C H 0.326332 0.598826 0.429300 0.077 Uiso 0.5 1 calc R U P B 2
 H33D H 0.379114 0.578347 0.348650 0.077 Uiso 0.5 1 calc R U P B 2
 C34A C 0.2238(14) 0.5892(16) 0.3823(9) 0.091(5) Uani 0.5 1 d . U P B 1
 H34A H 0.245676 0.525482 0.398677 0.136 Uiso 0.5 1 calc R U P B 1
 H34B H 0.179377 0.613242 0.422630 0.136 Uiso 0.5 1 calc R U P B 1
 H34C H 0.186531 0.590182 0.334645 0.136 Uiso 0.5 1 calc R U P B 1
 C34B C 0.2370(16) 0.5218(13) 0.3661(8) 0.084(4) Uani 0.5 1 d . U P B 2
 H34D H 0.263532 0.462312 0.389444 0.125 Uiso 0.5 1 calc R U P B 2
 H34E H 0.172519 0.537759 0.392433 0.125 Uiso 0.5 1 calc R U P B 2
 H34F H 0.225524 0.517193 0.311442 0.125 Uiso 0.5 1 calc R U P B 2
 C35A C 0.2621(11) 0.8028(12) 0.4037(7) 0.069(3) Uani 0.5 1 d . U P B 1
 H35A H 0.296231 0.863159 0.397666 0.083 Uiso 0.5 1 calc R U P B 1
 H35B H 0.281099 0.770929 0.454018 0.083 Uiso 0.5 1 calc R U P B 1
 C35B C 0.1793(13) 0.7129(14) 0.3695(8) 0.080(3) Uani 0.5 1 d . U P B 2
 H35C H 0.135256 0.659728 0.364822 0.096 Uiso 0.5 1 calc R U P B 2
 H35D H 0.150986 0.768003 0.338854 0.096 Uiso 0.5 1 calc R U P B 2
 C36A C 0.187(2) 0.732(2) 0.4557(10) 0.120(6) Uani 0.5 1 d . U P B 2
 H36A H 0.118542 0.746383 0.477008 0.180 Uiso 0.5 1 calc R U P B 2
 H36B H 0.215152 0.676902 0.485062 0.180 Uiso 0.5 1 calc R U P B 2
 H36C H 0.230788 0.784539 0.459248 0.180 Uiso 0.5 1 calc R U P B 2
 C36B C 0.1473(13) 0.8214(18) 0.4061(10) 0.097(5) Uani 0.5 1 d . U P B 1
 H36D H 0.128593 0.858810 0.448614 0.145 Uiso 0.5 1 calc R U P B 1
 H36E H 0.127416 0.854833 0.357303 0.145 Uiso 0.5 1 calc R U P B 1
 H36F H 0.112243 0.762353 0.413808 0.145 Uiso 0.5 1 calc R U P B 1
 C37A C 0.2322(13) 0.8782(14) 0.2126(10) 0.070(3) Uani 0.5 1 d . U P B 1
 H37A H 0.220788 0.812688 0.204425 0.084 Uiso 0.5 1 calc R U P B 1
 H37B H 0.176464 0.900520 0.246491 0.084 Uiso 0.5 1 calc R U P B 1
 C37B C 0.2468(12) 0.9165(13) 0.2225(9) 0.067(3) Uani 0.5 1 d . U P B 2
 H37C H 0.175526 0.898502 0.234776 0.080 Uiso 0.5 1 calc R U P B 2
 H37D H 0.253812 0.976079 0.245032 0.080 Uiso 0.5 1 calc R U P B 2
 C38A C 0.2397(19) 0.942(2) 0.1313(8) 0.067(5) Uani 0.5 1 d . U P B 1
 H38A H 0.175773 0.939619 0.104687 0.100 Uiso 0.5 1 calc R U P B 1
 H38B H 0.251955 1.006233 0.140965 0.100 Uiso 0.5 1 calc R U P B 1
 H38C H 0.295943 0.919066 0.099217 0.100 Uiso 0.5 1 calc R U P B 1
 C38B C 0.248(2) 0.9383(19) 0.1540(14) 0.078(5) Uani 0.5 1 d . U P B 2
 H38D H 0.195321 0.986000 0.142161 0.116 Uiso 0.5 1 calc R U P B 2
 H38E H 0.314981 0.962712 0.137283 0.116 Uiso 0.5 1 calc R U P B 2
 H38F H 0.235414 0.883866 0.126859 0.116 Uiso 0.5 1 calc R U P B 2
 C39A C 0.3987(10) 0.9701(10) 0.2651(7) 0.066(3) Uani 0.5 1 d . U P B 1
 H39A H 0.385556 1.018653 0.222676 0.079 Uiso 0.5 1 calc R U P B 1
 H39B H 0.472229 0.953518 0.261475 0.079 Uiso 0.5 1 calc R U P B 1
 C39B C 0.2947(16) 0.8930(15) 0.3625(11) 0.091(3) Uani 0.5 1 d . U P B 2
 H39C H 0.287885 0.840905 0.403188 0.109 Uiso 0.5 1 calc R U P B 2
 H39D H 0.358547 0.924282 0.371421 0.109 Uiso 0.5 1 calc R U P B 2
 C40A C 0.3796(13) 1.0146(15) 0.3407(9) 0.091(5) Uani 0.5 1 d . U P B 1
 H40A H 0.423202 1.068160 0.341118 0.137 Uiso 0.5 1 calc R U P B 1
 H40B H 0.308022 1.034867 0.345104 0.137 Uiso 0.5 1 calc R U P B 1
 H40C H 0.395288 0.969286 0.384168 0.137 Uiso 0.5 1 calc R U P B 1
 C40B C 0.215(3) 0.955(2) 0.3737(17) 0.131(7) Uani 0.5 1 d . U P B 2
 H40D H 0.217134 0.974907 0.425702 0.196 Uiso 0.5 1 calc R U P B 2
 H40E H 0.221750 1.008838 0.335676 0.196 Uiso 0.5 1 calc R U P B 2
 H40F H 0.150686 0.924986 0.367624 0.196 Uiso 0.5 1 calc R U P B 2
 P5 P 1.06216(12) 0.21661(12) 0.21976(10) 0.0632(4) Uani 1 1 d . . . . .
 F1 F 1.1237(4) 0.1218(3) 0.2038(3) 0.0902(15) Uani 1 1 d . . . . .
 F2 F 0.9578(4) 0.1606(4) 0.2412(3) 0.0924(15) Uani 1 1 d . . . . .
 F3 F 1.0044(3) 0.3133(3) 0.23657(19) 0.0641(9) Uani 1 1 d . . . . .
 F4 F 1.1527(3) 0.3505(3) 0.1285(2) 0.0634(9) Uani 1 1 d . . . . .
 F5 F 1.2057(3) 0.3438(3) 0.2455(2) 0.0638(9) Uani 1 1 d . . . . .
 F6 F 1.2686(3) 0.1959(4) 0.1023(3) 0.0939(17) Uani 1 1 d . . . . .
 F7 F 1.3477(3) 0.3093(4) 0.1392(3) 0.0918(15) Uani 1 1 d . . . . .
 F8 F 1.3240(4) 0.1897(4) 0.2174(3) 0.0983(17) Uani 1 1 d . . . . .
 F9 F 1.1956(3) 0.1943(3) 0.3390(3) 0.0785(11) Uani 1 1 d . . . . .
 F10 F 1.0698(5) 0.1020(5) 0.3516(4) 0.121(2) Uani 1 1 d . . . . .
 F11 F 1.0672(4) 0.2179(6) 0.4589(3) 0.116(2) Uani 1 1 d . . . . .
 F12 F 0.9438(4) 0.2482(6) 0.3837(3) 0.116(2) Uani 1 1 d . . . . .
 F13 F 1.0733(4) 0.3377(4) 0.3780(2) 0.0833(13) Uani 1 1 d . . . . .
 F14 F 0.9492(3) 0.3852(3) 0.0917(2) 0.0745(11) Uani 1 1 d . . . . .
 F15 F 0.8447(3) 0.2804(4) 0.1457(2) 0.0845(14) Uani 1 1 d . . . . .
 F16 F 0.7991(3) 0.3373(4) 0.0042(2) 0.0881(14) Uani 1 1 d . . . . .
 F17 F 0.8535(4) 0.1959(4) 0.0115(3) 0.0872(14) Uani 1 1 d . . . . .
 F18 F 0.9470(3) 0.3046(4) -0.0414(2) 0.0834(13) Uani 1 1 d . . . . .
 O1 O 1.0544(4) 0.1869(4) 0.0654(3) 0.0799(15) Uani 1 1 d . . . . .
 C41 C 1.1805(4) 0.2885(5) 0.1898(4) 0.0583(14) Uani 1 1 d . . . . .
 C42 C 1.2817(5) 0.2437(6) 0.1629(5) 0.075(2) Uani 1 1 d . . . . .
 C43 C 1.0934(6) 0.1919(6) 0.3277(5) 0.080(2) Uani 1 1 d . . . . .
 C44 C 1.0438(6) 0.2509(8) 0.3867(4) 0.088(3) Uani 1 1 d . . . . .
 C45 C 1.0171(5) 0.2303(6) 0.1158(4) 0.0694(17) Uani 1 1 d . . . . .
 C46 C 0.9253(5) 0.2937(6) 0.0945(3) 0.0658(16) Uani 1 1 d . . . . .
 C47 C 0.8818(5) 0.2823(6) 0.0148(4) 0.0708(18) Uani 1 1 d . . . . .

loop_
  _atom_site_aniso_label
  _atom_site_aniso_U_11
  _atom_site_aniso_U_22
  _atom_site_aniso_U_33
  _atom_site_aniso_U_23
  _atom_site_aniso_U_13
  _atom_site_aniso_U_12
 P1 0.0705(9) 0.0586(7) 0.0452(6) -0.0150(5) -0.0286(6) 0.0110(6)
 P2A 0.0321(13) 0.0461(13) 0.0389(13) -0.0128(10) -0.0062(10) 0.0010(11)
 P2B 0.083(3) 0.0497(15) 0.0461(16) -0.0020(12) -0.0095(17) -0.0215(18)
 P3 0.0368(6) 0.0635(7) 0.0328(5) -0.0070(4) -0.0034(4) -0.0032(5)
 P4A 0.0301(12) 0.083(2) 0.0290(11) 0.0013(13) -0.0032(8) -0.0056(13)
 P4B 0.0395(15) 0.0492(14) 0.0623(18) -0.0116(13) -0.0197(13) 0.0015(12)
 N1 0.072(3) 0.068(3) 0.044(2) -0.012(2) -0.022(2) 0.005(2)
 N2A 0.0699(12) 0.0574(10) 0.0441(10) -0.0147(9) -0.0283(10) 0.0112(10)
 N2B 0.0709(11) 0.0588(10) 0.0457(9) -0.0142(8) -0.0278(9) 0.0107(9)
 N3 0.0690(12) 0.0588(11) 0.0459(11) -0.0124(10) -0.0256(10) 0.0089(10)
 N4A 0.0703(11) 0.0587(10) 0.0456(9) -0.0143(8) -0.0278(9) 0.0112(9)
 N4B 0.0705(12) 0.0590(11) 0.0461(10) -0.0147(9) -0.0281(9) 0.0114(10)
 N5A 0.070(3) 0.061(3) 0.053(3) -0.020(3) -0.007(3) -0.008(3)
 N5B 0.070(3) 0.061(3) 0.053(3) -0.020(3) -0.007(3) -0.008(3)
 N6A 0.060(3) 0.054(3) 0.070(3) -0.013(3) 0.001(3) -0.009(3)
 N6B 0.060(3) 0.054(3) 0.070(3) -0.013(3) 0.001(3) -0.009(3)
 N7 0.074(3) 0.057(2) 0.051(2) -0.0063(18) -0.006(2) -0.010(2)
 N8 0.0387(19) 0.080(3) 0.0395(18) -0.0064(18) -0.0078(15) -0.0017(18)
 N9 0.047(2) 0.098(3) 0.0318(17) -0.0110(19) -0.0072(16) 0.005(2)
 N10 0.056(2) 0.066(2) 0.046(2) -0.0081(18) -0.0101(18) -0.008(2)
 N11 0.046(2) 0.099(3) 0.0392(19) 0.004(2) -0.0129(17) -0.004(2)
 N12A 0.043(3) 0.078(4) 0.049(3) -0.011(3) -0.002(2) 0.008(3)
 N12B 0.043(3) 0.078(4) 0.049(3) -0.011(3) -0.002(2) 0.008(3)
 N13A 0.053(3) 0.088(4) 0.069(3) -0.005(3) -0.012(3) 0.010(3)
 N13B 0.053(3) 0.088(4) 0.069(3) -0.005(3) -0.012(3) 0.010(3)
 C1 0.061(4) 0.101(5) 0.045(3) -0.021(3) -0.021(3) 0.008(3)
 C2 0.056(3) 0.101(5) 0.045(3) -0.007(3) -0.001(2) -0.019(3)
 C3 0.091(7) 0.204(13) 0.067(5) -0.050(6) -0.023(5) 0.065(8)
 C4 0.067(4) 0.110(5) 0.040(3) -0.010(3) -0.020(3) -0.010(3)
 C5A 0.077(6) 0.050(5) 0.049(5) -0.038(4) -0.010(4) 0.006(4)
 C5B 0.092(7) 0.081(6) 0.082(7) -0.010(6) 0.018(6) 0.000(6)
 C6A 0.111(12) 0.084(9) 0.089(9) -0.038(8) 0.011(9) 0.004(8)
 C6B 0.100(11) 0.077(8) 0.089(9) -0.020(7) 0.030(8) -0.009(7)
 C7A 0.059(5) 0.065(5) 0.042(4) -0.013(4) -0.005(4) -0.017(4)
 C7B 0.097(7) 0.088(6) 0.074(6) -0.035(6) -0.008(6) -0.028(6)
 C8A 0.057(7) 0.098(9) 0.070(7) 0.013(6) -0.018(6) -0.015(6)
 C8B 0.157(16) 0.138(14) 0.091(10) -0.028(10) -0.037(11) -0.030(13)
 C9A 0.057(5) 0.041(4) 0.070(6) -0.003(4) 0.003(5) -0.003(4)
 C9B 0.090(8) 0.083(8) 0.106(8) -0.002(7) 0.005(8) 0.011(7)
 C10A 0.063(7) 0.055(5) 0.089(7) -0.011(5) 0.007(6) -0.019(5)
 C10B 0.148(17) 0.165(17) 0.134(15) -0.024(14) 0.028(14) 0.011(15)
 C11A 0.053(5) 0.042(4) 0.049(4) -0.009(3) -0.007(4) -0.004(3)
 C11B 0.091(8) 0.098(7) 0.102(8) -0.009(7) 0.003(7) -0.002(7)
 C12A 0.035(5) 0.068(6) 0.082(7) 0.005(5) 0.003(5) 0.010(4)
 C12B 0.141(16) 0.151(16) 0.153(17) -0.021(14) -0.037(14) -0.009(14)
 C13 0.076(4) 0.058(3) 0.066(3) -0.005(2) -0.004(3) -0.004(3)
 C14 0.093(6) 0.072(4) 0.099(6) -0.002(4) -0.009(5) 0.018(4)
 C15 0.092(5) 0.074(4) 0.062(3) 0.008(3) -0.029(3) -0.021(3)
 C16 0.121(7) 0.115(6) 0.063(4) -0.021(4) -0.015(4) -0.018(5)
 C17 0.041(2) 0.064(3) 0.053(3) -0.011(2) -0.011(2) -0.008(2)
 C18 0.056(3) 0.089(4) 0.043(2) -0.009(2) -0.017(2) -0.010(3)
 C19 0.055(3) 0.123(5) 0.063(3) -0.035(3) -0.012(3) 0.012(3)
 C20 0.055(4) 0.144(7) 0.074(4) -0.027(5) -0.002(3) -0.011(4)
 C21 0.045(3) 0.123(5) 0.039(2) 0.000(3) -0.002(2) -0.007(3)
 C22 0.056(4) 0.161(8) 0.051(3) -0.015(4) 0.013(3) -0.012(4)
 C23 0.054(3) 0.121(5) 0.047(3) -0.033(3) -0.010(2) 0.013(3)
 C24 0.065(4) 0.150(7) 0.056(3) -0.037(4) -0.024(3) 0.006(4)
 C25 0.075(4) 0.078(4) 0.109(5) 0.006(4) -0.046(4) -0.023(3)
 C26 0.079(5) 0.094(5) 0.103(6) -0.001(4) -0.014(4) -0.028(4)
 C27 0.058(3) 0.071(3) 0.056(3) -0.003(2) -0.003(2) -0.012(3)
 C28 0.067(4) 0.097(5) 0.072(4) -0.017(3) -0.021(3) -0.018(4)
 C29 0.044(2) 0.074(3) 0.041(2) 0.001(2) -0.0135(19) -0.011(2)
 C30 0.055(3) 0.096(4) 0.044(3) 0.009(3) -0.012(2) -0.012(3)
 C31 0.047(3) 0.142(6) 0.053(3) 0.021(3) -0.017(2) -0.019(3)
 C32 0.076(5) 0.140(7) 0.091(5) 0.037(5) -0.034(4) -0.059(5)
 C33A 0.061(6) 0.083(7) 0.040(5) 0.000(5) -0.007(4) -0.023(6)
 C33B 0.060(6) 0.059(6) 0.077(6) -0.024(5) -0.004(5) 0.015(5)
 C34A 0.078(9) 0.129(12) 0.062(7) 0.020(8) -0.004(7) -0.044(9)
 C34B 0.106(11) 0.094(9) 0.054(6) -0.019(6) 0.002(7) -0.024(8)
 C35A 0.053(5) 0.106(7) 0.049(5) -0.009(5) 0.005(4) -0.002(5)
 C35B 0.067(6) 0.115(8) 0.055(5) -0.005(6) 0.001(5) 0.032(6)
 C36A 0.139(14) 0.156(14) 0.062(8) -0.019(9) -0.003(9) 0.069(12)
 C36B 0.055(7) 0.165(14) 0.066(7) -0.003(9) 0.014(6) 0.001(8)
 C37A 0.058(6) 0.086(7) 0.064(6) -0.003(6) -0.009(5) 0.008(6)
 C37B 0.060(6) 0.082(7) 0.061(6) -0.012(6) -0.019(5) -0.013(6)
 C38A 0.058(7) 0.116(11) 0.025(5) 0.003(6) -0.018(5) 0.010(7)
 C38B 0.079(11) 0.080(9) 0.073(11) 0.000(11) -0.009(11) 0.003(8)
 C39A 0.054(5) 0.098(6) 0.051(5) -0.038(5) -0.023(4) 0.030(5)
 C39B 0.082(7) 0.106(8) 0.084(7) -0.012(6) -0.003(6) 0.001(6)
 C40A 0.076(9) 0.143(12) 0.060(7) -0.043(8) -0.021(6) 0.050(8)
 C40B 0.149(16) 0.130(14) 0.111(13) -0.015(12) 0.006(13) 0.026(12)
 P5 0.0461(8) 0.0820(10) 0.0654(9) -0.0178(7) -0.0196(6) -0.0092(7)
 F1 0.087(3) 0.079(2) 0.112(4) -0.030(2) -0.046(3) -0.003(2)
 F2 0.071(3) 0.127(4) 0.082(3) -0.006(3) -0.025(2) -0.038(3)
 F3 0.0464(17) 0.100(3) 0.0494(16) -0.0205(16) -0.0100(13) 0.0007(16)
 F4 0.0481(17) 0.087(2) 0.0590(18) -0.0224(16) -0.0071(14) -0.0077(15)
 F5 0.0470(17) 0.089(2) 0.0618(19) -0.0330(17) -0.0107(14) -0.0102(15)
 F6 0.058(2) 0.134(4) 0.101(3) -0.074(3) -0.018(2) 0.017(2)
 F7 0.046(2) 0.151(4) 0.087(3) -0.049(3) 0.0016(19) -0.017(2)
 F8 0.055(2) 0.138(4) 0.110(4) -0.050(3) -0.030(3) 0.029(3)
 F9 0.058(2) 0.103(3) 0.078(2) -0.015(2) -0.0320(19) -0.0008(19)
 F10 0.109(4) 0.125(4) 0.126(5) 0.029(4) -0.056(4) -0.046(4)
 F11 0.073(3) 0.210(7) 0.060(2) 0.020(3) -0.014(2) -0.029(4)
 F12 0.052(2) 0.227(7) 0.068(3) -0.005(3) -0.010(2) -0.016(3)
 F13 0.066(2) 0.135(4) 0.0530(19) -0.030(2) -0.0098(17) 0.005(2)
 F14 0.057(2) 0.106(3) 0.066(2) -0.033(2) -0.0202(17) 0.0025(19)
 F15 0.0408(17) 0.166(5) 0.0488(18) -0.020(2) -0.0064(14) -0.006(2)
 F16 0.055(2) 0.164(5) 0.0483(18) -0.027(2) -0.0177(16) 0.007(2)
 F17 0.066(2) 0.130(4) 0.071(2) -0.024(2) -0.015(2) -0.033(3)
 F18 0.061(2) 0.141(4) 0.0517(18) -0.025(2) 0.0010(16) -0.016(2)
 O1 0.064(3) 0.102(3) 0.083(3) -0.047(3) -0.022(2) -0.001(2)
 C41 0.037(2) 0.083(4) 0.061(3) -0.033(3) -0.011(2) -0.003(2)
 C42 0.045(3) 0.105(5) 0.084(4) -0.048(4) -0.017(3) 0.009(3)
 C43 0.066(4) 0.091(5) 0.083(5) 0.002(4) -0.031(4) -0.018(4)
 C44 0.055(4) 0.156(8) 0.052(3) 0.005(4) -0.013(3) -0.019(4)
 C45 0.045(3) 0.107(5) 0.061(3) -0.021(3) -0.013(2) -0.019(3)
 C46 0.044(3) 0.114(5) 0.042(3) -0.016(3) -0.007(2) -0.004(3)
 C47 0.050(3) 0.121(6) 0.046(3) -0.019(3) -0.007(2) -0.023(3)

_geom_special_details
;
 All esds (except the esd in the dihedral angle between two l.s. planes)
 are estimated using the full covariance matrix.  The cell esds are taken
 into account individually in the estimation of esds in distances, angles
 and torsion angles; correlations between esds in cell parameters are only
 used when they are defined by crystal symmetry.  An approximate (isotropic)
 treatment of cell esds is used for estimating esds involving l.s. planes.
;
loop_
  _geom_bond_atom_site_label_1
  _geom_bond_atom_site_label_2
  _geom_bond_distance
  _geom_bond_site_symmetry_2
  _geom_bond_publ_flag
 P1 N1 1.676(4) . ?
 P1 N2A 1.662(10) . ?
 P1 N2B 1.513(9) . ?
 P1 N3 1.557(5) . ?
 P1 N4A 1.529(9) . ?
 P1 N4B 1.649(10) . ?
 P2A N2A 1.647(10) . ?
 P2A N5A 1.643(9) . ?
 P2A N6A 1.625(12) . ?
 P2A N7 1.703(6) . ?
 P2B N2B 1.516(10) . ?
 P2B N5B 1.752(12) . ?
 P2B N6B 1.559(14) . ?
 P2B N7 1.582(7) . ?
 P3 N3 1.526(5) . ?
 P3 N8 1.663(4) . ?
 P3 N9 1.654(4) . ?
 P3 N10 1.658(5) . ?
 P4A N4A 1.512(9) . ?
 P4A N11 1.777(6) . ?
 P4A N12A 1.674(11) . ?
 P4A N13A 1.618(14) . ?
 P4B N4B 1.620(9) . ?
 P4B N11 1.559(6) . ?
 P4B N12B 1.534(13) . ?
 P4B N13B 1.624(13) . ?
 N1 C1 1.483(9) . ?
 N5A C5A 1.522(16) . ?
 N5A C7A 1.476(15) . ?
 N5B C5B 1.49(2) . ?
 N5B C7B 1.450(17) . ?
 N6A C9A 1.569(16) . ?
 N6A C11A 1.445(15) . ?
 N6B C9B 1.64(3) . ?
 N6B C11B 1.52(3) . ?
 N7 C13 1.475(8) . ?
 N7 C15 1.453(8) . ?
 N8 C17 1.461(6) . ?
 N8 C19 1.480(9) . ?
 N9 C21 1.443(10) . ?
 N9 C23 1.473(9) . ?
 N10 C25 1.470(9) . ?
 N10 C27 1.477(8) . ?
 N11 C29 1.469(8) . ?
 N11 C31 1.486(8) . ?
 N12A C33A 1.48(2) . ?
 N12A C35A 1.459(16) . ?
 N12B C33B 1.46(2) . ?
 N12B C35B 1.520(18) . ?
 N13A C37A 1.65(2) . ?
 N13A C39A 1.44(2) . ?
 N13B C37B 1.56(2) . ?
 N13B C39B 1.72(2) . ?
 C1 C2 1.511(11) . ?
 C1 C3 1.513(12) . ?
 C1 C4 1.549(7) . ?
 C2 H2A 0.9800 . ?
 C2 H2B 0.9800 . ?
 C2 H2C 0.9800 . ?
 C3 H3A 0.9800 . ?
 C3 H3B 0.9800 . ?
 C3 H3C 0.9800 . ?
 C4 H4A 0.9800 . ?
 C4 H4B 0.9800 . ?
 C4 H4C 0.9800 . ?
 C5A H5AA 0.9900 . ?
 C5A H5AB 0.9900 . ?
 C5A C6A 1.426(19) . ?
 C5B H5BA 0.9900 . ?
 C5B H5BB 0.9900 . ?
 C5B C6B 1.45(3) . ?
 C6A H6AA 0.9800 . ?
 C6A H6AB 0.9800 . ?
 C6A H6AC 0.9800 . ?
 C6B H6BA 0.9800 . ?
 C6B H6BB 0.9800 . ?
 C6B H6BC 0.9800 . ?
 C7A H7AA 0.9900 . ?
 C7A H7AB 0.9900 . ?
 C7A C8A 1.523(18) . ?
 C7B H7BA 0.9900 . ?
 C7B H7BB 0.9900 . ?
 C7B C8B 1.43(3) . ?
 C8A H8AA 0.9800 . ?
 C8A H8AB 0.9800 . ?
 C8A H8AC 0.9800 . ?
 C8B H8BA 0.9800 . ?
 C8B H8BB 0.9800 . ?
 C8B H8BC 0.9800 . ?
 C9A H9AA 0.9900 . ?
 C9A H9AB 0.9900 . ?
 C9A C10A 1.36(2) . ?
 C9B H9BA 0.9900 . ?
 C9B H9BB 0.9900 . ?
 C9B C10B 1.37(3) . ?
 C10A H10A 0.9800 . ?
 C10A H10B 0.9800 . ?
 C10A H10C 0.9800 . ?
 C10B H10D 0.9800 . ?
 C10B H10E 0.9800 . ?
 C10B H10F 0.9800 . ?
 C11A H11A 0.9900 . ?
 C11A H11B 0.9900 . ?
 C11A C12A 1.532(15) . ?
 C11B H11C 0.9900 . ?
 C11B H11D 0.9900 . ?
 C11B C12B 1.37(3) . ?
 C12A H12A 0.9800 . ?
 C12A H12B 0.9800 . ?
 C12A H12C 0.9800 . ?
 C12B H12D 0.9800 . ?
 C12B H12E 0.9800 . ?
 C12B H12F 0.9800 . ?
 C13 H13A 0.9900 . ?
 C13 H13B 0.9900 . ?
 C13 C14 1.500(12) . ?
 C14 H14A 0.9800 . ?
 C14 H14B 0.9800 . ?
 C14 H14C 0.9800 . ?
 C15 H15A 0.9900 . ?
 C15 H15B 0.9900 . ?
 C15 C16 1.504(13) . ?
 C16 H16A 0.9800 . ?
 C16 H16B 0.9800 . ?
 C16 H16C 0.9800 . ?
 C17 H17A 0.9900 . ?
 C17 H17B 0.9900 . ?
 C17 C18 1.511(8) . ?
 C18 H18A 0.9800 . ?
 C18 H18B 0.9800 . ?
 C18 H18C 0.9800 . ?
 C19 H19A 0.9900 . ?
 C19 H19B 0.9900 . ?
 C19 C20 1.457(12) . ?
 C20 H20A 0.9800 . ?
 C20 H20B 0.9800 . ?
 C20 H20C 0.9800 . ?
 C21 H21A 0.9900 . ?
 C21 H21B 0.9900 . ?
 C21 C22 1.536(9) . ?
 C22 H22A 0.9800 . ?
 C22 H22B 0.9800 . ?
 C22 H22C 0.9800 . ?
 C23 H23A 0.9900 . ?
 C23 H23B 0.9900 . ?
 C23 C24 1.525(8) . ?
 C24 H24A 0.9800 . ?
 C24 H24B 0.9800 . ?
 C24 H24C 0.9800 . ?
 C25 H25A 0.9900 . ?
 C25 H25B 0.9900 . ?
 C25 C26 1.415(13) . ?
 C26 H26A 0.9800 . ?
 C26 H26B 0.9800 . ?
 C26 H26C 0.9800 . ?
 C27 H27A 0.9900 . ?
 C27 H27B 0.9900 . ?
 C27 C28 1.505(9) . ?
 C28 H28A 0.9800 . ?
 C28 H28B 0.9800 . ?
 C28 H28C 0.9800 . ?
 C29 H29A 0.9900 . ?
 C29 H29B 0.9900 . ?
 C29 C30 1.528(8) . ?
 C30 H30A 0.9800 . ?
 C30 H30B 0.9800 . ?
 C30 H30C 0.9800 . ?
 C31 H31A 0.9900 . ?
 C31 H31B 0.9900 . ?
 C31 C32 1.472(15) . ?
 C32 H32A 0.9800 . ?
 C32 H32B 0.9800 . ?
 C32 H32C 0.9800 . ?
 C33A H33A 0.9900 . ?
 C33A H33B 0.9900 . ?
 C33A C34A 1.486(18) . ?
 C33B H33C 0.9900 . ?
 C33B H33D 0.9900 . ?
 C33B C34B 1.53(2) . ?
 C34A H34A 0.9800 . ?
 C34A H34B 0.9800 . ?
 C34A H34C 0.9800 . ?
 C34B H34D 0.9800 . ?
 C34B H34E 0.9800 . ?
 C34B H34F 0.9800 . ?
 C35A H35A 0.9900 . ?
 C35A H35B 0.9900 . ?
 C35A C36B 1.52(2) . ?
 C35B H35C 0.9900 . ?
 C35B H35D 0.9900 . ?
 C35B C36A 1.56(2) . ?
 C36A H36A 0.9800 . ?
 C36A H36B 0.9800 . ?
 C36A H36C 0.9800 . ?
 C36B H36D 0.9800 . ?
 C36B H36E 0.9800 . ?
 C36B H36F 0.9800 . ?
 C37A H37A 0.9900 . ?
 C37A H37B 0.9900 . ?
 C37A C38A 1.62(3) . ?
 C37B H37C 0.9900 . ?
 C37B H37D 0.9900 . ?
 C37B C38B 1.21(3) . ?
 C38A H38A 0.9800 . ?
 C38A H38B 0.9800 . ?
 C38A H38C 0.9800 . ?
 C38B H38D 0.9800 . ?
 C38B H38E 0.9800 . ?
 C38B H38F 0.9800 . ?
 C39A H39A 0.9900 . ?
 C39A H39B 0.9900 . ?
 C39A C40A 1.530(15) . ?
 C39B H39C 0.9900 . ?
 C39B H39D 0.9900 . ?
 C39B C40B 1.38(3) . ?
 C40A H40A 0.9800 . ?
 C40A H40B 0.9800 . ?
 C40A H40C 0.9800 . ?
 C40B H40D 0.9800 . ?
 C40B H40E 0.9800 . ?
 C40B H40F 0.9800 . ?
 P5 F1 1.616(5) . ?
 P5 F2 1.629(5) . ?
 P5 F3 1.621(4) . ?
 P5 C41 1.927(6) . ?
 P5 C43 1.941(8) . ?
 P5 C45 1.921(7) . ?
 F4 C41 1.383(8) . ?
 F5 C41 1.374(6) . ?
 F6 C42 1.337(7) . ?
 F7 C42 1.332(11) . ?
 F8 C42 1.304(11) . ?
 F9 C43 1.368(9) . ?
 F10 C43 1.372(10) . ?
 F11 C44 1.349(9) . ?
 F12 C44 1.321(9) . ?
 F13 C44 1.322(12) . ?
 F14 C46 1.368(9) . ?
 F15 C46 1.366(7) . ?
 F16 C47 1.339(10) . ?
 F17 C47 1.325(10) . ?
 F18 C47 1.301(8) . ?
 O1 C45 1.209(9) . ?
 C41 C42 1.540(9) . ?
 C43 C44 1.516(14) . ?
 C45 C46 1.533(11) . ?
 C46 C47 1.548(7) . ?

loop_
  _geom_angle_atom_site_label_1
  _geom_angle_atom_site_label_2
  _geom_angle_atom_site_label_3
  _geom_angle
  _geom_angle_site_symmetry_1
  _geom_angle_site_symmetry_3
  _geom_angle_publ_flag
 N2A P1 N1 103.1(3) . . ?
 N2B P1 N1 108.9(4) . . ?
 N2B P1 N3 127.3(4) . . ?
 N2B P1 N4B 102.5(6) . . ?
 N3 P1 N1 108.8(3) . . ?
 N3 P1 N2A 104.5(4) . . ?
 N3 P1 N4B 100.0(4) . . ?
 N4A P1 N1 110.1(4) . . ?
 N4A P1 N2A 106.4(6) . . ?
 N4A P1 N3 122.1(4) . . ?
 N4B P1 N1 107.2(4) . . ?
 N2A P2A N7 105.6(4) . . ?
 N5A P2A N2A 116.7(5) . . ?
 N5A P2A N7 103.7(5) . . ?
 N6A P2A N2A 109.9(5) . . ?
 N6A P2A N5A 106.3(6) . . ?
 N6A P2A N7 114.8(5) . . ?
 N2B P2B N5B 110.2(6) . . ?
 N2B P2B N6B 120.8(6) . . ?
 N2B P2B N7 107.0(4) . . ?
 N6B P2B N5B 106.5(6) . . ?
 N6B P2B N7 103.7(5) . . ?
 N7 P2B N5B 107.7(5) . . ?
 N3 P3 N8 113.9(3) . . ?
 N3 P3 N9 111.1(3) . . ?
 N3 P3 N10 111.0(3) . . ?
 N9 P3 N8 109.4(2) . . ?
 N9 P3 N10 103.5(3) . . ?
 N10 P3 N8 107.3(3) . . ?
 N4A P4A N11 115.9(4) . . ?
 N4A P4A N12A 116.6(6) . . ?
 N4A P4A N13A 107.3(7) . . ?
 N12A P4A N11 100.6(5) . . ?
 N13A P4A N11 113.2(5) . . ?
 N13A P4A N12A 102.5(7) . . ?
 N4B P4B N13B 112.6(6) . . ?
 N11 P4B N4B 107.9(4) . . ?
 N11 P4B N13B 106.3(5) . . ?
 N12B P4B N4B 114.7(6) . . ?
 N12B P4B N11 113.4(5) . . ?
 N12B P4B N13B 101.7(7) . . ?
 C1 N1 P1 128.2(4) . . ?
 P2A N2A P1 150.0(6) . . ?
 P1 N2B P2B 138.2(7) . . ?
 P3 N3 P1 162.2(4) . . ?
 P4A N4A P1 151.0(7) . . ?
 P4B N4B P1 157.1(7) . . ?
 C5A N5A P2A 120.9(8) . . ?
 C7A N5A P2A 123.7(9) . . ?
 C7A N5A C5A 115.4(8) . . ?
 C5B N5B P2B 119.1(10) . . ?
 C7B N5B P2B 121.7(11) . . ?
 C7B N5B C5B 117.9(13) . . ?
 C9A N6A P2A 122.3(9) . . ?
 C11A N6A P2A 122.1(8) . . ?
 C11A N6A C9A 115.4(10) . . ?
 P2B N6B C9B 135.7(11) . . ?
 C11B N6B P2B 115.2(11) . . ?
 C11B N6B C9B 107.2(15) . . ?
 C13 N7 P2A 118.5(5) . . ?
 C13 N7 P2B 127.5(4) . . ?
 C15 N7 P2A 119.2(5) . . ?
 C15 N7 P2B 117.1(4) . . ?
 C15 N7 C13 115.4(5) . . ?
 C17 N8 P3 121.9(4) . . ?
 C17 N8 C19 116.7(5) . . ?
 C19 N8 P3 119.9(4) . . ?
 C21 N9 P3 118.4(4) . . ?
 C21 N9 C23 116.1(5) . . ?
 C23 N9 P3 124.4(5) . . ?
 C25 N10 P3 126.8(4) . . ?
 C25 N10 C27 112.1(5) . . ?
 C27 N10 P3 116.3(4) . . ?
 C29 N11 P4A 112.2(4) . . ?
 C29 N11 P4B 129.3(4) . . ?
 C29 N11 C31 115.2(5) . . ?
 C31 N11 P4A 129.5(5) . . ?
 C31 N11 P4B 115.4(5) . . ?
 C33A N12A P4A 113.5(8) . . ?
 C35A N12A P4A 123.8(10) . . ?
 C35A N12A C33A 113.7(11) . . ?
 C33B N12B P4B 119.2(10) . . ?
 C33B N12B C35B 107.4(12) . . ?
 C35B N12B P4B 133.0(12) . . ?
 P4A N13A C37A 105.7(10) . . ?
 C39A N13A P4A 122.1(9) . . ?
 C39A N13A C37A 132.1(12) . . ?
 P4B N13B C39B 111.8(10) . . ?
 C37B N13B P4B 145.3(11) . . ?
 C37B N13B C39B 101.3(12) . . ?
 N1 C1 C2 110.4(5) . . ?
 N1 C1 C3 112.6(7) . . ?
 N1 C1 C4 105.2(6) . . ?
 C2 C1 C3 109.5(9) . . ?
 C2 C1 C4 108.9(6) . . ?
 C3 C1 C4 110.2(6) . . ?
 C1 C2 H2A 109.5 . . ?
 C1 C2 H2B 109.5 . . ?
 C1 C2 H2C 109.5 . . ?
 H2A C2 H2B 109.5 . . ?
 H2A C2 H2C 109.5 . . ?
 H2B C2 H2C 109.5 . . ?
 C1 C3 H3A 109.5 . . ?
 C1 C3 H3B 109.5 . . ?
 C1 C3 H3C 109.5 . . ?
 H3A C3 H3B 109.5 . . ?
 H3A C3 H3C 109.5 . . ?
 H3B C3 H3C 109.5 . . ?
 C1 C4 H4A 109.5 . . ?
 C1 C4 H4B 109.5 . . ?
 C1 C4 H4C 109.5 . . ?
 H4A C4 H4B 109.5 . . ?
 H4A C4 H4C 109.5 . . ?
 H4B C4 H4C 109.5 . . ?
 N5A C5A H5AA 108.5 . . ?
 N5A C5A H5AB 108.5 . . ?
 H5AA C5A H5AB 107.5 . . ?
 C6A C5A N5A 115.1(13) . . ?
 C6A C5A H5AA 108.5 . . ?
 C6A C5A H5AB 108.5 . . ?
 N5B C5B H5BA 107.9 . . ?
 N5B C5B H5BB 107.9 . . ?
 H5BA C5B H5BB 107.2 . . ?
 C6B C5B N5B 117.5(14) . . ?
 C6B C5B H5BA 107.9 . . ?
 C6B C5B H5BB 107.9 . . ?
 C5A C6A H6AA 109.5 . . ?
 C5A C6A H6AB 109.5 . . ?
 C5A C6A H6AC 109.5 . . ?
 H6AA C6A H6AB 109.5 . . ?
 H6AA C6A H6AC 109.5 . . ?
 H6AB C6A H6AC 109.5 . . ?
 C5B C6B H6BA 109.5 . . ?
 C5B C6B H6BB 109.5 . . ?
 C5B C6B H6BC 109.5 . . ?
 H6BA C6B H6BB 109.5 . . ?
 H6BA C6B H6BC 109.5 . . ?
 H6BB C6B H6BC 109.5 . . ?
 N5A C7A H7AA 109.3 . . ?
 N5A C7A H7AB 109.3 . . ?
 N5A C7A C8A 111.8(10) . . ?
 H7AA C7A H7AB 107.9 . . ?
 C8A C7A H7AA 109.3 . . ?
 C8A C7A H7AB 109.3 . . ?
 N5B C7B H7BA 108.8 . . ?
 N5B C7B H7BB 108.8 . . ?
 H7BA C7B H7BB 107.7 . . ?
 C8B C7B N5B 113.7(17) . . ?
 C8B C7B H7BA 108.8 . . ?
 C8B C7B H7BB 108.8 . . ?
 C7A C8A H8AA 109.5 . . ?
 C7A C8A H8AB 109.5 . . ?
 C7A C8A H8AC 109.5 . . ?
 H8AA C8A H8AB 109.5 . . ?
 H8AA C8A H8AC 109.5 . . ?
 H8AB C8A H8AC 109.5 . . ?
 C7B C8B H8BA 109.5 . . ?
 C7B C8B H8BB 109.5 . . ?
 C7B C8B H8BC 109.5 . . ?
 H8BA C8B H8BB 109.5 . . ?
 H8BA C8B H8BC 109.5 . . ?
 H8BB C8B H8BC 109.5 . . ?
 N6A C9A H9AA 108.0 . . ?
 N6A C9A H9AB 108.0 . . ?
 H9AA C9A H9AB 107.3 . . ?
 C10A C9A N6A 117.2(10) . . ?
 C10A C9A H9AA 108.0 . . ?
 C10A C9A H9AB 108.0 . . ?
 N6B C9B H9BA 110.5 . . ?
 N6B C9B H9BB 110.5 . . ?
 H9BA C9B H9BB 108.7 . . ?
 C10B C9B N6B 106(2) . . ?
 C10B C9B H9BA 110.5 . . ?
 C10B C9B H9BB 110.5 . . ?
 C9A C10A H10A 109.5 . . ?
 C9A C10A H10B 109.5 . . ?
 C9A C10A H10C 109.5 . . ?
 H10A C10A H10B 109.5 . . ?
 H10A C10A H10C 109.5 . . ?
 H10B C10A H10C 109.5 . . ?
 C9B C10B H10D 109.5 . . ?
 C9B C10B H10E 109.5 . . ?
 C9B C10B H10F 109.5 . . ?
 H10D C10B H10E 109.5 . . ?
 H10D C10B H10F 109.5 . . ?
 H10E C10B H10F 109.5 . . ?
 N6A C11A H11A 108.8 . . ?
 N6A C11A H11B 108.8 . . ?
 N6A C11A C12A 113.8(9) . . ?
 H11A C11A H11B 107.7 . . ?
 C12A C11A H11A 108.8 . . ?
 C12A C11A H11B 108.8 . . ?
 N6B C11B H11C 108.6 . . ?
 N6B C11B H11D 108.6 . . ?
 H11C C11B H11D 107.6 . . ?
 C12B C11B N6B 115(2) . . ?
 C12B C11B H11C 108.6 . . ?
 C12B C11B H11D 108.6 . . ?
 C11A C12A H12A 109.5 . . ?
 C11A C12A H12B 109.5 . . ?
 C11A C12A H12C 109.5 . . ?
 H12A C12A H12B 109.5 . . ?
 H12A C12A H12C 109.5 . . ?
 H12B C12A H12C 109.5 . . ?
 C11B C12B H12D 109.5 . . ?
 C11B C12B H12E 109.5 . . ?
 C11B C12B H12F 109.5 . . ?
 H12D C12B H12E 109.5 . . ?
 H12D C12B H12F 109.5 . . ?
 H12E C12B H12F 109.5 . . ?
 N7 C13 H13A 108.3 . . ?
 N7 C13 H13B 108.3 . . ?
 N7 C13 C14 115.8(7) . . ?
 H13A C13 H13B 107.4 . . ?
 C14 C13 H13A 108.3 . . ?
 C14 C13 H13B 108.3 . . ?
 C13 C14 H14A 109.5 . . ?
 C13 C14 H14B 109.5 . . ?
 C13 C14 H14C 109.5 . . ?
 H14A C14 H14B 109.5 . . ?
 H14A C14 H14C 109.5 . . ?
 H14B C14 H14C 109.5 . . ?
 N7 C15 H15A 108.4 . . ?
 N7 C15 H15B 108.4 . . ?
 N7 C15 C16 115.5(7) . . ?
 H15A C15 H15B 107.5 . . ?
 C16 C15 H15A 108.4 . . ?
 C16 C15 H15B 108.4 . . ?
 C15 C16 H16A 109.5 . . ?
 C15 C16 H16B 109.5 . . ?
 C15 C16 H16C 109.5 . . ?
 H16A C16 H16B 109.5 . . ?
 H16A C16 H16C 109.5 . . ?
 H16B C16 H16C 109.5 . . ?
 N8 C17 H17A 108.3 . . ?
 N8 C17 H17B 108.3 . . ?
 N8 C17 C18 115.9(5) . . ?
 H17A C17 H17B 107.4 . . ?
 C18 C17 H17A 108.3 . . ?
 C18 C17 H17B 108.3 . . ?
 C17 C18 H18A 109.5 . . ?
 C17 C18 H18B 109.5 . . ?
 C17 C18 H18C 109.5 . . ?
 H18A C18 H18B 109.5 . . ?
 H18A C18 H18C 109.5 . . ?
 H18B C18 H18C 109.5 . . ?
 N8 C19 H19A 108.7 . . ?
 N8 C19 H19B 108.7 . . ?
 H19A C19 H19B 107.6 . . ?
 C20 C19 N8 114.2(8) . . ?
 C20 C19 H19A 108.7 . . ?
 C20 C19 H19B 108.7 . . ?
 C19 C20 H20A 109.5 . . ?
 C19 C20 H20B 109.5 . . ?
 C19 C20 H20C 109.5 . . ?
 H20A C20 H20B 109.5 . . ?
 H20A C20 H20C 109.5 . . ?
 H20B C20 H20C 109.5 . . ?
 N9 C21 H21A 108.6 . . ?
 N9 C21 H21B 108.6 . . ?
 N9 C21 C22 114.5(7) . . ?
 H21A C21 H21B 107.6 . . ?
 C22 C21 H21A 108.6 . . ?
 C22 C21 H21B 108.6 . . ?
 C21 C22 H22A 109.5 . . ?
 C21 C22 H22B 109.5 . . ?
 C21 C22 H22C 109.5 . . ?
 H22A C22 H22B 109.5 . . ?
 H22A C22 H22C 109.5 . . ?
 H22B C22 H22C 109.5 . . ?
 N9 C23 H23A 108.9 . . ?
 N9 C23 H23B 108.9 . . ?
 N9 C23 C24 113.2(6) . . ?
 H23A C23 H23B 107.7 . . ?
 C24 C23 H23A 108.9 . . ?
 C24 C23 H23B 108.9 . . ?
 C23 C24 H24A 109.5 . . ?
 C23 C24 H24B 109.5 . . ?
 C23 C24 H24C 109.5 . . ?
 H24A C24 H24B 109.5 . . ?
 H24A C24 H24C 109.5 . . ?
 H24B C24 H24C 109.5 . . ?
 N10 C25 H25A 107.1 . . ?
 N10 C25 H25B 107.1 . . ?
 H25A C25 H25B 106.8 . . ?
 C26 C25 N10 121.0(8) . . ?
 C26 C25 H25A 107.1 . . ?
 C26 C25 H25B 107.1 . . ?
 C25 C26 H26A 109.5 . . ?
 C25 C26 H26B 109.5 . . ?
 C25 C26 H26C 109.5 . . ?
 H26A C26 H26B 109.5 . . ?
 H26A C26 H26C 109.5 . . ?
 H26B C26 H26C 109.5 . . ?
 N10 C27 H27A 108.3 . . ?
 N10 C27 H27B 108.3 . . ?
 N10 C27 C28 115.7(6) . . ?
 H27A C27 H27B 107.4 . . ?
 C28 C27 H27A 108.3 . . ?
 C28 C27 H27B 108.3 . . ?
 C27 C28 H28A 109.5 . . ?
 C27 C28 H28B 109.5 . . ?
 C27 C28 H28C 109.5 . . ?
 H28A C28 H28B 109.5 . . ?
 H28A C28 H28C 109.5 . . ?
 H28B C28 H28C 109.5 . . ?
 N11 C29 H29A 108.6 . . ?
 N11 C29 H29B 108.6 . . ?
 N11 C29 C30 114.7(5) . . ?
 H29A C29 H29B 107.6 . . ?
 C30 C29 H29A 108.6 . . ?
 C30 C29 H29B 108.6 . . ?
 C29 C30 H30A 109.5 . . ?
 C29 C30 H30B 109.5 . . ?
 C29 C30 H30C 109.5 . . ?
 H30A C30 H30B 109.5 . . ?
 H30A C30 H30C 109.5 . . ?
 H30B C30 H30C 109.5 . . ?
 N11 C31 H31A 109.0 . . ?
 N11 C31 H31B 109.0 . . ?
 H31A C31 H31B 107.8 . . ?
 C32 C31 N11 112.9(7) . . ?
 C32 C31 H31A 109.0 . . ?
 C32 C31 H31B 109.0 . . ?
 C31 C32 H32A 109.5 . . ?
 C31 C32 H32B 109.5 . . ?
 C31 C32 H32C 109.5 . . ?
 H32A C32 H32B 109.5 . . ?
 H32A C32 H32C 109.5 . . ?
 H32B C32 H32C 109.5 . . ?
 N12A C33A H33A 107.4 . . ?
 N12A C33A H33B 107.4 . . ?
 N12A C33A C34A 119.9(16) . . ?
 H33A C33A H33B 106.9 . . ?
 C34A C33A H33A 107.4 . . ?
 C34A C33A H33B 107.4 . . ?
 N12B C33B H33C 107.9 . . ?
 N12B C33B H33D 107.9 . . ?
 N12B C33B C34B 117.6(14) . . ?
 H33C C33B H33D 107.2 . . ?
 C34B C33B H33C 107.9 . . ?
 C34B C33B H33D 107.9 . . ?
 C33A C34A H34A 109.5 . . ?
 C33A C34A H34B 109.5 . . ?
 C33A C34A H34C 109.5 . . ?
 H34A C34A H34B 109.5 . . ?
 H34A C34A H34C 109.5 . . ?
 H34B C34A H34C 109.5 . . ?
 C33B C34B H34D 109.5 . . ?
 C33B C34B H34E 109.5 . . ?
 C33B C34B H34F 109.5 . . ?
 H34D C34B H34E 109.5 . . ?
 H34D C34B H34F 109.5 . . ?
 H34E C34B H34F 109.5 . . ?
 N12A C35A H35A 108.3 . . ?
 N12A C35A H35B 108.3 . . ?
 N12A C35A C36B 115.7(13) . . ?
 H35A C35A H35B 107.4 . . ?
 C36B C35A H35A 108.3 . . ?
 C36B C35A H35B 108.3 . . ?
 N12B C35B H35C 110.7 . . ?
 N12B C35B H35D 110.7 . . ?
 N12B C35B C36A 105.3(14) . . ?
 H35C C35B H35D 108.8 . . ?
 C36A C35B H35C 110.7 . . ?
 C36A C35B H35D 110.7 . . ?
 C35B C36A H36A 109.5 . . ?
 C35B C36A H36B 109.5 . . ?
 C35B C36A H36C 109.5 . . ?
 H36A C36A H36B 109.5 . . ?
 H36A C36A H36C 109.5 . . ?
 H36B C36A H36C 109.5 . . ?
 C35A C36B H36D 109.5 . . ?
 C35A C36B H36E 109.5 . . ?
 C35A C36B H36F 109.5 . . ?
 H36D C36B H36E 109.5 . . ?
 H36D C36B H36F 109.5 . . ?
 H36E C36B H36F 109.5 . . ?
 N13A C37A H37A 111.1 . . ?
 N13A C37A H37B 111.1 . . ?
 H37A C37A H37B 109.1 . . ?
 C38A C37A N13A 103.3(15) . . ?
 C38A C37A H37A 111.1 . . ?
 C38A C37A H37B 111.1 . . ?
 N13B C37B H37C 103.7 . . ?
 N13B C37B H37D 103.7 . . ?
 H37C C37B H37D 105.4 . . ?
 C38B C37B N13B 134(2) . . ?
 C38B C37B H37C 103.7 . . ?
 C38B C37B H37D 103.7 . . ?
 C37A C38A H38A 109.5 . . ?
 C37A C38A H38B 109.5 . . ?
 C37A C38A H38C 109.5 . . ?
 H38A C38A H38B 109.5 . . ?
 H38A C38A H38C 109.5 . . ?
 H38B C38A H38C 109.5 . . ?
 C37B C38B H38D 109.5 . . ?
 C37B C38B H38E 109.5 . . ?
 C37B C38B H38F 109.5 . . ?
 H38D C38B H38E 109.5 . . ?
 H38D C38B H38F 109.5 . . ?
 H38E C38B H38F 109.5 . . ?
 N13A C39A H39A 107.1 . . ?
 N13A C39A H39B 107.1 . . ?
 N13A C39A C40A 121.0(15) . . ?
 H39A C39A H39B 106.8 . . ?
 C40A C39A H39A 107.1 . . ?
 C40A C39A H39B 107.1 . . ?
 N13B C39B H39C 107.4 . . ?
 N13B C39B H39D 107.4 . . ?
 H39C C39B H39D 107.0 . . ?
 C40B C39B N13B 119.5(18) . . ?
 C40B C39B H39C 107.4 . . ?
 C40B C39B H39D 107.4 . . ?
 C39A C40A H40A 109.5 . . ?
 C39A C40A H40B 109.5 . . ?
 C39A C40A H40C 109.5 . . ?
 H40A C40A H40B 109.5 . . ?
 H40A C40A H40C 109.5 . . ?
 H40B C40A H40C 109.5 . . ?
 C39B C40B H40D 109.5 . . ?
 C39B C40B H40E 109.5 . . ?
 C39B C40B H40F 109.5 . . ?
 H40D C40B H40E 109.5 . . ?
 H40D C40B H40F 109.5 . . ?
 H40E C40B H40F 109.5 . . ?
 F1 P5 F2 91.4(3) . . ?
 F1 P5 F3 177.9(2) . . ?
 F1 P5 C41 91.1(3) . . ?
 F1 P5 C43 88.2(4) . . ?
 F1 P5 C45 90.7(3) . . ?
 F2 P5 C41 176.2(3) . . ?
 F2 P5 C43 86.7(3) . . ?
 F2 P5 C45 86.0(3) . . ?
 F3 P5 F2 90.5(3) . . ?
 F3 P5 C41 87.0(2) . . ?
 F3 P5 C43 90.9(3) . . ?
 F3 P5 C45 90.4(3) . . ?
 C41 P5 C43 96.3(3) . . ?
 C45 P5 C41 91.0(3) . . ?
 C45 P5 C43 172.6(3) . . ?
 F4 C41 P5 106.3(3) . . ?
 F4 C41 C42 105.0(6) . . ?
 F5 C41 P5 112.2(4) . . ?
 F5 C41 F4 104.2(5) . . ?
 F5 C41 C42 105.4(4) . . ?
 C42 C41 P5 122.1(5) . . ?
 F6 C42 C41 110.9(5) . . ?
 F7 C42 F6 106.1(7) . . ?
 F7 C42 C41 109.8(6) . . ?
 F8 C42 F6 109.4(7) . . ?
 F8 C42 F7 107.4(5) . . ?
 F8 C42 C41 112.8(7) . . ?
 F9 C43 P5 112.1(6) . . ?
 F9 C43 F10 103.4(7) . . ?
 F9 C43 C44 105.1(6) . . ?
 F10 C43 P5 108.6(5) . . ?
 F10 C43 C44 106.3(8) . . ?
 C44 C43 P5 119.9(6) . . ?
 F11 C44 C43 111.2(9) . . ?
 F12 C44 F11 106.3(7) . . ?
 F12 C44 F13 110.1(9) . . ?
 F12 C44 C43 109.8(7) . . ?
 F13 C44 F11 106.1(7) . . ?
 F13 C44 C43 113.0(7) . . ?
 O1 C45 P5 123.2(6) . . ?
 O1 C45 C46 116.5(6) . . ?
 C46 C45 P5 120.2(5) . . ?
 F14 C46 C45 111.4(5) . . ?
 F14 C46 C47 105.0(6) . . ?
 F15 C46 F14 107.1(6) . . ?
 F15 C46 C45 112.6(6) . . ?
 F15 C46 C47 105.0(5) . . ?
 C45 C46 C47 115.0(6) . . ?
 F16 C47 C46 109.7(6) . . ?
 F17 C47 F16 107.4(5) . . ?
 F17 C47 C46 110.3(7) . . ?
 F18 C47 F16 107.6(7) . . ?
 F18 C47 F17 109.5(6) . . ?
 F18 C47 C46 112.1(5) . . ?

loop_
  _geom_torsion_atom_site_label_1
  _geom_torsion_atom_site_label_2
  _geom_torsion_atom_site_label_3
  _geom_torsion_atom_site_label_4
  _geom_torsion
  _geom_torsion_site_symmetry_1
  _geom_torsion_site_symmetry_2
  _geom_torsion_site_symmetry_3
  _geom_torsion_site_symmetry_4
  _geom_torsion_publ_flag
 P1 N1 C1 C2 48.8(8) . . . . ?
 P1 N1 C1 C3 -74.0(9) . . . . ?
 P1 N1 C1 C4 166.0(5) . . . . ?
 P2A N5A C5A C6A -133.5(13) . . . . ?
 P2A N5A C7A C8A -99.3(13) . . . . ?
 P2A N6A C9A C10A -118.6(13) . . . . ?
 P2A N6A C11A C12A -124.0(10) . . . . ?
 P2A N7 C13 C14 -145.0(6) . . . . ?
 P2A N7 C15 C16 -77.0(8) . . . . ?
 P2B N5B C5B C6B -98.1(17) . . . . ?
 P2B N5B C7B C8B -134.1(19) . . . . ?
 P2B N6B C9B C10B -122(2) . . . . ?
 P2B N6B C11B C12B -119(2) . . . . ?
 P2B N7 C13 C14 -118.2(8) . . . . ?
 P2B N7 C15 C16 -104.3(8) . . . . ?
 P3 N8 C17 C18 113.7(5) . . . . ?
 P3 N8 C19 C20 135.5(6) . . . . ?
 P3 N9 C21 C22 113.6(6) . . . . ?
 P3 N9 C23 C24 125.7(6) . . . . ?
 P3 N10 C25 C26 -115.6(7) . . . . ?
 P3 N10 C27 C28 138.1(5) . . . . ?
 P4A N11 C29 C30 -104.9(5) . . . . ?
 P4A N11 C31 C32 -144.4(6) . . . . ?
 P4A N12A C33A C34A -138.0(12) . . . . ?
 P4A N12A C35A C36B 119.4(14) . . . . ?
 P4A N13A C37A C38A -129.6(14) . . . . ?
 P4A N13A C39A C40A -89.7(15) . . . . ?
 P4B N11 C29 C30 -123.0(6) . . . . ?
 P4B N11 C31 C32 -122.6(7) . . . . ?
 P4B N12B C33B C34B -126.6(13) . . . . ?
 P4B N12B C35B C36A -111.3(17) . . . . ?
 P4B N13B C37B C38B -41(4) . . . . ?
 P4B N13B C39B C40B -151(2) . . . . ?
 N1 P1 N2A P2A -43.3(14) . . . . ?
 N1 P1 N2B P2B 30.8(13) . . . . ?
 N1 P1 N3 P3 -78.9(11) . . . . ?
 N1 P1 N4A P4A -134.0(16) . . . . ?
 N1 P1 N4B P4B 165.4(17) . . . . ?
 N2A P1 N1 C1 175.4(7) . . . . ?
 N2A P1 N3 P3 30.7(11) . . . . ?
 N2A P1 N4A P4A 114.8(17) . . . . ?
 N2A P2A N5A C5A -72.0(11) . . . . ?
 N2A P2A N5A C7A 106.3(10) . . . . ?
 N2A P2A N6A C9A 164.7(9) . . . . ?
 N2A P2A N6A C11A -10.1(11) . . . . ?
 N2A P2A N7 C13 172.6(6) . . . . ?
 N2A P2A N7 C15 -37.9(7) . . . . ?
 N2B P1 N1 C1 143.5(7) . . . . ?
 N2B P1 N3 P3 54.7(12) . . . . ?
 N2B P1 N4B P4B 50.7(19) . . . . ?
 N2B P2B N5B C5B -38.4(13) . . . . ?
 N2B P2B N5B C7B 154.9(13) . . . . ?
 N2B P2B N6B C9B 143.4(15) . . . . ?
 N2B P2B N6B C11B -54.5(12) . . . . ?
 N2B P2B N7 C13 161.4(7) . . . . ?
 N2B P2B N7 C15 -21.3(9) . . . . ?
 N3 P1 N1 C1 -74.1(6) . . . . ?
 N3 P1 N2A P2A -157.0(12) . . . . ?
 N3 P1 N2B P2B -102.7(11) . . . . ?
 N3 P1 N4A P4A -5(2) . . . . ?
 N3 P1 N4B P4B -81.3(19) . . . . ?
 N3 P3 N8 C17 22.8(5) . . . . ?
 N3 P3 N8 C19 -171.9(5) . . . . ?
 N3 P3 N9 C21 47.7(5) . . . . ?
 N3 P3 N9 C23 -144.4(5) . . . . ?
 N3 P3 N10 C25 -112.2(7) . . . . ?
 N3 P3 N10 C27 41.1(5) . . . . ?
 N4A P1 N1 C1 62.1(8) . . . . ?
 N4A P1 N2A P2A 72.7(13) . . . . ?
 N4A P1 N3 P3 151.1(11) . . . . ?
 N4A P4A N11 C29 -35.6(7) . . . . ?
 N4A P4A N11 C31 165.3(7) . . . . ?
 N4A P4A N12A C33A -71.0(10) . . . . ?
 N4A P4A N12A C35A 73.8(12) . . . . ?
 N4A P4A N13A C37A 172.4(9) . . . . ?
 N4A P4A N13A C39A -11.2(13) . . . . ?
 N4B P1 N1 C1 33.2(7) . . . . ?
 N4B P1 N2B P2B 144.2(11) . . . . ?
 N4B P1 N3 P3 168.9(11) . . . . ?
 N4B P4B N11 C29 -21.4(8) . . . . ?
 N4B P4B N11 C31 158.2(7) . . . . ?
 N4B P4B N12B C33B -50.9(11) . . . . ?
 N4B P4B N12B C35B 137.1(13) . . . . ?
 N4B P4B N13B C37B 133.1(19) . . . . ?
 N4B P4B N13B C39B -65.1(12) . . . . ?
 N5A P2A N2A P1 23.2(16) . . . . ?
 N5A P2A N6A C9A -68.2(11) . . . . ?
 N5A P2A N6A C11A 117.0(10) . . . . ?
 N5A P2A N7 C13 49.3(7) . . . . ?
 N5A P2A N7 C15 -161.2(7) . . . . ?
 N5B P2B N2B P1 -65.5(14) . . . . ?
 N5B P2B N6B C9B -90.0(16) . . . . ?
 N5B P2B N6B C11B 72.1(12) . . . . ?
 N5B P2B N7 C13 42.8(9) . . . . ?
 N5B P2B N7 C15 -139.8(7) . . . . ?
 N6A P2A N2A P1 144.3(13) . . . . ?
 N6A P2A N5A C5A 165.1(10) . . . . ?
 N6A P2A N5A C7A -16.6(11) . . . . ?
 N6A P2A N7 C13 -66.2(6) . . . . ?
 N6A P2A N7 C15 83.3(7) . . . . ?
 N6B P2B N2B P1 59.5(14) . . . . ?
 N6B P2B N5B C5B -171.2(11) . . . . ?
 N6B P2B N5B C7B 22.2(14) . . . . ?
 N6B P2B N7 C13 -69.8(8) . . . . ?
 N6B P2B N7 C15 107.5(7) . . . . ?
 N7 P2A N2A P1 -91.3(13) . . . . ?
 N7 P2A N5A C5A 43.7(10) . . . . ?
 N7 P2A N5A C7A -138.0(9) . . . . ?
 N7 P2A N6A C9A 45.8(11) . . . . ?
 N7 P2A N6A C11A -128.9(9) . . . . ?
 N7 P2B N2B P1 177.6(10) . . . . ?
 N7 P2B N5B C5B 78.0(12) . . . . ?
 N7 P2B N5B C7B -88.6(14) . . . . ?
 N7 P2B N6B C9B 23.6(16) . . . . ?
 N7 P2B N6B C11B -174.3(10) . . . . ?
 N8 P3 N3 P1 34.5(11) . . . . ?
 N8 P3 N9 C21 -78.9(5) . . . . ?
 N8 P3 N9 C23 89.0(5) . . . . ?
 N8 P3 N10 C25 12.9(7) . . . . ?
 N8 P3 N10 C27 166.2(4) . . . . ?
 N9 P3 N3 P1 -89.7(11) . . . . ?
 N9 P3 N8 C17 147.8(5) . . . . ?
 N9 P3 N8 C19 -46.9(6) . . . . ?
 N9 P3 N10 C25 128.6(7) . . . . ?
 N9 P3 N10 C27 -78.1(4) . . . . ?
 N10 P3 N3 P1 155.8(10) . . . . ?
 N10 P3 N8 C17 -100.6(5) . . . . ?
 N10 P3 N8 C19 64.7(6) . . . . ?
 N10 P3 N9 C21 166.9(5) . . . . ?
 N10 P3 N9 C23 -25.2(5) . . . . ?
 N11 P4A N4A P1 -21.8(19) . . . . ?
 N11 P4A N12A C33A 55.3(8) . . . . ?
 N11 P4A N12A C35A -160.0(10) . . . . ?
 N11 P4A N13A C37A 43.1(10) . . . . ?
 N11 P4A N13A C39A -140.5(10) . . . . ?
 N11 P4B N4B P1 31(2) . . . . ?
 N11 P4B N12B C33B 73.6(11) . . . . ?
 N11 P4B N12B C35B -98.3(14) . . . . ?
 N11 P4B N13B C37B 15(2) . . . . ?
 N11 P4B N13B C39B 177.0(10) . . . . ?
 N12A P4A N4A P1 96.3(17) . . . . ?
 N12A P4A N11 C29 -162.3(5) . . . . ?
 N12A P4A N11 C31 38.7(7) . . . . ?
 N12A P4A N13A C37A -64.3(10) . . . . ?
 N12A P4A N13A C39A 112.1(12) . . . . ?
 N12B P4B N4B P1 157.9(18) . . . . ?
 N12B P4B N11 C29 -149.6(7) . . . . ?
 N12B P4B N11 C31 30.0(8) . . . . ?
 N12B P4B N13B C37B -104(2) . . . . ?
 N12B P4B N13B C39B 58.1(11) . . . . ?
 N13A P4A N4A P1 -149.5(17) . . . . ?
 N13A P4A N11 C29 89.1(7) . . . . ?
 N13A P4A N11 C31 -70.0(8) . . . . ?
 N13A P4A N12A C33A 172.2(8) . . . . ?
 N13A P4A N12A C35A -43.1(11) . . . . ?
 N13B P4B N4B P1 -86.5(19) . . . . ?
 N13B P4B N11 C29 99.6(8) . . . . ?
 N13B P4B N11 C31 -80.8(8) . . . . ?
 N13B P4B N12B C33B -172.7(10) . . . . ?
 N13B P4B N12B C35B 15.4(15) . . . . ?
 C5A N5A C7A C8A 79.1(14) . . . . ?
 C5B N5B C7B C8B 59(3) . . . . ?
 C7A N5A C5A C6A 48.1(17) . . . . ?
 C7B N5B C5B C6B 69(2) . . . . ?
 C9A N6A C11A C12A 60.9(13) . . . . ?
 C9B N6B C11B C12B 48(3) . . . . ?
 C11A N6A C9A C10A 56.5(16) . . . . ?
 C11B N6B C9B C10B 75(3) . . . . ?
 C13 N7 C15 C16 73.4(10) . . . . ?
 C15 N7 C13 C14 64.4(9) . . . . ?
 C17 N8 C19 C20 -58.4(9) . . . . ?
 C19 N8 C17 C18 -52.1(8) . . . . ?
 C21 N9 C23 C24 -66.2(8) . . . . ?
 C23 N9 C21 C22 -55.2(7) . . . . ?
 C25 N10 C27 C28 -64.7(8) . . . . ?
 C27 N10 C25 C26 90.1(9) . . . . ?
 C29 N11 C31 C32 57.0(8) . . . . ?
 C31 N11 C29 C30 57.4(8) . . . . ?
 C33A N12A C35A C36B -95.9(16) . . . . ?
 C33B N12B C35B C36A 76.0(18) . . . . ?
 C35A N12A C33A C34A 73.6(16) . . . . ?
 C35B N12B C33B C34B 47.2(16) . . . . ?
 C37A N13A C39A C40A 85.5(19) . . . . ?
 C37B N13B C39B C40B 19(3) . . . . ?
 C39A N13A C37A C38A 55(2) . . . . ?
 C39B N13B C37B C38B 156(3) . . . . ?
 P5 C41 C42 F6 57.4(9) . . . . ?
 P5 C41 C42 F7 174.4(4) . . . . ?
 P5 C41 C42 F8 -65.8(6) . . . . ?
 P5 C43 C44 F11 174.1(5) . . . . ?
 P5 C43 C44 F12 56.7(9) . . . . ?
 P5 C43 C44 F13 -66.7(7) . . . . ?
 P5 C45 C46 F14 73.8(6) . . . . ?
 P5 C45 C46 F15 -46.6(7) . . . . ?
 P5 C45 C46 C47 -166.9(5) . . . . ?
 F4 C41 C42 F6 -63.4(8) . . . . ?
 F4 C41 C42 F7 53.6(6) . . . . ?
 F4 C41 C42 F8 173.5(5) . . . . ?
 F5 C41 C42 F6 -173.1(7) . . . . ?
 F5 C41 C42 F7 -56.1(7) . . . . ?
 F5 C41 C42 F8 63.7(7) . . . . ?
 F9 C43 C44 F11 -58.6(9) . . . . ?
 F9 C43 C44 F12 -176.0(7) . . . . ?
 F9 C43 C44 F13 60.6(8) . . . . ?
 F10 C43 C44 F11 50.6(8) . . . . ?
 F10 C43 C44 F12 -66.8(9) . . . . ?
 F10 C43 C44 F13 169.8(6) . . . . ?
 F14 C46 C47 F16 -60.4(7) . . . . ?
 F14 C46 C47 F17 -178.5(5) . . . . ?
 F14 C46 C47 F18 59.1(8) . . . . ?
 F15 C46 C47 F16 52.4(8) . . . . ?
 F15 C46 C47 F17 -65.7(8) . . . . ?
 F15 C46 C47 F18 171.9(7) . . . . ?
 O1 C45 C46 F14 -110.1(7) . . . . ?
 O1 C45 C46 F15 129.5(7) . . . . ?
 O1 C45 C46 C47 9.2(9) . . . . ?
 C45 C46 C47 F16 176.7(6) . . . . ?
 C45 C46 C47 F17 58.6(8) . . . . ?
 C45 C46 C47 F18 -63.7(9) . . . . ?

_shelx_res_file
;
TITL hartmann27_a.res in P-1
    hartmann27.res
    created by SHELXL-2018/3 at 14:59:53 on 11-Jan-2024
REM Old TITL hartmann27 in P-1
REM SHELXT solution in P-1: R1 0.345, Rweak 0.037, Alpha 0.114
REM <I/s> 0.000 for 0 systematic absences, Orientation as input
REM Formula found by SHELXT: C43 N11 F21 P5
CELL 1.54184 13.1511 14.5039 17.4474 84.574 87.73 88.303
ZERR 2 0.0006 0.0009 0.0007 0.004 0.004 0.004
LATT 1
SFAC C H F N O P
UNIT 94 198 36 26 2 10
SIMU 0.001 0.002 2 P1 N2A > N4B
RIGU 0.001 0.001 P1 N2A > N4B
SADI P1 N2A P1 N2B P1 N4A P1 N4B P1 N3
SADI N6B C10B N6B C12B
EADP N6B N6A
EADP N5A N5B
EADP N13A N13B
EADP N12A N12B
RIGU 0.01 0.01 P2B N5B N6B N7 C5B C6B C7B C8B C9B C10B C11B C12B > C16
SIMU 0.01 0.02 2 P2B N5B N6B N7 C5B C6B C7B C8B C9B C10B C11B C12B > C16
RIGU 0.01 0.01 P4B N11 N12B N13B C29 > C32 C33B C34B C35B C36A C37B C38B =
 C39B C40B
SIMU 0.01 0.02 2 P4B N11 N12B N13B C29 > C32 C33B C34B C35B C36A C37B C38B =
 C39B C40B
RIGU 0.01 0.01 P2A N5A N6A N7 C5A C6A C7A C8A C9A C10A C11A C12A C13 > C16
SIMU 0.01 0.02 2 P2A N5A N6A N7 C5A C6A C7A C8A C9A C10A C11A C12A C13 > C16
RIGU 0.01 0.01 P3 N8 N9 N10 C17 > C28
SIMU 0.01 0.02 2 P3 N8 N9 N10 C17 > C28
RIGU 0.01 0.01 P4A N11 N12A N13A C29 > C33A C34A C35A C36B C37A C38A C39A C40A
SIMU 0.01 0.02 2 P4A N11 N12A N13A C29 > C33A C34A C35A C36B C37A C38A C39A =
 C40A

L.S. 11 0 0
PLAN  22
TEMP -173
CONF
list 4
MORE -1
BOND $H
fmap 2 53
acta
REM <olex2.extras>
REM <HklSrc "%.\\hartmann27.hkl">
REM </olex2.extras>

WGHT    0.200000
FVAR       0.41304
P1    6    0.603245    0.752589    0.305803    11.00000    0.07046    0.05864 =
         0.04524   -0.01500   -0.02859    0.01095
PART 1
P2A   6    0.734559    0.921499    0.229273    10.50000    0.03207    0.04606 =
         0.03894   -0.01281   -0.00623    0.00103
PART 2
P2B   6    0.686883    0.923942    0.247834    10.50000    0.08329    0.04970 =
         0.04609   -0.00203   -0.00949   -0.02149
PART 0
P3    6    0.694495    0.570087    0.258498    11.00000    0.03684    0.06353 =
         0.03285   -0.00703   -0.00341   -0.00325
PART 1
P4A   6    0.386316    0.785616    0.274032    10.50000    0.03013    0.08309 =
         0.02901    0.00127   -0.00317   -0.00560
PART 2
P4B   6    0.362883    0.743423    0.285239    10.50000    0.03953    0.04918 =
         0.06232   -0.01163   -0.01969    0.00149
PART 0
N1    4    0.644539    0.765342    0.393718    11.00000    0.07177    0.06790 =
         0.04415   -0.01222   -0.02159    0.00516
PART 1
N2A   4    0.677577    0.821899    0.248343    10.50000    0.06992    0.05742 =
         0.04410   -0.01472   -0.02830    0.01121
PART 2
N2B   4    0.616018    0.842731    0.255634    10.50000    0.07090    0.05876 =
         0.04566   -0.01425   -0.02784    0.01073
PART 0
N3    4    0.633329    0.653310    0.284553    11.00000    0.06902    0.05880 =
         0.04595   -0.01244   -0.02564    0.00889
PART 1
N4A   4    0.494810    0.792531    0.298040    10.50000    0.07033    0.05871 =
         0.04559   -0.01431   -0.02783    0.01121
PART 2
N4B   4    0.478476    0.744058    0.313946    10.50000    0.07046    0.05896 =
         0.04609   -0.01473   -0.02809    0.01139
PART 1
N5A   4    0.755576    0.979849    0.303077    10.50000    0.06990    0.06057 =
         0.05320   -0.01993   -0.00667   -0.00786
PART 2
N5B   4    0.674597    0.984973    0.329811    10.50000    0.06990    0.06057 =
         0.05320   -0.01993   -0.00667   -0.00786
PART 1
N6A   4    0.844781    0.905033    0.186629    10.50000    0.06039    0.05392 =
         0.06979   -0.01344    0.00121   -0.00901
PART 2
N6B   4    0.803240    0.909106    0.231202    10.50000    0.06039    0.05392 =
         0.06979   -0.01344    0.00121   -0.00901
PART 0
N7    4    0.651509    0.991320    0.176652    11.00000    0.07399    0.05651 =
         0.05122   -0.00635   -0.00569   -0.00962
N8    4    0.815570    0.566545    0.283029    11.00000    0.03867    0.08005 =
         0.03946   -0.00641   -0.00783   -0.00167
N9    4    0.689052    0.565623    0.164376    11.00000    0.04679    0.09840 =
         0.03183   -0.01102   -0.00724    0.00520
N10   4    0.643500    0.471519    0.294919    11.00000    0.05638    0.06648 =
         0.04595   -0.00809   -0.01007   -0.00792
N11   4    0.366668    0.707674    0.203629    11.00000    0.04551    0.09908 =
         0.03924    0.00373   -0.01285   -0.00388
PART 1
N12A  4    0.301468    0.747544    0.342989    10.50000    0.04326    0.07774 =
         0.04861   -0.01124   -0.00220    0.00760
PART 2
N12B  4    0.287874    0.691485    0.342229    10.50000    0.04326    0.07774 =
         0.04861   -0.01124   -0.00220    0.00760
PART 1
N13A  4    0.344402    0.889846    0.249596    10.50000    0.05312    0.08817 =
         0.06850   -0.00522   -0.01168    0.00980
PART 2
N13B  4    0.310173    0.846307    0.275669    10.50000    0.05312    0.08817 =
         0.06850   -0.00522   -0.01168    0.00980
PART 0
C1    1    0.602318    0.725398    0.469302    11.00000    0.06143    0.10093 =
         0.04492   -0.02130   -0.02069    0.00838
C2    1    0.586004    0.622885    0.467801    11.00000    0.05624    0.10115 =
         0.04522   -0.00723   -0.00127   -0.01919
AFIX  33
H2A   2    0.558123    0.597433    0.518040    11.00000   -1.50000
H2B   2    0.538167    0.613295    0.427806    11.00000   -1.50000
H2C   2    0.651142    0.591456    0.456585    11.00000   -1.50000
AFIX   0
C3    1    0.503553    0.772836    0.492907    11.00000    0.09133    0.20409 =
         0.06724   -0.04981   -0.02273    0.06481
AFIX  33
H3A   2    0.478869    0.744047    0.543009    11.00000   -1.50000
H3B   2    0.515090    0.838664    0.496720    11.00000   -1.50000
H3C   2    0.452717    0.766529    0.454284    11.00000   -1.50000
AFIX   0
C4    1    0.685239    0.739042    0.527525    11.00000    0.06748    0.11047 =
         0.03965   -0.00963   -0.02045   -0.00982
AFIX  33
H4A   2    0.662062    0.713930    0.579175    11.00000   -1.50000
H4B   2    0.748256    0.706561    0.512511    11.00000   -1.50000
H4C   2    0.697866    0.805270    0.527728    11.00000   -1.50000
AFIX   0
PART 1
C5A   1    0.668431    1.027868    0.345059    10.50000    0.07688    0.05018 =
         0.04880   -0.03765   -0.00957    0.00642
AFIX  23
H5AA  2    0.607060    1.028035    0.313963    10.50000   -1.20000
H5AB  2    0.653399    0.991040    0.394713    10.50000   -1.20000
AFIX   0
PART 2
C5B   1    0.571903    0.997698    0.366810    10.50000    0.09181    0.08076 =
         0.08223   -0.01048    0.01799   -0.00048
AFIX  23
H5BA  2    0.528735    0.947378    0.353132    10.50000   -1.20000
H5BB  2    0.578998    0.989500    0.423340    10.50000   -1.20000
AFIX   0
PART 1
C6A   1    0.686682    1.120765    0.360123    10.50000    0.11117    0.08448 =
         0.08852   -0.03828    0.01059    0.00365
AFIX  33
H6AA  2    0.626923    1.146036    0.387138    10.50000   -1.50000
H6AB  2    0.746053    1.121515    0.392256    10.50000   -1.50000
H6AC  2    0.699614    1.158591    0.311329    10.50000   -1.50000
AFIX   0
PART 2
C6B   1    0.518146    1.084885    0.348007    10.50000    0.10049    0.07733 =
         0.08933   -0.02007    0.03034   -0.00895
AFIX  33
H6BA  2    0.451975    1.084534    0.375900    10.50000   -1.50000
H6BB  2    0.558261    1.135735    0.362940    10.50000   -1.50000
H6BC  2    0.507793    1.093441    0.292445    10.50000   -1.50000
AFIX   0
PART 1
C7A   1    0.857065    0.987828    0.334751    10.50000    0.05905    0.06521 =
         0.04242   -0.01302   -0.00453   -0.01664
AFIX  23
H7AA  2    0.865047    1.051885    0.348363    10.50000   -1.20000
H7AB  2    0.910075    0.975451    0.294873    10.50000   -1.20000
AFIX   0
PART 2
C7B   1    0.756450    1.039880    0.353027    10.50000    0.09682    0.08804 =
         0.07389   -0.03464   -0.00817   -0.02817
AFIX  23
H7BA  2    0.819529    1.024529    0.323497    10.50000   -1.20000
H7BB  2    0.739548    1.106259    0.339575    10.50000   -1.20000
AFIX   0
PART 1
C8A   1    0.872354    0.920330    0.405901    10.50000    0.05675    0.09752 =
         0.07007    0.01311   -0.01836   -0.01457
AFIX  33
H8AA  2    0.940332    0.927626    0.425231    10.50000   -1.50000
H8AB  2    0.820782    0.933157    0.445866    10.50000   -1.50000
H8AC  2    0.865787    0.856761    0.392402    10.50000   -1.50000
AFIX   0
PART 2
C8B   1    0.775356    1.025620    0.433747    10.50000    0.15677    0.13766 =
         0.09065   -0.02807   -0.03715   -0.02971
AFIX  33
H8BA  2    0.831258    1.064586    0.445498    10.50000   -1.50000
H8BB  2    0.713832    1.042171    0.463492    10.50000   -1.50000
H8BC  2    0.793894    0.960358    0.447398    10.50000   -1.50000
AFIX   0
PART 1
C9A   1    0.906009    0.986601    0.143118    10.50000    0.05655    0.04129 =
         0.07007   -0.00268    0.00302   -0.00258
AFIX  23
H9AA  2    0.867738    1.045176    0.150225    10.50000   -1.20000
H9AB  2    0.971784    0.989660    0.168347    10.50000   -1.20000
AFIX   0
PART 2
C9B   1    0.892310    0.966442    0.180403    10.50000    0.09047    0.08334 =
         0.10603   -0.00186    0.00505    0.01078
AFIX  23
H9BA  2    0.863151    1.023227    0.152672    10.50000   -1.20000
H9BB  2    0.945565    0.984432    0.214252    10.50000   -1.20000
AFIX   0
PART 1
C10A  1    0.925930    0.982861    0.066107    10.50000    0.06309    0.05456 =
         0.08937   -0.01066    0.00658   -0.01896
AFIX  33
H10A  2    0.964297    1.037246    0.045633    10.50000   -1.50000
H10B  2    0.966123    0.926461    0.057787    10.50000   -1.50000
H10C  2    0.861677    0.982191    0.039595    10.50000   -1.50000
AFIX   0
PART 2
C10B  1    0.932563    0.907746    0.129092    10.50000    0.14816    0.16454 =
         0.13360   -0.02410    0.02784    0.01137
AFIX  33
H10D  2    0.986554    0.938972    0.097116    10.50000   -1.50000
H10E  2    0.960924    0.851894    0.157406    10.50000   -1.50000
H10F  2    0.878932    0.890491    0.096141    10.50000   -1.50000
AFIX   0
PART 1
C11A  1    0.889066    0.813506    0.180792    10.50000    0.05316    0.04241 =
         0.04936   -0.00935   -0.00719   -0.00441
AFIX  23
H11A  2    0.893615    0.801343    0.125860    10.50000   -1.20000
H11B  2    0.843252    0.767362    0.208196    10.50000   -1.20000
AFIX   0
PART 2
C11B  1    0.856274    0.838635    0.287414    10.50000    0.09093    0.09844 =
         0.10212   -0.00923    0.00299   -0.00233
AFIX  23
H11C  2    0.804767    0.811433    0.325186    10.50000   -1.20000
H11D  2    0.885580    0.787954    0.258562    10.50000   -1.20000
AFIX   0
PART 1
C12A  1    0.995131    0.799958    0.214031    10.50000    0.03474    0.06765 =
         0.08245    0.00543    0.00290    0.01018
AFIX  33
H12A  2    1.020499    0.736695    0.208200    10.50000   -1.50000
H12B  2    1.041582    0.844266    0.186363    10.50000   -1.50000
H12C  2    0.991162    0.810247    0.268791    10.50000   -1.50000
AFIX   0
PART 2
C12B  1    0.932092    0.873804    0.326701    10.50000    0.14123    0.15119 =
         0.15265   -0.02131   -0.03667   -0.00922
AFIX  33
H12D  2    0.962219    0.824317    0.361490    10.50000   -1.50000
H12E  2    0.984639    0.899374    0.289997    10.50000   -1.50000
H12F  2    0.903687    0.922894    0.356736    10.50000   -1.50000
AFIX   0
PART 0
C13   1    0.675776    1.089833    0.158712    11.00000    0.07611    0.05815 =
         0.06583   -0.00516   -0.00386   -0.00397
AFIX  23
H13A  2    0.712437    1.096899    0.107923    11.00000   -1.20000
H13B  2    0.722874    1.107197    0.197514    11.00000   -1.20000
AFIX   0
C14   1    0.586566    1.156802    0.156766    11.00000    0.09298    0.07197 =
         0.09942   -0.00209   -0.00852    0.01833
AFIX  33
H14A  2    0.610633    1.219972    0.144437    11.00000   -1.50000
H14B  2    0.540161    1.141927    0.117374    11.00000   -1.50000
H14C  2    0.550627    1.152254    0.207214    11.00000   -1.50000
AFIX   0
C15   1    0.591557    0.951833    0.120329    11.00000    0.09190    0.07450 =
         0.06245    0.00796   -0.02854   -0.02073
AFIX  23
H15A  2    0.532831    0.994265    0.108211    11.00000   -1.20000
H15B  2    0.564176    0.892541    0.144083    11.00000   -1.20000
AFIX   0
C16   1    0.647445    0.934047    0.046072    11.00000    0.12062    0.11520 =
         0.06325   -0.02069   -0.01523   -0.01795
AFIX  33
H16A  2    0.600940    0.907567    0.012019    11.00000   -1.50000
H16B  2    0.673194    0.992481    0.020924    11.00000   -1.50000
H16C  2    0.704617    0.890501    0.056887    11.00000   -1.50000
AFIX   0
C17   1    0.849445    0.614434    0.347077    11.00000    0.04098    0.06390 =
         0.05330   -0.01118   -0.01134   -0.00807
AFIX  23
H17A  2    0.792070    0.653579    0.365094    11.00000   -1.20000
H17B  2    0.904677    0.656291    0.327494    11.00000   -1.20000
AFIX   0
C18   1    0.887415    0.553164    0.415460    11.00000    0.05590    0.08864 =
         0.04335   -0.00878   -0.01699   -0.01012
AFIX  33
H18A  2    0.908162    0.591796    0.454963    11.00000   -1.50000
H18B  2    0.832891    0.512619    0.436739    11.00000   -1.50000
H18C  2    0.945818    0.515338    0.399033    11.00000   -1.50000
AFIX   0
C19   1    0.887385    0.496991    0.252876    11.00000    0.05543    0.12254 =
         0.06331   -0.03508   -0.01219    0.01173
AFIX  23
H19A  2    0.898823    0.446427    0.294101    11.00000   -1.20000
H19B  2    0.855662    0.469862    0.209946    11.00000   -1.20000
AFIX   0
C20   1    0.985535    0.533753    0.225507    11.00000    0.05530    0.14411 =
         0.07352   -0.02675   -0.00151   -0.01131
AFIX  33
H20A  2    1.028738    0.483942    0.206531    11.00000   -1.50000
H20B  2    0.975335    0.582758    0.183653    11.00000   -1.50000
H20C  2    1.018558    0.559290    0.267927    11.00000   -1.50000
AFIX   0
C21   1    0.707142    0.649111    0.114438    11.00000    0.04479    0.12257 =
         0.03885   -0.00039   -0.00238   -0.00702
AFIX  23
H21A  2    0.711185    0.701502    0.146581    11.00000   -1.20000
H21B  2    0.648169    0.661714    0.081118    11.00000   -1.20000
AFIX   0
C22   1    0.804432    0.645643    0.062958    11.00000    0.05602    0.16116 =
         0.05105   -0.01493    0.01309   -0.01215
AFIX  33
H22A  2    0.811154    0.704603    0.030999    11.00000   -1.50000
H22B  2    0.863664    0.634986    0.095305    11.00000   -1.50000
H22C  2    0.800541    0.595129    0.029730    11.00000   -1.50000
AFIX   0
C23   1    0.686242    0.479270    0.126414    11.00000    0.05425    0.12080 =
         0.04660   -0.03278   -0.00973    0.01265
AFIX  23
H23A  2    0.682759    0.426143    0.166384    11.00000   -1.20000
H23B  2    0.750227    0.472208    0.095433    11.00000   -1.20000
AFIX   0
C24   1    0.596297    0.476436    0.074174    11.00000    0.06528    0.15007 =
         0.05618   -0.03713   -0.02375    0.00646
AFIX  33
H24A  2    0.598480    0.417637    0.050650    11.00000   -1.50000
H24B  2    0.532558    0.481879    0.104655    11.00000   -1.50000
H24C  2    0.600070    0.527973    0.033658    11.00000   -1.50000
AFIX   0
C25   1    0.687625    0.402902    0.352592    11.00000    0.07529    0.07803 =
         0.10921    0.00604   -0.04648   -0.02318
AFIX  23
H25A  2    0.749328    0.430199    0.370853    11.00000   -1.20000
H25B  2    0.638397    0.396295    0.397060    11.00000   -1.20000
AFIX   0
C26   1    0.715347    0.312463    0.334012    11.00000    0.07871    0.09404 =
         0.10269   -0.00056   -0.01380   -0.02769
AFIX  33
H26A  2    0.743218    0.276741    0.379262    11.00000   -1.50000
H26B  2    0.655168    0.281931    0.318145    11.00000   -1.50000
H26C  2    0.766860    0.316068    0.291758    11.00000   -1.50000
AFIX   0
C27   1    0.531322    0.468358    0.295880    11.00000    0.05763    0.07100 =
         0.05585   -0.00350   -0.00303   -0.01175
AFIX  23
H27A  2    0.505649    0.520505    0.260504    11.00000   -1.20000
H27B  2    0.504781    0.478410    0.348413    11.00000   -1.20000
AFIX   0
C28   1    0.488337    0.380146    0.273417    11.00000    0.06671    0.09725 =
         0.07211   -0.01697   -0.02086   -0.01816
AFIX  33
H28A  2    0.413811    0.384902    0.275854    11.00000   -1.50000
H28B  2    0.512041    0.370154    0.220811    11.00000   -1.50000
H28C  2    0.511170    0.327946    0.308958    11.00000   -1.50000
AFIX   0
C29   1    0.451931    0.705921    0.146749    11.00000    0.04375    0.07351 =
         0.04126    0.00113   -0.01347   -0.01062
AFIX  23
H29A  2    0.470460    0.640556    0.139585    11.00000   -1.20000
H29B  2    0.511457    0.733835    0.167720    11.00000   -1.20000
AFIX   0
C30   1    0.430546    0.756922    0.068091    11.00000    0.05480    0.09570 =
         0.04446    0.00900   -0.01246   -0.01192
AFIX  33
H30A  2    0.490919    0.752457    0.033739    11.00000   -1.50000
H30B  2    0.372967    0.728781    0.045956    11.00000   -1.50000
H30C  2    0.414039    0.822229    0.074142    11.00000   -1.50000
AFIX   0
C31   1    0.270378    0.669347    0.180085    11.00000    0.04743    0.14231 =
         0.05273    0.02122   -0.01709   -0.01850
AFIX  23
H31A  2    0.218625    0.671942    0.222658    11.00000   -1.20000
H31B  2    0.244969    0.708557    0.134951    11.00000   -1.20000
AFIX   0
C32   1    0.282550    0.573091    0.160329    11.00000    0.07555    0.14004 =
         0.09060    0.03702   -0.03443   -0.05932
AFIX  33
H32A  2    0.217007    0.551397    0.145291    11.00000   -1.50000
H32B  2    0.332550    0.570212    0.117400    11.00000   -1.50000
H32C  2    0.306196    0.533581    0.205143    11.00000   -1.50000
AFIX   0
PART 1
C33A  1    0.314510    0.648047    0.368370    10.50000    0.06077    0.08309 =
         0.04002    0.00017   -0.00686   -0.02325
AFIX  23
H33A  2    0.352068    0.643138    0.416715    10.50000   -1.20000
H33B  2    0.359180    0.620215    0.329255    10.50000   -1.20000
AFIX   0
PART 2
C33B  1    0.314021    0.597246    0.373834    10.50000    0.06029    0.05899 =
         0.07663   -0.02409   -0.00437    0.01547
AFIX  23
H33C  2    0.326332    0.598826    0.429300    10.50000   -1.20000
H33D  2    0.379114    0.578347    0.348650    10.50000   -1.20000
AFIX   0
PART 1
C34A  1    0.223804    0.589233    0.382263    10.50000    0.07827    0.12880 =
         0.06161    0.02033   -0.00387   -0.04362
AFIX  33
H34A  2    0.245676    0.525482    0.398677    10.50000   -1.50000
H34B  2    0.179377    0.613242    0.422630    10.50000   -1.50000
H34C  2    0.186531    0.590182    0.334645    10.50000   -1.50000
AFIX   0
PART 2
C34B  1    0.236960    0.521838    0.366091    10.50000    0.10604    0.09389 =
         0.05374   -0.01852    0.00235   -0.02394
AFIX  33
H34D  2    0.263532    0.462312    0.389444    10.50000   -1.50000
H34E  2    0.172519    0.537759    0.392433    10.50000   -1.50000
H34F  2    0.225524    0.517193    0.311442    10.50000   -1.50000
AFIX   0
PART 1
C35A  1    0.262077    0.802849    0.403742    10.50000    0.05261    0.10589 =
         0.04904   -0.00862    0.00502   -0.00200
AFIX  23
H35A  2    0.296231    0.863159    0.397666    10.50000   -1.20000
H35B  2    0.281099    0.770929    0.454018    10.50000   -1.20000
AFIX   0
PART 2
C35B  1    0.179292    0.712944    0.369531    10.50000    0.06668    0.11508 =
         0.05505   -0.00471    0.00120    0.03228
AFIX  23
H35C  2    0.135256    0.659728    0.364822    10.50000   -1.20000
H35D  2    0.150986    0.768003    0.338854    10.50000   -1.20000
AFIX   0
C36A  1    0.186627    0.731963    0.455742    10.50000    0.13914    0.15610 =
         0.06169   -0.01865   -0.00308    0.06920
AFIX  33
H36A  2    0.118542    0.746383    0.477008    10.50000   -1.50000
H36B  2    0.215152    0.676902    0.485062    10.50000   -1.50000
H36C  2    0.230788    0.784539    0.459248    10.50000   -1.50000
AFIX   0
PART 1
C36B  1    0.147338    0.821364    0.406075    10.50000    0.05526    0.16541 =
         0.06628   -0.00332    0.01374    0.00133
AFIX  33
H36D  2    0.128593    0.858810    0.448614    10.50000   -1.50000
H36E  2    0.127416    0.854833    0.357303    10.50000   -1.50000
H36F  2    0.112243    0.762353    0.413808    10.50000   -1.50000
AFIX   0
C37A  1    0.232199    0.878152    0.212596    10.50000    0.05830    0.08614 =
         0.06401   -0.00313   -0.00872    0.00816
AFIX  23
H37A  2    0.220788    0.812688    0.204425    10.50000   -1.20000
H37B  2    0.176464    0.900520    0.246491    10.50000   -1.20000
AFIX   0
PART 2
C37B  1    0.246775    0.916536    0.222539    10.50000    0.06017    0.08236 =
         0.06060   -0.01168   -0.01872   -0.01311
AFIX  23
H37C  2    0.175526    0.898502    0.234776    10.50000   -1.20000
H37D  2    0.253812    0.976079    0.245032    10.50000   -1.20000
AFIX   0
PART 1
C38A  1    0.239710    0.942083    0.131339    10.50000    0.05780    0.11570 =
         0.02479    0.00293   -0.01775    0.01032
AFIX  33
H38A  2    0.175773    0.939619    0.104687    10.50000   -1.50000
H38B  2    0.251955    1.006233    0.140965    10.50000   -1.50000
H38C  2    0.295943    0.919066    0.099217    10.50000   -1.50000
AFIX   0
PART 2
C38B  1    0.248189    0.938304    0.153982    10.50000    0.07882    0.07957 =
         0.07327   -0.00005   -0.00932    0.00292
AFIX  33
H38D  2    0.195321    0.986000    0.142161    10.50000   -1.50000
H38E  2    0.314981    0.962712    0.137283    10.50000   -1.50000
H38F  2    0.235414    0.883866    0.126859    10.50000   -1.50000
AFIX   0
PART 1
C39A  1    0.398735    0.970058    0.265148    10.50000    0.05376    0.09826 =
         0.05101   -0.03801   -0.02258    0.02996
AFIX  23
H39A  2    0.385556    1.018653    0.222676    10.50000   -1.20000
H39B  2    0.472229    0.953518    0.261475    10.50000   -1.20000
AFIX   0
PART 2
C39B  1    0.294747    0.893003    0.362522    10.50000    0.08243    0.10557 =
         0.08435   -0.01183   -0.00291    0.00065
AFIX  23
H39C  2    0.287885    0.840905    0.403188    10.50000   -1.20000
H39D  2    0.358547    0.924282    0.371421    10.50000   -1.20000
AFIX   0
PART 1
C40A  1    0.379590    1.014598    0.340676    10.50000    0.07563    0.14305 =
         0.05951   -0.04337   -0.02097    0.04989
AFIX  33
H40A  2    0.423202    1.068160    0.341118    10.50000   -1.50000
H40B  2    0.308022    1.034867    0.345104    10.50000   -1.50000
H40C  2    0.395288    0.969286    0.384168    10.50000   -1.50000
AFIX   0
PART 2
C40B  1    0.215361    0.954891    0.373685    10.50000    0.14907    0.12975 =
         0.11133   -0.01495    0.00634    0.02615
AFIX  33
H40D  2    0.217134    0.974907    0.425702    10.50000   -1.50000
H40E  2    0.221750    1.008838    0.335676    10.50000   -1.50000
H40F  2    0.150686    0.924986    0.367624    10.50000   -1.50000
AFIX   0

PART 0
P5    6    1.062156    0.216614    0.219755    11.00000    0.04614    0.08204 =
         0.06543   -0.01781   -0.01958   -0.00917
F1    3    1.123718    0.121828    0.203827    11.00000    0.08690    0.07857 =
         0.11247   -0.02985   -0.04639   -0.00292
F2    3    0.957751    0.160602    0.241181    11.00000    0.07150    0.12716 =
         0.08180   -0.00604   -0.02516   -0.03819
F3    3    1.004377    0.313279    0.236570    11.00000    0.04636    0.09954 =
         0.04944   -0.02053   -0.01001    0.00068
F4    3    1.152683    0.350452    0.128504    11.00000    0.04806    0.08676 =
         0.05897   -0.02239   -0.00711   -0.00770
F5    3    1.205730    0.343824    0.245512    11.00000    0.04698    0.08883 =
         0.06176   -0.03304   -0.01069   -0.01018
F6    3    1.268577    0.195899    0.102339    11.00000    0.05796    0.13449 =
         0.10143   -0.07441   -0.01778    0.01674
F7    3    1.347677    0.309274    0.139161    11.00000    0.04586    0.15066 =
         0.08664   -0.04897    0.00156   -0.01666
F8    3    1.324039    0.189727    0.217370    11.00000    0.05528    0.13758 =
         0.10964   -0.05031   -0.02958    0.02884
F9    3    1.195584    0.194300    0.339017    11.00000    0.05781    0.10306 =
         0.07813   -0.01543   -0.03195   -0.00084
F10   3    1.069820    0.101960    0.351613    11.00000    0.10915    0.12492 =
         0.12637    0.02866   -0.05591   -0.04586
F11   3    1.067164    0.217857    0.458896    11.00000    0.07283    0.20969 =
         0.06048    0.02015   -0.01388   -0.02902
F12   3    0.943766    0.248177    0.383715    11.00000    0.05227    0.22740 =
         0.06780   -0.00546   -0.00981   -0.01621
F13   3    1.073337    0.337698    0.377994    11.00000    0.06569    0.13538 =
         0.05305   -0.03021   -0.00982    0.00519
F14   3    0.949200    0.385161    0.091693    11.00000    0.05732    0.10567 =
         0.06647   -0.03305   -0.02017    0.00252
F15   3    0.844675    0.280409    0.145748    11.00000    0.04083    0.16631 =
         0.04876   -0.01992   -0.00639   -0.00604
F16   3    0.799068    0.337289    0.004191    11.00000    0.05542    0.16439 =
         0.04830   -0.02675   -0.01773    0.00671
F17   3    0.853516    0.195909    0.011455    11.00000    0.06630    0.13020 =
         0.07062   -0.02407   -0.01472   -0.03336
F18   3    0.947023    0.304619   -0.041444    11.00000    0.06141    0.14065 =
         0.05174   -0.02514    0.00104   -0.01597
O1    5    1.054401    0.186887    0.065378    11.00000    0.06360    0.10195 =
         0.08282   -0.04688   -0.02188   -0.00091
C41   1    1.180511    0.288527    0.189794    11.00000    0.03681    0.08267 =
         0.06109   -0.03278   -0.01068   -0.00305
C42   1    1.281740    0.243667    0.162932    11.00000    0.04508    0.10495 =
         0.08353   -0.04797   -0.01747    0.00939
C43   1    1.093386    0.191867    0.327693    11.00000    0.06571    0.09105 =
         0.08308    0.00223   -0.03098   -0.01787
C44   1    1.043801    0.250894    0.386695    11.00000    0.05541    0.15639 =
         0.05151    0.00509   -0.01252   -0.01889
C45   1    1.017116    0.230267    0.115811    11.00000    0.04466    0.10738 =
         0.06058   -0.02127   -0.01345   -0.01933
C46   1    0.925253    0.293748    0.094453    11.00000    0.04416    0.11379 =
         0.04172   -0.01572   -0.00686   -0.00358
C47   1    0.881834    0.282294    0.014800    11.00000    0.04959    0.12090 =
         0.04572   -0.01918   -0.00661   -0.02303
HKLF 4


REM  hartmann27_a.res in P-1
REM wR2 = 0.4073, GooF = S = 1.564, Restrained GooF = 1.578 for all data
REM R1 = 0.1220 for 9243 Fo > 4sig(Fo) and 0.1534 for all 13333 data
REM 949 parameters refined using 897 restraints

END

WGHT      0.2000      0.0000

REM Highest difference peak  1.460,  deepest hole -0.893,  1-sigma level  0.116
Q1    1   0.6930  0.3596  0.4046  11.00000  0.05    1.46
Q2    1   0.9986  0.6069  0.2189  11.00000  0.05    1.27
Q3    1   0.3328  0.9609  0.3580  11.00000  0.05    0.95
Q4    1   0.7280  0.3934  0.3122  11.00000  0.05    0.88
Q5    1   0.6240  0.6841  0.2910  11.00000  0.05    0.86
Q6    1   0.3425  0.8623  0.2435  11.00000  0.05    0.85
Q7    1   0.3540  0.9229  0.2923  11.00000  0.05    0.82
Q8    1   0.6207  0.7778  0.2964  11.00000  0.05    0.79
Q9    1   0.8158  0.9391  0.3737  11.00000  0.05    0.72
Q10   1   1.0763  0.1752  0.2445  11.00000  0.05    0.66
Q11   1   0.1339  0.6977  0.4516  11.00000  0.05    0.66
Q12   1   0.8643  1.0335  0.3963  11.00000  0.05    0.65
Q13   1   0.6114  0.9852  0.4330  11.00000  0.05    0.61
Q14   1   0.8641  0.1371  0.0380  11.00000  0.05    0.60
Q15   1   0.7034  0.5809  0.1949  11.00000  0.05    0.59
Q16   1   0.5678  0.7586  0.3200  11.00000  0.05    0.59
Q17   1   0.2077  0.7655  0.3652  11.00000  0.05    0.59
Q18   1   0.7590  0.5728  0.2756  11.00000  0.05    0.58
Q19   1   1.0356  0.2479  0.2451  11.00000  0.05    0.58
Q20   1   1.0722  0.1965  0.4537  11.00000  0.05    0.58
Q21   1   0.3848  0.7461  0.2664  11.00000  0.05    0.56
Q22   1   0.9041  0.5568  0.2368  11.00000  0.05    0.56
;
_shelx_res_checksum                13575
_shelx_hkl_file
;
   0   0   3   28.67    3.31
   0   0   4  111.82    7.31
   0   0   5    2.25    2.00
   0   0   6   12.78    3.74
   0   0   7   26.79    4.75
   0   0   7   29.29    3.96
   0   0   8 1281.74   33.63
   0   0   8 1335.35   26.86
   0   0   9   -0.08    2.28
   0   0   9    0.57    2.02
   0   0  10  249.38   17.42
   0   0  10  177.00   14.48
   0   0  11    1.44    2.72
   0   0  12   21.68    5.83
   0   0  13  160.26    5.45
   0   0  13  150.50    5.61
   0   0  14    7.22    1.66
   0   0  14    1.88    4.09
   0   0  14    2.55    1.27
   0   0  15   14.95    2.03
   0   0  15   12.90    2.05
   0   0  16    0.67    1.01
   0   0  16    1.60    1.13
   0   0  17   31.04    3.01
   0   0  17   33.43    2.91
   0   0  18    0.54    0.96
   0   0  18    0.15    0.94
   0   0  18    0.57    1.43
   0   0  19    1.45    1.04
   0   0  19    2.14    1.49
   0   0  19    2.68    1.41
   0   0  20    2.13    1.01
   0   0  20    3.68    1.42
   0   0  20    2.20    1.25
   0   0  21    0.97    0.92
   0   0  21    0.39    0.93
   0  -1  21    0.67    0.99
   0  -1  20    4.50    1.16
   0  -1  20    4.65    1.39
   0  -1  20    4.73    1.40
   0  -1  19    0.49    0.94
   0  -1  19   -0.56    1.33
   0  -1  19    0.81    1.22
   0  -1  18    4.44    1.37
   0  -1  18    6.58    2.03
   0  -1  17    1.13    1.05
   0  -1  17   -0.77    1.27
   0  -1  16   11.46    1.80
   0  -1  16   10.56    1.94
   0  -1  15    1.31    0.94
   0  -1  15    0.87    1.16
   0  -1  14   59.91    3.55
   0  -1  14   55.29    9.60
   0  -1  14   59.32    3.84
   0  -1  13   12.16    1.68
   0  -1  13    9.63    1.48
   0  -1  12   -2.46    3.18
   0  -1  11  137.50   13.55
   0  -1  10  136.44   13.25
   0  -1  10  138.56   12.88
   0  -1   9  965.56   31.63
   0  -1   8 1383.28   35.94
   0  -1   7 1619.15   35.84
   0  -1   6  872.44   23.44
   0  -1   5   14.93    3.76
   0  -1   4  689.00   16.00
   0  -1   3  412.22   10.53
   0  -1   2  447.14    8.74
   0   1  -1    7.20    0.91
   0   1   0   11.94    1.25
   0   1   1    6.38    0.77
   0   1   1    5.33    1.11
   0   1   2 2137.12   18.91
   0   1   2 2194.84   13.98
   0   1   3 1144.66   17.30
   0   1   3 1101.51   19.88
   0   1   4  280.48   11.61
   0   1   4  286.22   10.13
   0   1   4  282.06    5.74
   0   1   5 1884.69   32.38
   0   1   5 1875.12   17.52
   0   1   6    6.53    3.71
   0   1   6    2.32    1.69
   0   1   7   22.83    4.40
   0   1   7   22.72    5.35
   0   1   8  492.97   19.85
   0   1   8  548.27   22.52
   0   1   9   -2.30    2.88
   0   1   9   -3.77    3.58
   0   1  10  521.91   23.40
   0   1  10  548.47   24.08
   0   1  11   83.94   10.11
   0   1  12   22.78    5.52
   0   1  13   27.89    2.44
   0   1  13   21.14    6.09
   0   1  13   26.19    2.43
   0   1  14  126.51    5.01
   0   1  14  111.53   12.83
   0   1  14  120.76    5.30
   0   1  15   40.73    2.94
   0   1  15   32.90    7.47
   0   1  15   36.04    3.05
   0   1  16   45.17    3.49
   0   1  16   47.13    3.26
   0   1  17    2.82    1.32
   0   1  17    5.39    1.57
   0   1  18    5.86    1.55
   0   1  18    6.61    1.43
   0   1  18    6.85    1.92
   0   1  19   41.55    3.45
   0   1  19   44.71    3.07
   0   1  19   47.94    3.70
   0   1  20    7.19    1.61
   0   1  20    7.46    1.78
   0   1  20    4.06    1.23
   0   1  21    6.61    1.35
   0   1  21    5.51    1.39
   0  -2  21    1.06    0.98
   0  -2  20   12.60    1.90
   0  -2  20   12.83    1.70
   0  -2  19   -0.28    1.34
   0  -2  19    0.38    1.29
   0  -2  19    0.11    1.05
   0  -2  18   10.59    2.16
   0  -2  18   13.45    2.39
   0  -2  18   12.51    1.91
   0  -2  17   12.03    1.90
   0  -2  16   21.97    2.54
   0  -2  16   18.10    2.40
   0  -2  15    1.32    1.16
   0  -2  15    0.74    1.01
   0  -2  14   21.43    2.26
   0  -2  14   17.58    6.27
   0  -2  14   19.56    2.29
   0  -2  13  219.36    6.60
   0  -2  13  211.01    6.78
   0  -2  13  215.77   18.81
   0  -2  12  439.82   25.81
   0  -2  11    0.51    2.73
   0  -2  10  378.60   21.09
   0  -2  10  343.35   21.06
   0  -2   9   12.45    5.17
   0  -2   8  170.74   12.92
   0  -2   7 1286.00   31.26
   0  -2   6    8.47    3.41
   0  -2   5  170.57    9.22
   0  -2   4  404.20   12.28
   0  -2   3  372.16   10.37
   0   2  -3  415.40    9.14
   0   2  -2  686.39   11.24
   0   2  -1   13.43    1.73
   0   2   0 6190.51   37.30
   0   2   1    4.79    0.81
   0   2   1    5.92    1.83
   0   2   2  113.40    3.72
   0   2   2  109.72    6.33
   0   2   2  114.85    4.26
   0   2   3   30.06    2.16
   0   2   3   22.44    3.65
   0   2   3   27.47    2.86
   0   2   3   20.98    2.95
   0   2   4   62.17    4.56
   0   2   4   67.57    5.55
   0   2   5   44.24    4.79
   0   2   5   63.12    5.28
   0   2   6  541.66   17.07
   0   2   6  490.07   17.46
   0   2   7  714.98   21.26
   0   2   7  702.58   22.36
   0   2   8   78.54    7.88
   0   2   9   21.76    4.86
   0   2  10   74.72    9.99
   0   2  10   75.56    8.67
   0   2  10   89.01    9.08
   0   2  11   81.44   10.79
   0   2  11   88.60    9.95
   0   2  12   22.63    5.55
   0   2  13  117.45    4.77
   0   2  13  106.00   11.77
   0   2  14   25.14    2.40
   0   2  14   21.47    2.30
   0   2  14   20.54    5.90
   0   2  14   21.94    2.46
   0   2  15   64.97    3.72
   0   2  15   66.85    4.13
   0   2  15   58.46    9.75
   0   2  15   57.99    3.83
   0   2  16    7.34    1.55
   0   2  16    7.00    1.62
   0   2  16    4.89    1.44
   0   2  17   65.71    4.19
   0   2  17   57.04    3.70
   0   2  17   56.56    4.48
   0   2  18    2.97    1.28
   0   2  18    1.66    1.01
   0   2  18    1.12    1.31
   0   2  19    3.10    1.28
   0   2  19    2.30    1.49
   0   2  19    2.20    1.11
   0   2  20   30.68    2.53
   0   2  20   35.69    3.01
   0   2  20   30.02    2.30
   0   2  21   15.75    1.86
   0  -3  21   19.97    1.76
   0  -3  20    3.22    1.10
   0  -3  20    5.14    1.43
   0  -3  19    6.24    1.46
   0  -3  19   10.27    2.01
   0  -3  18   -0.43    0.97
   0  -3  18   -0.29    1.56
   0  -3  17    3.97    1.37
   0  -3  17    1.87    1.39
   0  -3  16    1.30    1.13
   0  -3  15   15.18    2.13
   0  -3  15   15.09    2.09
   0  -3  14   12.95    1.87
   0  -3  14   13.08    5.07
   0  -3  14   11.20    1.95
   0  -3  13  107.95    4.80
   0  -3  13  101.30   13.20
   0  -3  13   97.99    4.75
   0  -3  12   -2.50    3.70
   0  -3  12   -0.48    1.04
   0  -3  11   93.05   11.46
   0  -3  10  125.64   13.13
   0  -3   9  654.73   27.63
   0  -3   8  117.35   11.25
   0  -3   7  802.13   25.22
   0  -3   6   84.69    7.58
   0  -3   5  242.71   11.41
   0  -3   4   90.04    6.19
   0   3  -3    5.49    1.45
   0   3  -2   38.80    3.45
   0   3  -1  742.70   14.80
   0   3   0  287.49    9.98
   0   3   1 2678.32   32.71
   0   3   2 3267.73   40.43
   0   3   2 3614.54   27.02
   0   3   3    8.96    1.47
   0   3   3   12.20    1.93
   0   3   3    8.86    2.79
   0   3   4 5005.76   56.61
   0   3   4 4964.70   39.52
   0   3   5  169.25   10.99
   0   3   5  170.61    8.06
   0   3   6 1247.48   32.20
   0   3   6 1251.09   28.38
   0   3   6 1316.45   24.71
   0   3   7  190.25   13.58
   0   3   7  170.57    9.89
   0   3   7  196.06   11.88
   0   3   8   21.43    5.05
   0   3   8   23.30    4.08
   0   3   8   20.50    4.51
   0   3   9  606.29   26.93
   0   3   9  639.62   22.29
   0   3   9  624.55   23.57
   0   3  10    7.36    2.42
   0   3  10   10.58    3.31
   0   3  11   67.63    9.80
   0   3  11   75.42    9.08
   0   3  12   21.12    5.04
   0   3  13   54.06    3.19
   0   3  13   55.85    8.97
   0   3  13   55.50    3.38
   0   3  14    2.88    1.13
   0   3  14    2.97    1.28
   0   3  14    2.05    3.06
   0   3  14    1.48    1.22
   0   3  15    4.86    1.50
   0   3  15    6.71    1.51
   0   3  15    6.65    1.51
   0   3  16   16.42    2.23
   0   3  16   16.69    2.61
   0   3  16   15.95    2.02
   0   3  16   17.52    2.27
   0   3  17    0.42    1.42
   0   3  17    0.23    1.28
   0   3  17    0.07    1.03
   0   3  17    0.31    1.09
   0   3  18    4.99    1.52
   0   3  18    1.57    1.31
   0   3  18    5.11    1.33
   0   3  18    7.19    1.61
   0   3  19    5.56    1.31
   0   3  19    6.06    1.39
   0   3  20    7.65    1.78
   0   3  21   16.42    1.84
   0  -4  20    0.88    0.97
   0  -4  19    2.07    1.28
   0  -4  19    0.11    0.98
   0  -4  18   10.03    2.09
   0  -4  18    9.19    1.76
   0  -4  17    1.01    1.15
   0  -4  16   10.83    1.84
   0  -4  15    2.63    1.14
   0  -4  14    0.99    1.01
   0  -4  13  197.32   18.70
   0  -4  13  206.55    6.80
   0  -4  12   10.58    4.92
   0  -4  12   11.49    1.73
   0  -4  11  178.69   16.33
   0  -4  10    4.60    4.22
   0  -4   8   25.32    6.34
   0  -4   5  579.37   18.83
   0   4  -4  373.11   11.61
   0  -4   4  366.54   13.51
   0   4  -3   12.97    2.28
   0   4  -2  203.41    8.64
   0   4  -1  432.03   13.30
   0   4   0 1201.55   23.39
   0   4   1   28.16    4.54
   0   4   2 1042.70   24.88
   0   4   3  357.77    9.14
   0   4   3  376.97   16.37
   0   4   4  164.72    6.31
   0   4   4  174.29   12.05
   0   4   4  169.63    7.58
   0   4   5   11.19    1.97
   0   4   5   10.82    2.95
   0   4   5    9.29    3.54
   0   4   6  845.19   28.02
   0   4   6  915.19   21.43
   0   4   7 1084.31   33.35
   0   4   7 1118.44   25.76
   0   4   8 2083.69   48.60
   0   4   8 2263.88   39.82
   0   4   9  313.72   20.07
   0   4   9  324.57   16.24
   0   4  10  660.77   30.56
   0   4  10  706.13   25.76
   0   4  11    3.27    2.79
   0   4  11    0.14    3.31
   0   4  12  218.45   16.29
   0   4  13    9.37    1.77
   0   4  13    9.07    1.74
   0   4  13    3.82    2.97
   0   4  14   15.54    5.89
   0   4  15    0.19    1.02
   0   4  15    1.13    1.28
   0   4  16   51.01    3.56
   0   4  16   51.26    3.61
   0   4  17   24.34    2.50
   0   4  17   24.46    2.64
   0   4  18    4.34    1.38
   0   4  18    3.71    1.46
   0   4  19   -0.48    0.99
   0   4  19    2.25    1.30
   0   4  19    1.35    1.46
   0   4  20   -1.42    1.27
   0   4  21   10.56    1.46
   0  -5  20    6.79    1.32
   0  -5  19    8.36    1.66
   0  -5  19    7.43    1.39
   0  -5  18   26.98    2.94
   0  -5  18   24.93    2.44
   0  -5  17   13.36    1.99
   0  -5  16    3.82    1.37
   0  -5  15   37.30    3.26
   0  -5  14    8.23    1.87
   0  -5  14   10.26    2.48
   0  -5  13   34.82    8.60
   0  -5  13   36.34    2.98
   0  -5  12   73.83   11.60
   0  -5  12   77.89    4.17
   0  -5  11  162.98   16.15
   0  -5  10    2.20    3.33
   0  -5   9   26.27    6.73
   0  -5   8  204.66   15.48
   0  -5   7  107.28   10.40
   0  -5   6    6.00    3.22
   0  -5   5  459.38   17.93
   0  -5   4    9.91    3.05
   0   5  -4   10.43    2.41
   0   5  -3  785.10   18.98
   0   5  -2    0.77    1.41
   0   5  -1 3460.51   41.75
   0   5   0  160.08   10.02
   0   5   1 1200.59   27.16
   0   5   3   19.44    2.45
   0   5   3   23.31    4.34
   0   5   4   41.64    3.80
   0   5   4   43.72    6.71
   0   5   4   42.48    4.21
   0   5   5    5.55    1.37
   0   5   5    8.58    2.42
   0   5   5    4.32    2.83
   0   5   6   87.31    5.23
   0   5   6   77.65    9.80
   0   5   6   87.49    6.98
   0   5   7  196.96   15.58
   0   5   7  203.33   11.12
   0   5   8    2.64    3.02
   0   5   8    3.44    2.40
   0   5   9   40.80    8.25
   0   5   9   41.75    6.12
   0   5  10  169.71   16.18
   0   5  10  202.28   13.82
   0   5  11   44.96    8.90
   0   5  11   59.00    8.11
   0   5  12    2.17    2.74
   0   5  12   -0.78    1.47
   0   5  13    2.91    1.27
   0   5  13    4.98    1.45
   0   5  13    7.37    3.86
   0   5  13    4.35    1.55
   0   5  14    3.34    1.19
   0   5  14    1.55    2.97
   0   5  14    3.77    1.61
   0   5  15    0.84    1.18
   0   5  15    0.14    1.07
   0   5  16   12.45    2.11
   0   5  16   11.65    1.74
   0   5  17    8.81    1.79
   0   5  17    8.73    1.63
   0   5  18   20.69    2.16
   0   5  18   18.30    2.19
   0   5  19    2.53    1.35
   0   5  19    0.75    1.04
   0   5  19    1.48    0.84
   0   5  20   -2.00    1.19
   0   5  20   -0.58    1.08
   0   5  21   24.70    2.01
   0  -6  19   10.26    1.66
   0  -6  18    2.59    1.08
   0  -6  18    3.50    1.43
   0  -6  17   -0.86    1.11
   0  -6  16   15.75    2.17
   0  -6  15    1.99    1.13
   0  -6  15    1.90    1.67
   0  -6  14    1.02    1.61
   0  -6  14   -0.32    1.12
   0  -6  14   -0.27    1.03
   0  -6  13    3.89    1.33
   0  -6  13    6.89    2.31
   0  -6  12    7.47    5.11
   0  -6  12    8.82    1.71
   0  -6  12   10.37    2.48
   0  -6  11   11.76    1.70
   0  -6  11    7.57    5.12
   0  -6  11   19.06    5.95
   0  -6  10   20.30    6.58
   0  -6   8   33.50    6.76
   0  -6   7   -1.80    2.94
   0  -6   6   36.76    6.13
   0   6  -5  123.58    8.34
   0  -6   5  113.68    9.85
   0   6  -4   42.52    4.87
   0   6  -3    1.55    1.57
   0   6  -2   19.79    3.44
   0   6  -1  298.74   13.67
   0   6   0   44.20    5.77
   0   6   1  555.28   20.46
   0   6   2    3.45    2.37
   0   6   3    7.61    3.18
   0   6   4    0.07    1.19
   0   6   4   -0.25    2.30
   0   6   5   95.90   10.32
   0   6   5  110.43    5.88
   0   6   5  113.57    6.97
   0   6   6   98.81   10.84
   0   6   6  113.00    5.91
   0   6   6  116.79    7.76
   0   6   7    3.05    3.07
   0   6   7    2.08    2.35
   0   6   8  340.99   21.87
   0   6   8  418.05   18.19
   0   6   9   50.08    8.89
   0   6   9   72.24    7.95
   0   6  10  104.08   13.06
   0   6  10  127.15   11.08
   0   6  11   12.16    4.97
   0   6  11   21.12    4.92
   0   6  12   -0.96    1.32
   0   6  12   -1.46    1.13
   0   6  12    0.38    2.36
   0   6  12    0.63    3.07
   0   6  12   -2.87    1.64
   0   6  13   79.21    4.32
   0   6  13   65.84    4.02
   0   6  13   75.75    3.92
   0   6  14    3.55    1.27
   0   6  14    3.32    1.17
   0   6  14    4.30    1.22
   0   6  15    1.03    1.27
   0   6  15    0.32    1.05
   0   6  15    1.37    0.94
   0   6  16   14.19    1.90
   0   6  16   16.46    2.33
   0   6  17   53.22    3.42
   0   6  17   50.96    3.57
   0   6  18   24.12    2.48
   0   6  18   27.73    2.46
   0   6  18   22.10    2.81
   0   6  19   11.84    1.89
   0   6  19   16.32    1.96
   0   6  19   14.89    1.73
   0   6  20   14.85    1.67
   0   6  20   14.90    1.84
   0   6  21   10.40    1.30
   0   7 -18    0.28    0.58
   0  -7  18    0.85    1.07
   0  -7  17    7.87    1.54
   0  -7  17   12.42    2.13
   0  -7  16   -0.31    1.07
   0  -7  16    0.68    1.43
   0  -7  15    1.83    1.19
   0  -7  15    5.19    2.14
   0  -7  14    3.60    1.31
   0  -7  14    6.79    2.29
   0  -7  13   12.21    1.91
   0  -7  13   17.45    3.00
   0  -7  12    1.11    1.78
   0  -7  12   -0.77    1.26
   0  -7  12   -0.41    1.12
   0  -7  11   14.37    7.93
   0  -7  11   26.37    3.28
   0  -7  11   22.94    2.65
   0  -7  11   22.27    2.36
   0  -7  11   20.43    6.22
   0  -7  10   -1.35    1.38
   0  -7  10   -0.98    1.90
   0  -7  10   -2.83    3.41
   0  -7   8  106.66   12.50
   0  -7   7   47.86    7.91
   0  -7   6   17.11    4.48
   0   7  -5   89.93    7.95
   0  -7   5   82.92    9.26
   0   7  -4  122.37    9.17
   0   7  -3  251.09   13.19
   0   7  -2  162.81   10.65
   0   7  -1   84.15    7.93
   0   7   0  171.38   11.60
   0   7   1  191.91   12.91
   0   7   2  106.44   10.07
   0   7   3    0.52    1.95
   0   7   4  358.41   11.57
   0   7   4  357.96   20.04
   0   7   5   20.48    2.86
   0   7   5   22.69    5.42
   0   7   6  473.30   12.65
   0   7   6  453.95   24.21
   0   7   7   84.91   11.16
   0   7   8    9.65    4.31
   0   7   9  123.64   14.01
   0   7  10  304.73   23.06
   0   7  11   13.70    1.83
   0   7  11   14.22    1.49
   0   7  11   17.10    6.22
   0   7  12  277.64    8.11
   0   7  12  280.64    7.95
   0   7  12  283.25    7.02
   0   7  13   12.34    1.93
   0   7  13   14.08    2.10
   0   7  13   13.78    1.78
   0   7  14   90.24    4.77
   0   7  14   80.34    4.50
   0   7  14   85.61    4.21
   0   7  15   11.87    2.04
   0   7  15    7.62    1.64
   0   7  15    9.16    1.61
   0   7  16    0.37    1.19
   0   7  16    0.36    1.06
   0   7  16    0.28    0.87
   0   7  17   88.65    4.16
   0   7  17   84.70    4.53
   0   7  18  127.58    5.19
   0   7  18  135.47    4.80
   0   7  18  126.38    5.59
   0   7  19    7.54    1.52
   0   7  19    4.55    1.32
   0   7  19    6.32    1.11
   0   7  20   13.20    1.49
   0   7  20   12.79    1.58
   0   8 -18    0.67    0.48
   0   8 -17    0.62    0.58
   0  -8  17    0.79    1.15
   0  -8  16    8.17    2.07
   0  -8  16    3.51    1.42
   0  -8  15   -1.88    1.23
   0  -8  15   -0.56    1.54
   0  -8  14    5.43    1.42
   0  -8  14    9.15    2.45
   0  -8  13   19.96    2.37
   0  -8  13   28.90    3.64
   0  -8  12   52.82    4.86
   0  -8  11    0.34    1.08
   0  -8  11    0.20    1.98
   0  -8  10   69.48    4.35
   0  -8  10   93.07    6.26
   0  -8   9   27.20    2.94
   0  -8   9   28.02    7.55
   0  -8   9   36.30    4.03
   0  -8   8   32.83    7.78
   0  -8   8   50.30    4.48
   0  -8   7   18.00    5.54
   0  -8   5   21.33    5.38
   0   8  -5   24.51    4.52
   0   8  -4  136.21   10.45
   0   8  -3   15.87    3.82
   0   8  -2   40.20    5.93
   0   8  -1  616.44   23.12
   0   8   0   48.00    6.79
   0   8   1   10.85    3.79
   0   8   2   59.32    8.18
   0   8   3   70.50    9.05
   0   8   3   61.40    5.60
   0   8   4  112.45   11.91
   0   8   5  276.52   19.42
   0   8   6   30.61    7.01
   0   8   7    5.84    3.29
   0   8   8  192.32   17.84
   0   8   9    0.79    2.48
   0   8  10  217.77    5.81
   0   8  10  218.39   20.30
   0   8  10  232.13    7.05
   0   8  11   40.43    3.18
   0   8  11   37.69    2.59
   0   8  11   31.91    7.98
   0   8  12   74.14    4.34
   0   8  12   78.96    4.41
   0   8  13   -0.07    1.25
   0   8  13    0.94    1.19
   0   8  13   -0.01    0.92
   0   8  14   -2.88    1.51
   0   8  14   -1.96    1.40
   0   8  14   -2.27    1.31
   0   8  15   12.24    1.99
   0   8  15   10.98    1.81
   0   8  15   12.69    1.75
   0   8  16    7.60    1.74
   0   8  16    7.45    1.58
   0   8  16    5.03    1.04
   0   8  17    4.11    1.07
   0   8  17    1.76    1.20
   0   8  17    4.94    1.47
   0   8  18    1.71    0.87
   0   8  18    3.70    1.21
   0   8  19   -3.56    1.34
   0   8  19    1.34    1.06
   0   8  20    2.21    0.90
   0   9 -17    0.52    0.68
   0  -9  16    0.64    1.55
   0   9 -16   -0.66    0.64
   0  -9  16   -1.04    1.06
   0   9 -15    0.48    0.72
   0  -9  15   -1.24    1.24
   0   9 -14    0.75    0.85
   0  -9  14    1.94    1.84
   0  -9  13    1.51    1.91
   0  -9  12   -1.17    1.97
   0  -9  11   -1.02    2.19
   0  -9  10    3.00    1.89
   0  -9  10    1.54    1.98
   0  -9   9   21.10    2.55
   0  -9   9   25.00    3.63
   0  -9   9   23.68    7.49
   0   9  -8   14.00    2.22
   0  -9   8   10.77    2.00
   0  -9   8   13.99    2.90
   0  -9   8   10.44    5.74
   0   9  -7   79.90    4.55
   0  -9   7   73.09    4.53
   0  -9   7   86.77    6.17
   0  -9   6   15.63    2.95
   0  -9   6    7.32    4.16
   0  -9   5  146.74   14.33
   0   9  -5  174.69   12.86
   0  -9   4  107.32   11.50
   0   9  -4  117.37   10.59
   0   9  -3   33.10    5.80
   0  -9   3   28.15    6.20
   0   9  -2   14.73    4.21
   0   9  -1   -0.55    2.25
   0   9   0  170.82   13.46
   0   9   1    4.43    2.84
   0   9   2  388.49   21.80
   0   9   3   78.80   10.04
   0   9   4  335.87   21.83
   0   9   5   -0.20    3.37
   0   9   6   32.24    7.40
   0   9   7  228.46   19.99
   0   9   8   13.05    1.32
   0   9   8   15.55    5.71
   0   9   9  148.55    5.23
   0   9   9  144.60    4.72
   0   9   9  147.61   16.77
   0   9  10   53.25    3.24
   0   9  10   48.19    2.83
   0   9  10   48.97   10.21
   0   9  10   54.46    3.61
   0   9  11    4.13    1.68
   0   9  11    7.74    1.27
   0   9  11    9.80    4.03
   0   9  12   14.99    2.18
   0   9  12   11.45    1.94
   0   9  12   13.16    1.58
   0   9  13    6.01    1.55
   0   9  13    7.88    1.69
   0   9  14   35.51    2.99
   0   9  14   29.10    2.84
   0   9  15    1.70    1.10
   0   9  15    0.50    1.04
   0   9  16    1.46    1.21
   0   9  16    1.60    0.93
   0   9  16    1.72    1.03
   0   9  17    1.17    1.02
   0   9  17   -0.70    0.72
   0   9  18   12.38    1.69
   0   9  19    3.85    1.09
   0  10 -16   10.73    0.84
   0  10 -15    1.91    0.69
   0 -10  15   -2.86    1.86
   0  10 -14    7.04    1.06
   0 -10  14   10.94    2.45
   0  10 -13    6.21    1.12
   0 -10  13   11.95    2.76
   0  10 -12    0.39    0.88
   0 -10  12   -2.52    2.19
   0  10 -11    2.30    0.98
   0 -10  11    3.33    2.02
   0  10 -10    8.35    1.47
   0 -10  10   10.63    2.77
   0  10  -9   76.32    4.58
   0  10  -9   88.85    4.06
   0  10  -8  177.61    7.07
   0  10  -8  177.00    5.36
   0 -10   8  188.10    9.40
   0  10  -7  134.21    6.14
   0  10  -7  131.96    4.66
   0  10  -6  173.02    5.09
   0  10  -6  180.44    7.05
   0 -10   6  191.36    9.21
   0 -10   6  178.38   17.70
   0  10  -5  138.72    4.44
   0  10  -5  141.45    6.10
   0 -10   5  155.30    8.11
   0  10  -4  112.91    3.81
   0  10  -4  122.47    5.56
   0  10  -4  124.41   11.56
   0 -10   4  124.12    7.15
   0  10  -3   44.96    7.19
   0 -10   3   29.72    7.42
   0  10  -2   -2.02    1.97
   0  10  -1    6.92    2.93
   0  10   0   13.95    4.25
   0  10   1   54.07    8.45
   0  10   2    4.86    3.00
   0  10   3    6.96    3.73
   0  10   4  117.48   13.72
   0  10   5   62.75   10.19
   0  10   6   87.66    4.15
   0  10   6   91.12   12.79
   0  10   6   86.01    3.56
   0  10   7  145.48    5.39
   0  10   7  145.04   16.36
   0  10   7  143.78    4.80
   0  10   8  116.06    4.87
   0  10   8  113.55    4.27
   0  10   8  115.65   15.33
   0  10   9   13.28    2.04
   0  10   9   15.01    5.58
   0  10   9   11.24    1.58
   0  10   9   13.38    1.80
   0  10  10  164.66    6.09
   0  10  10  160.15   18.40
   0  10  10  151.58    5.11
   0  10  10  152.23    5.55
   0  10  11   -1.54    1.10
   0  10  11   -1.26    1.31
   0  10  11    0.61    0.95
   0  10  12   75.11    3.59
   0  10  12   87.85    4.57
   0  10  12   83.43    4.59
   0  10  13    1.39    1.24
   0  10  13    1.04    1.13
   0  10  14    4.19    1.47
   0  10  14    4.11    1.39
   0  10  15    2.46    1.22
   0  10  15    3.34    1.22
   0  10  16    0.22    1.03
   0  10  16    0.65    0.99
   0  10  17    3.75    1.26
   0  10  18   -0.17    0.83
   0  10  19    1.86    0.78
   0  11 -15    0.84    0.57
   0 -11  15    6.26    1.76
   0  11 -14   -0.54    0.74
   0 -11  14    2.11    1.75
   0  11 -13    6.61    1.02
   0 -11  13    6.88    2.45
   0 -11  12   14.09    3.02
   0  11 -12   11.51    1.38
   0  11 -11    0.89    0.89
   0 -11  11    0.57    1.94
   0  11 -10    4.68    1.23
   0 -11  10    3.97    2.29
   0 -11   9    9.64    2.99
   0  11  -9    6.33    1.64
   0  11  -9   13.02    1.68
   0 -11   8    4.25    2.60
   0  11  -8    2.74    1.36
   0  11  -8    2.34    1.49
   0 -11   7    7.37    3.29
   0  11  -7    4.36    1.53
   0 -11   6   12.89    3.13
   0  11  -6   11.85    2.14
   0  11  -6    9.37    1.25
   0 -11   5   35.03    4.45
   0 -11   5   30.42    7.88
   0  11  -5   34.42    2.25
   0  11  -5   36.15    3.49
   0 -11   4  101.64    7.15
   0  11  -4  124.11   12.27
   0 -11   4  105.92   13.31
   0  11  -4  112.77    5.88
   0  11  -4  116.67    4.06
   0 -11   3  118.35    7.64
   0  11  -3  113.14    3.90
   0  11  -3  116.53    5.80
   0  11  -3  125.69   12.49
   0 -11   2   13.10    2.92
   0  11  -2   13.04    1.89
   0  11  -2   15.94    1.56
   0  11  -2   19.27    5.20
   0 -11   2    6.63    3.88
   0  11  -2   11.25    1.21
   0 -11   1  268.97   11.27
   0  11  -1  287.41    8.86
   0  11  -1  293.55    6.14
   0  11  -1  309.40   20.57
   0  11  -1  289.62    7.69
   0  11   0   27.44    3.07
   0  11   0   34.80    7.39
   0  11   0   25.53    2.44
   0  11   1  223.93    7.79
   0  11   1  249.84   18.89
   0  11   1  240.32    7.05
   0 -11  -2   -0.56    2.17
   0  11   2    1.64    1.55
   0  11   2   -1.18    2.46
   0  11   2   -0.09    1.01
   0  11   3   36.42    2.74
   0  11   3   39.78    3.28
   0  11   3   39.29    7.81
   0 -11  -3   29.96    4.02
   0  11   4   73.73    4.04
   0 -11  -4   55.41    5.29
   0  11   4   68.09    3.28
   0  11   4   69.16    4.26
   0  11   4   71.69   10.86
   0  11   5   88.93    4.72
   0  11   5   95.96    4.56
   0  11   5   90.71    3.78
   0  11   5   96.02   12.86
   0  11   6   45.33    3.44
   0  11   6   48.26    2.93
   0  11   6   41.01    9.02
   0  11   6   43.09    3.10
   0  11   7   22.76    2.42
   0  11   7   22.29    2.06
   0  11   7   22.44    6.90
   0  11   8    4.07    1.31
   0  11   8    1.55    0.93
   0  11   8    4.07    4.56
   0  11   8    0.18    1.68
   0  11   9   57.14    3.48
   0  11   9   55.63    3.50
   0  11   9   55.45    3.11
   0  11  10    3.27    1.44
   0  11  10    6.96    1.43
   0  11  10    6.81    1.44
   0  11  11   -0.97    1.48
   0  11  11    0.94    0.78
   0  11  11    1.15    0.84
   0  11  12    9.25    1.68
   0  11  12    8.76    1.70
   0  11  12   10.00    1.41
   0  11  13    0.59    1.05
   0  11  13    2.26    1.14
   0  11  14    5.70    1.46
   0  11  14    5.14    1.34
   0  11  15   -1.34    1.12
   0  11  15    0.20    0.99
   0  11  16   -1.22    1.05
   0  11  16    0.89    0.91
   0  11  17    7.23    1.31
   0  11  18    1.72    0.78
   0  12 -14    9.15    0.85
   0 -12  14    9.47    2.01
   0  12 -13    1.17    0.69
   0 -12  13    4.78    2.09
   0  12 -12    1.85    0.78
   0 -12  12   -0.44    1.76
   0  12 -11    1.12    0.79
   0 -12  11    0.15    1.82
   0  12 -10   -1.64    0.92
   0 -12  10   -1.23    1.92
   0  12  -9   -0.47    1.35
   0  12  -9    1.78    0.97
   0 -12   9    1.76    2.07
   0  12  -8   -1.59    1.59
   0  12  -8    0.54    0.91
   0 -12   8    1.07    2.15
   0  12  -7    3.16    1.65
   0  12  -7    6.15    1.31
   0 -12   7    7.00    2.87
   0  12  -6    2.29    1.73
   0  12  -6   -1.13    1.14
   0 -12   6    1.93    2.38
   0  12  -5   14.19    1.66
   0  12  -5   12.37    2.20
   0 -12   5   15.25    3.42
   0  12  -4   18.55    1.80
   0  12  -4   16.12    2.51
   0 -12   4   14.20    3.19
   0  12  -3   61.83    4.54
   0  12  -3   63.57    2.96
   0  12  -3   67.45    9.65
   0 -12   3   49.97    5.34
   0  12  -2  106.75    4.86
   0  12  -2  108.75    3.89
   0  12  -2   98.91    5.62
   0  12  -2  112.78   12.53
   0 -12   2   77.56   12.15
   0 -12   2   79.71    6.63
   0  12  -1   69.43    3.92
   0  12  -1   65.92    4.62
   0 -12   1   50.04    9.58
   0  12  -1   75.65   10.73
   0 -12   1   54.08    5.73
   0  12   0   50.70    3.52
   0  12   0   50.82    4.17
   0  12   0   53.88    9.19
   0 -12   0   42.59    5.49
   0  12   1   11.19    1.92
   0  12   1    9.70    2.20
   0  12   1   10.71    4.49
   0 -12  -1    8.90    3.41
   0  12   2   30.27    2.81
   0  12   2   31.93    3.19
   0  12   2   35.28    7.65
   0 -12  -2   21.60    4.12
   0  12   3    7.23    1.60
   0  12   3    6.52    1.91
   0  12   3   10.75    4.93
   0 -12  -3    6.79    3.19
   0  12   4    8.90    1.73
   0  12   4    8.86    1.38
   0  12   4    9.39    2.18
   0  12   4    7.14    4.72
   0 -12  -4    6.45    2.77
   0  12   5   -0.26    3.86
   0  12   5    0.47    0.95
   0  12   5    0.23    1.53
   0  12   5   -0.85    1.29
   0  12   6   53.67    3.01
   0  12   6   53.82    3.58
   0  12   7   11.43    1.59
   0  12   7   10.86    1.78
   0  12   8   39.73    2.66
   0  12   8   42.14    3.09
   0  12   9   50.27    2.84
   0  12   9   54.52    3.39
   0  12   9   46.78    3.17
   0  12  10   73.80    3.45
   0  12  10   77.83    4.06
   0  12  10   72.61    3.88
   0  12  11    9.07    1.64
   0  12  11   10.38    1.89
   0  12  11    9.02    1.36
   0  12  11    6.83    1.32
   0  12  12   32.97    2.72
   0  12  12   29.26    2.70
   0  12  13   39.31    2.86
   0  12  13   36.95    2.92
   0  12  14   18.88    2.06
   0  12  14   16.35    1.90
   0  12  15    7.17    1.36
   0  12  15    6.68    1.32
   0  12  16   21.82    1.90
   0  12  16   16.84    1.52
   0  12  17    5.32    1.07
   0 -13  13    8.96    1.87
   0 -13  12    2.44    1.59
   0  13 -12    3.95    0.80
   0 -13  11   24.94    3.47
   0  13 -11   25.89    1.64
   0  13 -10    3.98    0.95
   0 -13  10    1.98    1.82
   0 -13   9   20.64    3.68
   0  13  -9   23.56    2.49
   0  13  -9   26.69    1.88
   0 -13   8    4.48    2.71
   0  13  -8    2.13    1.18
   0  13  -7   23.24    2.77
   0  13  -7   28.53    1.99
   0 -13   6    8.23    3.00
   0  13  -6   10.78    1.36
   0  13  -6    9.01    2.03
   0 -13   5   -0.18    2.25
   0  13  -5    2.53    0.99
   0  13  -5   -0.26    1.50
   0 -13   4   -0.56    2.24
   0  13  -4   -0.18    0.98
   0  13  -4   -2.42    1.70
   0 -13   3   -2.74    2.65
   0  13  -3   -1.21    1.69
   0  13  -2    2.42    1.17
   0 -13   2    0.12    2.22
   0  13  -2    1.43    1.47
   0  13  -1    8.07    1.71
   0 -13   1    9.93    3.10
   0  13  -1    8.97    2.08
   0  13   0    1.88    1.19
   0 -13   0   -1.53    2.11
   0  13   0   -0.50    1.52
   0  13   1   10.96    1.92
   0 -13  -1    4.84    2.61
   0  13   1   10.03    2.29
   0  13   2    4.45    1.38
   0 -13  -2    0.19    2.16
   0  13   2    4.52    1.76
   0  13   3   16.96    2.17
   0  13   3   16.59    1.86
   0  13   3   18.44    2.66
   0  13   4    0.43    1.09
   0 -13  -4    0.39    2.10
   0  13   4   -0.82    0.85
   0  13   4    0.28    1.39
   0  13   5    1.51    1.42
   0  13   5    3.78    1.14
   0  13   5    3.01    1.27
   0  13   6    0.58    0.81
   0  13   6    0.49    1.01
   0  13   7   -1.08    1.06
   0  13   7   -0.85    1.13
   0  13   8   15.22    1.78
   0  13   8   14.50    2.05
   0  13   9   21.96    1.94
   0  13   9   20.62    2.18
   0  13  10   16.10    1.72
   0  13  10   13.43    1.79
   0  13  11    1.05    1.13
   0  13  11    0.03    0.72
   0  13  11   -0.16    0.88
   0  13  12    1.60    1.09
   0  13  12    3.21    1.24
   0  13  13   15.14    1.94
   0  13  13   16.79    1.88
   0  13  14    5.50    1.17
   0  13  14    8.83    1.44
   0  13  15   28.06    1.99
   0  13  15   29.64    2.05
   0  13  16    5.46    0.95
   0 -14  12    1.64    1.26
   0 -14  11    3.80    1.94
   0 -14  10    6.45    2.09
   0  14  -9    2.98    1.13
   0 -14   9    0.62    1.87
   0 -14   8   17.75    3.40
   0  14  -8   18.84    2.19
   0 -14   7    1.51    2.06
   0  14  -7    2.05    1.42
   0 -14   6   23.16    4.00
   0  14  -6   24.69    2.88
   0 -14   5    3.41    2.61
   0  14  -5    3.71    1.66
   0 -14   4    7.43    2.94
   0  14  -4    8.98    2.10
   0 -14   3   12.41    3.42
   0  14  -3   18.11    2.79
   0  14  -2   -0.85    1.07
   0 -14   2    3.30    2.38
   0  14  -2   -0.09    1.48
   0  14  -1   -0.64    1.08
   0 -14   1    1.15    2.59
   0  14  -1   -0.53    1.40
   0  14   0   -0.12    1.00
   0 -14   0    2.65    2.51
   0  14   0    0.96    1.52
   0  14   1   49.57    3.47
   0  14   1   50.05    4.04
   0  14   2   11.06    1.84
   0  14   2   14.88    2.51
   0 -14  -2   11.58    3.29
   0  14   3   50.67    3.54
   0  14   3   51.16    3.00
   0  14   3   50.30    3.93
   0  14   4   36.38    3.01
   0  14   4   40.29    2.62
   0  14   4   39.28    3.42
   0  14   5   51.90    3.51
   0  14   5   53.80    2.92
   0  14   6   14.71    2.00
   0  14   6   16.24    1.69
   0  14   7    1.61    1.10
   0  14   7    0.09    0.88
   0  14   8   19.72    2.16
   0  14   8   21.62    1.89
   0  14  10    2.97    1.19
   0  14  10    2.61    0.98
   0  14  10    3.10    0.85
   0  14  11   -0.23    0.71
   0  14  11    0.29    0.93
   0  14  12   -0.23    0.93
   0  14  12    0.06    0.83
   0  14  13   -0.09    0.80
   0  14  13    2.32    0.96
   0  14  14   -2.48    0.98
   0  14  14    0.23    0.83
   0  14  15   -1.48    0.75
   0 -15  10    2.08    1.31
   0 -15   9    0.31    1.57
   0 -15   8   -0.55    1.73
   0  15  -7    5.41    1.46
   0 -15   7    3.93    2.10
   0  15  -6   -0.40    1.10
   0 -15   6    0.12    1.95
   0  15  -5   10.05    1.84
   0 -15   5   10.50    3.02
   0  15  -4    4.04    1.67
   0 -15   4    2.19    2.24
   0  15  -3   12.51    2.22
   0 -15   3    6.63    2.43
   0  15  -2   -0.15    1.37
   0 -15   2   -1.03    2.35
   0  15  -1   -0.13    1.27
   0 -15   1   -0.69    2.31
   0  15  -1   -0.80    0.92
   0  15   0   -0.49    1.42
   0  15   0   -0.06    0.76
   0 -15   0    1.44    2.28
   0  15   0   -0.21    0.88
   0  15   1    0.18    0.74
   0  15   1   -0.23    1.35
   0 -15  -1    1.67    2.32
   0  15   1   -0.62    0.98
   0  15   2    4.58    1.74
   0  15   2    2.67    0.97
   0 -15  -2    3.31    2.28
   0  15   2    3.94    1.27
   0  15   3    0.83    0.85
   0 -15  -3   -1.78    2.17
   0  15   3    1.42    1.06
   0  15   4   -0.51    0.77
   0  15   4    0.45    0.94
   0  15   5    6.03    1.15
   0  15   5    5.27    1.34
   0  15   6    1.58    0.77
   0  15   6    2.15    1.10
   0  15   7   14.23    1.48
   0  15   7   16.89    1.91
   0  15   8    3.52    0.89
   0  15   9   10.39    1.19
   0  15   9   12.60    1.76
   0  15  10   -0.68    0.64
   0  15  10   -0.30    0.64
   0  15  10   -1.32    1.04
   0  15  11    3.56    1.05
   0  15  12    4.51    1.00
   0  15  13    7.19    1.10
   0  15  14    0.87    0.55
   0 -16   8    0.44    1.26
   0 -16   7   -0.26    1.53
   0 -16   6    2.80    1.83
   0  16  -5    6.90    1.53
   0 -16   5    3.86    2.00
   0  16  -4    1.86    1.23
   0 -16   4    0.76    1.83
   0  16  -3   10.08    1.83
   0  16  -3    9.68    1.12
   0 -16   3    6.10    2.26
   0  16  -2    0.35    1.15
   0  16  -2   -0.64    0.69
   0  16  -1    7.86    1.14
   0  16  -1    9.05    1.80
   0 -16   1    5.10    2.30
   0  16   0    4.50    1.52
   0  16   0    3.43    0.98
   0 -16   0    4.71    2.37
   0  16   1    4.26    0.96
   0  16   1    3.24    1.04
   0  16   2   -0.02    0.63
   0  16   2   -0.97    0.96
   0  16   3   -0.68    0.71
   0  16   3   -0.20    0.84
   0  16   4   -0.40    0.64
   0  16   4    0.21    0.83
   0  16   5    5.62    0.99
   0  16   6   -0.17    0.63
   0  16   7    0.99    0.62
   0  16   7    0.14    0.85
   0  16   8    6.95    0.96
   0  16   8    6.78    1.19
   0  16   9    2.56    0.68
   0  16   9    1.64    0.68
   0  16   9    2.25    0.94
   0  16  10    3.72    0.89
   0  16  11   -0.73    0.73
   0  16  12   -1.44    0.69
   0 -17   5    0.01    1.20
   0  17  -4    3.63    0.57
   0 -17   4    4.07    1.68
   0  17  -3    4.95    0.72
   0 -17   3    1.95    1.46
   0  17  -2   -0.23    0.56
   0 -17   2   -1.36    1.60
   0  17  -1   20.56    1.34
   0 -17   1   11.60    2.30
   0  17   1   40.75    1.91
   0  17   3   26.99    1.55
   0  17   4    1.51    0.65
   0  17   4   -1.01    0.76
   0  17   5    5.30    0.79
   0  17   5    5.30    0.96
   0  17   6    0.52    0.51
   0  17   6   -0.27    0.71
   0  17   7    0.58    0.48
   0  17   7    0.46    0.54
   0  17   7    1.04    0.73
   0  17   8    0.48    0.69
   0  17   8   -0.13    0.41
   0  17   9    1.57    0.63
  -1  18   4    2.14    0.47
  -1  18   3    1.58    0.60
  -1  18   2   17.10    1.00
  -1  17   9    3.79    0.74
  -1  17   8    1.31    0.67
  -1  17   8    1.44    0.49
  -1  17   7    1.94    0.78
  -1  17   7    1.19    0.55
  -1  17   6    3.81    0.89
  -1  17   6    4.75    0.75
  -1  17   5    2.09    0.74
  -1  17   5    2.16    0.60
  -1  17   4    1.37    0.77
  -1  17   4    2.88    0.68
  -1  17   3    0.67    0.57
  -1  17   2   -0.14    0.54
  -1  17   1    0.75    0.67
  -1  17   0   10.63    1.05
  -1  17  -1    2.79    0.80
   1 -17   2   19.25    2.90
  -1  17  -2   35.76    1.69
   1 -17   3    1.53    1.54
  -1  17  -3    3.57    0.70
   1 -17   4   12.89    2.14
  -1  17  -4   17.55    1.09
   1 -17   5    0.22    1.29
  -1  17  -5    0.26    0.38
  -1  16  12   -0.48    0.59
  -1  16  11    1.52    0.70
  -1  16  10    2.57    0.85
  -1  16   9    2.42    0.88
  -1  16   9    1.35    0.57
  -1  16   8   -0.33    0.83
  -1  16   8    0.84    0.57
  -1  16   7    5.22    0.91
  -1  16   6    0.39    0.58
  -1  16   5    0.84    0.69
  -1  16   4    8.09    1.16
  -1  16   3    3.12    0.96
  -1  16   2    7.40    1.18
   1 -16  -1    2.31    2.10
  -1  16   1    0.74    0.77
   1 -16   0    0.38    1.87
  -1  16   0   -0.10    0.64
   1 -16   1    0.69    2.08
  -1  16  -1    0.48    0.69
   1 -16   2   -0.64    1.81
  -1  16  -2    0.26    0.68
   1 -16   3    2.90    1.93
   1 -16   4    1.67    1.70
   1 -16   5    9.29    2.45
   1 -16   6    1.05    1.70
   1 -16   7    1.08    1.54
   1 -16   8    0.02    1.17
  -1  15  13   -1.52    0.78
  -1  15  12    1.14    0.82
  -1  15  11    0.43    0.85
  -1  15  10   22.83    2.00
  -1  15  10   24.11    1.63
  -1  15   9    1.52    0.70
  -1  15   8   18.24    1.56
  -1  15   7    4.75    0.97
  -1  15   6   35.00    2.22
  -1  15   5   -0.50    0.77
  -1  15   4   29.28    2.62
  -1  15   4   31.55    2.21
   1 -15  -3    1.54    2.37
  -1  15   3   -1.01    1.07
  -1  15   3    0.04    0.90
   1 -15  -2   16.13    3.47
  -1  15   2   15.26    1.99
  -1  15   2   17.09    1.73
   1 -15  -1    6.94    2.74
  -1  15   1    8.99    1.58
  -1  15   1    9.40    1.47
  -1  15   1   10.82    2.20
   1 -15   0    4.85    2.37
  -1  15   0    2.94    1.09
  -1  15   0    3.11    1.04
  -1  15   0    3.90    1.64
   1 -15   1    5.35    2.52
  -1  15  -1    3.70    1.54
   1 -15   2    1.99    2.10
  -1  15  -2    0.77    1.42
   1 -15   3    3.27    2.58
  -1  15  -3    3.73    1.63
   1 -15   4    1.02    2.02
  -1  15  -4    1.76    1.29
   1 -15   5    1.53    2.05
  -1  15  -5    2.15    1.31
   1 -15   6   -0.17    1.87
  -1  15  -6    0.50    1.14
   1 -15   7    5.27    2.38
   1 -15   8    1.03    1.78
   1 -15   9    2.60    1.75
   1 -15  10    2.11    1.45
  -1  14  15   -0.71    0.60
  -1  14  14   -1.33    0.81
  -1  14  14    0.61    0.77
  -1  14  13    0.10    0.78
  -1  14  13   -1.18    0.84
  -1  14  12    4.74    1.17
  -1  14  12    7.28    1.23
  -1  14  11   -0.95    0.91
  -1  14  11   -0.41    1.02
  -1  14  11   -0.12    0.74
  -1  14  10   31.72    2.07
  -1  14   9    5.00    1.06
  -1  14   8    1.65    0.86
  -1  14   7   75.93    4.13
  -1  14   7   79.82    3.50
  -1  14   6   -0.57    1.16
  -1  14   6    0.33    0.81
  -1  14   5   31.41    2.80
  -1  14   5   39.32    2.51
   1 -14  -4   11.70    3.25
  -1  14   4   14.10    1.66
  -1  14   4   13.16    1.98
  -1  14   3   66.79    4.57
  -1  14   3   69.13    3.40
  -1  14   3   61.55    3.84
  -1  14   2   16.52    2.63
   1 -14  -2   15.66    3.78
  -1  14   2   18.00    2.08
  -1  14   2   13.15    2.05
  -1  14   1   17.35    2.68
   1 -14  -1   11.59    3.48
  -1  14   1   18.07    2.23
  -1  14   0   17.01    2.75
  -1  14   0   18.90    2.25
   1 -14   0   22.13    4.20
   1 -14   1   -2.50    2.35
  -1  14  -1   -1.34    1.07
  -1  14  -1   -0.65    1.56
   1 -14   2    0.85    2.15
  -1  14  -2    2.73    1.47
   1 -14   3   -3.07    2.76
  -1  14  -3    1.02    1.49
   1 -14   4    0.13    2.21
  -1  14  -4   -2.94    1.69
   1 -14   5    9.61    3.29
  -1  14  -5   10.73    2.14
   1 -14   6    7.87    2.79
  -1  14  -6    5.81    1.73
   1 -14   7    7.68    2.67
  -1  14  -7    8.23    1.21
  -1  14  -7    7.14    1.67
   1 -14   8    1.93    2.05
  -1  14  -8    2.02    0.76
  -1  14  -8    2.46    1.23
   1 -14   9    9.57    2.60
   1 -14  10    5.37    2.11
   1 -14  11    4.41    1.72
  -1  13  16    1.37    0.77
  -1  13  15    0.73    0.80
  -1  13  15    1.77    0.81
  -1  13  14   29.47    2.23
  -1  13  14   34.14    2.27
  -1  13  13    1.62    1.06
  -1  13  13    2.21    1.03
  -1  13  12   23.48    2.31
  -1  13  12   26.61    2.24
  -1  13  11    6.86    1.44
  -1  13  11    5.61    1.45
  -1  13  11    7.09    1.17
  -1  13  10    2.86    1.00
  -1  13  10    4.53    1.03
  -1  13   9   43.71    2.89
  -1  13   9   42.70    2.55
  -1  13   8    7.71    1.58
  -1  13   8    6.73    1.19
  -1  13   7    0.47    1.04
  -1  13   7    1.48    0.88
  -1  13   6    0.70    1.14
  -1  13   6    0.42    0.82
  -1  13   5   -0.06    1.03
  -1  13   5   -0.22    0.88
   1 -13  -4    2.36    2.08
  -1  13   4    5.49    1.41
  -1  13   4    7.62    1.84
  -1  13   4    5.13    1.11
   1 -13  -3    3.37    2.63
  -1  13   3    1.52    1.50
  -1  13   3   -1.21    0.92
  -1  13   3   -1.61    1.39
  -1  13   2   39.21    3.74
  -1  13   2   41.72    3.25
  -1  13   1    9.00    2.14
  -1  13   1   10.98    1.82
   1 -13  -1    9.18    3.09
  -1  13   0    5.54    1.91
  -1  13   0    3.65    1.31
   1 -13   0    8.11    3.18
  -1  13  -1   11.02    2.24
  -1  13  -1   12.16    1.80
   1 -13   1   12.41    3.63
   1 -13   2   10.23    3.33
  -1  13  -2   11.73    2.23
   1 -13   3   -1.19    2.49
  -1  13  -3    1.19    1.44
  -1  13  -3   -1.09    1.12
   1 -13   4    7.54    2.62
  -1  13  -4    7.02    1.31
  -1  13  -4    5.19    1.80
   1 -13   5   -0.12    2.16
  -1  13  -5    0.25    0.93
  -1  13  -5    0.74    1.42
   1 -13   6   -0.43    2.24
  -1  13  -6   -0.27    0.97
  -1  13  -6    0.30    1.38
   1 -13   7    1.10    2.21
  -1  13  -7    0.85    0.87
  -1  13  -7    1.87    1.38
   1 -13   8    2.29    2.47
  -1  13  -8    1.23    0.95
  -1  13  -8    2.26    1.45
   1 -13   9   -0.64    2.19
  -1  13  -9    1.05    0.84
  -1  13  -9    0.24    1.07
  -1  13 -10    8.66    1.16
   1 -13  10    8.82    2.65
   1 -13  11    9.10    2.62
  -1  13 -11    9.55    1.18
   1 -13  12   11.28    2.37
  -1  13 -12   10.74    1.03
  -1  13 -13    2.53    0.60
  -1  12  17    1.23    0.75
  -1  12  16    0.10    0.80
  -1  12  16    0.03    0.72
  -1  12  15   35.66    2.39
  -1  12  15   26.91    2.03
  -1  12  14    1.66    0.97
  -1  12  14    1.64    0.94
  -1  12  13   21.95    2.16
  -1  12  13   20.66    2.18
  -1  12  12    0.78    0.73
  -1  12  12    0.28    1.06
  -1  12  12   -0.29    1.18
  -1  12  11   41.67    2.55
  -1  12  11   43.92    3.11
  -1  12  10   13.84    1.59
  -1  12  10   12.99    1.78
  -1  12   9   30.09    2.38
  -1  12   9   27.10    2.56
  -1  12   9   26.28    2.57
  -1  12   8    1.64    0.83
  -1  12   8    0.37    1.27
  -1  12   8    2.84    1.28
  -1  12   7    0.28    0.89
  -1  12   7    0.67    1.04
  -1  12   6   -2.26    1.23
  -1  12   6    0.29    1.11
  -1  12   5   57.79    3.77
  -1  12   5   60.26    3.23
  -1  12   5   51.90    9.95
  -1  12   4   10.99    1.80
  -1  12   4   11.84    5.76
  -1  12   4   11.96    2.15
  -1  12   4   12.25    1.58
   1 -12  -4    7.38    2.82
  -1  12   3   40.79    3.17
  -1  12   3   37.65    3.47
  -1  12   3   49.53    9.74
  -1  12   2    5.77    4.21
  -1  12   2    5.93    1.65
  -1  12   2    3.57    1.65
   1 -12  -2    3.96    3.01
  -1  12   1  101.35   12.79
  -1  12   1   93.80    4.71
  -1  12   1   88.64    5.31
   1 -12  -1   79.24    7.06
  -1  12   0    5.80    4.25
  -1  12   0    0.98    1.17
  -1  12   0    1.87    1.74
   1 -12   0    6.64    3.57
  -1  12  -1   71.61   10.36
  -1  12  -1   68.01    3.96
  -1  12  -1   71.45    4.86
   1 -12   1   55.83    6.04
  -1  12  -2    0.40    1.08
  -1  12  -2    1.82    1.49
   1 -12   2    1.16    2.30
   1 -12   2   -2.74    3.76
  -1  12  -2    1.42    2.53
  -1  12  -3   70.35    3.22
  -1  12  -3   66.23    4.77
   1 -12   3   59.61    6.37
  -1  12  -3   71.54    9.99
   1 -12   4    0.23    2.46
  -1  12  -4   -2.12    1.29
  -1  12  -4   -1.03    1.63
   1 -12   5    7.60    2.82
  -1  12  -5    7.03    1.34
  -1  12  -5    9.65    2.12
   1 -12   6   -2.85    2.81
  -1  12  -6    0.51    0.97
  -1  12  -6    0.35    1.39
   1 -12   7    9.80    3.10
  -1  12  -7   10.26    1.52
  -1  12  -7    7.79    1.96
   1 -12   8   19.78    3.89
  -1  12  -8   19.23    2.50
  -1  12  -8   17.28    1.77
   1 -12   9   -0.07    2.11
  -1  12  -9    1.16    0.96
  -1  12  -9    0.78    1.16
  -1  12 -10    7.80    1.26
   1 -12  10    4.61    2.20
   1 -12  11    3.39    2.47
  -1  12 -11    9.45    1.37
  -1  12 -12    0.80    0.71
   1 -12  12    1.28    1.87
  -1  12 -13    3.04    0.74
   1 -12  13    7.32    2.20
  -1  12 -14   -0.36    0.56
   1 -12  14    3.09    1.52
  -1  11  18    5.32    0.98
  -1  11  17    3.11    1.05
  -1  11  16    3.64    1.12
  -1  11  16    1.04    0.91
  -1  11  15    0.97    0.92
  -1  11  15   -0.23    1.07
  -1  11  14    5.97    1.37
  -1  11  14    5.42    1.29
  -1  11  13   18.11    2.16
  -1  11  13   19.42    2.18
  -1  11  12   -0.91    0.95
  -1  11  12    0.24    1.22
  -1  11  12    0.25    1.14
  -1  11  11    7.62    1.30
  -1  11  11    5.53    1.45
  -1  11  10   32.12    2.39
  -1  11  10   35.82    2.85
  -1  11   9    0.00    0.99
  -1  11   9    0.48    0.84
  -1  11   8   55.19   11.15
  -1  11   8   53.17    2.99
  -1  11   8   53.82    3.53
  -1  11   7   16.80    1.89
  -1  11   7   10.07    5.32
  -1  11   7   15.84    2.13
  -1  11   6   31.44    2.38
  -1  11   6   33.60    8.12
  -1  11   6   30.45    2.75
  -1  11   5    2.27    3.61
  -1  11   5    1.13    1.02
  -1  11   5   -0.01    1.59
  -1  11   5    0.85    0.81
   1 -11  -5   -2.93    2.59
  -1  11   4    2.34    1.13
  -1  11   4    2.13    1.49
  -1  11   4    1.86    0.78
   1 -11  -4    0.82    2.20
  -1  11   3    1.04    2.70
  -1  11   3   -0.34    1.25
  -1  11   3    0.25    1.46
   1 -11  -3   -0.15    2.12
  -1  11   2    0.39    2.54
  -1  11   2    2.71    0.99
  -1  11   2    3.10    1.59
   1 -11  -2    1.45    2.55
  -1  11   1   19.26    5.99
  -1  11   1   18.39    2.18
  -1  11   1   16.35    2.39
   1 -11  -1   14.71    3.68
  -1  11   0  147.36    5.59
  -1  11   0  141.34    6.34
  -1  11   0  143.19    4.32
   1 -11   1   -5.40    3.35
  -1  11  -1   -0.87    2.97
  -1  11  -1   -3.06    1.70
  -1  11  -1   -2.38    1.96
  -1  11  -1   -1.82    1.08
  -1  11  -2  334.88    6.67
  -1  11  -2  329.43    9.75
   1 -11   2  312.79   12.69
  -1  11  -3   -3.25    1.03
  -1  11  -3   -4.02    3.89
   1 -11   3   -0.86    3.63
  -1  11  -4  504.63   12.18
  -1  11  -4  521.73    8.65
   1 -11   4  509.23   16.24
   1 -11   5   -0.98    2.74
  -1  11  -5   -1.88    1.98
  -1  11  -5   -0.24    1.08
   1 -11   5   -5.00    5.17
   1 -11   6  190.12   10.12
  -1  11  -6  185.30    5.32
  -1  11  -6  179.01    7.32
   1 -11   7    4.34    2.87
  -1  11  -7    0.90    1.18
  -1  11  -7   -0.49    1.56
   1 -11   8   55.44    5.68
  -1  11  -8   47.94    3.92
  -1  11  -8   49.42    2.91
  -1  11  -9    1.63    1.03
   1 -11   9    1.67    2.11
  -1  11 -10    0.89    0.98
   1 -11  10   -1.55    2.08
  -1  11 -11    0.78    0.92
   1 -11  11   -0.94    2.31
  -1  11 -12    1.51    0.89
   1 -11  12    3.87    2.33
  -1  11 -13   -0.39    0.78
   1 -11  13    2.81    1.98
  -1  11 -14    4.13    0.83
   1 -11  14    5.51    2.08
  -1  11 -15   12.98    1.04
  -1  10  19    2.25    0.76
  -1  10  18    6.36    1.17
  -1  10  17   14.69    1.73
  -1  10  16    3.29    1.01
  -1  10  16    3.23    1.17
  -1  10  15    0.39    0.97
  -1  10  15   -2.01    1.26
  -1  10  14    5.55    1.39
  -1  10  14    5.27    1.39
  -1  10  13   19.37    2.34
  -1  10  13   22.47    2.47
  -1  10  12    2.80    0.96
  -1  10  12    1.16    1.25
  -1  10  11    1.57    0.80
  -1  10  11    0.30    1.24
  -1  10  10   74.20    4.01
  -1  10  10   67.59    3.34
  -1  10   9   77.48   13.21
  -1  10   9   78.29    4.12
  -1  10   9   77.98    3.64
  -1  10   8  104.57   14.91
  -1  10   8   96.67    4.54
  -1  10   8   93.73    3.90
  -1  10   7  131.17   16.00
  -1  10   7  126.71    5.14
  -1  10   7  130.68    4.48
  -1  10   6    2.39    3.79
  -1  10   6    0.12    0.89
  -1  10   6    0.18    0.87
  -1  10   5   80.18   12.06
  -1  10   4  111.74   13.74
  -1  10   3  131.69   14.13
  -1  10   2   84.70   11.30
  -1  10   1    1.69    2.30
  -1  10   0  266.27   18.41
  -1  10  -1  114.49   11.67
  -1  10  -2   25.91    5.46
  -1  10  -3    1.60    1.72
  -1  10  -4   21.75    1.72
  -1  10  -4   22.99    2.59
   1 -10   4   14.79    5.51
  -1  10  -4   25.30    5.40
   1 -10   4   20.07    3.23
  -1  10  -5   93.88    3.62
  -1  10  -5   95.59    5.15
  -1  10  -5  107.08   10.38
   1 -10   5   96.63    6.83
   1 -10   6    8.25    4.78
  -1  10  -6    7.70    1.90
  -1  10  -6    6.01    1.11
   1 -10   6    8.79    2.72
  -1  10  -7   20.29    2.65
  -1  10  -7   16.00    1.79
   1 -10   7   17.76    2.50
   1 -10   7   15.41    6.47
   1 -10   7   20.36    3.41
   1 -10   8   28.19    4.06
  -1  10  -8   27.89    2.97
   1 -10   8   23.44    2.85
  -1  10  -8   27.34    2.22
   1 -10   9    3.34    2.48
  -1  10  -9   -0.23    1.00
   1 -10   9    2.15    1.27
   1 -10  10    8.74    2.81
  -1  10 -10    4.55    1.23
   1 -10  10    6.10    1.73
   1 -10  11    0.96    2.12
  -1  10 -11    0.20    0.90
   1 -10  11    0.56    1.07
   1 -10  12    2.63    2.15
  -1  10 -12    0.78    0.91
   1 -10  13   -0.50    1.94
  -1  10 -13   -1.24    0.92
   1 -10  14    3.96    1.90
  -1  10 -14    5.12    1.00
   1 -10  15    0.56    1.50
  -1  10 -15    3.37    0.86
  -1  10 -16   -2.63    0.73
  -1   9  19    8.93    1.31
  -1   9  18    2.87    0.84
  -1   9  18    2.90    1.05
  -1   9  17   -1.44    0.82
  -1   9  17   -0.54    1.09
  -1   9  16   -0.40    0.97
  -1   9  16   -1.68    0.94
  -1   9  16    0.48    1.12
  -1   9  15   24.68    2.39
  -1   9  15   24.79    2.13
  -1   9  15   27.71    2.60
  -1   9  14    0.78    1.14
  -1   9  14   -1.89    1.09
  -1   9  14    0.71    1.20
  -1   9  13   28.85    2.68
  -1   9  13   29.81    2.33
  -1   9  13   33.60    3.02
  -1   9  12  115.99    4.47
  -1   9  12  140.10    5.95
  -1   9  11  279.67    6.78
  -1   9  11  272.39   24.00
  -1   9  11  296.03    8.26
  -1   9  10   99.97   14.85
  -1   9  10  105.93    4.61
  -1   9  10  103.75    4.15
  -1   9   9  185.68   19.34
  -1   9   9  188.56    6.04
  -1   9   9  187.54    5.43
  -1   9   8  289.64    6.60
  -1   9   8  294.56   23.73
  -1   9   7   41.09    8.91
  -1   9   6  296.31   22.64
  -1   9   5  176.28   16.85
  -1   9   4   49.30    8.87
  -1   9   3   55.12    8.93
  -1   9   2  184.15   15.51
  -1   9   1    1.85    2.28
  -1   9   0    2.05    1.83
  -1   9  -1    0.02    2.58
  -1   9  -2    5.74    2.60
  -1   9  -3    0.47    1.65
   1  -9   4   26.24    5.99
  -1   9  -4   38.74    6.02
   1  -9   5    0.74    2.59
  -1   9  -5    4.91    2.42
  -1   9  -6   29.35    2.16
   1  -9   6   34.92    4.13
  -1   9  -7   10.96    2.07
   1  -9   7   11.67    2.05
   1  -9   7   13.63    3.06
   1  -9   7    7.00    4.82
   1  -9   8   26.08    2.95
   1  -9   8   29.84    4.08
   1  -9   8   24.65    7.76
   1  -9   9    4.19    1.47
   1  -9   9    4.74    2.33
   1  -9  10   -2.50    2.54
   1  -9  10    1.40    1.43
   1  -9  11    3.86    2.11
   1  -9  11    1.83    1.30
   1  -9  12   39.90    4.50
   1  -9  12   29.01    2.94
   1  -9  13    1.97    1.77
   1  -9  13    0.38    1.02
   1  -9  14   -1.76    1.82
  -1   9 -14   -1.27    0.92
   1  -9  14   -1.32    1.20
  -1   9 -15   -0.20    0.82
   1  -9  15    0.68    1.58
  -1   9 -16    2.91    0.77
  -1   9 -17   -0.73    0.58
  -1   8  20    2.10    0.76
  -1   8  19   36.63    2.04
  -1   8  19   40.70    2.45
  -1   8  18    1.24    0.80
  -1   8  18    3.21    1.26
  -1   8  18    3.49    1.22
  -1   8  17   44.12    2.73
  -1   8  17   50.53    3.24
  -1   8  16    0.17    0.94
  -1   8  16   -0.51    0.88
  -1   8  16   -0.14    1.13
  -1   8  15   26.44    2.51
  -1   8  15   27.09    2.31
  -1   8  15   29.87    2.74
  -1   8  14   -0.09    1.14
  -1   8  14    1.19    0.95
  -1   8  14    0.72    1.20
  -1   8  13   52.23    3.50
  -1   8  13   54.23    3.18
  -1   8  13   60.97    3.96
  -1   8  12   40.51    3.28
  -1   8  12   37.95    2.53
  -1   8  12   42.00    2.68
  -1   8  12   43.73   10.31
  -1   8  11   46.68    2.75
  -1   8  11   46.77   10.06
  -1   8  11   43.98    2.52
  -1   8  10   10.62    1.18
  -1   8  10    6.66    4.45
  -1   8   9   87.59   13.20
  -1   8   8   74.13   12.03
  -1   8   7    1.04    3.00
  -1   8   6   92.01   12.40
  -1   8   5  190.64   16.77
  -1   8   4   40.59    7.61
  -1   8   3  582.58   27.14
  -1   8   2   -0.75    2.75
  -1   8   1  115.11   11.11
  -1   8   0  566.35   23.52
  -1   8  -1    0.62    1.61
  -1   8  -2   88.50    8.61
  -1   8  -3   38.11    5.70
  -1   8  -4    0.41    1.32
  -1   8  -5  156.79   10.92
   1  -8   6    1.24    2.81
   1  -8   8   11.32    2.13
   1  -8   8   10.67    2.38
   1  -8   8   10.44    4.82
   1  -8   9  133.11    6.03
   1  -8   9  178.27    8.37
   1  -8  10    0.16    1.15
   1  -8  10   -6.33    5.39
   1  -8  10   -3.88    2.83
   1  -8  11  104.07    6.76
   1  -8  11   70.15    4.51
   1  -8  12   -0.01    1.94
   1  -8  12   -2.03    1.39
   1  -8  13   17.11    3.08
   1  -8  13   10.92    1.87
   1  -8  13   11.83    2.07
   1  -8  14   -3.14    2.03
   1  -8  14   -0.57    0.98
   1  -8  14    0.54    1.08
   1  -8  15    4.26    1.12
   1  -8  15    4.36    1.36
   1  -8  16    1.16    1.29
  -1   8 -17    2.40    0.77
   1  -8  17    1.16    1.19
  -1   8 -18    1.12    0.64
  -1   7  20    3.27    0.99
  -1   7  20    7.49    1.19
  -1   7  19   18.35    2.06
  -1   7  19   22.77    1.83
  -1   7  19   22.03    2.02
  -1   7  18   25.87    2.12
  -1   7  18   22.74    2.22
  -1   7  17   -0.34    1.00
  -1   7  17    0.05    1.17
  -1   7  16   31.83    2.66
  -1   7  16   34.43    2.96
  -1   7  15   10.06    1.61
  -1   7  15   10.44    1.58
  -1   7  15    9.98    1.85
  -1   7  14   15.70    2.21
  -1   7  14   15.71    2.07
  -1   7  14   17.75    2.49
  -1   7  13   93.25    4.66
  -1   7  13   96.65    4.24
  -1   7  13   99.84    5.00
  -1   7  12   82.93    4.46
  -1   7  12   68.59   11.81
  -1   7  12   82.54    3.85
  -1   7  12   79.42    4.46
  -1   7  11  185.57    5.36
  -1   7  11  175.70   18.40
  -1   7  11  191.72    5.34
  -1   7  10    7.45    4.40
  -1   7   9  630.04   33.75
  -1   7   8   -0.05    3.05
  -1   7   7  197.61   17.85
  -1   7   6  128.01   13.77
  -1   7   5  209.95   16.83
  -1   7   4   14.03    4.62
  -1   7   3  222.68    8.15
  -1   7   3  235.13   16.10
  -1   7   2   15.35    4.47
  -1   7   1   19.99    5.02
  -1   7   0   10.44    3.21
  -1   7  -1   10.54    3.02
  -1   7  -2    1.93    1.54
  -1   7  -3    5.79    2.38
  -1   7  -4    7.78    2.36
  -1   7  -5  158.01    9.94
   1  -7   7   13.17    4.45
   1  -7   8    4.00    3.27
   1  -7   8    1.96    2.98
   1  -7   9   23.69    5.46
   1  -7  10    9.29    1.96
   1  -7  10    9.92    4.32
   1  -7  10    7.16    1.88
   1  -7  11  102.36    5.01
   1  -7  11  103.09    5.39
   1  -7  12   44.07    3.41
   1  -7  12   44.63    3.62
   1  -7  13    1.49    1.82
   1  -7  13   -0.71    1.32
   1  -7  13   -0.66    1.25
   1  -7  14    9.56    1.79
   1  -7  14   10.75    1.83
   1  -7  15    0.14    1.04
   1  -7  15    0.93    0.94
   1  -7  16   13.48    2.37
   1  -7  16    9.48    1.81
   1  -7  16   10.45    1.64
   1  -7  17   -2.69    1.41
   1  -7  18    1.58    1.05
  -1   7 -19    0.25    0.44
  -1   6  20   10.05    1.28
  -1   6  20    8.46    1.42
  -1   6  19   26.15    2.22
  -1   6  19   29.19    2.21
  -1   6  19   28.68    2.71
  -1   6  18   16.76    1.97
  -1   6  18   17.14    1.85
  -1   6  17   43.48    3.17
  -1   6  17   39.83    2.94
  -1   6  16   33.48    3.00
  -1   6  16   31.07    2.64
  -1   6  15  107.21    5.07
  -1   6  15  105.35    4.66
  -1   6  14    9.27    1.82
  -1   6  14   10.89    1.63
  -1   6  13  319.03    8.54
  -1   6  13  321.93    7.61
  -1   6  13  302.04    8.06
  -1   6  12    5.38    1.20
  -1   6  12    8.04    4.26
  -1   6  12    5.62    1.27
  -1   6  12    6.42    1.24
  -1   6  11  526.80   32.78
  -1   6  10    6.58    4.29
  -1   6   9  240.14   20.71
  -1   6   8   31.57    4.66
  -1   6   8   22.56    6.42
  -1   6   7  426.20   24.99
  -1   6   7  534.49   17.78
  -1   6   6  155.83   14.62
  -1   6   6  205.83    9.70
  -1   6   5  538.42   25.68
  -1   6   5  583.78   13.94
  -1   6   4  117.88    5.17
  -1   6   4  105.83   10.97
  -1   6   3   71.39    8.39
  -1   6   3   76.99    4.32
  -1   6   2   75.30    8.36
  -1   6   1  244.69   14.16
  -1   6   0 2009.27   38.38
  -1   6  -1    4.85    2.57
  -1   6  -2  190.80   10.66
  -1   6  -3  764.17   20.53
  -1   6  -4  416.26   14.90
  -1   6  -5  102.69    7.43
   1  -6   7   10.10    3.81
   1  -6   8   -2.47    3.14
   1  -6   9   -1.08    3.21
   1  -6   9    3.69    2.63
   1  -6  10   21.13    7.55
   1  -6  10   27.78    7.03
   1  -6  11   -0.92    1.85
   1  -6  11   -2.30    4.14
   1  -6  11   -0.35    1.17
   1  -6  11    0.78    3.33
   1  -6  12   -2.45    2.12
   1  -6  12    0.32    1.12
   1  -6  12    1.54    2.92
   1  -6  13    1.13    1.26
   1  -6  13    1.85    1.70
   1  -6  14    8.28    1.77
   1  -6  15    0.07    1.07
   1  -6  15    0.28    1.02
   1  -6  16    1.60    1.30
   1  -6  16    1.38    0.99
   1  -6  17    4.09    1.52
   1  -6  17    4.25    1.40
   1  -6  17    3.02    1.02
   1  -6  18    2.36    1.42
   1  -6  19   13.82    1.84
  -1   5  21   20.84    1.79
  -1   5  20    2.21    1.19
  -1   5  20    3.00    0.94
  -1   5  19   42.01    2.80
  -1   5  19   47.31    2.91
  -1   5  18    7.92    1.50
  -1   5  18    9.87    1.56
  -1   5  17    0.72    1.33
  -1   5  17    0.90    1.01
  -1   5  16   21.12    2.40
  -1   5  16   20.12    2.24
  -1   5  15   41.67    3.47
  -1   5  15   39.56    3.15
  -1   5  14   -0.94    1.74
  -1   5  14    1.41    0.97
  -1   5  13  100.13    5.19
  -1   5  13  100.94    4.46
  -1   5  12   17.88    5.92
  -1   5  12   19.92    4.33
  -1   5  12   22.54    2.18
  -1   5  12   25.10    2.03
  -1   5  11   47.72    9.39
  -1   5  11   51.77    7.25
  -1   5  10  169.89   17.28
  -1   5  10  199.21   13.33
  -1   5   9   65.93   10.56
  -1   5   9   66.64    7.17
  -1   5   8  878.03   35.44
  -1   5   8  916.56   24.59
  -1   5   7  260.48   18.52
  -1   5   7  283.71   12.55
  -1   5   6   23.94    6.33
  -1   5   6   25.68    4.16
  -1   5   5  269.06   17.10
  -1   5   5  288.13   10.38
  -1   5   4  145.63    5.29
  -1   5   4  151.05   12.48
  -1   5   4  146.54    6.63
  -1   5   3    0.38    0.72
  -1   5   3    0.46    2.36
  -1   5   2  263.67   14.28
  -1   5   1   29.49    5.15
  -1   5   0    4.00    2.35
  -1   5  -1  253.67   11.76
  -1   5  -2   14.01    2.71
  -1   5  -3   61.92    5.50
  -1   5  -4  141.99    7.90
   1  -5   5   12.54    3.23
  -1   5  -5   18.95    3.00
   1  -5   8   -0.02    2.34
   1  -5   9   28.42    6.31
   1  -5   9   28.27    6.46
   1  -5  10    0.84    3.46
   1  -5  10    2.50    2.36
   1  -5  11   -0.48    1.28
   1  -5  11   -5.63    4.95
   1  -5  11    0.45    2.68
   1  -5  12   62.87    3.89
   1  -5  12   59.14   10.07
   1  -5  13   58.45    3.96
   1  -5  13   56.12    9.70
   1  -5  14   39.04    3.41
   1  -5  15   17.92    2.44
   1  -5  16    3.11    1.42
   1  -5  17    6.80    1.40
   1  -5  17    7.83    2.08
   1  -5  17    6.96    1.67
   1  -5  18   16.06    2.40
   1  -5  18   13.69    2.01
   1  -5  19    2.32    1.43
   1  -5  20   18.37    1.81
  -1   4  21    1.59    0.91
  -1   4  20   -0.47    1.04
  -1   4  20    0.47    0.79
  -1   4  19   -1.57    0.98
  -1   4  18   -0.82    1.31
  -1   4  18   -2.03    1.18
  -1   4  17   24.32    2.51
  -1   4  17   28.67    2.70
  -1   4  16    7.02    1.75
  -1   4  16    6.61    1.66
  -1   4  15    7.04    1.69
  -1   4  15    5.66    1.50
  -1   4  14  108.68    4.96
  -1   4  14  107.14    4.73
  -1   4  13   29.41    6.77
  -1   4  13   35.70    2.96
  -1   4  13   32.87    2.60
  -1   4  12    3.87    2.97
  -1   4  12    6.41    3.71
  -1   4  11  336.92   24.37
  -1   4  11  348.05   19.06
  -1   4  10  224.62   18.88
  -1   4  10  222.14   13.99
  -1   4   9    8.73    3.06
  -1   4   9    6.23    4.01
  -1   4   8   58.74    9.11
  -1   4   8   66.42    6.70
  -1   4   8   50.03    7.23
  -1   4   7  328.23   19.99
  -1   4   7  320.70   13.06
  -1   4   6  117.50   11.39
  -1   4   6  138.44    8.10
  -1   4   5 1455.43   36.71
  -1   4   5 1463.66   22.92
  -1   4   4  130.53   10.72
  -1   4   4  146.61    4.68
  -1   4   4  147.03    6.45
  -1   4   3  135.52   10.34
  -1   4   3  128.12    4.37
  -1   4   3  144.76    5.70
  -1   4   2  323.17   15.08
  -1   4   1   49.05    5.63
  -1   4   0 1151.70   24.38
  -1   4  -1  326.55   12.03
  -1   4  -2  354.83   11.54
  -1   4  -3  413.42   11.76
  -1   4  -4   77.60    5.15
   1  -4   5    7.65    2.75
   1  -4   6  176.43   10.61
   1  -4   8  477.85   20.76
   1  -4   9   50.17    7.89
   1  -4   9   45.95    7.13
   1  -4  10    1.68    2.87
   1  -4  10    5.29    3.32
   1  -4  11    9.32    3.88
   1  -4  12  123.68    5.34
   1  -4  12  104.22   13.03
   1  -4  13    3.59    1.34
   1  -4  13    3.52    2.65
   1  -4  14   11.88    2.04
   1  -4  15   21.66    2.69
   1  -4  16    9.45    1.98
   1  -4  17   74.19    5.17
   1  -4  17   60.85    4.14
   1  -4  18   16.53    1.94
   1  -4  18   15.51    2.19
   1  -4  18   14.64    2.47
   1  -4  19   10.29    1.70
   1  -4  19   10.85    1.99
   1  -4  20   24.30    2.28
  -1   3  21    4.31    1.12
  -1   3  20   -0.51    0.75
  -1   3  20   -0.70    0.74
  -1   3  20    0.42    1.13
  -1   3  19    2.75    1.15
  -1   3  19    1.77    0.88
  -1   3  18   18.80    2.19
  -1   3  18   17.19    1.88
  -1   3  17   12.95    1.90
  -1   3  17   12.06    1.70
  -1   3  17    9.40    1.52
  -1   3  16   12.73    2.01
  -1   3  16   11.35    1.67
  -1   3  16   12.18    2.09
  -1   3  15    4.71    1.50
  -1   3  15    3.56    1.21
  -1   3  15    4.80    1.58
  -1   3  14    7.68    1.43
  -1   3  14    6.85    1.28
  -1   3  14    9.16    4.66
  -1   3  14    7.60    1.50
  -1   3  13  155.56    5.03
  -1   3  13  161.53    5.40
  -1   3  13  163.62   14.22
  -1   3  13  156.30    5.61
  -1   3  12   24.91    6.79
  -1   3  12   27.83    5.90
  -1   3  11  137.02   13.04
  -1   3  11  137.42   12.05
  -1   3  11  117.98   14.32
  -1   3  10  136.16   11.30
  -1   3  10  137.80   12.67
  -1   3  10  124.74   13.82
  -1   3   9  126.47   12.22
  -1   3   9   97.55    9.07
  -1   3   8 1308.23   35.51
  -1   3   8 1311.65   30.40
  -1   3   7   21.09    4.08
  -1   3   6  732.48   24.14
  -1   3   6  711.70   18.72
  -1   3   5   78.15    7.60
  -1   3   5   81.67    5.66
  -1   3   4  186.94   10.76
  -1   3   4  181.79    7.20
  -1   3   3   24.74    2.19
  -1   3   3   21.33    3.88
  -1   3   3   30.40    1.79
  -1   3   3   24.35    4.43
  -1   3   2   24.99    1.82
  -1   3   2   23.09    1.58
  -1   3   2   23.23    4.14
  -1   3   1 5368.04   50.82
  -1   3  -1  223.19    8.69
  -1   3  -2  118.05    5.70
  -1   3  -3  989.55   15.59
  -1   3  -4  626.68   12.32
   1  -3   5   43.59    4.51
   1  -3   7  247.85   13.01
   1  -3   8   36.42    5.46
   1  -3   9  175.63   14.01
   1  -3   9  179.99   13.45
   1  -3  10   16.62    5.14
   1  -3  10   10.73    4.06
   1  -3  11   26.78    6.65
   1  -3  12  245.85   19.08
   1  -3  12  254.24    7.09
   1  -3  13    1.25    1.12
   1  -3  13   -1.20    3.46
   1  -3  13   -0.70    1.21
   1  -3  14   31.76    7.69
   1  -3  14   32.36    3.03
   1  -3  15    0.89    1.05
   1  -3  16   -1.69    1.71
   1  -3  16   -0.66    1.32
   1  -3  17   51.82    3.91
   1  -3  18   -1.50    1.73
   1  -3  18    1.19    1.21
   1  -3  19    0.04    1.21
   1  -3  19   -0.12    1.00
   1  -3  20    5.14    1.43
   1  -3  21   -0.86    0.86
  -1   2  21   20.78    1.90
  -1   2  20    1.98    0.88
  -1   2  20    5.67    1.61
  -1   2  19    5.40    1.30
  -1   2  19    5.69    1.19
  -1   2  19    7.04    1.64
  -1   2  18   12.71    1.93
  -1   2  18   12.64    1.82
  -1   2  18   11.26    2.11
  -1   2  17   34.99    2.75
  -1   2  17   35.33    3.06
  -1   2  16    1.56    0.92
  -1   2  16    1.76    1.20
  -1   2  15    9.53    1.57
  -1   2  15   11.50    1.94
  -1   2  14  291.81    7.33
  -1   2  14  274.49   19.38
  -1   2  14  291.03    7.90
  -1   2  13   56.05    3.10
  -1   2  13   49.60    8.25
  -1   2  13   56.86    3.32
  -1   2  12    5.76    4.24
  -1   2  12    2.19    2.63
  -1   2  11   21.00    5.19
  -1   2  11   36.97    7.54
  -1   2  10  239.44   17.08
  -1   2  10  256.29   16.18
  -1   2   9    7.04    3.04
  -1   2   9    6.37    2.98
  -1   2   8  341.12   18.88
  -1   2   8  325.68   16.27
  -1   2   7  372.57   18.65
  -1   2   7  390.25   15.86
  -1   2   6  240.13   14.09
  -1   2   6  263.02   11.87
  -1   2   5 1592.45   34.46
  -1   2   4  131.18    9.08
  -1   2   3  537.53   16.80
   1  -2  -3  503.30    7.36
  -1   2   2   32.33    2.23
  -1   2   2   25.57    3.58
   1  -2  -2   26.53    2.45
  -1   2   1 9999.00   60.02
  -1   2   0  562.57   12.97
  -1   2  -1 3197.35   26.29
  -1   2  -2  125.34    4.61
  -1   2  -3  260.23    6.29
   1  -2   5  728.32   16.86
   1  -2   6  542.81   16.54
   1  -2   7   15.08    3.51
   1  -2   8 1252.13   31.45
   1  -2   8 1292.86   33.47
   1  -2   8 1176.76   35.27
   1  -2   9   30.83    6.07
   1  -2   9   40.78    7.14
   1  -2  10  337.70   19.92
   1  -2  11  258.72   18.54
   1  -2  12   54.26    9.00
   1  -2  13   -0.46    1.18
   1  -2  13    2.27    1.25
   1  -2  13    1.24    3.84
   1  -2  14   45.13    3.33
   1  -2  14   42.69    8.19
   1  -2  14   44.64    3.42
   1  -2  15    1.50    1.05
   1  -2  15    0.61    1.01
   1  -2  16   17.29    2.42
   1  -2  17    4.91    1.43
   1  -2  17    5.04    1.89
   1  -2  18    1.32    1.16
   1  -2  18    1.70    1.61
   1  -2  18    1.68    1.56
   1  -2  19    1.55    1.28
   1  -2  19    1.81    1.47
   1  -2  19    1.65    1.26
   1  -2  20    2.34    1.03
   1  -2  20    2.54    1.21
   1  -2  21    0.49    0.94
  -1   1  21   10.26    1.49
  -1   1  21    8.56    1.20
  -1   1  20    8.40    1.40
  -1   1  20    8.24    1.75
  -1   1  20    8.06    1.56
  -1   1  19    2.38    1.46
  -1   1  19    0.85    0.88
  -1   1  19    0.60    0.83
  -1   1  18   20.83    2.75
  -1   1  18   18.52    2.11
  -1   1  18   18.42    2.30
  -1   1  17    1.80    1.23
  -1   1  17    1.40    1.13
  -1   1  16   15.73    1.91
  -1   1  16   14.14    2.03
  -1   1  15   69.41    3.74
  -1   1  15   66.93    4.03
  -1   1  14  497.72    9.66
  -1   1  14  468.94   26.30
  -1   1  14  491.69   10.31
  -1   1  13    3.44    1.08
  -1   1  13    2.43    2.66
  -1   1  13    1.41    1.15
  -1   1  12   85.44   10.88
  -1   1  11  222.35   16.71
  -1   1  11  246.57   18.83
  -1   1  10   10.90    3.72
  -1   1  10    6.87    3.49
  -1   1   9   53.55    7.43
  -1   1   9   84.75   10.96
  -1   1   8   22.94    5.04
  -1   1   6  506.08   20.29
  -1   1   5  917.89   25.86
  -1   1   4  375.90   15.20
  -1   1   3 1582.75   28.15
  -1   1   2  644.17   16.24
   1  -1  -2  626.33    9.19
  -1   1   1 7855.68   50.45
   1  -1  -1 8383.52   38.51
  -1   1   0 1485.83   16.70
   1  -1   1 3049.47   18.12
  -1   1  -1 3091.78   17.86
  -1   1  -2  972.73    8.09
   1  -1   4   10.27    2.04
   1  -1   5  641.34   15.51
   1  -1   6   25.43    5.04
   1  -1   7  289.81   14.58
   1  -1   7  299.79   14.29
   1  -1   7  328.52   16.56
   1  -1   8  332.17   15.96
   1  -1   8  300.08   15.91
   1  -1   9  227.31   14.45
   1  -1   9  211.67   14.92
   1  -1  10   -2.47    3.04
   1  -1  11   -0.36    2.22
   1  -1  12  470.18   25.40
   1  -1  13   31.27    2.62
   1  -1  13   27.54    2.63
   1  -1  13   27.59    6.89
   1  -1  14   55.12    3.50
   1  -1  14   54.23    9.39
   1  -1  14   51.95    3.68
   1  -1  15   14.25    2.03
   1  -1  15   13.97    2.03
   1  -1  16    1.18    1.14
   1  -1  16    1.10    1.27
   1  -1  17   38.57    3.34
   1  -1  17   41.23    4.19
   1  -1  18   -1.60    1.22
   1  -1  18   -2.26    1.68
   1  -1  18   -3.18    1.89
   1  -1  19    2.96    1.24
   1  -1  19    2.62    1.47
   1  -1  19    2.06    1.46
   1  -1  20    7.80    1.48
   1  -1  20    7.05    1.65
   1  -1  20    8.09    1.69
   1  -1  21    1.15    0.98
  -1   0  21    0.26    0.63
  -1   0  21   -0.07    0.88
  -1   0  21    0.35    0.82
  -1   0  20   19.06    2.25
  -1   0  20   20.50    1.95
  -1   0  20   18.03    2.04
  -1   0  19   -0.33    0.88
  -1   0  19    0.63    1.15
  -1   0  18    2.85    1.19
  -1   0  18    4.16    1.22
  -1   0  17   29.06    2.62
  -1   0  17   25.91    2.74
  -1   0  16    5.70    1.32
  -1   0  16    5.08    1.51
  -1   0  15    1.27    1.08
  -1   0  15    0.90    1.19
  -1   0  14  134.27    5.33
  -1   0  14  122.68    5.43
  -1   0  13   70.46    3.54
  -1   0  13   66.78    3.70
  -1   0  12    2.06    2.94
  -1   0  11   20.54    7.56
  -1   0  11    8.09    3.82
  -1   0  10   12.24    4.82
  -1   0  10   11.06    3.95
  -1   0   9  771.26   30.30
  -1   0   8  173.17   13.47
  -1   0   7 1633.53   39.31
  -1   0   6   14.83    4.23
  -1   0   5 1638.83   33.60
  -1   0   4 2590.28   38.72
  -1   0   3    6.33    2.54
  -1   0   2  640.18   14.95
  -1   0   1   53.33    3.66
  -1   0   0  433.81    8.21
   1   0   1 1614.68   13.21
   1   0   2  280.31    7.07
   1   0   2  390.88   10.19
   1   0   3    9.03    1.57
   1   0   3   14.70    2.65
   1   0   4  444.60   10.85
   1   0   4  405.42   12.62
   1   0   4  434.95   13.17
   1   0   5 7005.08   50.85
   1   0   5 6719.59   56.87
   1   0   6 1672.79   31.36
   1   0   6 1668.99   28.23
   1   0   6 1755.94   30.53
   1   0   7 1460.58   29.10
   1   0   7 1486.19   32.05
   1   0   7 1530.43   30.12
   1   0   8 1999.16   36.86
   1   0   8 1925.62   39.32
   1   0   9  621.69   24.04
   1   0  10    4.06    2.89
   1   0  11  119.15   11.97
   1   0  12   -0.91    2.12
   1   0  13  322.59    7.85
   1   0  13  306.16   20.74
   1   0  13  311.49    8.31
   1   0  14   28.51    2.64
   1   0  14   25.89    2.74
   1   0  15   34.83    3.13
   1   0  15   37.26    3.03
   1   0  16   21.69    2.71
   1   0  16   30.83    3.05
   1   0  17   11.01    2.43
   1   0  17    9.20    1.83
   1   0  17   10.30    1.98
   1   0  18   50.55    4.27
   1   0  18   47.59    3.95
   1   0  18   42.46    3.37
   1   0  19   23.69    2.91
   1   0  19   22.00    2.75
   1   0  19   18.60    2.25
   1   0  20    3.68    1.42
   1   0  20    4.26    1.49
   1   0  20    2.97    1.19
   1   0  21   63.66    3.31
   1   0  21   71.07    3.37
  -1  -1  21    4.27    0.95
  -1  -1  21    4.03    1.06
  -1  -1  20   19.69    1.92
  -1  -1  20   19.97    2.12
  -1  -1  19   -0.61    1.01
  -1  -1  19   -0.84    1.41
  -1  -1  19    0.33    1.18
  -1  -1  18    1.04    0.98
  -1  -1  18    0.52    0.98
  -1  -1  17    7.14    1.49
  -1  -1  17    5.65    1.53
  -1  -1  16   13.50    1.89
  -1  -1  16   11.75    1.96
  -1  -1  15   42.92    3.09
  -1  -1  15   43.07    3.30
  -1  -1  14  162.70    5.74
  -1  -1  14  157.35   16.31
  -1  -1  14  152.73    5.94
  -1  -1  13    5.57    1.38
  -1  -1  13    5.24    1.38
  -1  -1  12    7.13    4.05
  -1  -1  11  407.42   25.10
  -1  -1  11  443.43   24.12
  -1  -1  10   20.98    6.55
  -1  -1   9   42.70    7.31
  -1  -1   8  335.17   19.45
  -1  -1   7   45.98    7.12
  -1  -1   6   29.49    5.61
  -1  -1   5 2106.47   36.29
  -1  -1   4  723.80   19.16
  -1  -1   3  689.18   16.64
  -1  -1   2   85.68    5.47
  -1  -1   1 7701.32   40.37
   1   1  -1 7665.78   32.54
  -1  -1   0  901.49   10.97
   1   1   0  832.78    9.75
   1   1   2 1332.63   15.02
   1   1   2 1348.38   18.24
   1   1   3 1075.19   16.47
   1   1   3 1082.17   16.12
   1   1   3 1055.23   17.12
   1   1   4 1603.38   19.47
   1   1   4 1605.98   23.33
   1   1   4 1632.36   21.91
   1   1   5  521.12   13.46
   1   1   5  524.41   15.29
   1   1   5  535.40   13.54
   1   1   6 2138.93   30.86
   1   1   6 2077.67   27.48
   1   1   7 1506.13   28.37
   1   1   7 1500.88   30.66
   1   1   7 1424.55   23.99
   1   1   9  125.53   10.66
   1   1  10  192.35   13.90
   1   1  11   -0.62    2.43
   1   1  12   -1.03    3.03
   1   1  13    0.08    2.67
   1   1  13    1.44    1.15
   1   1  14  140.89    5.44
   1   1  14  128.43   14.21
   1   1  14  135.73    5.77
   1   1  15    2.72    1.23
   1   1  15    2.93    1.31
   1   1  15    2.89    3.62
   1   1  16  146.37    6.34
   1   1  16  150.80    6.02
   1   1  16  157.64    7.79
   1   1  17   21.30    2.55
   1   1  17   19.90    2.38
   1   1  17   22.49    3.04
   1   1  18    6.97    1.64
   1   1  18    8.53    1.79
   1   1  18   10.30    2.40
   1   1  18    8.45    2.21
   1   1  19    1.92    1.18
   1   1  19   -0.06    1.28
   1   1  19    0.14    1.34
   1   1  20   23.93    2.57
   1   1  20   19.69    2.04
   1   1  20   21.32    2.44
   1   1  21   14.25    1.89
   1   1  21    9.21    1.50
  -1  -2  21    1.99    0.94
  -1  -2  20    0.55    0.84
  -1  -2  20    0.73    1.13
  -1  -2  19    7.06    1.43
  -1  -2  19    6.00    1.59
  -1  -2  19    5.67    1.49
  -1  -2  18    4.36    1.35
  -1  -2  17    0.93    1.11
  -1  -2  17    0.56    0.93
  -1  -2  16    1.14    1.02
  -1  -2  16   -1.27    1.28
  -1  -2  15   40.96    3.07
  -1  -2  15   38.25    3.11
  -1  -2  14   91.50    4.41
  -1  -2  14   88.70    4.63
  -1  -2  13   82.69    3.96
  -1  -2  13   80.73    4.12
  -1  -2  13   79.99   12.12
  -1  -2  12   22.39    6.02
  -1  -2  11   36.94    8.21
  -1  -2  10   59.29    9.81
  -1  -2   9  553.63   26.86
  -1  -2   7 1063.99   31.53
  -1  -2   6   52.45    6.62
  -1  -2   5 1153.38   26.47
  -1  -2   4 1207.35   24.23
  -1  -2   3  527.79   14.45
  -1  -2   2 1135.41   18.49
   1   2  -2 1098.99   15.39
   1   2  -1 7791.10   40.59
  -1  -2   1 7927.25   42.95
   1   2   0 1745.62   18.94
   1   2   1 1693.99   20.25
   1   2   1 1647.48   16.73
   1   2   2  536.86    9.99
   1   2   2  499.23   12.12
   1   2   2  524.50   10.93
   1   2   3  118.38    6.91
   1   2   3  110.37    4.87
   1   2   3  112.19    5.79
   1   2   4  187.51    7.55
   1   2   4  189.32    6.65
   1   2   4  188.23    9.01
   1   2   4  194.63    8.11
   1   2   5 2403.30   25.46
   1   2   5 2301.91   26.05
   1   2   5 2343.85   35.05
   1   2   5 2444.93   31.24
   1   2   6  290.17   13.15
   1   2   6  278.85    8.87
   1   2   6  279.31   10.76
   1   2   7 1315.65   30.21
   1   2   7 1301.42   25.18
   1   2   7 1348.82   27.99
   1   2   8  151.05   11.13
   1   2   8  159.14    9.72
   1   2   8  132.22    9.56
   1   2   9  676.15   24.54
   1   2   9  678.73   23.28
   1   2  10   99.81    9.69
   1   2  11   23.86    5.48
   1   2  12   28.65    6.12
   1   2  13   15.60    4.90
   1   2  14    3.81    1.26
   1   2  14    1.37    1.13
   1   2  14    1.81    2.76
   1   2  14    2.14    1.38
   1   2  15   35.61    3.07
   1   2  15   34.29    2.86
   1   2  15   29.32    2.86
   1   2  16    3.75    1.68
   1   2  16    1.19    1.42
   1   2  16    4.25    2.10
   1   2  16    4.15    1.63
   1   2  17   10.56    2.11
   1   2  17   12.82    2.46
   1   2  17   13.77    2.21
   1   2  17   10.09    1.91
   1   2  18   21.89    2.87
   1   2  18   22.14    2.48
   1   2  18   25.22    2.69
   1   2  19   10.53    2.10
   1   2  19   10.12    1.73
   1   2  20    2.40    1.40
   1   2  20    1.64    1.26
   1   2  21   23.92    2.27
  -1  -3  20    0.97    0.79
  -1  -3  20   -0.81    0.99
  -1  -3  19   15.79    1.90
  -1  -3  19   17.01    2.32
  -1  -3  18   31.67    2.70
  -1  -3  17   32.17    2.80
  -1  -3  16    0.92    1.00
  -1  -3  15  252.97    7.70
  -1  -3  15  224.49    7.35
  -1  -3  14   11.18    1.75
  -1  -3  14    5.81    3.95
  -1  -3  14   10.24    1.87
  -1  -3  13  225.02    6.68
  -1  -3  13  233.35   20.78
  -1  -3  13  218.10    6.92
  -1  -3  12    3.63    3.15
  -1  -3  12    5.24    1.05
  -1  -3  11  151.09   16.38
  -1  -3  10   81.75   11.48
  -1  -3   9  155.16   14.63
  -1  -3   7  419.71   19.60
  -1  -3   6  171.28   11.62
  -1  -3   5   89.72    7.71
  -1  -3   4 3397.07   42.07
  -1  -3   3  368.06   12.59
   1   3  -3  360.08   10.57
  -1  -3   2 2864.61   31.95
   1   3  -2 2809.73   28.97
   1   3  -1 2075.86   24.69
   1   3   0  454.37   11.84
   1   3   1 2875.23   31.95
   1   3   2   39.70    4.25
   1   3   2   36.52    3.18
   1   3   3  152.96    8.41
   1   3   3  157.70    6.31
   1   3   4  140.50    6.21
   1   3   4  144.51    9.00
   1   3   4  154.25    7.57
   1   3   5  280.71    8.95
   1   3   5  247.75   13.09
   1   3   5  278.21   11.05
   1   3   6   57.35    4.64
   1   3   6   44.30    5.05
   1   3   7  254.11   14.26
   1   3   7  258.83   12.59
   1   3   8  155.21   12.28
   1   3   8  145.17   10.24
   1   3   9  931.15   30.50
   1   3   9  970.53   28.35
   1   3  10  250.80   16.47
   1   3  10  267.40   16.07
   1   3  11   83.08    9.76
   1   3  12  224.80   16.76
   1   3  13   51.78    3.24
   1   3  13   45.45    8.04
   1   3  13   49.55    3.39
   1   3  14   11.91    1.82
   1   3  14   14.41    2.10
   1   3  14   14.89    5.30
   1   3  14   10.65    1.87
   1   3  14   13.37    2.58
   1   3  15    3.24    1.14
   1   3  15    4.67    1.43
   1   3  15    3.53    1.55
   1   3  15    4.52    1.98
   1   3  16    9.87    1.78
   1   3  16    9.93    1.72
   1   3  16   12.21    2.47
   1   3  16   11.37    2.10
   1   3  17   81.19    4.60
   1   3  17   67.50    4.04
   1   3  17   72.51    4.95
   1   3  17   72.04    4.35
   1   3  18   -1.23    1.72
   1   3  18   -0.25    1.34
   1   3  18   -1.23    1.25
   1   3  18   -0.70    1.11
   1   3  19   15.53    1.87
   1   3  19   16.62    2.23
   1   3  19   20.78    2.72
   1   3  20   16.30    2.16
   1   3  21    5.90    1.41
  -1  -4  20    0.60    0.75
  -1  -4  20    1.11    0.96
  -1  -4  19   14.63    1.79
  -1  -4  19   12.58    2.02
  -1  -4  18    6.61    1.46
  -1  -4  17   59.40    3.78
  -1  -4  16   19.32    2.26
  -1  -4  15   98.80    4.90
  -1  -4  14   24.29    2.47
  -1  -4  13   27.55    7.56
  -1  -4  13   39.14    3.14
  -1  -4  12   83.44   12.13
  -1  -4  12   95.60    4.30
  -1  -4  11   31.04    8.45
  -1  -4  10  213.13   18.80
  -1  -4   9   46.70    8.70
  -1  -4   8    4.65    3.48
  -1  -4   7   46.38    7.07
  -1  -4   6   17.22    4.96
  -1  -4   5  397.89   16.98
   1   4  -3  266.28   10.11
  -1  -4   3  265.51   11.50
   1   4  -2   28.69    3.36
   1   4  -1   23.61    3.26
   1   4   0   77.80    6.22
   1   4   1  130.33    8.00
   1   4   2   20.22    3.25
   1   4   3   38.96    3.88
   1   4   3   45.13    5.28
   1   4   3   40.75    3.90
   1   4   4  247.27    8.82
   1   4   4  236.01   12.42
   1   4   5  576.98   13.67
   1   4   5  601.56   16.78
   1   4   6   13.93    2.45
   1   4   6   12.62    3.02
   1   4   6   11.32    3.71
   1   4   7   54.48    7.97
   1   4   7   57.22    6.43
   1   4   8  227.38   15.69
   1   4   8  243.23   13.48
   1   4   9   25.30    6.07
   1   4  10    6.33    3.26
   1   4  10    9.53    3.60
   1   4  11   44.38    7.23
   1   4  12    3.38    2.64
   1   4  13   22.31    2.40
   1   4  13   23.51    2.45
   1   4  13   19.98    5.64
   1   4  13   21.88    2.70
   1   4  14    1.41    1.19
   1   4  14    2.94    1.49
   1   4  14   -0.73    2.75
   1   4  14    1.65    1.10
   1   4  15    3.69    1.52
   1   4  15    4.52    1.53
   1   4  16   15.35    2.31
   1   4  16   15.49    2.13
   1   4  17    6.74    1.60
   1   4  17    8.01    1.49
   1   4  18    7.44    1.83
   1   4  18    8.68    2.28
   1   4  18    8.28    1.70
   1   4  19   32.30    3.07
   1   4  19   24.02    2.33
   1   4  20   12.57    1.96
   1   4  21    1.49    1.13
  -1  -5  20    0.40    0.84
  -1  -5  19   -0.97    1.22
  -1  -5  19    1.02    0.85
  -1  -5  18    0.69    1.07
  -1  -5  17    9.79    1.68
  -1  -5  16   -0.27    1.25
  -1  -5  16    1.47    1.90
  -1  -5  15    7.66    1.48
  -1  -5  15   12.16    2.80
  -1  -5  14  133.74    5.59
  -1  -5  13   -0.86    4.45
  -1  -5  13    1.77    1.33
  -1  -5  12  282.53   22.16
  -1  -5  12  278.00    7.47
  -1  -5  11    0.68    3.45
  -1  -5  11    1.64    0.91
  -1  -5  10    4.28    3.69
  -1  -5   9   37.38    8.35
  -1  -5   8    3.47    3.29
  -1  -5   6   38.27    6.88
  -1  -5   5  363.49   17.11
   1   5  -4  188.83    9.63
  -1  -5   4  189.62   11.58
   1   5  -3    2.33    1.83
  -1  -5   3    2.70    2.34
   1   5  -2   54.21    5.10
   1   5  -1  500.57   15.50
   1   5   0    8.52    2.50
   1   5   1  240.77   11.72
   1   5   2    5.55    2.49
   1   5   3  159.06   10.39
   1   5   4 1360.50   21.88
   1   5   4 1399.02   32.30
   1   5   4 1437.69   23.98
   1   5   5  540.81   21.29
   1   5   5  534.67   13.92
   1   5   6  113.04    6.65
   1   5   6  102.50    9.91
   1   5   6  123.10    8.94
   1   5   7   15.57    2.63
   1   5   7   13.32    3.81
   1   5   7   15.54    3.37
   1   5   8    4.36    2.12
   1   5   8    2.64    2.11
   1   5   9  272.00   18.02
   1   5   9  322.20   16.79
   1   5  10   86.79   10.79
   1   5  10   95.30    9.73
   1   5  11   98.64   10.62
   1   5  12    2.24    2.53
   1   5  12    7.12    1.86
   1   5  13    0.98    1.34
   1   5  13    3.95    1.03
   1   5  13    2.46    2.62
   1   5  13    4.03    1.44
   1   5  14  102.32    5.07
   1   5  14  114.20    5.07
   1   5  14  126.44   13.73
   1   5  14  121.66    5.56
   1   5  15   12.85    2.15
   1   5  15   10.90    1.79
   1   5  15   11.87    1.82
   1   5  16    4.91    1.47
   1   5  16    6.19    1.38
   1   5  17   37.14    3.09
   1   5  17   37.25    3.28
   1   5  18    7.73    1.97
   1   5  18    7.56    1.72
   1   5  18    7.17    1.45
   1   5  19   49.33    3.60
   1   5  19   45.52    3.14
   1   5  20   12.80    1.96
   1   5  20   10.19    1.43
   1   5  21    2.13    1.01
  -1  -6  19    2.36    1.08
   1   6 -19    0.47    0.47
  -1  -6  18   -0.06    1.17
  -1  -6  18    1.86    1.05
  -1  -6  17   -0.75    1.13
  -1  -6  17    0.42    1.46
  -1  -6  16   -0.03    1.03
  -1  -6  16    3.45    2.68
  -1  -6  15    6.33    1.53
  -1  -6  15   10.98    2.58
  -1  -6  14   -0.02    0.99
  -1  -6  14    2.14    2.11
  -1  -6  13    1.62    1.18
  -1  -6  12    4.63    3.87
  -1  -6  12    7.73    1.59
  -1  -6  11    5.92    1.04
  -1  -6  10    1.69    3.18
  -1  -6   9   20.59    6.10
  -1  -6   8    6.04    3.06
  -1  -6   7    5.97    3.15
  -1  -6   6   59.16    8.21
  -1  -6   5  159.89   12.09
  -1  -6   4  645.40   22.80
   1   6  -4  665.17   19.64
   1   6  -3  123.26    8.44
  -1  -6   3  120.05    9.34
   1   6  -2    0.38    1.32
   1   6  -1  260.09   12.41
   1   6   0  109.68    8.85
   1   6   1  942.08   25.25
   1   6   2   66.59    7.18
   1   6   3    2.22    1.79
   1   6   4  254.57   10.28
   1   6   4  262.00   15.24
   1   6   5   59.06    4.95
   1   6   5   61.31    7.72
   1   6   5   67.41    5.82
   1   6   6    3.86    1.78
   1   6   6    3.62    2.59
   1   6   6    1.79    1.55
   1   6   7  472.00   23.35
   1   6   7  491.72   14.25
   1   6   8    2.86    2.34
   1   6   8    0.72    2.87
   1   6   9  363.49   22.11
   1   6   9  534.95   25.04
   1   6  10   88.68   11.07
   1   6  10  112.12   11.16
   1   6  11   -0.36    2.40
   1   6  11    1.77    2.64
   1   6  12  252.17    7.60
   1   6  12  259.46    6.89
   1   6  12  273.11    7.86
   1   6  13    3.90    1.28
   1   6  13    5.94    1.18
   1   6  13    2.17    4.37
   1   6  13    1.08    1.84
   1   6  14   34.39    2.98
   1   6  14   31.06    2.89
   1   6  14   30.75    2.67
   1   6  15   43.43    3.38
   1   6  15   36.08    3.13
   1   6  15   42.97    3.21
   1   6  16   85.67    4.82
   1   6  16   87.92    4.51
   1   6  17   -0.61    1.39
   1   6  17   -1.62    1.76
   1   6  17   -1.72    1.31
   1   6  18    4.58    1.54
   1   6  18    6.35    1.69
   1   6  18    3.41    1.12
   1   6  19   14.63    2.11
   1   6  19   19.04    2.12
   1   6  20   -1.05    1.11
   1   6  20   -0.79    1.04
   1   6  21    1.35    0.85
  -1  -7  18    0.73    0.96
   1   7 -18   -0.18    0.53
  -1  -7  17    5.73    1.75
  -1  -7  17    2.47    1.13
  -1  -7  16    8.32    2.32
  -1  -7  16    6.34    1.48
  -1  -7  15    5.02    1.98
  -1  -7  15   -0.17    1.21
  -1  -7  14    1.44    1.82
  -1  -7  14   -1.79    1.13
  -1  -7  13    4.24    2.13
  -1  -7  13    1.79    1.03
  -1  -7  12    8.26    2.48
  -1  -7  12    5.46    1.33
  -1  -7  11   -1.42    2.50
  -1  -7   9    3.45    3.34
  -1  -7   8   71.16   10.95
  -1  -7   7    2.08    2.55
  -1  -7   6  145.95   13.64
  -1  -7   5    4.70    2.79
   1   7  -4   -1.07    1.77
  -1  -7   4   -3.44    2.92
   1   7  -3   36.26    5.10
   1   7  -2  227.42   12.77
   1   7  -1  462.18   18.10
   1   7   0   66.20    7.22
   1   7   1  294.75   15.50
   1   7   2    1.38    1.82
   1   7   3  275.92   16.11
   1   7   4  552.40   16.28
   1   7   4  584.75   24.68
   1   7   5   84.22    9.61
   1   7   5   81.77    6.21
   1   7   6  118.19   12.06
   1   7   6  120.56    7.61
   1   7   7  107.03    6.86
   1   7   7  103.96   11.58
   1   7   7  116.42    8.94
   1   7   8   23.87    5.95
   1   7   8   32.12    4.79
   1   7   9  151.33   14.84
   1   7   9  180.66   12.49
   1   7  10   52.56    9.06
   1   7  10   55.40    7.53
   1   7  11   16.20    2.04
   1   7  11   15.96    1.98
   1   7  11   14.14    1.57
   1   7  11   17.19    5.68
   1   7  12    7.72    1.74
   1   7  12    8.41    1.85
   1   7  12    5.82    1.36
   1   7  13    1.22    1.35
   1   7  13    3.27    1.55
   1   7  13    2.63    1.19
   1   7  14    8.58    1.89
   1   7  14    5.54    1.60
   1   7  14    5.65    1.50
   1   7  15   -1.13    1.35
   1   7  15    0.53    1.22
   1   7  15   -0.74    1.26
   1   7  16   -1.59    1.71
   1   7  16   -0.67    1.30
   1   7  16   -0.42    1.10
   1   7  16   -2.18    1.35
   1   7  17    5.39    1.18
   1   7  17    5.63    1.64
   1   7  17    9.72    1.99
   1   7  18   35.16    2.96
   1   7  18   29.93    2.31
   1   7  18   28.61    2.72
   1   7  19   11.30    1.84
   1   7  19   14.03    1.81
   1   7  20   18.24    1.88
   1   7  20   21.21    1.90
  -1  -8  18    0.79    0.89
   1   8 -17    0.18    0.59
  -1  -8  17    1.91    1.42
   1   8 -16    0.21    0.70
  -1  -8  16    0.28    0.87
  -1  -8  16    0.56    1.35
  -1  -8  15   -1.02    1.16
  -1  -8  15   -0.55    1.94
  -1  -8  14   -0.55    1.01
  -1  -8  14    0.20    1.71
  -1  -8  13   19.18    3.27
  -1  -8  12    1.15    1.74
  -1  -8  11   75.12    5.65
  -1  -8  10   64.41    5.24
  -1  -8  10   48.68   10.93
  -1  -8   9  143.37    7.81
  -1  -8   9  100.00   13.98
  -1  -8   8  246.91    9.63
  -1  -8   8  234.97   20.74
  -1  -8   7  214.92   18.73
  -1  -8   6   65.28    9.63
  -1  -8   5  458.17   23.85
  -1  -8   4  283.20   17.82
   1   8  -4  299.46   15.67
   1   8  -3  565.17   21.61
   1   8  -2   -1.26    2.25
   1   8  -1    2.81    2.07
   1   8   0   11.03    3.90
   1   8   1   58.38    7.54
   1   8   2  229.95   15.23
   1   8   3    2.94    2.02
   1   8   4   69.44    6.22
   1   8   4   80.13    9.70
   1   8   5   68.10    6.12
   1   8   5   73.66    9.67
   1   8   6   74.49   10.39
   1   8   6   82.82    6.50
   1   8   7   10.62    4.36
   1   8   8   36.66    7.62
   1   8   9   15.37    4.82
   1   8  10   -2.95    1.66
   1   8  10   -0.20    1.03
   1   8  10    1.80    2.60
   1   8  11   19.05    2.15
   1   8  11   19.91    2.06
   1   8  11   23.23    2.56
   1   8  11   20.41    1.95
   1   8  11   19.02    5.90
   1   8  12   24.59    2.57
   1   8  12   25.92    2.39
   1   8  12   27.97    2.73
   1   8  13  107.13    5.36
   1   8  13  127.58    5.69
   1   8  14   -0.43    1.18
   1   8  14   -0.77    1.29
   1   8  14   -1.26    1.06
   1   8  15    3.87    1.43
   1   8  15    2.28    1.46
   1   8  15    2.32    1.20
   1   8  15    1.72    0.98
   1   8  16    6.46    1.80
   1   8  16    9.02    1.81
   1   8  16    7.35    1.29
   1   8  16    7.90    1.62
   1   8  17   45.14    3.31
   1   8  17   41.78    2.73
   1   8  17   36.38    3.07
   1   8  18    2.58    1.23
   1   8  18   -0.16    1.40
   1   8  19   -3.91    1.30
   1   8  19   -0.27    0.96
   1   8  20    1.95    0.91
  -1  -9  16   -0.18    1.09
   1   9 -16    0.54    0.60
  -1  -9  15    0.57    1.46
   1   9 -15    0.36    0.70
  -1  -9  14    5.42    2.14
   1   9 -14    2.68    0.84
  -1  -9  13    5.13    2.17
  -1  -9  12    1.81    1.85
  -1  -9  11    3.12    2.17
  -1  -9  10   23.03    3.73
   1   9  -9   45.19    3.71
  -1  -9   9   54.41    5.33
  -1  -9   9   43.88   10.22
   1   9  -8   11.42    2.27
  -1  -9   8   11.28    6.03
   1   9  -7   46.03    3.78
   1   9  -7   44.08    2.75
  -1  -9   7   54.86    5.19
  -1  -9   6   43.81    8.87
  -1  -9   6   76.42    5.89
  -1  -9   5    0.78    3.17
   1   9  -4   86.79    9.23
  -1  -9   3   -0.83    2.98
   1   9  -3   -1.20    2.71
   1   9  -2   90.74    9.67
   1   9  -1    0.53    1.80
   1   9   0  167.43   13.11
   1   9   1   23.02    5.17
   1   9   2  170.12   14.07
   1   9   3   78.35    7.34
   1   9   3   85.17   10.36
   1   9   4  110.54    8.11
   1   9   4  118.04   12.30
   1   9   5   58.18    9.12
   1   9   6  154.40   15.03
   1   9   7   39.91    8.37
   1   9   8  157.42   15.95
   1   9   9   19.23    2.23
   1   9   9   20.52    6.43
   1   9   9   21.22    1.96
   1   9   9   21.65    2.10
   1   9  10  123.72    5.20
   1   9  10  124.27   15.03
   1   9  10  110.76    4.22
   1   9  10  118.95    4.68
   1   9  11   75.60    4.47
   1   9  11   65.28    3.76
   1   9  11   78.88    4.45
   1   9  11   68.50    3.57
   1   9  11   60.53   10.47
   1   9  12    4.26    1.30
   1   9  12    1.76    1.25
   1   9  12    2.10    1.23
   1   9  13    0.33    1.19
   1   9  13   -0.11    1.21
   1   9  14    0.89    1.19
   1   9  14   -0.41    1.36
   1   9  15   17.48    2.30
   1   9  15   15.65    2.14
   1   9  16    2.43    1.45
   1   9  16    1.25    1.00
   1   9  17   -4.29    1.61
   1   9  18    6.77    1.44
   1   9  19    6.85    1.26
   1  10 -16   -1.26    0.55
  -1 -10  16   -0.08    1.27
   1  10 -15   -1.10    0.70
  -1 -10  15    2.82    1.67
   1  10 -14    1.67    0.74
  -1 -10  14    2.70    1.77
   1  10 -13    0.61    0.82
  -1 -10  13    3.14    1.91
   1  10 -12    1.03    0.91
  -1 -10  12    2.19    2.05
   1  10 -11    6.75    1.45
  -1 -10  11    3.32    2.35
  -1 -10  10    0.47    1.91
   1  10 -10    1.08    1.00
   1  10 -10   -1.04    1.45
  -1 -10   9   11.39    3.50
   1  10  -9    0.01    1.35
   1  10  -8    0.66    1.48
   1  10  -8    3.10    1.20
   1  10  -7  111.17    5.62
   1  10  -7   97.87    3.76
  -1 -10   7   98.89   14.40
  -1 -10   7  104.57    6.93
  -1 -10   6    2.86    2.26
   1  10  -6    3.81    1.74
   1  10  -6    3.07    1.10
   1  10  -5    0.26    1.39
  -1 -10   5   -3.68    2.46
  -1 -10   5   -2.13    3.61
   1  10  -4   32.60    2.02
   1  10  -4   36.14    3.18
   1  10  -4   32.67    6.06
  -1 -10   4   36.48    3.83
  -1 -10   3    0.47    2.42
   1  10  -3    0.81    1.84
  -1 -10   2   20.50    6.22
   1  10  -2   25.68    5.64
   1  10  -1  134.74   12.84
   1  10   0   49.94    8.08
   1  10   1  114.01   12.00
   1  10   2   87.95   10.63
   1  10   3  179.31   15.65
   1  10   4   55.58    8.97
   1  10   5   22.72    5.97
   1  10   6    4.18    1.07
   1  10   6    5.69    1.19
   1  10   6    4.50    2.89
   1  10   7   35.46    2.69
   1  10   7   30.14    2.03
   1  10   7   34.24    7.95
   1  10   8   32.91    2.62
   1  10   8   32.40    7.53
   1  10   8   29.73    2.08
   1  10   8   33.64    2.60
   1  10   9  226.55    6.72
   1  10   9  223.74    6.96
   1  10   9  210.89    5.94
   1  10   9  218.49   19.88
   1  10  10    4.06    1.27
   1  10  10    5.27    4.23
   1  10  10    4.19    1.04
   1  10  10    3.92    1.01
   1  10  11   83.68    4.43
   1  10  11   85.47    4.69
   1  10  11   76.50    3.67
   1  10  11   74.45    3.93
   1  10  12    2.62    0.95
   1  10  12    3.06    1.43
   1  10  12    2.50    1.26
   1  10  13   25.91    2.17
   1  10  13   29.70    2.81
   1  10  13   29.03    2.92
   1  10  14    2.10    1.19
   1  10  14    2.03    1.30
   1  10  15    5.60    1.60
   1  10  15    3.07    1.12
   1  10  16    1.46    1.26
   1  10  16    1.57    1.16
   1  10  17   48.00    3.08
   1  10  18    2.27    1.04
   1  10  19    3.84    0.92
  -1 -11  15   12.86    2.09
   1  11 -14    7.69    0.81
  -1 -11  14   14.47    2.57
   1  11 -13    1.89    0.70
  -1 -11  13    3.44    1.91
  -1 -11  12   20.34    3.38
   1  11 -12   14.14    1.33
   1  11 -11    0.35    0.84
  -1 -11  11   -0.12    1.98
  -1 -11  10    2.18    2.00
   1  11 -10    0.69    0.92
   1  11 -10   -0.65    1.26
   1  11  -9    3.76    1.24
   1  11  -9    2.25    1.44
   1  11  -8    5.33    2.01
   1  11  -8   10.19    1.69
  -1 -11   8    7.58    3.35
   1  11  -7   38.45    3.58
   1  11  -7   37.85    2.47
  -1 -11   7   33.93    4.50
   1  11  -6   40.56    2.57
   1  11  -6   37.61    3.60
  -1 -11   6   31.70    4.17
   1  11  -5   58.32    4.31
   1  11  -5   59.26    3.03
  -1 -11   5   60.28    5.52
  -1 -11   5   50.03    9.56
  -1 -11   4   -2.98    2.69
   1  11  -4    0.02    1.53
   1  11  -4   -2.74    1.45
  -1 -11   4   -1.91    3.49
   1  11  -3  162.62   14.42
   1  11  -3  145.49    4.39
   1  11  -3  141.20    6.44
  -1 -11   3  143.74    8.01
   1  11  -2   12.01    1.53
  -1 -11   2    8.12    2.02
   1  11  -2   13.36    4.69
  -1 -11   2    7.91    4.72
   1  11  -2   13.11    1.96
   1  11  -2    9.08    1.09
  -1 -11   1  102.06    6.93
   1  11  -1  113.04    5.65
   1  11  -1  108.47    3.72
   1  11  -1  117.88   12.57
   1  11  -1  114.92    4.98
  -1 -11   0   56.95    5.25
   1  11   0   65.43    4.30
   1  11   0   67.15    9.74
   1  11   0   64.38    3.82
   1  11   1  122.98    5.75
   1  11   1  132.73   13.71
   1  11   1  124.67    5.17
   1  11   2    8.88    1.89
   1  11   2    8.09    4.09
   1  11   2    9.38    1.70
   1  11   3    0.95    1.30
   1  11   3    0.84    2.41
   1  11   3    0.39    0.94
   1  11   4   10.84    1.39
   1  11   4   10.00    1.67
   1  11   4   16.31    5.59
   1  11   4   10.88    1.63
   1  11   5    2.85    1.25
   1  11   5    5.30    1.56
   1  11   5    8.77    4.36
   1  11   5    6.02    1.33
   1  11   6   87.47    4.33
   1  11   6   87.91   12.51
   1  11   6   87.89    3.75
   1  11   7   43.57    3.12
   1  11   7   42.44    8.99
   1  11   7   42.36    2.66
   1  11   8  206.60    6.64
   1  11   8  212.65    6.00
   1  11   8  209.50   19.74
   1  11   9   11.33    1.74
   1  11   9   12.43    1.75
   1  11   9   12.56    1.61
   1  11  10   27.90    2.60
   1  11  10   26.19    2.19
   1  11  10   25.80    2.30
   1  11  11    1.40    1.32
   1  11  11    0.11    0.94
   1  11  11    1.94    1.25
   1  11  11    1.61    0.88
   1  11  11    1.18    0.88
   1  11  12   -0.11    1.21
   1  11  12   -0.30    0.81
   1  11  12   -0.09    1.21
   1  11  13    0.34    1.16
   1  11  13    1.95    0.84
   1  11  13    0.42    1.16
   1  11  14   -0.03    1.06
   1  11  14    0.35    1.14
   1  11  15    2.62    1.12
   1  11  15    2.45    1.30
   1  11  16    2.36    1.07
   1  11  16   -0.24    1.15
   1  11  17    3.88    1.10
   1  11  18   -3.29    0.97
  -1 -12  14    0.26    1.40
   1  12 -13    0.49    0.59
  -1 -12  13    2.18    1.74
   1  12 -12   -0.60    0.77
  -1 -12  12    0.10    1.79
   1  12 -11    0.22    0.75
  -1 -12  11    0.77    1.80
  -1 -12  10    1.71    2.20
   1  12 -10    2.96    1.04
   1  12 -10   -1.84    1.44
  -1 -12   9    0.47    2.01
   1  12  -9    1.05    1.00
   1  12  -9    1.64    1.34
  -1 -12   8   21.08    3.62
   1  12  -8   22.93    1.95
   1  12  -8   17.83    2.51
  -1 -12   7   18.40    3.53
   1  12  -7   20.80    1.98
   1  12  -7   17.52    2.58
  -1 -12   6   13.95    3.42
   1  12  -6   14.02    2.43
   1  12  -6   15.94    1.72
  -1 -12   5   -0.10    2.05
   1  12  -5   -1.49    0.91
   1  12  -5    1.39    1.57
  -1 -12   4   11.81    3.18
   1  12  -4   12.02    1.39
   1  12  -4   12.29    2.27
   1  12  -3   31.05    2.19
   1  12  -3   27.61    3.14
  -1 -12   3   31.89    4.42
   1  12  -2   12.99    1.82
   1  12  -2   14.35    2.39
   1  12  -2   20.12    1.98
  -1 -12   2    4.14    3.87
   1  12  -2    9.04    2.88
  -1 -12   2   15.91    3.42
   1  12  -1   77.42    4.21
   1  12  -1   82.48    5.03
   1  12  -1   90.86   11.73
  -1 -12   1   75.93   11.92
  -1 -12   1   70.71    6.35
   1  12   0  297.00    8.19
   1  12   0  284.90    9.13
   1  12   0  324.59   22.14
  -1 -12   0  249.44   20.92
  -1 -12   0  253.88   11.45
   1  12   1   73.55    4.33
   1  12   1   68.59    4.69
   1  12   1   80.11   11.63
  -1 -12  -1   60.58    6.20
   1  12   2  168.14    6.24
   1  12   2  158.22    6.73
   1  12   2  180.05   17.15
   1  12   3  110.71    5.09
   1  12   3  111.29    4.37
   1  12   3  113.26    5.64
   1  12   3  124.06   14.25
   1  12   4   71.63    4.42
   1  12   4   71.80    3.41
   1  12   4   71.42    4.08
   1  12   5  106.05    5.17
   1  12   5  114.67   14.17
   1  12   5  110.29    4.25
   1  12   5  106.48    4.98
   1  12   6   20.33    2.06
   1  12   6   16.47    2.15
   1  12   7    3.18    0.94
   1  12   7    4.77    1.35
   1  12   8   -1.23    1.17
   1  12   8   -0.43    1.13
   1  12   9   23.45    2.04
   1  12   9   25.57    2.44
   1  12  10    4.23    1.08
   1  12  10    4.31    1.42
   1  12  10    4.08    1.48
   1  12  10    4.35    1.13
   1  12  11    1.17    1.30
   1  12  11    0.01    1.22
   1  12  11    0.28    0.81
   1  12  11    0.54    0.86
   1  12  11   -0.53    0.93
   1  12  12   14.40    1.91
   1  12  12   11.57    1.83
   1  12  12   10.15    1.50
   1  12  13    7.79    1.53
   1  12  13    8.45    1.68
   1  12  13    7.98    1.17
   1  12  14   19.91    2.10
   1  12  14   20.29    2.13
   1  12  15    3.36    1.27
   1  12  15    3.13    1.15
   1  12  16    5.62    1.20
   1  12  17   -1.29    0.80
  -1 -13  13    5.07    1.64
  -1 -13  12    2.92    1.76
  -1 -13  11    1.94    1.86
   1  13 -11    4.44    0.85
  -1 -13  10    6.23    2.36
   1  13 -10    6.50    1.53
  -1 -13   9    0.92    2.04
   1  13  -9    1.75    0.88
   1  13  -9   -0.95    1.40
  -1 -13   8   23.20    3.97
   1  13  -8   23.81    2.01
  -1 -13   7    5.68    2.58
   1  13  -7    5.92    1.79
   1  13  -7    9.46    1.50
   1  13  -6   37.48    3.50
   1  13  -6   42.90    2.51
  -1 -13   5   -0.41    2.57
   1  13  -5   -2.60    1.80
   1  13  -5    0.73    1.03
  -1 -13   4   18.26    3.65
   1  13  -4   16.01    1.79
   1  13  -4   17.90    2.74
  -1 -13   3   -0.40    2.15
   1  13  -3   -0.04    1.44
   1  13  -2   10.15    1.69
  -1 -13   2    6.99    2.69
   1  13  -2   11.96    2.28
   1  13  -1   25.48    2.56
  -1 -13   1   23.25    4.27
   1  13  -1   28.23    3.24
   1  13   0   -2.05    1.38
  -1 -13   0   -0.18    2.13
   1  13   0    0.40    1.50
   1  13   1   37.85    3.10
   1  13   1   39.63    3.73
   1  13   2   18.49    2.27
   1  13   2   21.14    2.72
   1  13   3    0.46    1.07
  -1 -13  -3    0.48    1.98
   1  13   3    0.70    0.88
   1  13   3    0.54    1.40
   1  13   4   13.43    1.70
   1  13   4   12.68    2.25
   1  13   4   12.18    1.90
   1  13   5   -0.58    1.26
   1  13   5    0.24    0.83
   1  13   5    1.99    1.15
   1  13   6    3.46    1.12
   1  13   6    2.57    1.05
   1  13   7   15.07    1.69
   1  13   7   14.06    1.96
   1  13   8    7.47    1.27
   1  13   8    7.42    1.51
   1  13   9   10.46    1.41
   1  13   9   10.88    1.67
   1  13  10    8.22    1.27
   1  13  10    8.58    1.70
   1  13  10    7.11    1.25
   1  13  11    7.32    1.55
   1  13  11    9.16    1.32
   1  13  11    4.58    1.09
   1  13  11    8.63    1.57
   1  13  12   15.76    2.03
   1  13  12   11.79    1.45
   1  13  12   12.61    1.76
   1  13  13   19.93    2.12
   1  13  13   22.99    2.20
   1  13  14    4.85    1.27
   1  13  14    3.39    1.22
   1  13  15    1.38    0.80
   1  13  15    4.10    1.21
   1  13  16   16.22    1.43
  -1 -14  12    8.58    1.78
  -1 -14  11    0.63    1.48
  -1 -14  10   12.04    2.70
   1  14  -9    3.08    1.36
  -1 -14   9    3.04    2.01
   1  14  -8   21.69    2.34
  -1 -14   8   17.72    3.44
   1  14  -7    5.93    1.69
  -1 -14   7    6.09    2.46
   1  14  -6    4.52    1.69
  -1 -14   6   -0.38    2.06
   1  14  -5   40.41    3.62
  -1 -14   5   35.15    4.76
   1  14  -4    0.76    1.51
  -1 -14   4   -0.15    2.22
   1  14  -3    1.96    1.63
  -1 -14   3    0.43    2.09
   1  14  -2    2.85    1.70
  -1 -14   2    3.06    2.63
   1  14  -2    2.07    1.08
   1  14  -1    5.03    1.81
  -1 -14   1    6.43    2.82
   1  14  -1    4.57    1.36
   1  14   0    1.84    1.60
  -1 -14   0    5.24    2.76
   1  14   0    4.72    1.45
   1  14   1    7.27    2.06
   1  14   1    3.96    1.10
  -1 -14  -1    2.45    2.54
   1  14   1    4.83    1.38
   1  14   2    1.36    1.42
   1  14   2    1.20    0.80
  -1 -14  -2    2.01    2.32
   1  14   2    2.52    1.23
   1  14   3   -0.46    1.50
   1  14   3    0.29    0.80
  -1 -14  -3   -1.95    2.10
   1  14   3    2.28    1.29
   1  14   4    1.11    0.88
   1  14   4    0.61    1.32
   1  14   4    1.60    1.23
   1  14   5   -0.36    0.86
   1  14   5   -0.04    0.94
   1  14   6    1.57    0.82
   1  14   6    1.59    1.02
   1  14   7    1.02    0.73
   1  14   7    1.82    1.02
   1  14   8   -0.11    0.80
   1  14   8    0.05    1.00
   1  14   9   71.36    3.17
   1  14   9   73.74    4.08
   1  14   9   72.85    3.76
   1  14  10   -0.03    0.76
   1  14  10    0.33    1.10
   1  14  10    1.78    0.95
   1  14  11   38.86    2.86
   1  14  11   31.55    2.19
   1  14  12    0.37    0.91
   1  14  12    0.17    0.62
   1  14  13    0.27    0.89
   1  14  14    2.34    0.95
   1  14  14    6.27    1.15
  -1 -15  10    0.72    1.30
  -1 -15   9    0.83    1.52
   1  15  -8    2.45    1.07
  -1 -15   8    2.98    1.81
   1  15  -7    0.73    1.13
  -1 -15   7    3.78    2.17
   1  15  -6    6.27    1.48
  -1 -15   6    4.72    2.17
   1  15  -5    8.36    1.66
  -1 -15   5    4.96    2.36
   1  15  -4   19.16    2.51
  -1 -15   4   12.51    3.19
   1  15  -3    6.87    1.87
  -1 -15   3    4.22    2.27
   1  15  -2    8.97    1.97
  -1 -15   2    5.91    2.67
   1  15  -2    6.06    1.30
   1  15  -1    5.84    1.88
  -1 -15   1    2.35    2.12
   1  15  -1    4.95    1.16
   1  15   0    5.29    1.68
   1  15   0    5.19    1.18
  -1 -15   0    3.20    2.32
   1  15   0    3.50    1.10
   1  15   1    4.38    1.59
   1  15   1    4.64    1.24
  -1 -15  -1    4.94    2.36
   1  15   1    4.13    1.31
   1  15   2   12.13    2.19
   1  15   2   15.29    1.71
   1  15   2   13.72    1.92
   1  15   3    7.95    1.36
   1  15   3    5.79    1.63
   1  15   3    6.88    1.53
   1  15   4    0.44    0.69
   1  15   4    0.68    0.93
   1  15   5    5.37    1.05
   1  15   5    5.20    1.32
   1  15   6    4.02    0.97
   1  15   6    4.87    1.28
   1  15   7   27.35    1.98
   1  15   7   28.72    2.55
   1  15   7   24.43    2.25
   1  15   8    8.11    1.14
   1  15   8    7.23    1.45
   1  15   8    8.78    1.40
   1  15   9    9.31    1.19
   1  15   9   10.09    1.54
   1  15  10    3.00    0.76
   1  15  10    1.40    0.71
   1  15  10    3.20    1.12
   1  15  11   -0.49    0.68
   1  15  11   -1.09    0.90
   1  15  12    1.25    0.81
   1  15  13   -0.95    0.79
  -1 -16   8   -1.46    1.44
   1  16  -7   14.38    0.92
  -1 -16   7   12.70    2.40
   1  16  -6    0.50    0.51
  -1 -16   6    1.13    1.53
   1  16  -5    2.99    0.70
   1  16  -5    2.84    1.19
   1  16  -4    0.69    0.61
   1  16  -4   -0.25    1.19
  -1 -16   4    2.04    1.79
   1  16  -3    1.56    0.70
   1  16  -3    0.84    1.18
  -1 -16   3   -0.22    1.88
   1  16  -2    0.45    1.16
   1  16  -2    1.78    0.73
  -1 -16   2    1.70    1.90
   1  16  -1    2.01    0.75
   1  16  -1    0.98    1.25
  -1 -16   1    1.12    1.86
   1  16  -1   -0.36    0.81
   1  16   0    2.68    1.35
   1  16   0    3.81    0.98
  -1 -16   0    1.80    1.75
   1  16   0    1.32    0.85
   1  16   1    9.85    1.30
   1  16   1    9.99    1.82
  -1 -16  -1    6.75    2.29
   1  16   1    8.39    1.39
   1  16   2    3.02    0.96
   1  16   2    1.85    0.95
   1  16   3    0.01    0.61
   1  16   3    0.23    0.81
   1  16   4    0.60    0.61
   1  16   4    1.58    0.89
   1  16   4    1.77    0.98
   1  16   5    0.55    0.61
   1  16   5    0.40    0.81
   1  16   5    1.81    0.95
   1  16   6   -0.61    0.64
   1  16   6    1.15    0.93
   1  16   6    1.19    0.95
   1  16   7    0.71    0.63
   1  16   7    0.20    0.86
   1  16   8    0.41    0.57
   1  16   8    0.58    0.79
   1  16   9    6.69    0.83
   1  16   9    7.81    1.28
   1  16  10   -0.04    0.55
   1  16  10    0.86    0.75
   1  16  11    0.77    0.67
   1  16  12   -0.01    0.57
  -1 -17   5    0.67    1.41
  -1 -17   4    0.93    1.34
   1  17  -3    1.89    0.58
  -1 -17   3    1.55    1.54
   1  17  -2    4.16    0.71
  -1 -17   2    3.77    1.83
   1  17  -1    5.57    0.82
  -1 -17   1    3.87    1.77
   1  17   0   13.42    1.13
   1  17   1    7.59    1.00
   1  17   2    4.05    0.80
   1  17   3    1.53    0.60
   1  17   4   -0.89    0.58
   1  17   5    1.43    0.58
   1  17   6   -0.57    0.53
   1  17   6   -1.35    0.77
   1  17   7    0.01    0.46
   1  17   7   -0.02    0.53
   1  17   7    0.03    0.63
   1  17   8    0.21    0.63
   1  17   8    0.36    0.50
  -2  18   2    1.42    0.50
  -2  17   8    2.40    0.68
  -2  17   8    2.45    0.52
  -2  17   7    4.58    0.88
  -2  17   7    3.93    0.62
  -2  17   6    1.92    0.79
  -2  17   6    2.28    0.58
  -2  17   5    7.68    0.87
  -2  17   4   -0.95    0.59
  -2  17   3    0.00    0.56
  -2  17   2    1.21    0.64
  -2  17   1    2.77    0.72
  -2  17   0    1.18    0.62
  -2  17  -1    2.09    0.65
  -2  17  -2    6.25    0.81
  -2  17  -3    0.79    0.53
  -2  17  -4    2.06    0.53
  -2  17  -5   -0.19    0.40
  -2  16  11   -1.06    0.64
  -2  16  10    0.56    0.66
  -2  16   9    3.77    0.94
  -2  16   9    5.75    0.79
  -2  16   8   -0.22    0.53
  -2  16   7    5.65    0.89
  -2  16   6    0.30    0.61
  -2  16   5    1.94    0.69
  -2  16   4   -0.35    0.60
  -2  16   3   11.79    1.30
  -2  16   2    1.75    0.86
  -2  16   1    1.47    0.81
   2 -16   0    0.93    1.86
  -2  16   0    3.51    0.88
   2 -16   1    0.57    1.87
  -2  16  -1   -0.09    0.61
   2 -16   2    1.20    1.95
  -2  16  -2   -0.43    0.63
   2 -16   3    1.06    1.96
   2 -16   4    0.22    1.75
   2 -16   5    6.03    2.11
   2 -16   6   -2.05    1.61
   2 -16   7    0.15    1.43
   2 -16   8    0.29    1.18
  -2  15  13    0.34    0.58
  -2  15  12    0.17    0.69
  -2  15  11    1.68    0.74
  -2  15  10    1.40    0.90
  -2  15  10    2.46    0.71
  -2  15   9   -0.54    0.70
  -2  15   8    2.74    0.79
  -2  15   7    6.79    1.09
  -2  15   6    0.56    0.75
  -2  15   5   14.87    1.52
  -2  15   4    2.66    0.95
  -2  15   3   10.03    1.36
   2 -15  -2   -0.66    2.07
  -2  15   2    0.29    0.84
   2 -15  -1    7.82    2.72
  -2  15   1    7.30    1.23
   2 -15   0    5.53    2.73
  -2  15   0    6.18    1.27
   2 -15   1    5.04    2.48
   2 -15   2    4.44    2.47
   2 -15   3    6.73    2.70
   2 -15   4   -2.52    2.26
   2 -15   4    0.23    1.52
   2 -15   5    2.04    1.95
   2 -15   6   -1.07    1.98
   2 -15   7    1.83    1.95
   2 -15   8   -0.62    1.80
   2 -15   9    2.05    1.58
   2 -15   9    0.22    1.21
  -2  14  14   -0.15    0.64
  -2  14  14    1.02    0.67
  -2  14  13    8.70    1.24
  -2  14  13   10.90    1.27
  -2  14  12    2.82    0.99
  -2  14  12    3.88    0.94
  -2  14  11    3.40    1.00
  -2  14  11    1.62    1.00
  -2  14  11    2.53    0.75
  -2  14  10   20.09    1.82
  -2  14  10   20.16    1.61
  -2  14   9   23.11    1.83
  -2  14   8    1.02    0.75
  -2  14   7    0.25    0.77
  -2  14   6   56.60    2.98
  -2  14   5    4.21    1.09
  -2  14   4   81.94    4.46
  -2  14   4   89.56    3.75
   2 -14  -3    0.56    2.32
  -2  14   3    1.02    1.25
  -2  14   3    1.68    1.24
  -2  14   2   71.79    4.17
  -2  14   2   74.58    3.48
   2 -14  -1    3.51    2.88
  -2  14   1    2.23    1.71
  -2  14   1    2.10    1.09
  -2  14   0   28.94    3.25
  -2  14   0   27.25    2.53
   2 -14   1    2.87    2.49
  -2  14  -1    2.01    1.58
   2 -14   2    0.68    2.27
  -2  14  -2   -1.70    1.57
   2 -14   3    9.30    3.11
  -2  14  -3   10.13    2.19
   2 -14   4    2.09    2.26
  -2  14  -4   -3.23    1.68
   2 -14   5    0.89    2.16
  -2  14  -5    0.09    1.43
   2 -14   6    3.72    2.42
  -2  14  -6    3.83    1.55
   2 -14   7    0.95    2.05
  -2  14  -7    0.62    0.78
   2 -14   8    1.97    1.99
  -2  14  -8    4.44    0.95
   2 -14   9    2.83    2.01
  -2  14  -9   -0.51    0.73
   2 -14  10    5.62    2.11
   2 -14  11    4.57    1.85
  -2  13  16   -2.52    0.81
  -2  13  15    0.63    0.64
  -2  13  15    0.37    0.75
  -2  13  14    3.36    0.89
  -2  13  14    4.44    1.07
  -2  13  13   10.66    1.56
  -2  13  13   12.24    1.58
  -2  13  12    0.63    1.08
  -2  13  12    3.66    1.29
  -2  13  11   56.07    3.21
  -2  13  11   54.30    2.69
  -2  13  10    5.28    1.32
  -2  13  10    7.46    1.17
  -2  13   9    8.73    1.48
  -2  13   9    9.55    1.32
  -2  13   8  103.33    4.45
  -2  13   8  105.58    4.04
  -2  13   7    7.13    1.18
  -2  13   6    2.49    1.12
  -2  13   6    2.75    0.94
  -2  13   5    0.39    1.10
  -2  13   5    0.09    0.77
   2 -13  -4    3.81    2.39
  -2  13   4    8.43    1.60
  -2  13   4    7.66    1.32
   2 -13  -3    1.35    2.33
  -2  13   3    1.85    1.03
  -2  13   3    1.45    0.83
   2 -13  -2    8.41    3.23
  -2  13   2    7.76    1.64
  -2  13   2    7.25    2.00
   2 -13  -1    8.90    3.21
  -2  13   1   11.79    2.44
  -2  13   1   11.78    1.86
  -2  13   0   17.52    2.70
  -2  13   0   16.80    2.14
   2 -13   0   10.76    3.11
  -2  13  -1    1.07    1.44
  -2  13  -1    2.39    1.16
   2 -13   1    1.06    2.25
   2 -13   2    4.87    2.95
  -2  13  -2    1.34    1.63
   2 -13   3    3.22    2.77
  -2  13  -3    5.72    1.92
  -2  13  -3    8.81    1.38
   2 -13   4   -0.25    2.27
  -2  13  -4   -0.19    1.48
  -2  13  -4   -1.23    1.02
   2 -13   5    7.85    3.04
  -2  13  -5    7.30    1.33
  -2  13  -5    5.48    1.78
   2 -13   6   -0.20    2.28
  -2  13  -6    0.41    0.90
  -2  13  -6    0.54    1.32
   2 -13   7    0.15    2.25
  -2  13  -7    0.50    0.89
  -2  13  -7   -1.28    1.31
   2 -13   8    0.84    2.07
  -2  13  -8   -0.61    1.37
  -2  13  -9    1.77    0.93
   2 -13   9    0.31    2.02
  -2  13 -10    2.82    0.91
   2 -13  10    2.74    2.24
  -2  13 -11    7.32    1.05
   2 -13  11    7.75    2.51
  -2  13 -12    4.04    0.80
   2 -13  12    6.77    2.07
  -2  13 -13    0.41    0.50
  -2  12  17   -2.25    0.81
  -2  12  16    1.41    0.79
  -2  12  16    1.69    0.68
  -2  12  15   -1.79    1.01
  -2  12  14   11.84    1.57
  -2  12  14   10.02    1.38
  -2  12  13   -1.87    1.17
  -2  12  13   -0.02    1.02
  -2  12  12    9.92    1.30
  -2  12  12   11.49    1.77
  -2  12  12    9.30    1.59
  -2  12  11    6.00    1.07
  -2  12  11    6.91    1.43
  -2  12  10   23.45    1.97
  -2  12  10   20.56    2.22
  -2  12   9   -0.60    0.82
  -2  12   8   34.93    2.49
  -2  12   7   54.56    3.08
  -2  12   7   53.53    3.65
  -2  12   6   14.53    1.68
  -2  12   6   14.32    2.07
  -2  12   5    5.72    1.11
   2 -12  -5    3.25    2.64
  -2  12   5    3.35    1.09
  -2  12   4  153.34    6.14
  -2  12   4  161.42    5.20
  -2  12   4  163.58   17.44
  -2  12   3   14.41    1.91
  -2  12   3   15.80    5.51
  -2  12   3   15.97    2.51
   2 -12  -3   13.16    3.54
  -2  12   2   79.75    4.39
  -2  12   2   81.80    5.16
   2 -12  -2   58.14    5.93
  -2  12   2   77.67   11.49
  -2  12   1   33.54    3.58
  -2  12   1   39.77    8.02
   2 -12  -1   24.01    4.48
  -2  12   1   33.70    2.94
  -2  12   0   35.80    7.96
   2 -12   0   29.25    4.79
  -2  12   0   31.12    3.39
  -2  12   0   30.25    2.82
  -2  12  -1   58.46    3.68
   2 -12   1   42.85    5.41
  -2  12  -1   53.67    4.35
   2 -12   1   37.86   10.77
  -2  12  -1   59.12    9.36
  -2  12  -2   31.18    3.50
  -2  12  -2   36.37    2.40
   2 -12   3   14.75    3.32
  -2  12  -3   15.45    2.41
   2 -12   4   50.73    5.80
  -2  12  -4   52.90    4.27
  -2  12  -4   59.60    3.09
   2 -12   5   -0.16    2.32
  -2  12  -5    2.09    1.20
  -2  12  -5   -1.17    1.69
   2 -12   6   11.55    3.16
  -2  12  -6    9.85    2.26
  -2  12  -6   10.61    1.62
   2 -12   7    1.59    2.53
  -2  12  -7    3.28    1.19
  -2  12  -7    2.98    1.67
   2 -12   8   17.49    3.71
  -2  12  -8   18.87    1.90
  -2  12  -8   10.61    2.11
   2 -12   9    8.99    3.29
  -2  12  -9    9.37    1.49
  -2  12 -10   -0.93    1.00
   2 -12  10   -0.41    1.98
  -2  12 -11    3.60    0.98
   2 -12  11    4.12    2.40
  -2  12 -12    1.00    0.78
   2 -12  12   -0.23    1.85
  -2  12 -13    2.96    0.76
   2 -12  13    3.75    1.78
  -2  12 -14    6.05    0.76
  -2  11  18    5.27    0.89
  -2  11  17    0.22    0.77
  -2  11  16    1.96    0.74
  -2  11  16    1.03    0.98
  -2  11  15    2.42    1.01
  -2  11  15   -1.81    1.21
  -2  11  14    5.82    1.32
  -2  11  14    6.23    1.44
  -2  11  13   -0.16    1.06
  -2  11  13   -0.55    1.14
  -2  11  12   10.51    1.73
  -2  11  12   11.67    1.43
  -2  11  11    9.91    1.76
  -2  11  11    9.95    1.38
  -2  11  10   37.53    2.51
  -2  11   9   37.98    2.53
  -2  11   8    8.29    1.39
  -2  11   8    8.31    1.61
  -2  11   7   20.93    2.01
  -2  11   7   20.18    2.27
  -2  11   6    0.36    0.90
  -2  11   6    0.60    1.01
  -2  11   5    2.93    0.97
  -2  11   5    2.19    0.74
   2 -11  -5   -0.76    2.61
  -2  11   5    5.15    3.55
  -2  11   4   -1.51    1.39
  -2  11   4   -1.70    3.73
  -2  11   4    0.59    1.44
  -2  11   4   -0.89    1.01
   2 -11  -4   -1.93    2.59
  -2  11   3   21.28    2.70
  -2  11   3   20.41    6.01
   2 -11  -3   14.25    3.49
  -2  11   3   19.85    2.21
  -2  11   2   43.17    3.18
  -2  11   2   38.84    3.34
   2 -11  -2   36.40    4.59
  -2  11   2   47.36    9.00
  -2  11   1    0.10    0.96
   2 -11  -1   -0.21    2.85
  -2  11   1    2.02    3.21
  -2  11   1   -0.79    1.55
   2 -11  -1    0.48    3.08
  -2  11   0   28.31    2.66
   2 -11   0   25.68    4.11
  -2  11   0   33.65    6.99
  -2  11   0   30.60    2.26
  -2  11   0   28.73    3.15
   2 -11   0   19.35    7.16
  -2  11  -1  109.94    4.79
   2 -11   1   82.36    6.73
  -2  11  -1  106.65    5.58
  -2  11  -1  103.89    3.66
   2 -11   1   72.25   13.59
  -2  11  -1  125.18   13.13
  -2  11  -2   64.32    4.36
  -2  11  -2   65.79    3.09
   2 -11   2   59.41    5.95
  -2  11  -2   72.51    9.75
   2 -11   3  120.83    8.32
  -2  11  -3  123.16    4.08
  -2  11  -3  127.92    6.10
  -2  11  -3  134.95   12.65
   2 -11   4   -1.17    6.32
   2 -11   4   -1.55    2.58
  -2  11  -4    0.71    1.56
  -2  11  -4   -3.14    1.44
   2 -11   4    3.54    3.50
   2 -11   5   12.49    3.29
  -2  11  -5   15.73    2.47
  -2  11  -5   13.75    1.37
   2 -11   5   12.26    5.17
   2 -11   6   40.52    5.33
  -2  11  -6   35.43    3.55
  -2  11  -6   47.55    2.96
  -2  11  -7    8.63    1.31
  -2  11  -7   11.86    2.31
   2 -11   8   40.29    5.06
  -2  11  -8   37.11    2.65
  -2  11  -8   30.22    3.07
   2 -11   9   56.18    5.73
  -2  11  -9   62.04    3.15
   2 -11  10    8.10    2.84
   2 -11  11   38.22    4.74
  -2  11 -11   36.41    2.33
  -2  11 -12   -0.02    0.86
   2 -11  12    0.70    1.99
   2 -11  13   12.59    2.74
  -2  11 -13   13.86    1.34
  -2  11 -14   -0.36    0.75
  -2  11 -15    3.85    0.62
  -2  10  18    5.38    0.99
  -2  10  17    6.00    1.21
  -2  10  16   52.26    2.55
  -2  10  16   58.55    3.24
  -2  10  15   19.34    1.98
  -2  10  15   18.84    1.73
  -2  10  15   21.06    2.18
  -2  10  14    6.68    1.32
  -2  10  14    5.65    1.40
  -2  10  13    0.71    1.04
  -2  10  13   -0.78    1.23
  -2  10  12   -3.38    1.49
  -2  10  12    1.03    0.77
  -2  10  11   34.78    2.46
  -2  10  10   67.19    3.41
  -2  10   9   -4.12    4.26
  -2  10   9    0.97    0.86
  -2  10   8    8.16    1.67
  -2  10   8    7.93    4.84
  -2  10   7   -0.64    3.97
  -2  10   7   -0.55    1.06
  -2  10   7    0.54    0.82
  -2  10   6    0.63    3.53
  -2  10   6   -0.06    1.12
  -2  10   6   -1.21    0.97
  -2  10   5   59.47   10.74
  -2  10   5   52.51    3.30
  -2  10   5   51.33    2.79
  -2  10   4  198.86   18.73
  -2  10   3    8.60    3.23
   2 -10  -2   14.44    5.40
  -2  10   2   17.18    5.11
  -2  10   1   39.96    7.65
  -2  10   0   19.33    5.22
  -2  10  -1  142.35   13.34
  -2  10  -2   35.06    6.53
  -2  10  -3   59.01    3.97
  -2  10  -3   57.16    2.74
   2 -10   3   62.74    5.65
  -2  10  -3   63.87    8.46
  -2  10  -4   27.58    1.92
  -2  10  -4   31.91    3.16
   2 -10   4   31.85    4.33
   2 -10   5    5.67    2.66
  -2  10  -5   -0.26    1.52
  -2  10  -5    3.07    1.45
   2 -10   5   -2.18    2.63
  -2  10  -6  149.64    4.67
   2 -10   6  147.58    6.63
  -2  10  -6  151.42    6.56
   2 -10   6  134.11   21.37
   2 -10   6  166.59    9.17
  -2  10  -7   28.91    3.07
   2 -10   7   34.78    3.59
   2 -10   7   28.45   10.03
   2 -10   7   33.33    4.76
   2 -10   8   98.95    7.43
  -2  10  -8   92.33    3.85
   2 -10   8   79.71    5.08
   2 -10   9    7.27    2.72
   2 -10   9    9.03    2.18
  -2  10  -9   10.34    1.76
   2 -10  10   15.92    3.40
  -2  10 -10   15.59    1.65
   2 -10  10   12.38    2.17
   2 -10  11   42.76    4.84
  -2  10 -11   46.76    2.78
   2 -10  12    1.88    1.95
  -2  10 -12    0.54    0.93
   2 -10  12    2.70    1.38
   2 -10  13   -2.36    2.18
  -2  10 -13    0.57    0.79
   2 -10  14    1.69    1.78
  -2  10 -14   -0.06    0.79
  -2  10 -15    0.57    0.71
  -2  10 -16    0.12    0.53
  -2   9  19    3.30    0.97
  -2   9  18    0.19    0.59
  -2   9  18    1.80    0.89
  -2   9  17    1.65    0.74
  -2   9  17    3.72    1.11
  -2   9  16    0.86    0.70
  -2   9  16    1.47    1.05
  -2   9  15   -1.90    1.28
  -2   9  15   -2.22    1.08
  -2   9  15   -1.00    1.25
  -2   9  14   82.19    4.18
  -2   9  14   89.81    4.03
  -2   9  14   96.55    4.79
  -2   9  13   -0.38    1.14
  -2   9  13   -1.97    1.11
  -2   9  13   -2.54    1.64
  -2   9  12  123.12    4.45
  -2   9  12  121.29    4.45
  -2   9  11   98.69    3.87
  -2   9  11   99.07    3.98
  -2   9  10   -5.43    5.12
  -2   9  10    0.43    0.81
  -2   9   9   74.46    3.39
  -2   9   9   67.75   12.44
  -2   9   8   33.86    8.51
  -2   9   8   33.45    2.71
  -2   9   8   36.15    2.55
  -2   9   7  124.67   16.01
  -2   9   6   -0.84    3.91
  -2   9   5  114.77   14.10
  -2   9   4   21.43    6.28
  -2   9   3  263.45   20.06
  -2   9   2    6.72    3.45
  -2   9   1  513.54   25.58
  -2   9   0   -3.57    3.93
  -2   9  -1  257.21   16.72
  -2   9  -2   -0.27    1.94
  -2   9  -3  135.06   11.44
  -2   9  -4   57.60    7.10
   2  -9   5    4.82    3.20
   2  -9   6  127.93    5.86
  -2   9  -6  117.99    4.03
   2  -9   7    3.26    1.96
   2  -9   7    0.48    1.12
   2  -9   7   -1.41    3.64
   2  -9   8  131.70    7.94
   2  -9   8   96.90    5.42
   2  -9   9   -3.11    2.59
   2  -9   9   -1.03    1.40
   2  -9  10   41.01    4.59
   2  -9  10   27.55    3.07
   2  -9  11   -2.78    2.43
   2  -9  11   -1.39    1.34
   2  -9  12   -0.23    2.10
   2  -9  12    0.49    1.16
   2  -9  13    6.36    2.60
   2  -9  13    5.64    1.55
   2  -9  14   -0.88    1.11
  -2   9 -14   -0.92    0.90
   2  -9  15   -1.11    1.03
  -2   9 -15   -1.25    0.86
  -2   9 -16   -1.35    0.73
  -2   9 -17   -0.82    0.59
  -2   8  19    2.51    0.66
  -2   8  19    3.63    1.06
  -2   8  19    1.50    0.92
  -2   8  18    7.55    1.23
  -2   8  18    7.95    1.57
  -2   8  18    7.32    1.36
  -2   8  17    0.89    0.81
  -2   8  17    1.36    1.08
  -2   8  16    2.92    1.09
  -2   8  16    3.47    1.38
  -2   8  15    8.52    1.44
  -2   8  15    9.21    1.71
  -2   8  14    0.56    1.27
  -2   8  14   -0.18    0.97
  -2   8  14    0.31    1.09
  -2   8  13  122.14    5.39
  -2   8  13  117.63    5.04
  -2   8  13  115.02    4.44
  -2   8  12   -5.84    5.16
  -2   8  12   -2.63    1.35
  -2   8  11  412.25    8.11
  -2   8  11  395.78   29.92
  -2   8  11  406.83    7.90
  -2   8  10  146.12    4.70
  -2   8  10  139.89   17.54
  -2   8  10  129.98    4.27
  -2   8   9  110.72    3.96
  -2   8   9  103.98   15.12
  -2   8   8   13.36    6.11
  -2   8   7  171.84   18.12
  -2   8   6   67.12   10.94
  -2   8   5  160.93   16.14
  -2   8   4  210.27   17.82
   2  -8  -3  110.30   11.30
  -2   8   3  159.79   14.79
  -2   8   2   42.67    7.20
  -2   8   1   14.65    4.48
  -2   8   0    9.34    4.50
  -2   8  -1    8.04    2.80
  -2   8  -2   15.49    3.83
  -2   8  -3   12.80    3.38
  -2   8  -4  192.09   12.22
  -2   8  -5   50.98    6.10
   2  -8   6    2.26    2.21
   2  -8   7   20.23    6.63
   2  -8   8   47.55    4.69
   2  -8   8   41.07    3.40
   2  -8   9   48.31    4.83
   2  -8   9   32.42    9.96
   2  -8   9   34.87    3.25
   2  -8  10   11.30    2.40
   2  -8  10    5.16    6.78
   2  -8  10    7.75    1.81
   2  -8  11   55.28    4.18
   2  -8  11   81.50    6.18
   2  -8  12   48.16    3.90
   2  -8  12   78.00    5.89
   2  -8  13   13.59    2.19
   2  -8  13   15.11    2.45
   2  -8  13   18.91    3.19
   2  -8  14   12.54    2.01
   2  -8  14   11.10    2.11
   2  -8  15    3.24    1.22
   2  -8  15    0.33    1.37
   2  -8  16   15.05    1.72
   2  -8  16   18.37    2.30
   2  -8  17    0.81    1.16
  -2   8 -17    1.45    0.72
  -2   8 -18    2.18    0.51
  -2   7  20   -1.51    0.91
  -2   7  19    0.11    0.70
  -2   7  19    0.95    0.98
  -2   7  19   -1.63    1.01
  -2   7  18   28.30    2.18
  -2   7  18   25.68    2.22
  -2   7  17    6.46    1.27
  -2   7  17    5.69    1.42
  -2   7  16   17.84    1.92
  -2   7  16   19.14    2.23
  -2   7  15   49.88    3.12
  -2   7  15   51.85    3.55
  -2   7  14   96.08    4.23
  -2   7  14   96.53    4.74
  -2   7  13  289.78    7.78
  -2   7  13  291.61    7.32
  -2   7  13  296.82    8.39
  -2   7  12  317.97    7.18
  -2   7  12  303.54   26.23
  -2   7  11  118.10    4.23
  -2   7  11  109.19    3.94
  -2   7  11  112.22   16.03
  -2   7  10   12.08    4.80
  -2   7   9   20.59    6.31
  -2   7   8   34.44    9.06
  -2   7   7    7.48    4.38
  -2   7   6   37.84    8.23
  -2   7   5   20.33    6.09
   2  -7  -4  135.36   10.78
  -2   7   4  197.01   16.38
  -2   7   3    0.54    2.17
  -2   7   2   85.03    9.89
  -2   7   1   30.95    5.78
  -2   7   0    0.69    2.03
  -2   7  -1   73.33    7.75
  -2   7  -2   56.06    6.55
  -2   7  -3    8.44    2.77
  -2   7  -4    4.50    2.21
  -2   7  -5   50.64    5.59
   2  -7   7   16.28    5.66
   2  -7   8   -4.18    5.29
   2  -7   9   -1.40    1.25
   2  -7   9   -3.36    5.59
   2  -7   9   -5.03    2.62
   2  -7  10   58.63   13.02
   2  -7  10   76.56    4.67
   2  -7  10   63.67    4.18
   2  -7  11   23.22    8.06
   2  -7  11   39.65    4.05
   2  -7  11   27.46    2.77
   2  -7  11   34.24    3.38
   2  -7  12   97.59    5.49
   2  -7  12  105.08    5.63
   2  -7  13   20.10    2.62
   2  -7  13   24.65    2.84
   2  -7  14    0.33    1.61
   2  -7  14    1.80    1.22
   2  -7  14    0.13    1.22
   2  -7  15    3.47    1.34
   2  -7  15    5.72    1.87
   2  -7  16   -0.72    0.94
   2  -7  16   -1.25    1.52
   2  -7  17   10.41    1.53
   2  -7  17   10.47    1.94
   2  -7  18    0.76    1.17
  -2   7 -19    4.68    0.65
  -2   6  20   25.06    1.74
  -2   6  20   23.78    2.03
  -2   6  19   31.53    2.19
  -2   6  19   33.62    2.28
  -2   6  18   15.39    1.78
  -2   6  18   17.96    1.88
  -2   6  17   19.50    2.10
  -2   6  17   20.85    2.13
  -2   6  16   33.06    2.78
  -2   6  16   34.85    2.68
  -2   6  15   15.68    2.07
  -2   6  15   15.38    1.91
  -2   6  14   13.30    2.08
  -2   6  14   12.93    1.84
  -2   6  13    3.74    1.43
  -2   6  13    2.11    3.78
  -2   6  13    7.55    1.31
  -2   6  12  155.77   19.40
  -2   6  12  154.38    5.10
  -2   6  11    9.16    1.16
  -2   6  11    8.25    1.08
  -2   6  11    9.87    4.96
  -2   6  10 1405.14   52.72
  -2   6   9  118.62   14.89
  -2   6   8  159.83   16.90
  -2   6   7   70.46   11.31
  -2   6   6  217.91   18.16
  -2   6   5    0.47    3.09
   2  -6  -4  186.79   11.07
  -2   6   4  254.88   18.08
  -2   6   3  168.14   13.89
   2  -6  -3  126.26   10.29
  -2   6   2  222.75   14.99
  -2   6   1   52.98    6.99
  -2   6   0    0.03    1.89
  -2   6  -1   28.03    4.76
  -2   6  -2   15.52    3.27
  -2   6  -3   88.03    6.89
   2  -6   4    2.12    1.37
  -2   6  -4    3.45    1.75
   2  -6   5   28.52    4.45
  -2   6  -5   28.73    3.83
   2  -6   6    5.99    2.46
   2  -6   6    5.70    2.62
   2  -6   7    1.07    2.24
   2  -6   7    1.50    2.10
   2  -6   8   31.23    8.71
   2  -6   8   28.41    5.92
   2  -6   8   29.93    6.19
   2  -6   9    8.87    4.61
   2  -6   9   11.15    3.85
   2  -6  10  181.06   15.44
   2  -6  11   -2.04    1.61
   2  -6  11   -0.29    5.09
   2  -6  11   -4.50    3.53
   2  -6  12    4.31    1.36
   2  -6  13   13.96    2.26
   2  -6  14    5.97    1.62
   2  -6  15   15.56    2.78
   2  -6  15   11.57    2.11
   2  -6  15   13.84    2.09
   2  -6  16    5.92    2.01
   2  -6  16    4.96    1.57
   2  -6  16    5.17    1.47
   2  -6  17    5.32    1.75
   2  -6  17    5.59    1.28
   2  -6  18    2.19    1.44
   2  -6  18    2.42    1.10
   2  -6  19   -0.52    1.15
  -2   5  21   10.18    1.22
  -2   5  20    2.40    1.13
  -2   5  20    1.83    0.79
  -2   5  19   12.82    1.48
  -2   5  19   16.76    1.74
  -2   5  18   16.96    1.96
  -2   5  18   17.11    1.95
  -2   5  17   49.05    3.36
  -2   5  17   46.50    3.22
  -2   5  16   40.21    3.11
  -2   5  16   40.79    2.95
  -2   5  15    8.03    1.68
  -2   5  15    7.38    1.38
  -2   5  14  265.67    7.77
  -2   5  14  261.82    7.06
  -2   5  13   -4.77    5.15
  -2   5  13   -0.71    1.35
  -2   5  13   -0.35    0.92
  -2   5  12  144.59   17.75
  -2   5  12  160.88    5.07
  -2   5  11    3.80    3.23
  -2   5  10   96.74   13.63
  -2   5  10  110.57    9.87
  -2   5   9    0.64    1.60
  -2   5   9    0.06    2.99
  -2   5   8   98.22   13.27
  -2   5   8   92.78    7.80
  -2   5   7   42.07    8.18
  -2   5   7   43.07    4.79
  -2   5   6  284.21   19.26
  -2   5   6  293.13   10.89
  -2   5   5  139.04   13.68
  -2   5   5  128.54    6.53
  -2   5   4  373.20   20.55
  -2   5   4  373.34    8.75
   2  -5  -3   79.02    7.32
  -2   5   3  102.09   10.04
  -2   5   2   19.84    4.91
  -2   5   1   33.48    5.75
  -2   5   0   13.42    3.65
  -2   5  -1  169.51   10.03
  -2   5  -2   87.79    6.64
   2  -5   2   78.61    4.48
  -2   5  -3  546.15   15.43
  -2   5  -4 1100.21   21.35
   2  -5   5    5.06    2.46
  -2   5  -5    5.64    1.89
   2  -5   6   83.85    8.13
   2  -5   7   30.14    5.50
   2  -5   8    5.38    4.41
   2  -5   8    8.72    3.29
   2  -5   8    4.75    2.67
   2  -5   9  116.23   11.66
   2  -5  10   20.13    7.34
   2  -5  10   20.19    5.49
   2  -5  11   28.97    2.72
   2  -5  11   28.11    8.88
   2  -5  11   21.67    5.73
   2  -5  12   -1.11    1.31
   2  -5  12    0.29    2.34
   2  -5  13   12.72    2.22
   2  -5  13    5.36    2.52
   2  -5  14  114.44    5.89
   2  -5  15    2.50    1.45
   2  -5  16   30.05    3.10
   2  -5  16   35.53    3.88
   2  -5  17   -2.55    1.72
   2  -5  17   -0.45    1.12
   2  -5  17   -0.04    1.08
   2  -5  18   26.35    2.95
   2  -5  18   22.66    2.11
   2  -5  19   -0.70    1.26
   2  -5  19   -0.10    0.66
   2  -5  20   22.73    2.01
  -2   4  21    2.43    0.88
  -2   4  20   31.56    2.16
  -2   4  19   -0.73    1.00
  -2   4  18    0.43    1.04
  -2   4  18    0.92    0.78
  -2   4  18    2.65    1.12
  -2   4  17   -1.59    1.30
  -2   4  17   -1.61    1.05
  -2   4  17   -1.13    1.06
  -2   4  16  107.89    4.82
  -2   4  16  101.13    4.20
  -2   4  16  111.22    4.98
  -2   4  15   32.57    2.92
  -2   4  15   26.11    2.23
  -2   4  15   32.23    2.82
  -2   4  14   19.64    2.25
  -2   4  14   18.21    1.81
  -2   4  14   19.67    2.08
  -2   4  13   23.35    7.79
  -2   4  13   23.38    5.10
  -2   4  13   26.50    2.55
  -2   4  13   27.68    2.35
  -2   4  12   -0.25    1.01
  -2   4  12    0.95    1.97
  -2   4  12   -0.33    4.11
  -2   4  11   16.23    5.68
  -2   4  11   17.49    4.46
  -2   4  11   19.24    5.24
  -2   4  10   -1.12    2.27
  -2   4  10   -6.12    4.52
  -2   4  10   -3.10    4.12
  -2   4   9   78.52   11.69
  -2   4   9   86.37   11.17
  -2   4   9   72.37    7.70
  -2   4   8  710.14   31.86
  -2   4   8  729.02   29.65
  -2   4   8  750.78   22.26
  -2   4   7    2.12    1.52
  -2   4   7    5.34    4.11
  -2   4   7    7.48    3.92
  -2   4   6  491.11   24.29
  -2   4   6  513.27   15.01
  -2   4   6  512.96   22.61
  -2   4   5 1132.89   34.36
  -2   4   5 1156.01   19.37
  -2   4   5 1092.36   31.69
  -2   4   4  584.25   23.32
  -2   4   4  587.54   22.21
  -2   4   4  543.06   11.15
   2  -4  -3    8.03    2.27
  -2   4   3   13.78    1.49
  -2   4   3   14.67    3.92
   2  -4  -2  805.29   21.85
  -2   4   2  862.96   25.41
  -2   4   1  115.55    9.31
  -2   4   0  105.19    8.60
  -2   4  -1  117.58    7.69
   2  -4   1   91.58    3.06
  -2   4  -2  233.03    9.80
   2  -4   2  215.68    7.34
  -2   4  -3   93.61    5.53
   2  -4   3   91.71    5.85
  -2   4  -4   69.67    4.56
   2  -4   4   64.06    5.63
   2  -4   5  352.85   14.23
   2  -4   6    3.93    2.49
   2  -4   6    2.28    1.83
   2  -4   7  482.35   27.66
   2  -4   7  506.85   18.64
   2  -4   7  489.74   20.94
   2  -4   8   11.22    4.55
   2  -4   9   47.44    7.55
   2  -4  10   53.89    8.77
   2  -4  11   10.60    5.38
   2  -4  11   10.25    4.64
   2  -4  12   71.45    4.21
   2  -4  12   70.26   10.21
   2  -4  13    4.73    1.83
   2  -4  13    5.54    3.84
   2  -4  14   59.00    4.27
   2  -4  15   20.22    2.75
   2  -4  16   57.13    4.28
   2  -4  16   64.90    5.21
   2  -4  17   10.00    1.99
   2  -4  17    9.57    2.19
   2  -4  18   -1.47    1.20
   2  -4  18    0.40    1.35
   2  -4  19   36.33    2.36
   2  -4  19   36.84    3.20
   2  -4  20    1.62    1.10
  -2   3  21    5.00    1.15
  -2   3  20   -1.23    0.91
  -2   3  20   -0.43    0.66
  -2   3  19    9.56    1.45
  -2   3  19   10.13    1.57
  -2   3  18    1.43    0.81
  -2   3  18    2.37    1.09
  -2   3  17   11.63    1.65
  -2   3  17   11.59    1.92
  -2   3  16   27.87    2.49
  -2   3  16   30.53    2.42
  -2   3  16   33.03    2.76
  -2   3  15  151.37    5.71
  -2   3  15  149.21    5.23
  -2   3  15  164.06    5.91
  -2   3  14   23.21    2.42
  -2   3  14   23.64    2.09
  -2   3  14   19.49    4.91
  -2   3  14   26.03    2.40
  -2   3  13   17.68    2.10
  -2   3  13   16.16    1.72
  -2   3  13   17.09    1.84
  -2   3  13   14.37    6.11
  -2   3  13   17.26    5.39
  -2   3  12   -3.84    4.56
  -2   3  12   -1.03    2.48
  -2   3  12    2.52    3.27
  -2   3  11   91.43   11.47
  -2   3  11   78.21    9.56
  -2   3  10  137.24   14.13
  -2   3  10  119.39   10.72
  -2   3   9   18.46    4.45
  -2   3   8   46.38    6.18
  -2   3   8   50.89    8.01
  -2   3   7   37.74    6.51
  -2   3   7   38.51    5.27
  -2   3   6  151.58    9.13
  -2   3   6  146.06   12.08
  -2   3   5  326.57   16.94
  -2   3   5  354.12   11.82
  -2   3   4 3108.71   48.74
  -2   3   4 3133.42   30.42
   2  -3  -3  195.22    8.47
  -2   3   3  211.19    6.40
  -2   3   3  218.68   12.31
   2  -3  -2  152.79    8.34
  -2   3   2  140.11    9.67
  -2   3   2  141.91    3.31
  -2   3   2  154.02    9.86
   2  -3  -1 3673.40   44.47
  -2   3   1 3679.13   45.14
  -2   3  -1 1255.13   21.97
   2  -3   1 1145.74   10.72
  -2   3  -2 1232.75   19.41
   2  -3   2 1189.69   16.00
  -2   3  -3    6.70    1.30
   2  -3   3    6.48    1.68
   2  -3   4   96.42    6.70
  -2   3  -4   96.70    4.42
   2  -3   5    2.61    1.95
   2  -3   5    2.57    1.67
   2  -3   6    5.86    4.12
   2  -3   6    5.49    2.59
   2  -3   6    1.14    1.39
   2  -3   7  341.54   20.95
   2  -3   7  382.77   14.84
   2  -3   7  351.44   17.05
   2  -3   8    5.36    2.72
   2  -3   8    9.01    3.18
   2  -3   9   21.31    5.37
   2  -3   9   29.85    5.97
   2  -3  10   27.42    6.68
   2  -3  10   23.81    5.67
   2  -3  11  296.63   19.58
   2  -3  12   74.94    4.11
   2  -3  12   75.05   10.40
   2  -3  13   61.35    3.92
   2  -3  13   61.16    9.75
   2  -3  14    0.57    1.55
   2  -3  14    0.52    1.08
   2  -3  14    0.98    2.97
   2  -3  15    0.69    1.21
   2  -3  15    0.04    1.40
   2  -3  16   -0.63    1.52
   2  -3  16   -5.68    2.26
   2  -3  16   -0.82    1.82
   2  -3  17    4.52    1.34
   2  -3  17    2.28    1.46
   2  -3  17    5.07    1.81
   2  -3  18  101.58    5.34
   2  -3  18  102.63    5.84
   2  -3  19   10.67    2.04
   2  -3  20   16.45    1.42
   2  -3  20   18.16    2.17
   2  -3  21   17.08    1.66
  -2   2  21    6.92    1.22
  -2   2  20    4.79    0.97
  -2   2  20    6.11    1.16
  -2   2  19   32.89    2.59
  -2   2  19   31.52    2.35
  -2   2  18    6.19    1.41
  -2   2  18    5.29    1.18
  -2   2  18    5.26    1.49
  -2   2  17   -0.18    0.86
  -2   2  17   -0.14    0.97
  -2   2  16   12.64    1.82
  -2   2  16   10.80    1.80
  -2   2  15  243.32    6.79
  -2   2  15  233.93    7.26
  -2   2  14    1.54    0.92
  -2   2  14    2.29    2.42
  -2   2  14    1.16    1.09
  -2   2  13   38.91    2.74
  -2   2  13   35.51    2.62
  -2   2  13   30.70    6.59
  -2   2  12  765.22   30.94
  -2   2  12  801.45   35.58
  -2   2  11  230.58   19.26
  -2   2  11  205.33   15.64
  -2   2  10  351.13   23.22
  -2   2  10  376.41   20.15
  -2   2   9    2.13    1.78
  -2   2   9    3.70    2.61
  -2   2   8   11.04    4.27
  -2   2   7   31.42    6.22
  -2   2   6   69.44    8.95
  -2   2   5  844.54   27.78
   2  -2  -4  201.84    7.16
  -2   2   4  210.01   13.12
   2  -2  -3    7.63    2.05
  -2   2   3    9.23    3.57
   2  -2  -2 2879.83   31.01
  -2   2   2 2895.16   41.91
   2  -2  -1  279.71   10.67
  -2   2   1  251.79   10.96
  -2   2   0  418.66   13.56
  -2   2  -1   43.76    3.78
   2  -2   1   43.86    2.39
  -2   2  -2  947.97   13.47
   2  -2   2  944.91   13.53
  -2   2  -3  400.40    7.17
   2  -2   3  423.17   11.22
   2  -2   4  535.95   20.63
   2  -2   4  504.42   14.58
   2  -2   5   39.77    6.43
   2  -2   5   39.61    5.04
   2  -2   6  704.28   26.49
   2  -2   6  748.99   21.63
   2  -2   7   66.93    8.58
   2  -2   7   80.96    6.60
   2  -2   7   82.62    8.03
   2  -2   8  717.50   29.00
   2  -2   8  795.67   26.04
   2  -2   9   21.38    5.41
   2  -2   9   23.68    5.04
   2  -2  10  568.92   28.19
   2  -2  10  651.39   26.71
   2  -2  11  321.48   19.83
   2  -2  12  175.09   15.39
   2  -2  13   57.13    3.79
   2  -2  13   57.40    3.60
   2  -2  13   64.90    9.76
   2  -2  14   46.43    3.58
   2  -2  14   42.85    8.77
   2  -2  15    6.08    1.59
   2  -2  15    4.11    1.84
   2  -2  16  126.79    6.15
   2  -2  16  144.98    7.61
   2  -2  17   -1.24    1.48
   2  -2  17   -2.75    2.05
   2  -2  17   -2.69    2.01
   2  -2  18   20.75    2.47
   2  -2  18   15.99    2.45
   2  -2  18   19.82    2.85
   2  -2  19    9.13    1.70
   2  -2  19    6.81    1.76
   2  -2  19    8.98    2.02
   2  -2  20   -0.54    1.26
   2  -2  21   -0.24    1.05
  -2   1  21    3.55    0.83
  -2   1  21    4.79    1.10
  -2   1  20   17.68    1.73
  -2   1  20   16.44    1.80
  -2   1  19    6.26    1.35
  -2   1  19    9.10    1.50
  -2   1  19    9.64    1.68
  -2   1  18   10.50    1.63
  -2   1  18    8.68    1.62
  -2   1  17   -1.16    1.04
  -2   1  17    0.57    0.96
  -2   1  16    3.24    1.28
  -2   1  16    0.97    1.03
  -2   1  15  383.93    8.82
  -2   1  15  351.14    8.98
  -2   1  14   32.30    2.52
  -2   1  14   27.81    6.85
  -2   1  14   28.86    2.43
  -2   1  13  231.97    6.42
  -2   1  13  235.50    6.57
  -2   1  12    5.76    3.70
  -2   1  12   28.35    8.64
  -2   1  11   88.63   12.35
  -2   1  11   75.06    9.95
  -2   1  10   16.20    6.09
  -2   1   9  284.01   20.03
  -2   1   8   87.77   10.76
  -2   1   7  415.88   21.57
  -2   1   5  406.58   18.72
  -2   1   4  835.65   25.47
   2  -1  -3   85.36    5.62
  -2   1   3   85.70    7.88
   2  -1  -2  521.05   13.49
  -2   1   2  564.98   19.45
   2  -1  -1 2119.10   26.48
  -2   1   1 1990.75   32.45
   2  -1   0  404.80    5.73
  -2   1   0  376.01   11.54
   2  -1   1  654.04    9.68
  -2   1  -2 2489.32   13.26
   2  -1   2 2488.05   22.32
   2  -1   3   97.72    8.07
   2  -1   3  124.03    6.06
   2  -1   4  850.81   23.78
   2  -1   4  847.77   17.77
   2  -1   5  537.28   19.97
   2  -1   5  597.01   12.19
   2  -1   5  561.38   16.53
   2  -1   6  327.84   10.86
   2  -1   6  329.28   13.86
   2  -1   7 2392.06   46.53
   2  -1   7 2410.13   33.31
   2  -1   7 2502.56   40.98
   2  -1   8   91.17    9.77
   2  -1   8  111.34    9.57
   2  -1   9   -0.22    3.55
   2  -1   9    3.08    2.42
   2  -1  10  662.20   26.19
   2  -1  11  212.14   15.86
   2  -1  12    2.77    2.24
   2  -1  13  375.51    9.52
   2  -1  13  397.19   23.96
   2  -1  13  390.34    9.28
   2  -1  14  169.78    6.70
   2  -1  14  173.83   16.90
   2  -1  14  168.66    6.42
   2  -1  15   19.80    2.52
   2  -1  15   18.38    2.43
   2  -1  16    4.85    1.42
   2  -1  16    6.29    2.09
   2  -1  16    3.46    1.67
   2  -1  17   10.71    1.92
   2  -1  17    9.44    2.07
   2  -1  17   10.14    2.43
   2  -1  18   64.91    4.71
   2  -1  18   60.28    4.04
   2  -1  18   56.63    4.23
   2  -1  19    3.76    1.44
   2  -1  19    6.31    1.85
   2  -1  19    4.82    1.35
   2  -1  20    7.89    1.65
   2  -1  20    5.71    1.53
   2  -1  21    4.92    1.27
  -2   0  21    4.67    1.10
  -2   0  21    1.95    0.68
  -2   0  20    1.51    1.04
  -2   0  20    1.38    1.13
  -2   0  20    1.93    0.83
  -2   0  19   14.84    2.16
  -2   0  19   13.77    1.67
  -2   0  19   14.52    1.84
  -2   0  18    3.67    1.20
  -2   0  18    1.84    1.02
  -2   0  17    0.43    0.84
  -2   0  17    0.15    0.96
  -2   0  16   84.14    4.18
  -2   0  16   77.31    4.34
  -2   0  15  380.33    8.81
  -2   0  15  339.64    8.90
  -2   0  14   36.88    2.77
  -2   0  14   27.50    7.17
  -2   0  14   32.96    2.79
  -2   0  13   60.82    3.44
  -2   0  13   53.05    9.43
  -2   0  13   55.40    3.35
  -2   0  12  571.40   33.20
  -2   0  12  542.00   28.17
  -2   0  11   23.41    7.17
  -2   0   9   16.02    5.43
  -2   0   8  666.42   28.92
  -2   0   7   79.66    9.84
  -2   0   6  692.53   26.32
  -2   0   5  279.35   15.58
  -2   0   4  406.56   17.63
  -2   0   3   66.17    7.01
  -2   0   2   62.49    6.21
   2   0  -2   71.73    5.57
  -2   0   1  356.49   12.20
   2   0  -1  420.29   12.49
  -2   0   0 1687.85   23.40
   2   0   1  812.63   12.03
   2   0   1  845.29   11.21
   2   0   2 3321.69   37.55
   2   0   2 3059.36   23.76
   2   0   3    5.95    2.09
   2   0   3    9.76    3.25
   2   0   4  299.08   10.22
   2   0   4  388.27   15.05
   2   0   5  250.87    5.79
   2   0   5  237.96    6.15
   2   0   6  454.27   10.28
   2   0   6  444.73   10.73
   2   0   7  781.67   15.51
   2   0   7  720.84   21.47
   2   0   7  882.30   25.96
   2   0   7  815.01   16.92
   2   0   9   89.07    9.06
   2   0   9  116.14    9.90
   2   0  10   57.82    7.68
   2   0  11  130.11   12.20
   2   0  12    2.95    2.66
   2   0  13   58.87    3.64
   2   0  13   46.95    8.48
   2   0  13   55.08    3.69
   2   0  14    2.52    1.38
   2   0  14   -0.24    3.44
   2   0  15  131.96    5.81
   2   0  15  120.12    5.90
   2   0  16   13.37    2.27
   2   0  16   20.17    3.37
   2   0  17   28.05    3.28
   2   0  17   25.56    2.87
   2   0  17   30.50    3.74
   2   0  18    3.81    1.68
   2   0  18    5.45    2.10
   2   0  18    6.25    2.09
   2   0  19    7.55    1.72
   2   0  19    9.83    2.22
   2   0  19    8.79    2.03
   2   0  20   14.63    2.18
   2   0  20   19.23    2.48
   2   0  21    1.24    1.00
   2   0  21    1.06    1.02
  -2  -1  21    6.90    0.98
  -2  -1  20    6.70    1.17
  -2  -1  20    4.28    1.19
  -2  -1  20    5.67    1.31
  -2  -1  19   52.87    3.10
  -2  -1  19   57.30    3.84
  -2  -1  18    6.55    1.42
  -2  -1  18    7.49    1.48
  -2  -1  17   27.35    2.60
  -2  -1  17   31.22    2.64
  -2  -1  16    9.94    1.75
  -2  -1  16    8.64    1.67
  -2  -1  15   11.19    2.06
  -2  -1  14    4.84    1.19
  -2  -1  14    0.83    3.22
  -2  -1  14    4.45    1.17
  -2  -1  13   28.29    2.45
  -2  -1  13   24.93    6.39
  -2  -1  13   28.85    2.57
  -2  -1  12   23.01    9.75
  -2  -1  12   21.73    6.28
  -2  -1  11   16.07    7.06
  -2  -1  10    9.39    5.42
  -2  -1   9   22.63    6.50
  -2  -1   8   14.78    5.09
  -2  -1   7   53.14    8.53
  -2  -1   6 1614.74   39.34
  -2  -1   4  187.17   12.40
  -2  -1   3   77.02    7.03
  -2  -1   2 1401.61   25.15
  -2  -1   1 2534.22   30.21
  -2  -1   0  188.96    7.68
   2   1   1  326.61    8.03
   2   1   1  342.75    6.90
   2   1   2 3926.46   32.82
   2   1   2 3823.99   21.77
   2   1   3   17.93    2.67
   2   1   3   17.86    1.70
   2   1   3   16.27    3.73
   2   1   4  433.88   12.71
   2   1   4  444.27   15.31
   2   1   4  456.17    9.45
   2   1   5  179.09    8.90
   2   1   5  182.63    7.16
   2   1   5  168.55    9.88
   2   1   6  539.25   16.60
   2   1   6  567.60   14.15
   2   1   6  526.18   17.62
   2   1   7 4002.13   49.20
   2   1   7 3962.92   41.20
   2   1   7 3874.48   49.86
   2   1   8 1739.57   35.17
   2   1   8 1702.33   34.44
   2   1   9  137.69   10.93
   2   1  10    6.99    3.00
   2   1  11   78.02    9.56
   2   1  12   27.68    6.37
   2   1  13   57.51    3.46
   2   1  13   57.26    3.72
   2   1  13   59.78    9.38
   2   1  14  231.16   19.28
   2   1  14  222.89    7.22
   2   1  14  235.01    7.72
   2   1  14  230.69    7.32
   2   1  14  216.53    7.63
   2   1  15    5.61    1.69
   2   1  15    5.22    1.73
   2   1  15    4.17    1.77
   2   1  15    6.41    2.19
   2   1  16  106.08    6.49
   2   1  16  101.09    5.35
   2   1  16  104.00    5.43
   2   1  16  101.66    5.32
   2   1  17   23.84    3.24
   2   1  17   19.59    2.49
   2   1  17   21.53    3.02
   2   1  18   69.50    5.00
   2   1  18   57.30    4.00
   2   1  18   75.26    5.13
   2   1  19   21.52    2.84
   2   1  19   16.63    2.23
   2   1  19   20.48    2.80
   2   1  20   38.80    3.27
   2   1  20   48.00    3.53
   2   1  21    9.14    1.56
   2   1  21   10.79    1.68
  -2  -2  21   -0.71    0.59
  -2  -2  20   -0.21    0.92
  -2  -2  20   -1.40    0.91
  -2  -2  19    1.96    1.09
  -2  -2  19    5.70    1.23
  -2  -2  18   -0.09    0.82
  -2  -2  17   37.67    2.93
  -2  -2  17   34.15    2.83
  -2  -2  16   22.20    2.40
  -2  -2  16   20.72    2.46
  -2  -2  15   51.62    3.38
  -2  -2  15   47.79    3.44
  -2  -2  14    5.17    1.17
  -2  -2  14    4.99    1.37
  -2  -2  13   66.81    3.76
  -2  -2  13   62.06    3.59
  -2  -2  13   56.81   10.00
  -2  -2  12   -1.99    4.35
  -2  -2  11   50.59   10.04
  -2  -2  10  170.11   17.30
  -2  -2   9  524.87   28.17
  -2  -2   8   84.81   10.68
  -2  -2   7    3.12    3.28
  -2  -2   6    7.24    3.03
  -2  -2   5  230.81   13.55
  -2  -2   4  497.51   17.83
  -2  -2   3    3.55    1.91
  -2  -2   2 3091.12   36.70
   2   2  -1   65.54    4.15
  -2  -2   1   74.18    5.55
  -2  -2   0 3967.95   32.47
   2   2   0 3858.74   29.61
  -2  -2  -1   11.57    2.00
   2   2   1   12.44    2.00
   2   2   2  499.04   10.85
   2   2   2  508.67   11.90
   2   2   3  762.67   19.82
   2   2   3  793.84   14.85
   2   2   3  789.59   16.35
   2   2   4    8.77    2.38
   2   2   4   17.94    2.57
   2   2   4   13.40    2.16
   2   2   4   17.23    2.82
   2   2   5   12.57    3.16
   2   2   5   17.54    3.26
   2   2   6   70.63    5.80
   2   2   6   55.76    5.56
   2   2   6   71.50    6.30
   2   2   8   11.79    3.30
   2   2   8    8.71    2.74
   2   2   9  101.34    9.49
   2   2  10   30.23    5.72
   2   2  11   26.57    5.85
   2   2  12   37.44    7.09
   2   2  13   10.78    1.66
   2   2  13    9.73    1.71
   2   2  13   14.41    5.27
   2   2  13   13.50    2.26
   2   2  13   17.22    3.02
   2   2  14    6.87    1.78
   2   2  14    4.60    1.60
   2   2  14    6.02    2.28
   2   2  14    3.48    1.16
   2   2  14    9.44    4.49
   2   2  15   32.80    3.23
   2   2  15   29.55    2.85
   2   2  15   33.78    4.09
   2   2  15   29.35    3.13
   2   2  16    1.42    1.32
   2   2  16    3.45    1.57
   2   2  16    2.08    1.88
   2   2  16    2.31    1.74
   2   2  17   10.66    2.57
   2   2  17   14.04    3.14
   2   2  17   10.04    2.23
   2   2  17    9.69    2.05
   2   2  18   34.77    3.16
   2   2  18   31.82    3.56
   2   2  18   32.14    3.07
   2   2  19   35.55    3.40
   2   2  19   25.39    2.49
   2   2  19   34.69    3.33
   2   2  20    9.88    1.88
   2   2  20   15.35    2.45
   2   2  21   18.47    2.09
  -2  -3  20    2.40    1.16
  -2  -3  20    1.37    0.87
  -2  -3  19   12.62    1.66
  -2  -3  18    3.14    1.08
  -2  -3  17   18.56    2.11
  -2  -3  16   48.50    3.27
  -2  -3  16   57.19    3.58
  -2  -3  15   -1.12    1.37
  -2  -3  15   -1.56    1.33
  -2  -3  14   36.61    3.01
  -2  -3  14   36.10    2.96
  -2  -3  13    8.75    1.41
  -2  -3  13    8.19    4.41
  -2  -3  13    8.24    1.50
  -2  -3  12   36.46    9.02
  -2  -3  12   44.52    2.92
  -2  -3  11   36.05    8.67
  -2  -3  10  181.28   18.24
  -2  -3   9   42.96    8.28
  -2  -3   8  273.22   18.84
  -2  -3   7   73.65    9.25
  -2  -3   6 1102.63   31.83
  -2  -3   5   90.84    8.61
  -2  -3   4  602.88   20.08
  -2  -3   3 1353.82   27.52
  -2  -3   2   37.58    4.39
   2   3  -2   34.62    3.50
  -2  -3   1 1996.52   27.90
   2   3  -1 1942.93   24.86
   2   3   0 3216.15   31.67
  -2  -3   0 3285.77   32.69
   2   3   1  281.85    9.51
   2   3   2   52.22    4.30
   2   3   2   54.48    4.18
   2   3   3  379.00   11.01
   2   3   3  398.65   12.64
   2   3   3  397.52   11.93
   2   3   4  202.21    9.47
   2   3   4  191.48    8.03
   2   3   5 1002.77   22.31
   2   3   5 1021.79   19.22
   2   3   5 1049.87   22.87
   2   3   6  477.18   16.61
   2   3   6  499.35   13.64
   2   3   6  497.94   16.95
   2   3   7   22.70    4.13
   2   3   7   24.56    4.36
   2   3   8  133.60    9.66
   2   3   8  145.24   10.61
   2   3   9  166.02   11.15
   2   3   9  186.96   12.85
   2   3  10    1.68    2.08
   2   3  11   79.22    9.66
   2   3  12   18.47    4.90
   2   3  13  418.78    9.61
   2   3  13  422.49   10.01
   2   3  13  403.82   11.55
   2   3  13  435.93   25.33
   2   3  14   51.21    9.07
   2   3  14   58.81    3.64
   2   3  14   52.81    3.81
   2   3  14   55.89    4.82
   2   3  14   52.71    3.60
   2   3  14   56.08    3.82
   2   3  15   49.28    3.89
   2   3  15   53.78    4.52
   2   3  15   48.66    3.51
   2   3  15   49.88    3.71
   2   3  16    0.24    1.70
   2   3  16    1.10    1.41
   2   3  16    1.86    1.23
   2   3  16    0.64    1.04
   2   3  17  100.24    5.33
   2   3  17   95.22    5.90
   2   3  17  105.93    5.27
   2   3  17   90.31    4.86
   2   3  18   48.57    3.47
   2   3  18   54.97    3.91
   2   3  18   55.64    4.41
   2   3  19    2.70    1.29
   2   3  19    1.87    1.28
   2   3  20    3.57    1.51
   2   3  20    1.21    1.22
   2   3  21   14.69    1.90
  -2  -4  20    9.93    1.40
  -2  -4  20   10.37    1.33
  -2  -4  19   -0.68    1.14
  -2  -4  19   -1.58    1.03
  -2  -4  18   78.32    3.98
  -2  -4  17   30.02    2.53
  -2  -4  17   46.85    3.92
  -2  -4  16  110.46    4.99
  -2  -4  15   35.24    2.87
  -2  -4  14  157.03    5.86
  -2  -4  13   18.00    6.08
  -2  -4  13   19.98    2.12
  -2  -4  12  106.32   15.46
  -2  -4  12  126.35    4.89
  -2  -4  11    3.18    4.70
  -2  -4  10  101.82   14.11
  -2  -4   9  212.81   18.36
  -2  -4   8  621.72   29.03
  -2  -4   7   90.10   10.88
  -2  -4   6   18.90    4.87
  -2  -4   5  406.09   18.60
  -2  -4   4  188.48   12.04
   2   4  -3   18.62    3.09
  -2  -4   3   14.47    3.62
  -2  -4   2  159.44    9.23
   2   4  -2  160.75    8.17
   2   4  -1    4.66    1.80
  -2  -4   1    3.03    2.12
   2   4   0 1517.56   24.81
   2   4   1  659.54   16.84
   2   4   2  775.46   18.90
   2   4   3   29.51    3.97
   2   4   3   29.77    3.68
   2   4   3   32.67    3.71
   2   4   4   14.85    2.65
   2   4   4   10.74    2.58
   2   4   4   14.61    2.80
   2   4   5   51.65    4.64
   2   4   5   54.04    5.87
   2   4   6  376.40   12.60
   2   4   6  375.55   16.23
   2   4   6  419.79   16.18
   2   4   7    5.28    2.43
   2   4   7    4.48    2.96
   2   4   8  587.63   22.06
   2   4   8  640.06   22.63
   2   4   9  616.33   23.35
   2   4   9  634.69   24.07
   2   4  10  141.55   12.15
   2   4  11  621.44   26.98
   2   4  12   16.44    4.89
   2   4  13   13.46    1.80
   2   4  13   13.68    2.33
   2   4  13   13.73    2.16
   2   4  13   14.07    2.05
   2   4  13   15.86    5.52
   2   4  14   38.08    2.95
   2   4  14   35.42    2.97
   2   4  14   44.82    8.43
   2   4  14   36.10    3.22
   2   4  15    6.12    1.94
   2   4  15    6.96    2.26
   2   4  15    6.00    1.59
   2   4  16   81.73    5.56
   2   4  16   89.25    5.16
   2   4  16   89.92    4.85
   2   4  17   13.89    2.35
   2   4  17   18.59    2.86
   2   4  17   13.19    2.12
   2   4  18    0.78    1.46
   2   4  18   -0.59    1.59
   2   4  19   -1.26    1.45
   2   4  19   -1.32    1.34
   2   4  20    2.73    1.52
   2   4  21    6.76    1.40
  -2  -5  20    0.97    0.78
  -2  -5  19   -0.51    1.14
  -2  -5  19   -0.60    0.79
  -2  -5  18   14.68    1.79
  -2  -5  17   -0.83    1.12
  -2  -5  17   -1.03    1.54
  -2  -5  16  106.39    4.89
  -2  -5  16  147.05    7.13
  -2  -5  15    8.95    1.81
  -2  -5  14   11.58    1.81
  -2  -5  13  133.05    5.40
  -2  -5  12   25.23    2.33
  -2  -5  11   80.67   13.55
  -2  -5  11   93.43    4.23
  -2  -5  10    1.30    4.10
  -2  -5   9  140.47   15.97
  -2  -5   8   31.93    7.07
  -2  -5   7  170.23   14.86
  -2  -5   6    2.24    2.28
  -2  -5   5   12.12    4.91
  -2  -5   4  621.70   22.44
  -2  -5   3  715.18   22.51
   2   5  -3  719.43   19.20
   2   5  -2   66.51    5.79
  -2  -5   2   60.87    6.18
   2   5  -1  107.04    7.30
   2   5   0  327.81   12.70
   2   5   1   24.53    3.63
   2   5   2   37.26    4.68
   2   5   3  297.81   13.60
   2   5   4  147.26   10.17
   2   5   4  136.45    7.85
   2   5   4  148.76    8.49
   2   5   5  117.09    7.44
   2   5   5  132.06   10.16
   2   5   5  123.26    8.34
   2   5   6  112.90    9.62
   2   5   6  110.45    7.13
   2   5   6  119.08    9.01
   2   5   7    7.78    2.66
   2   5   7    5.77    3.15
   2   5   7    1.42    2.55
   2   5   8    4.41    2.66
   2   5   8    1.71    1.70
   2   5   9   91.09    9.63
   2   5   9  101.99   10.00
   2   5  10  158.66   13.28
   2   5  11   23.49    5.90
   2   5  12    2.54    1.15
   2   5  12    2.25    1.19
   2   5  12    3.39    2.61
   2   5  13   25.16    2.35
   2   5  13   27.33    2.73
   2   5  13   24.56    2.73
   2   5  13   22.78    2.45
   2   5  13   28.39    6.67
   2   5  14   19.98    2.07
   2   5  14   18.87    2.54
   2   5  14   19.47    2.54
   2   5  14   22.65    6.12
   2   5  14   19.29    2.23
   2   5  15    3.46    1.54
   2   5  15    2.35    1.23
   2   5  16   12.29    2.36
   2   5  16   11.22    2.00
   2   5  16   12.46    1.86
   2   5  17    0.15    1.53
   2   5  17   -1.71    1.64
   2   5  17   -0.99    1.25
   2   5  18    5.73    1.63
   2   5  18    4.07    1.66
   2   5  19   10.66    1.71
   2   5  19   15.43    2.21
   2   5  20    1.71    1.00
   2   5  20    5.19    1.55
   2   5  21   15.67    1.76
  -2  -6  19    4.44    1.14
  -2  -6  18    0.14    0.82
  -2  -6  17    7.63    1.44
  -2  -6  17    9.62    2.15
  -2  -6  16    0.79    0.89
  -2  -6  16   -2.08    1.55
  -2  -6  15   -0.51    1.11
  -2  -6  15   -0.04    1.72
  -2  -6  14   15.20    1.94
  -2  -6  13    4.08    1.31
  -2  -6  12    1.36    0.94
  -2  -6  11    7.69    6.72
  -2  -6  11    5.07    1.23
  -2  -6  10   -3.95    5.34
  -2  -6   9   38.54    8.99
  -2  -6   8   46.13    8.49
  -2  -6   7    0.61    2.62
  -2  -6   6  131.51   12.91
  -2  -6   5   88.60    9.93
   2   6  -4  202.91   11.29
  -2  -6   4  191.14   13.41
   2   6  -3   18.22    3.51
  -2  -6   3   14.31    3.93
  -2  -6   2  188.11   11.83
   2   6  -2  194.45   10.98
   2   6  -1    1.79    1.55
   2   6   0   41.68    5.12
   2   6   1   37.15    4.98
   2   6   2  735.52   22.45
   2   6   3  899.19   25.92
   2   6   4  148.04    8.62
   2   6   4  154.69   10.97
   2   6   5  341.15   12.95
   2   6   5  370.41   18.03
   2   6   6  107.03   10.20
   2   6   6  106.05    7.36
   2   6   6  107.11    8.32
   2   6   7   15.03    2.92
   2   6   7   17.64    4.59
   2   6   7   18.14    3.79
   2   6   8   84.92    6.71
   2   6   8   88.58    9.83
   2   6   8  103.97    9.53
   2   6   9   25.21    5.40
   2   6   9   34.19    5.96
   2   6  10   47.05    7.71
   2   6  10   66.06    9.11
   2   6  11   22.44    5.48
   2   6  12   15.32    1.90
   2   6  12   14.26    2.07
   2   6  12   13.51    2.02
   2   6  12   14.24    1.87
   2   6  12   16.62    5.24
   2   6  13  159.07    5.58
   2   6  13  173.95    6.56
   2   6  13  162.22    6.51
   2   6  13  165.25    6.02
   2   6  14    5.96    1.60
   2   6  14    6.52    1.47
   2   6  14    8.06    1.60
   2   6  14    8.97    1.99
   2   6  15   73.58    4.57
   2   6  15   70.40    4.45
   2   6  15   71.52    4.18
   2   6  16    1.38    1.03
   2   6  16   -0.13    1.54
   2   6  16    0.91    1.43
   2   6  17   22.07    2.57
   2   6  17   20.49    2.17
   2   6  17   17.65    2.63
   2   6  18   21.21    2.72
   2   6  18   22.97    2.60
   2   6  19   37.29    3.26
   2   6  19   40.59    3.01
   2   6  20   28.12    2.43
   2   6  20   27.68    2.21
  -2  -7  18   -0.94    1.15
  -2  -7  17   25.69    2.24
  -2  -7  17   44.62    3.46
  -2  -7  16   -0.98    1.02
  -2  -7  16    0.53    1.56
  -2  -7  15   19.16    2.15
  -2  -7  15   26.83    3.41
  -2  -7  14    1.30    1.21
  -2  -7  14    2.79    1.91
  -2  -7  13    7.60    1.43
  -2  -7  13    8.76    2.37
  -2  -7  12   55.11    3.32
  -2  -7  11   49.40   11.77
  -2  -7  10  240.78   23.21
  -2  -7   9    5.46    4.48
  -2  -7   8  305.69   23.31
  -2  -7   7   23.14    6.37
  -2  -7   6    9.05    3.99
  -2  -7   5  251.41   17.51
   2   7  -4    2.15    1.52
  -2  -7   4    1.86    2.28
  -2  -7   3  176.81   13.10
   2   7  -3  177.87   11.40
  -2  -7   2    0.91    1.74
   2   7  -2   -0.05    1.96
   2   7  -1   33.24    4.98
   2   7   0    3.81    2.30
   2   7   1 1227.02   30.62
   2   7   2   37.42    5.52
   2   7   3   64.86    7.70
   2   7   4   77.99    6.68
   2   7   4   85.94    8.99
   2   7   5  227.18   11.29
   2   7   5  243.55   15.61
   2   7   6  108.45    7.93
   2   7   6  109.08   10.93
   2   7   7  503.69   24.34
   2   7   7  483.60   16.44
   2   7   8   73.57    9.69
   2   7   8   74.24    6.40
   2   7   8   83.34    8.46
   2   7   9  419.86   23.47
   2   7   9  428.60   20.05
   2   7  10   91.06   11.37
   2   7  10  105.14   10.38
   2   7  11   19.53    1.94
   2   7  11   17.04    2.20
   2   7  11   15.63    2.13
   2   7  11   20.71    2.20
   2   7  11   19.59    5.23
   2   7  12   -1.61    1.48
   2   7  12   -1.19    1.35
   2   7  12    0.54    0.93
   2   7  13  105.98    5.45
   2   7  13  114.97    4.77
   2   7  14    0.65    1.33
   2   7  14   -1.61    1.15
   2   7  14   -0.01    0.88
   2   7  14   -1.70    1.69
   2   7  14   -0.53    1.29
   2   7  15    9.53    1.85
   2   7  15    6.18    1.98
   2   7  15    8.29    1.82
   2   7  15   11.07    1.58
   2   7  15    8.21    1.51
   2   7  16    0.80    0.96
   2   7  16   -2.19    1.62
   2   7  16   -1.09    1.53
   2   7  17    2.65    1.03
   2   7  17    3.08    1.50
   2   7  17    1.50    1.39
   2   7  18   30.91    3.00
   2   7  18   35.55    2.94
   2   7  19    1.06    1.34
   2   7  19    4.07    1.57
   2   7  20   15.17    1.75
   2   7  20   15.01    1.59
  -2  -8  17   -1.91    1.26
  -2  -8  17    0.93    1.63
  -2  -8  16    1.67    1.73
   2   8 -16    0.41    0.70
  -2  -8  15    8.17    2.09
  -2  -8  14    3.27    1.92
  -2  -8  13    4.09    2.02
  -2  -8  12    5.43    2.35
  -2  -8  11   73.22    5.68
  -2  -8  10   21.95    7.20
  -2  -8  10   30.55    3.97
   2   8  -9   86.03    4.72
  -2  -8   9   83.18   13.49
   2   8  -8  270.41    8.05
  -2  -8   8  293.83   10.56
  -2  -8   7   32.62    8.24
  -2  -8   6  190.18   17.23
  -2  -8   5   87.46   11.12
   2   8  -4   11.99    3.43
  -2  -8   4   10.66    3.90
   2   8  -3   58.28    7.16
  -2  -8   3   56.51    8.04
   2   8  -2  105.28    9.52
  -2  -8   2   89.73   10.05
  -2  -8   1    5.00    2.61
   2   8  -1    6.00    2.64
   2   8   0 1404.37   35.21
   2   8   1    5.14    2.87
   2   8   2  265.56   15.84
   2   8   3   32.50    5.83
   2   8   4   36.78    6.40
   2   8   4   30.90    4.53
   2   8   5    1.72    1.69
   2   8   5   -0.33    2.71
   2   8   6   10.93    3.26
   2   8   6    8.20    3.64
   2   8   7   -0.03    1.26
   2   8   7    2.74    2.88
   2   8   8   13.04    2.91
   2   8   8   14.27    4.64
   2   8   9  301.85   20.56
   2   8  10   45.33    2.63
   2   8  10   52.30    3.65
   2   8  10   51.12    3.45
   2   8  10   46.42    2.78
   2   8  10   45.83    8.50
   2   8  11  125.44    4.58
   2   8  11  129.44    5.77
   2   8  11  119.87    4.50
   2   8  11  136.06    5.69
   2   8  11  116.70    5.04
   2   8  12   12.19    2.02
   2   8  12   10.10    1.93
   2   8  12   10.91    1.69
   2   8  13    1.62    1.54
   2   8  13    2.65    1.27
   2   8  13    2.52    1.62
   2   8  14   46.42    3.69
   2   8  14   39.85    3.44
   2   8  14   42.85    2.91
   2   8  14   34.31    3.57
   2   8  15   -1.16    1.61
   2   8  15    0.24    1.26
   2   8  15    1.44    1.33
   2   8  15    0.72    0.86
   2   8  16    0.27    1.24
   2   8  16   -1.06    1.64
   2   8  17   51.76    3.69
   2   8  17   45.51    3.44
   2   8  18    6.11    1.50
   2   8  18    7.75    1.61
   2   8  19   16.83    1.88
   2   8  19   14.28    1.80
   2   8  20    5.89    1.07
  -2  -9  16    3.21    1.63
  -2  -9  16    1.34    0.98
   2   9 -15   -1.01    0.66
  -2  -9  15   -0.98    1.62
   2   9 -14    6.47    1.05
  -2  -9  14   11.67    2.58
   2   9 -13    1.29    0.82
  -2  -9  13    0.19    1.66
   2   9 -12    5.90    1.13
  -2  -9  12    6.97    2.49
  -2  -9  11    2.67    2.13
   2   9 -10   13.45    2.30
  -2  -9  10   15.17    3.02
   2   9  -9   -0.25    1.40
  -2  -9   9   -1.09    5.13
  -2  -9   9   -1.66    2.07
   2   9  -8   42.13    3.62
   2   9  -8   37.30    2.54
  -2  -9   7    2.11    4.21
  -2  -9   7    0.55    2.07
   2   9  -7   -0.98    1.67
   2   9  -7   -3.23    1.48
   2   9  -6  113.09    5.37
  -2  -9   6  108.47   14.44
  -2  -9   6  122.77    6.74
  -2  -9   5   78.82   11.46
  -2  -9   4   28.16    6.98
   2   9  -4   36.87    6.15
  -2  -9   3   62.74    9.75
   2   9  -3   65.67    8.01
   2   9  -2    4.88    2.63
  -2  -9   2    1.34    2.13
   2   9  -1  123.09   11.30
   2   9   0   25.94    5.44
   2   9   1  422.45   21.29
   2   9   2    2.22    2.45
   2   9   3   14.32    4.33
   2   9   3    7.10    2.84
   2   9   4  114.44   11.64
   2   9   4  112.65    9.14
   2   9   5  300.53   14.40
   2   9   5  318.22   20.18
   2   9   6   87.56   10.83
   2   9   6   89.69    7.70
   2   9   7  143.28   14.26
   2   9   8  113.02    4.04
   2   9   8  112.40   12.84
   2   9   9   77.83    3.72
   2   9   9   74.60    3.50
   2   9   9   79.24   10.93
   2   9   9   81.24    4.11
   2   9  10   76.67    4.54
   2   9  10   74.54    4.17
   2   9  10   67.92    3.38
   2   9  10   68.69   10.50
   2   9  11  261.29    6.58
   2   9  11  278.33    8.10
   2   9  11  271.46    8.40
   2   9  11  253.36    6.63
   2   9  11  245.72    7.39
   2   9  12  199.28    6.57
   2   9  12  219.87    7.52
   2   9  12  213.11    7.69
   2   9  13   43.67    3.02
   2   9  13   49.23    3.73
   2   9  13   45.55    3.61
   2   9  14    3.08    1.02
   2   9  14    3.32    1.54
   2   9  14    4.97    1.75
   2   9  15   34.30    2.45
   2   9  15   36.73    3.25
   2   9  15   33.13    3.04
   2   9  16    7.98    1.70
   2   9  16    9.60    1.73
   2   9  17   10.82    1.93
   2   9  18   18.92    2.12
   2   9  19   -1.09    0.84
  -2 -10  16   -0.02    1.17
  -2 -10  15   -0.20    1.49
   2  10 -14    0.01    0.65
  -2 -10  14    1.92    1.60
   2  10 -13   -2.16    0.95
  -2 -10  13    0.78    1.62
   2  10 -12    0.34    0.82
  -2 -10  12    0.28    1.77
   2  10 -11    1.17    0.86
  -2 -10  11   -0.02    1.85
  -2 -10  10    4.31    2.17
   2  10 -10    8.40    1.25
   2  10 -10    5.37    1.71
   2  10  -9   16.36    2.42
   2  10  -9   19.40    1.88
  -2 -10   9   18.36    3.30
   2  10  -8   14.37    1.64
   2  10  -8   16.08    2.47
  -2 -10   8   15.58    3.15
   2  10  -7  111.89    5.62
   2  10  -7  104.48    3.88
  -2 -10   7  105.36   15.68
  -2 -10   7  100.04    6.78
   2  10  -6   19.08    1.90
   2  10  -6   16.42    2.43
  -2 -10   6   15.51    6.49
  -2 -10   6   21.14    3.19
  -2 -10   5   13.13    5.52
  -2 -10   5    8.39    2.18
   2  10  -5   11.96    1.33
   2  10  -5   12.15    1.88
   2  10  -4   72.25    3.07
   2  10  -4   69.44    4.20
  -2 -10   4   78.43    5.67
   2  10  -3   10.88    3.54
  -2 -10   3    4.50    3.22
   2  10  -3    9.55    1.89
   2  10  -2    5.41    2.79
  -2 -10   2    5.57    3.95
   2  10  -1   -0.50    2.44
  -2 -10   1    0.00    2.45
   2  10   0    2.95    2.39
  -2 -10   0    3.96    3.23
   2  10   1   62.78    8.90
   2  10   2   23.53    5.68
   2  10   3    0.89    1.61
   2  10   3    2.07    2.13
   2  10   4   28.88    6.35
   2  10   5    6.84    3.64
   2  10   6   18.71    2.03
   2  10   6   17.96    5.03
   2  10   6   19.71    1.78
   2  10   7    5.40    1.30
   2  10   7    4.91    1.11
   2  10   7    3.29    2.42
   2  10   8   -2.54    1.68
   2  10   8   -0.40    1.05
   2  10   8   -1.69    1.27
   2  10   8   -3.13    4.20
   2  10   9   71.96    3.72
   2  10   9   73.17    3.42
   2  10   9   68.02   10.83
   2  10   9   72.48    4.00
   2  10  10   -3.23    1.63
   2  10  10   -1.63    1.23
   2  10  10   -3.66    1.86
   2  10  10   -1.13    1.20
   2  10  11   -1.89    1.60
   2  10  11    0.14    1.41
   2  10  11    0.80    0.86
   2  10  11    0.28    0.96
   2  10  12    0.91    1.26
   2  10  12    2.72    1.24
   2  10  13    0.40    1.17
   2  10  13    1.60    0.94
   2  10  13    0.04    1.24
   2  10  14   25.76    2.71
   2  10  14   24.82    2.20
   2  10  14   28.07    2.76
   2  10  15   -1.57    1.18
   2  10  15    0.18    1.16
   2  10  16    2.12    1.31
   2  10  16    4.21    1.50
   2  10  17   19.40    2.12
   2  10  18    0.29    0.93
   2  10  19   12.98    1.34
  -2 -11  15    3.18    1.43
  -2 -11  14    0.94    1.53
   2  11 -13   -1.94    0.87
  -2 -11  13   -0.24    1.80
   2  11 -12   -0.08    0.94
  -2 -11  12    2.73    2.00
   2  11 -11    9.07    1.03
  -2 -11  11   14.86    2.99
   2  11 -10    4.64    1.13
  -2 -11  10    3.36    2.08
   2  11  -9   54.47    4.00
   2  11  -9   59.73    2.86
  -2 -11   9   58.88    5.50
   2  11  -8    5.15    1.77
   2  11  -8    3.25    0.98
  -2 -11   8    6.33    2.64
   2  11  -7   39.82    3.58
   2  11  -7   40.14    2.46
  -2 -11   7   40.09    4.69
   2  11  -6    1.61    1.69
   2  11  -6    4.45    0.95
  -2 -11   6    5.45    2.28
  -2 -11   5    3.21    4.17
   2  11  -5    6.16    1.92
   2  11  -5    3.14    1.03
  -2 -11   5    3.90    2.08
   2  11  -4   21.30    2.63
   2  11  -4   20.28    1.72
  -2 -11   4   20.95    7.32
  -2 -11   4   23.09    3.44
   2  11  -3   19.43    2.03
   2  11  -3   21.14    1.73
   2  11  -3   17.36    2.36
  -2 -11   3   15.29    6.00
   2  11  -3   24.40    5.94
  -2 -11   3   15.45    2.72
   2  11  -2  139.52    5.58
   2  11  -2  145.34    6.46
   2  11  -2  156.03    4.49
  -2 -11   2  144.91   15.99
   2  11  -2  158.62   14.37
  -2 -11   2  152.70    8.19
   2  11  -1   62.06    3.58
   2  11  -1   63.01    4.16
  -2 -11   1   64.99   10.47
   2  11  -1   78.90   10.27
  -2 -11   1   53.05    4.76
   2  11   0  273.89    7.68
   2  11   0  277.83    8.57
  -2 -11   0  260.86   10.48
   2  11   1   50.70    8.66
  -2 -11  -1   35.37    8.81
   2  11   1   40.80    3.21
   2  11   1   41.23    3.55
   2  11   2  367.17    8.83
   2  11   2  359.07    9.52
   2  11   3   -2.23    1.57
   2  11   3    0.01    1.59
   2  11   4  233.12    7.02
   2  11   4  221.55    7.41
   2  11   4  233.74    5.89
   2  11   5    0.83    3.66
   2  11   5    1.35    1.07
   2  11   5    0.95    0.87
   2  11   6   95.06   12.57
   2  11   6   89.71    4.42
   2  11   6   89.76    3.82
   2  11   7    0.05    2.93
   2  11   7   -0.10    1.16
   2  11   7   -0.82    1.10
   2  11   8    1.90    2.49
   2  11   8   -0.29    1.21
   2  11   8   -1.62    1.37
   2  11   9    4.95    1.51
   2  11   9    3.32    1.02
   2  11   9    5.38    1.17
   2  11  10    7.27    1.67
   2  11  10    6.44    1.28
   2  11  10    6.64    1.34
   2  11  10    5.42    1.49
   2  11  11   83.17    4.47
   2  11  11   75.09    4.07
   2  11  11   80.28    3.64
   2  11  11   75.19    3.68
   2  11  11   82.48    4.67
   2  11  12    0.93    1.23
   2  11  12    1.59    0.94
   2  11  12    3.28    1.39
   2  11  13   12.26    1.98
   2  11  13   10.07    1.53
   2  11  13   11.62    1.89
   2  11  14   -0.58    1.12
   2  11  14    1.82    0.84
   2  11  14    1.65    1.25
   2  11  15    6.12    1.43
   2  11  15    7.06    1.56
   2  11  16    1.97    1.19
   2  11  17    8.06    1.38
  -2 -12  14    0.05    1.38
  -2 -12  13    4.99    1.94
   2  12 -12    2.81    0.69
  -2 -12  12    3.12    1.75
  -2 -12  11    6.63    2.28
   2  12 -11   10.57    1.15
  -2 -12  10    0.67    2.09
   2  12 -10    1.44    0.87
   2  12 -10    0.87    1.14
  -2 -12   9    5.10    2.26
   2  12  -9    4.71    1.05
   2  12  -9    1.98    1.52
  -2 -12   8   12.90    3.10
   2  12  -8   10.02    1.25
   2  12  -8   10.53    2.00
  -2 -12   7    1.51    1.97
   2  12  -7   -0.24    1.01
   2  12  -7   -2.80    1.80
  -2 -12   6    3.28    2.10
   2  12  -6    5.99    1.21
   2  12  -6    5.41    1.71
  -2 -12   5    2.33    2.11
   2  12  -5    2.17    1.13
   2  12  -5   -0.33    1.75
  -2 -12   4    9.33    2.92
   2  12  -4    5.52    1.73
   2  12  -4    4.59    1.04
   2  12  -3   -2.64    1.36
   2  12  -3    0.32    1.55
  -2 -12   3   -1.15    2.24
   2  12  -3    1.44    0.97
  -2 -12   2    1.17    2.03
   2  12  -2    6.77    1.94
   2  12  -2    7.05    3.87
   2  12  -2    5.41    1.34
  -2 -12   1   -2.12    2.60
   2  12  -1   -1.25    1.93
  -2 -12   1   -0.63    2.92
   2  12  -1   -0.16    2.52
   2  12  -1   -0.81    1.32
  -2 -12   0   78.25    6.17
   2  12   0  104.80    5.58
   2  12   0  117.95   13.30
  -2 -12   0   89.91   13.17
   2  12   0  106.86    4.94
  -2 -12  -1   23.80    4.09
   2  12   1   28.91    2.82
   2  12   1   32.56    7.39
  -2 -12  -1   23.39    7.33
   2  12   1   29.20    3.16
   2  12   2   89.82    4.61
   2  12   2   94.57   12.22
   2  12   2   85.74    4.92
   2  12   3   27.25    2.61
   2  12   3   34.37    7.88
   2  12   3   26.30    2.76
   2  12   3   28.54    2.26
   2  12   4   95.63    4.71
   2  12   4  105.37   13.31
   2  12   4   98.11    3.98
   2  12   4   90.14    4.92
   2  12   5   -0.47    1.63
   2  12   5   -1.15    0.96
   2  12   5   -0.92    1.14
   2  12   6  114.88    4.37
   2  12   6  113.51    5.04
   2  12   7    1.14    0.92
   2  12   7    2.33    1.04
   2  12   8  141.59    4.89
   2  12   8  137.54    5.46
   2  12   9   -0.23    0.88
   2  12   9   -0.49    1.37
   2  12   9   -0.32    0.92
   2  12  10   45.82    2.73
   2  12  10   44.98    3.01
   2  12  10   44.31    3.43
   2  12  10   46.91    3.31
   2  12  11   82.88    4.59
   2  12  11   80.19    3.77
   2  12  11   83.14    3.57
   2  12  11   69.59    3.81
   2  12  11   74.54    4.03
   2  12  12   -0.24    1.29
   2  12  12    2.28    1.02
   2  12  12   -0.40    1.29
   2  12  13   23.87    2.48
   2  12  13   22.91    1.93
   2  12  13   23.61    2.37
   2  12  14    0.25    0.99
   2  12  14   -0.03    0.63
   2  12  14   -0.65    1.09
   2  12  15   13.99    1.77
   2  12  15   15.76    1.88
   2  12  16    0.66    0.90
   2  12  17   14.20    1.49
  -2 -13  13   -0.96    1.29
  -2 -13  12    3.73    1.63
  -2 -13  11    0.77    1.63
  -2 -13  10    5.29    2.20
   2  13 -10    0.53    1.09
  -2 -13   9   -1.28    2.33
   2  13  -9   -0.78    1.39
   2  13  -9   -1.92    0.87
   2  13  -8   -0.57    0.92
   2  13  -8   -0.78    1.56
   2  13  -7    1.58    1.40
   2  13  -7    2.67    0.87
  -2 -13   6   -1.20    1.98
   2  13  -6   -0.66    1.61
  -2 -13   5   -0.33    2.16
   2  13  -5    0.70    1.44
  -2 -13   4   -0.45    2.19
   2  13  -4   -0.46    1.53
   2  13  -3   -1.40    1.31
  -2 -13   3    0.38    2.07
   2  13  -3    1.21    1.44
   2  13  -2   19.21    2.21
  -2 -13   2   16.23    3.58
   2  13  -2   16.89    2.49
   2  13  -1   -0.41    1.24
  -2 -13   1    3.87    2.47
   2  13  -1    2.21    1.60
   2  13   0   16.93    2.23
  -2 -13   0   14.75    3.57
   2  13   0   19.09    2.82
   2  13   1   -0.08    1.14
  -2 -13  -1    1.14    2.41
   2  13   1    0.40    1.46
   2  13   2    1.36    1.13
   2  13   2    0.92    0.87
   2  13   2    1.38    1.57
   2  13   3   -1.11    1.23
   2  13   3   -1.67    1.62
   2  13   3   -0.53    0.84
   2  13   4   11.85    1.93
   2  13   4   12.03    1.55
   2  13   4   11.00    1.97
   2  13   5   -0.21    1.15
   2  13   5   -0.96    1.05
   2  13   5    0.18    1.31
   2  13   6   19.09    2.19
   2  13   6   20.74    1.90
   2  13   7    1.52    1.12
   2  13   7    0.85    0.80
   2  13   8    2.86    1.11
   2  13   8    1.43    1.18
   2  13   8    2.32    0.85
   2  13   9   18.74    2.00
   2  13   9   18.99    2.33
   2  13   9   18.99    1.77
   2  13  10   23.48    2.16
   2  13  10   23.89    2.56
   2  13  10   24.74    1.96
   2  13  11   14.66    1.58
   2  13  11   14.54    2.04
   2  13  11   12.12    1.67
   2  13  12    0.13    1.04
   2  13  12   -1.67    0.93
   2  13  12   -0.27    0.98
   2  13  13    2.45    1.16
   2  13  13    1.98    0.76
   2  13  13    2.20    1.12
   2  13  14    7.72    1.41
   2  13  14   12.83    1.62
   2  13  15    0.09    0.77
   2  13  15    3.53    1.11
  -2 -14  12    1.17    1.18
  -2 -14  11    2.45    1.65
   2  14 -10   -0.41    0.83
  -2 -14  10   -0.61    1.57
   2  14  -9   -1.02    1.18
  -2 -14   9    6.15    2.27
   2  14  -8   26.56    2.54
  -2 -14   8   19.57    3.32
   2  14  -7   15.38    2.11
  -2 -14   7   16.81    3.25
   2  14  -6   22.83    2.73
  -2 -14   6   16.73    3.53
   2  14  -5   17.84    2.53
  -2 -14   5   17.79    3.50
   2  14  -4   43.45    3.72
  -2 -14   4   38.31    4.79
   2  14  -3    7.02    1.86
  -2 -14   3    8.18    2.70
   2  14  -2   11.83    2.30
  -2 -14   2   11.70    3.22
   2  14  -2   12.76    1.79
   2  14  -1   11.44    2.23
  -2 -14   1    9.12    2.93
   2  14  -1    9.44    1.67
   2  14   0    8.52    2.05
  -2 -14   0    9.30    3.21
   2  14   0    6.80    1.52
   2  14   1  104.57    4.09
   2  14   1   97.85    5.38
   2  14   1   97.13    4.76
   2  14   2    1.86    1.51
   2  14   2    4.27    1.52
   2  14   3   58.43    4.11
   2  14   3   67.84    3.29
   2  14   3   62.42    3.89
   2  14   4   -0.26    0.77
   2  14   4   -0.08    1.32
   2  14   4    0.13    1.05
   2  14   5   10.83    1.43
   2  14   5   10.63    1.85
   2  14   5    9.93    1.73
   2  14   6   -0.19    0.76
   2  14   6   -0.48    0.96
   2  14   7   14.96    1.60
   2  14   7   13.38    1.84
   2  14   7   14.69    2.04
   2  14   8   14.27    1.52
   2  14   8   13.84    1.76
   2  14   8   15.27    2.09
   2  14   9   17.89    1.63
   2  14   9   16.89    1.87
   2  14   9   17.75    2.18
   2  14  10   -0.88    0.79
   2  14  10   -0.50    0.87
   2  14  10   -0.37    0.82
   2  14  10   -0.60    1.14
   2  14  11    3.37    1.00
   2  14  11    2.82    1.18
   2  14  12   24.18    1.78
   2  14  12   29.00    2.43
   2  14  13    5.07    0.81
   2  14  13    4.25    1.07
   2  14  14    2.46    0.88
  -2 -15  10   -1.82    1.33
  -2 -15   9    1.84    1.55
   2  15  -9    4.12    1.01
  -2 -15   8   -0.15    1.59
   2  15  -8    1.03    0.91
  -2 -15   7    1.11    1.65
   2  15  -7    0.59    1.08
  -2 -15   6    0.52    1.85
   2  15  -6   -0.69    1.15
  -2 -15   5    0.75    1.99
   2  15  -5    1.90    1.26
  -2 -15   4    2.54    1.98
   2  15  -4   -0.08    1.23
  -2 -15   3    0.58    1.96
   2  15  -3    1.78    1.37
   2  15  -2   -0.24    0.99
  -2 -15   2   -0.92    1.92
   2  15  -2   -1.01    1.28
   2  15  -2   -0.28    0.71
   2  15  -1    0.62    0.93
  -2 -15   1    4.46    2.44
   2  15  -1    1.49    1.33
   2  15  -1    1.99    0.80
   2  15   0    1.01    0.95
  -2 -15   0    1.96    1.98
   2  15   0    0.12    1.37
   2  15   0    2.72    1.07
   2  15   1   16.22    2.07
  -2 -15  -1   10.88    2.58
   2  15   1   17.71    1.69
   2  15   1   17.49    2.50
   2  15   2    0.77    0.98
   2  15   2    2.94    1.33
   2  15   2    2.06    1.38
   2  15   3   21.92    2.46
   2  15   3   22.43    1.88
   2  15   3   21.16    2.28
   2  15   4    8.96    1.27
   2  15   4    7.75    1.61
   2  15   4    9.76    1.58
   2  15   4    7.78    1.55
   2  15   5    0.35    0.67
   2  15   5   -0.40    0.92
   2  15   5   -1.08    1.02
   2  15   6   12.94    1.37
   2  15   6   13.16    1.72
   2  15   6   10.68    1.63
   2  15   7    1.23    0.67
   2  15   7    1.11    1.01
   2  15   7    2.13    1.08
   2  15   8    7.80    1.05
   2  15   8    6.71    1.25
   2  15   8    7.37    1.46
   2  15   9    1.06    0.61
   2  15   9    1.66    0.80
   2  15   9    2.54    1.15
   2  15   9    3.60    1.03
   2  15  10   13.32    1.52
   2  15  10   17.20    1.82
   2  15  11   10.50    1.19
   2  15  11   11.74    1.50
   2  15  12   12.99    1.12
   2  15  12   16.83    1.66
   2  15  13    4.33    0.89
  -2 -16   8    0.36    1.22
   2  16  -7    0.44    0.82
  -2 -16   7    1.40    1.39
   2  16  -6    6.67    1.32
  -2 -16   6    3.89    1.53
   2  16  -5    0.61    0.96
   2  16  -5    2.32    0.57
  -2 -16   5    1.93    1.82
   2  16  -4   -0.63    1.11
   2  16  -4   -1.44    0.62
  -2 -16   4   -1.02    1.95
   2  16  -3    4.43    1.37
   2  16  -3    4.73    0.79
  -2 -16   3    4.53    2.13
   2  16  -2    8.01    1.67
   2  16  -2    6.10    0.89
  -2 -16   2    5.17    2.20
   2  16  -1    3.04    0.73
   2  16  -1    3.57    1.34
  -2 -16   1    0.06    1.75
   2  16  -1    2.59    0.86
   2  16   0    4.85    1.37
   2  16   0    3.09    0.80
  -2 -16   0    1.35    1.69
   2  16   0    4.84    1.17
   2  16   1    1.30    0.75
   2  16   1   -1.40    1.41
   2  16   1   -0.07    0.85
   2  16   2    2.51    0.73
   2  16   2    4.86    1.35
   2  16   2    3.32    1.04
   2  16   3    0.07    0.60
   2  16   3    0.43    0.80
   2  16   4    0.03    0.57
   2  16   4   -0.04    0.77
   2  16   5   -0.62    0.63
   2  16   5   -1.02    0.88
   2  16   5    0.39    0.79
   2  16   6   -0.36    0.63
   2  16   6    0.32    0.83
   2  16   6    0.59    0.80
   2  16   7    4.47    0.79
   2  16   7    4.69    1.08
   2  16   7    4.64    1.08
   2  16   8    0.50    0.56
   2  16   8   -0.52    0.71
   2  16   8   -0.49    0.78
   2  16   9    0.80    0.59
   2  16   9    2.70    0.97
   2  16  10    1.51    0.58
   2  16  10    1.76    0.84
   2  16  11   -0.06    0.63
   2  17  -3    5.34    1.19
  -2 -17   3    1.58    1.30
   2  17  -2   10.75    1.56
   2  17  -1   10.64    0.89
   2  17   1   26.62    1.42
   2  17   1   21.74    1.70
   2  17   2    4.27    0.99
   2  17   3   13.04    1.07
   2  17   3    9.85    1.26
   2  17   4    1.94    0.66
   2  17   4    1.01    0.73
   2  17   5    6.75    0.77
   2  17   6    0.27    0.44
   2  17   7    2.40    0.71
   2  17   8    0.38    0.50
  -3  17   8    9.17    0.99
  -3  17   7    1.59    0.67
  -3  17   7    0.67    0.43
  -3  17   6    7.18    0.78
  -3  17   5    0.52    0.50
   3 -17  -4   10.18    1.54
  -3  17   4   17.62    1.20
  -3  17   3    0.55    0.72
  -3  17   2    5.86    0.81
  -3  17   1   -0.24    0.55
  -3  17   0    1.00    0.51
  -3  17  -1    1.27    0.51
  -3  17  -2   -0.56    0.52
  -3  17  -3    4.13    0.64
  -3  17  -4    3.15    0.54
  -3  16  11   -1.71    0.64
  -3  16  10   12.06    1.18
  -3  16   9    0.23    0.65
  -3  16   9    0.42    0.46
  -3  16   8    3.72    0.69
  -3  16   7   -0.06    0.53
   3 -16  -6    0.32    1.29
  -3  16   6   -0.70    0.62
  -3  16   5    7.29    1.01
  -3  16   4    1.11    0.64
  -3  16   3    2.90    0.78
  -3  16   2    5.46    0.96
  -3  16   1    0.66    0.71
  -3  16   0    0.82    0.67
   3 -16   1    3.70    2.25
  -3  16  -1    4.82    0.95
   3 -16   2   -1.88    2.02
  -3  16  -2    2.21    0.77
   3 -16   3   -0.89    1.78
  -3  16  -3    1.88    0.69
   3 -16   4    0.63    1.71
   3 -16   5    0.73    1.50
   3 -16   6   -0.90    1.56
   3 -16   7    4.27    1.56
  -3  15  12   11.63    1.16
  -3  15  11    2.40    0.85
  -3  15  10    2.58    0.92
  -3  15  10    2.48    0.66
  -3  15   9   -0.26    0.57
   3 -15  -8    1.19    1.30
  -3  15   8    5.99    0.98
   3 -15  -7    5.67    1.65
  -3  15   7    5.87    0.96
  -3  15   6    3.29    0.88
  -3  15   5    2.24    0.72
  -3  15   4    2.08    0.80
  -3  15   3   11.91    1.40
  -3  15   2   15.16    1.61
   3 -15  -1    5.22    2.73
  -3  15   1    9.15    1.36
   3 -15   0   13.69    3.63
  -3  15   0   16.09    1.61
   3 -15   1   -2.34    2.19
   3 -15   2    6.53    2.47
   3 -15   3    0.27    1.60
   3 -15   3    3.55    2.29
   3 -15   4    0.56    1.53
   3 -15   4   -0.84    2.05
   3 -15   5   -1.57    1.57
   3 -15   5    0.72    2.00
   3 -15   6   -3.31    1.97
   3 -15   6    3.10    1.96
   3 -15   7    0.67    1.45
   3 -15   7    0.32    1.88
   3 -15   8   -0.69    1.31
   3 -15   8    1.42    1.67
   3 -15   9    0.08    1.16
   3 -15   9    3.54    1.58
  -3  14  14   -0.68    0.61
  -3  14  14   -0.37    0.61
  -3  14  13    9.47    1.22
  -3  14  13    5.55    0.99
  -3  14  12    1.58    0.89
  -3  14  12    1.38    0.89
  -3  14  11    5.83    1.17
  -3  14  11    5.20    1.26
  -3  14  10    0.46    0.60
  -3  14  10   -1.28    1.06
  -3  14   9    4.95    0.97
  -3  14   9    3.82    1.04
   3 -14  -8   -0.64    1.55
  -3  14   8   -0.01    0.69
  -3  14   7    0.07    0.68
  -3  14   6    4.94    1.05
  -3  14   5    6.44    1.15
  -3  14   4    4.71    1.06
  -3  14   3   17.08    1.72
   3 -14  -2   10.93    3.38
  -3  14   2    9.09    1.38
   3 -14  -1    5.76    2.84
   3 -14   0    3.02    2.69
   3 -14   1    7.38    2.70
   3 -14   1   12.40    3.43
   3 -14   2    1.02    1.84
   3 -14   2   -1.38    2.23
   3 -14   3    6.64    2.89
   3 -14   4    1.90    2.30
   3 -14   5   -1.53    2.45
   3 -14   6    3.75    2.51
   3 -14   7    3.07    2.30
   3 -14   8    3.77    2.15
   3 -14   9    4.44    2.11
   3 -14  10    1.61    1.60
   3 -14  11   -0.81    1.18
  -3  13  15   -0.77    0.72
  -3  13  14   -1.15    0.85
  -3  13  14   -1.41    0.89
  -3  13  13    7.41    1.24
  -3  13  13    5.01    1.08
  -3  13  12    2.54    1.03
  -3  13  12    1.35    0.93
  -3  13  11   -0.11    0.66
  -3  13  11   -0.20    0.95
  -3  13  10   27.90    2.00
  -3  13  10   27.50    2.49
  -3  13   9   -0.66    0.78
  -3  13   9   -0.58    1.05
   3 -13  -9    0.28    1.72
  -3  13   8    7.96    1.23
  -3  13   7    0.36    0.80
  -3  13   6   15.92    1.73
  -3  13   5    7.47    1.28
  -3  13   4    5.93    1.19
   3 -13  -3   -0.34    2.49
  -3  13   3   -0.71    0.73
   3 -13  -2    5.12    3.03
   3 -13  -1    1.10    2.27
   3 -13   0   10.79    3.32
  -3  13   0   16.76    2.73
   3 -13   0   15.12    3.47
  -3  13  -1   10.70    2.24
   3 -13   1   10.34    3.26
  -3  13  -2    1.14    1.54
   3 -13   2    1.98    2.70
   3 -13   3    9.29    3.24
  -3  13  -3   15.66    2.65
   3 -13   4   -1.39    2.81
  -3  13  -4   -0.88    1.48
  -3  13  -4    1.91    1.09
   3 -13   5    2.80    2.62
  -3  13  -5    3.50    1.17
  -3  13  -5    2.57    1.45
   3 -13   6    4.19    2.43
  -3  13  -6    4.06    1.11
  -3  13  -6    1.88    1.47
  -3  13  -7    2.92    1.02
   3 -13   7    6.19    2.89
  -3  13  -8    0.47    0.84
   3 -13   8   -1.24    2.47
  -3  13  -9    4.63    1.01
   3 -13   9    6.18    2.46
  -3  13 -10    0.56    0.80
   3 -13  10    1.12    1.91
  -3  13 -11    4.03    0.91
   3 -13  11    6.28    2.16
  -3  13 -12    5.22    0.76
  -3  12  17   10.37    1.04
  -3  12  16    0.19    0.68
  -3  12  15    0.55    0.69
  -3  12  15    0.29    0.78
  -3  12  14   -0.81    0.86
  -3  12  14   -0.90    0.99
  -3  12  13   25.50    2.16
  -3  12  13   31.18    2.41
  -3  12  12   16.35    1.89
  -3  12  11   -1.58    0.90
  -3  12  11   -2.87    1.26
   3 -12 -10   -0.80    1.54
  -3  12  10    4.29    1.00
   3 -12  -9    2.82    2.19
  -3  12   9    1.51    0.87
  -3  12   8   28.02    2.29
  -3  12   7   38.44    2.78
  -3  12   6   -0.11    0.89
  -3  12   5    0.96    0.75
  -3  12   4   -0.22    1.13
   3 -12  -4   -1.99    2.57
  -3  12   4    0.34    0.79
  -3  12   3   -3.98    1.80
   3 -12  -3   -1.97    2.63
  -3  12   2   -1.41    1.33
   3 -12  -2   -0.68    2.34
  -3  12   1   14.33    2.61
  -3  12   1   17.76    6.06
  -3  12   1   12.30    1.86
   3 -12  -1   10.24    3.49
  -3  12   0   59.37    4.61
  -3  12   0   71.38   10.47
  -3  12   0   69.10    4.09
  -3  12  -1   -2.12    1.78
   3 -12   1   -1.16    2.36
  -3  12  -1   -0.79    1.12
   3 -12   2   11.34    3.51
  -3  12  -2   16.57    2.61
  -3  12  -2   14.34    1.62
   3 -12   3    1.44    3.08
  -3  12  -3   -0.07    0.93
  -3  12  -3   -1.49    1.76
   3 -12   4   -0.18    2.76
  -3  12  -4   -1.59    1.19
  -3  12  -4   -0.94    1.58
   3 -12   5    0.46    2.40
  -3  12  -5    3.88    1.21
  -3  12  -5    1.61    1.55
   3 -12   6    3.97    2.48
  -3  12  -6    2.15    1.54
  -3  12  -6    0.72    0.99
  -3  12  -7   55.59    2.96
  -3  12  -7   51.01    4.00
   3 -12   8    8.99    3.23
  -3  12  -8    9.80    1.51
   3 -12   9   69.01    6.59
  -3  12  -9   80.14    3.51
  -3  12 -10    4.92    1.05
   3 -12  10    8.70    2.85
   3 -12  11   11.91    2.68
  -3  12 -11    9.31    1.28
  -3  12 -12    0.20    0.69
   3 -12  12    0.54    1.68
  -3  12 -13   -2.19    0.72
  -3  12 -14   -1.07    0.61
  -3  11  17    0.74    0.72
  -3  11  16    0.93    0.81
  -3  11  15    0.62    0.84
  -3  11  15    0.77    0.89
  -3  11  14   -1.58    1.20
  -3  11  14   -0.66    1.20
  -3  11  13   -2.05    1.08
  -3  11  13    0.03    1.10
  -3  11  12    0.05    1.15
  -3  11  11    0.91    0.75
  -3  11  10   66.16    3.26
   3 -11 -10   50.31    4.10
  -3  11   9   14.66    1.67
   3 -11  -9   10.05    2.53
  -3  11   8    6.00    1.27
  -3  11   6    1.61    0.87
  -3  11   6   -1.19    3.15
  -3  11   6    1.28    1.10
  -3  11   5    4.16    1.03
  -3  11   5    5.42    4.80
  -3  11   5    3.73    1.23
   3 -11  -4   31.61    4.40
  -3  11   4   40.63    3.10
  -3  11   4   37.78    2.55
  -3  11   4   47.20    9.89
  -3  11   3   30.12    2.60
   3 -11  -3   18.02    3.75
  -3  11   3   31.86    7.45
  -3  11   2   10.42    1.40
  -3  11   2   16.68    6.13
  -3  11   2   15.87    2.47
   3 -11  -2   13.21    3.53
  -3  11   1   89.46    4.48
  -3  11   1   90.81    5.41
   3 -11  -1   84.84    7.00
  -3  11   1  101.25   12.71
   3 -11   0   -0.50    2.34
  -3  11   0    1.68    2.46
  -3  11   0    0.44    1.24
  -3  11   0    1.46    1.47
   3 -11   0    5.49    3.40
   3 -11   1   79.07    6.94
  -3  11  -1   90.87   11.02
  -3  11  -1   83.34    3.33
  -3  11  -1   77.68    5.02
  -3  11  -1   84.09    4.34
  -3  11  -2   16.68    1.66
  -3  11  -2   17.41    2.49
   3 -11   2   10.79    2.70
  -3  11  -3  153.77    7.00
  -3  11  -3  163.65    4.74
   3 -11   3  146.50   21.24
   3 -11   3  144.67    9.27
   3 -11   4   66.32    6.47
   3 -11   4   69.20   15.78
  -3  11  -4   74.51    3.43
  -3  11  -4   68.43    4.69
  -3  11  -5   60.89    4.43
  -3  11  -5   64.78    3.15
   3 -11   5   55.42    6.27
  -3  11  -6   35.67    3.52
  -3  11  -6   41.56    2.66
  -3  11  -7   66.06    3.47
   3 -11   7   61.05    6.36
  -3  11  -8    8.12    1.55
   3 -11   8   12.38    3.59
  -3  11  -9    4.23    1.17
   3 -11   9    7.48    2.85
   3 -11  10   37.43    4.92
  -3  11 -10   43.71    2.55
  -3  11 -11    3.02    1.02
   3 -11  11    1.99    2.21
   3 -11  12   12.13    2.67
  -3  11 -12   10.58    1.29
  -3  11 -13   -2.01    0.92
  -3  11 -14    0.23    0.63
  -3  11 -15   -1.11    0.63
  -3  10  18   -0.54    0.67
  -3  10  17    0.09    0.56
  -3  10  17    0.62    0.77
  -3  10  16   -0.23    0.66
  -3  10  16   -1.31    1.08
  -3  10  15   28.72    1.99
  -3  10  15   32.95    2.58
  -3  10  14   21.76    2.07
  -3  10  14   23.88    1.94
  -3  10  14   22.06    2.25
  -3  10  13   15.10    1.87
  -3  10  13   15.44    1.64
  -3  10  13   15.73    2.04
  -3  10  12   43.44    2.54
  -3  10  12   44.77    2.62
   3 -10 -11   54.19    4.11
  -3  10  11   75.20    3.44
   3 -10 -10    4.42    2.25
  -3  10  10    4.78    1.09
   3 -10  -9   49.97    4.67
  -3  10   9   78.97    3.58
  -3  10   8   64.20   12.43
  -3  10   8   61.81    3.17
  -3  10   7   24.01    2.07
  -3  10   7   24.44    8.10
  -3  10   6   40.91    2.60
  -3  10   6   48.60   10.64
  -3  10   6   40.93    3.12
  -3  10   5   82.96    4.33
  -3  10   5   81.32    3.53
  -3  10   5   84.61   13.16
  -3  10   4    9.96    4.97
  -3  10   4   10.46    1.56
   3 -10  -4    5.61    2.61
  -3  10   3  167.07    6.81
  -3  10   3  181.57   18.07
  -3  10   2   23.72    6.60
   3 -10  -1  177.01   18.93
  -3  10   1  245.68   19.25
  -3  10   0   62.15    9.15
   3 -10   0   38.61    9.36
   3 -10   1    6.35    2.47
  -3  10  -1    4.85    1.00
   3 -10   1    2.19    3.56
  -3  10  -1    4.39    2.71
   3 -10   2    1.04    3.22
   3 -10   2   -1.32    2.20
  -3  10  -2   -0.37    1.40
  -3  10  -2   -1.35    1.09
  -3  10  -2   -3.27    2.84
  -3  10  -3   13.57    2.25
  -3  10  -3   11.11    1.39
   3 -10   3    7.56    5.81
   3 -10   3    6.28    2.86
   3 -10   4    2.19    4.01
   3 -10   4    1.18    2.29
  -3  10  -4    2.29    1.32
  -3  10  -4    1.07    0.92
   3 -10   5   74.44    6.72
  -3  10  -5   74.14    4.73
  -3  10  -5   73.33    3.26
   3 -10   5   64.58   14.96
   3 -10   6    7.86    6.02
   3 -10   6    4.83    2.38
  -3  10  -6    3.62    0.99
   3 -10   6    4.93    1.57
  -3  10  -6    5.72    1.82
   3 -10   7  169.95    9.65
   3 -10   7  151.72    6.91
  -3  10  -7  161.25    5.00
   3 -10   8   35.25    4.68
   3 -10   8   33.99    3.52
  -3  10  -8   36.56    2.38
  -3  10  -9   73.84    3.51
   3 -10   9   73.49    4.95
  -3  10 -10    0.87    1.02
   3 -10  10   -0.25    1.19
   3 -10  11   12.51    2.99
  -3  10 -11   11.61    1.49
   3 -10  11   11.35    2.11
   3 -10  12    1.61    2.10
   3 -10  12    1.04    1.12
  -3  10 -12    2.97    0.96
  -3  10 -13    4.67    1.04
  -3  10 -14    8.43    1.15
  -3  10 -15    0.99    0.65
  -3  10 -16    0.09    0.53
  -3   9  19   13.35    1.23
  -3   9  18    0.42    0.58
  -3   9  18    0.07    0.80
  -3   9  17   19.36    1.61
  -3   9  17   21.02    1.91
  -3   9  16   -2.66    1.10
  -3   9  16   -1.66    1.17
  -3   9  15    0.16    0.82
  -3   9  15    1.07    1.02
  -3   9  14    0.79    1.08
  -3   9  14    0.01    0.88
  -3   9  14    0.52    1.12
  -3   9  13   34.30    2.72
  -3   9  13   34.44    2.38
  -3   9  13   35.53    2.94
  -3   9  12   -0.42    1.00
  -3   9  11   95.71    3.81
  -3   9  11  103.92    4.00
  -3   9  10    8.84    4.85
  -3   9  10    7.83    1.02
   3  -9 -10    5.31    2.21
  -3   9  10    9.13    1.21
  -3   9   9    4.31    4.52
   3  -9  -9    0.98    1.98
  -3   9   9    1.07    0.84
  -3   9   8    6.41    4.79
  -3   9   8    8.06    1.17
  -3   9   7    1.52    3.56
  -3   9   7    2.97    1.31
  -3   9   7    0.96    0.75
  -3   9   6   11.50    6.34
  -3   9   5    5.32    4.15
  -3   9   4   50.27    9.77
  -3   9   3    1.29    2.92
   3  -9  -2   -2.01    3.77
  -3   9   2    4.83    3.56
   3  -9  -1  101.13   13.22
  -3   9   1  147.72   14.68
   3  -9   0   93.93   13.08
  -3   9   0  142.94   13.26
   3  -9   1  112.49   15.41
  -3   9  -1  127.72   12.04
   3  -9   2  174.70   19.54
  -3   9  -2  216.73   14.84
   3  -9   3    0.49    3.62
  -3   9  -3    0.80    1.70
   3  -9   4    2.67    3.42
   3  -9   5    0.37    4.96
   3  -9   5    2.09    2.33
   3  -9   5    1.87    1.39
  -3   9  -5    0.47    0.90
   3  -9   5    1.70    2.21
   3  -9   6   26.46    3.90
  -3   9  -6   15.79    1.65
   3  -9   6   18.55    2.41
   3  -9   6   15.61    6.77
   3  -9   6    6.79    4.34
   3  -9   7   31.64   10.58
   3  -9   7   26.64    4.59
   3  -9   8   20.78    2.66
   3  -9   8   22.37    8.86
   3  -9   8   25.69    3.89
   3  -9   9    2.47    2.26
   3  -9   9    0.61    1.58
   3  -9  10   -5.69    2.77
   3  -9  10   -1.04    1.27
   3  -9  11   14.31    3.12
   3  -9  11   11.99    2.27
   3  -9  12   -2.64    2.47
   3  -9  12   -0.43    1.14
  -3   9 -13   12.31    1.51
   3  -9  13   11.21    1.99
   3  -9  14    7.87    1.67
  -3   9 -14    7.57    1.26
   3  -9  15    4.04    1.20
  -3   9 -15    3.53    0.89
  -3   9 -16   -0.03    0.62
  -3   9 -17   -0.86    0.56
  -3   8  19    2.91    0.68
  -3   8  19    3.14    0.92
  -3   8  19    1.82    0.84
  -3   8  18    0.90    0.67
  -3   8  18   -0.13    0.86
  -3   8  17   35.41    2.26
  -3   8  17   37.88    2.60
  -3   8  16   -0.34    0.84
  -3   8  16    0.31    1.08
  -3   8  15   -0.73    0.96
  -3   8  15   -0.47    1.21
  -3   8  14   17.80    1.89
  -3   8  14   16.97    2.13
  -3   8  13   -2.25    1.27
  -3   8  13   -0.28    1.16
  -3   8  12   33.23    2.32
   3  -8 -11  107.33    5.68
  -3   8  11  135.25    4.58
  -3   8  11  124.33    4.39
  -3   8  11  130.19   17.79
  -3   8  10   33.98    9.36
   3  -8 -10   26.37    3.27
  -3   8  10   33.18    2.18
  -3   8  10   36.77    2.35
  -3   8   9  161.95    4.81
  -3   8   9  154.81   19.31
  -3   8   8   22.06    7.77
  -3   8   7  105.60   14.87
  -3   8   6   83.21   12.88
  -3   8   5  377.61   25.59
  -3   8   4  482.18   27.95
  -3   8   3  311.47   21.49
   3  -8  -3  243.95   17.12
   3  -8  -2  504.95   26.21
  -3   8   2  629.98   29.27
  -3   8   1  386.80   21.80
   3  -8  -1  298.47   21.44
  -3   8   0  245.57   16.82
   3  -8   0  198.85   18.11
  -3   8  -1   -2.16    2.87
   3  -8   1   -1.12    3.88
  -3   8  -2    1.88    1.77
   3  -8   2    0.42    3.69
  -3   8  -3   44.42    6.30
   3  -8   3   37.68    8.98
   3  -8   4    4.46    4.47
   3  -8   5   32.73    9.08
   3  -8   6    3.37    2.74
   3  -8   6    8.35    6.18
   3  -8   7   23.51    3.25
   3  -8   7   15.59    7.25
   3  -8   7   19.70    2.44
   3  -8   8   40.99    4.61
   3  -8   8   30.02    2.90
   3  -8   9    0.81    2.07
   3  -8   9    1.63    4.64
   3  -8   9    2.51    1.41
   3  -8  10   46.19    3.87
   3  -8  10   66.67    5.83
   3  -8  11    2.88    1.36
   3  -8  11    5.39    2.40
   3  -8  12   35.68    3.44
   3  -8  13    2.96    1.34
   3  -8  14   17.33    2.35
   3  -8  14   15.46    2.36
   3  -8  15    4.59    1.36
   3  -8  15    1.50    1.39
   3  -8  16    0.97    0.88
  -3   8 -16    0.11    0.84
   3  -8  16    0.47    1.20
  -3   8 -17   10.37    1.06
   3  -8  17    9.81    1.31
  -3   8 -18    0.67    0.50
  -3   7  20   -0.29    0.53
  -3   7  19   11.72    1.27
  -3   7  19   12.11    1.34
  -3   7  18    6.22    1.12
  -3   7  18    6.23    1.31
  -3   7  17    7.55    1.27
  -3   7  17    8.65    1.54
  -3   7  16   29.15    2.36
  -3   7  16   29.19    2.55
  -3   7  15   -0.38    0.93
  -3   7  15   -0.33    1.14
  -3   7  14    6.14    1.29
  -3   7  14    6.14    1.53
  -3   7  13   26.68    2.18
  -3   7  12  452.65   34.02
  -3   7  12  422.21    8.42
   3  -7 -12  379.10   10.02
  -3   7  11   -0.70    1.05
   3  -7 -11    0.62    1.93
  -3   7  11    1.10    0.83
  -3   7  10  331.87    6.88
  -3   7  10  336.15   28.38
  -3   7   9    9.06    5.05
  -3   7   8  171.75   18.82
  -3   7   7   22.77    7.08
  -3   7   6    6.09    3.43
  -3   7   5    8.05    4.19
  -3   7   4   24.75    6.23
   3  -7  -3   24.22    5.44
  -3   7   3   28.48    6.78
   3  -7  -2   21.15    5.07
  -3   7   2   29.11    6.20
   3  -7  -1    1.51    2.65
  -3   7   1    6.53    3.27
   3  -7   0    1.06    2.64
  -3   7   0    5.72    2.96
   3  -7   1  110.08   13.46
  -3   7  -1  108.57    9.88
   3  -7   2   13.94    5.53
  -3   7  -2   16.64    3.78
   3  -7   3   51.61   10.05
  -3   7  -3   42.66    5.42
   3  -7   4   36.97    8.57
  -3   7  -4   34.76    4.69
   3  -7   5  148.35   17.75
   3  -7   6    2.27    3.72
   3  -7   6    0.44    2.39
   3  -7   7   41.39   10.00
   3  -7   8    6.66    6.15
   3  -7   9   15.08    2.15
   3  -7   9    9.14    5.72
   3  -7   9   11.02    2.03
   3  -7  10   10.42    2.06
   3  -7  10    8.86    5.28
   3  -7  10   14.14    2.24
   3  -7  11   55.54    4.11
   3  -7  11   45.77    3.78
   3  -7  12   14.68    2.26
   3  -7  12   16.12    2.68
   3  -7  12   12.12    2.19
   3  -7  13   79.01    4.96
   3  -7  13   87.79    5.74
   3  -7  14    2.12    1.26
   3  -7  14    0.72    1.52
   3  -7  15   35.79    3.13
   3  -7  15   45.22    3.98
   3  -7  16    2.90    1.19
   3  -7  16    2.78    1.39
   3  -7  17    1.49    0.81
   3  -7  17    2.17    1.28
   3  -7  18    7.70    1.14
   3  -7  18    6.75    1.44
  -3   7 -18    4.81    0.76
  -3   7 -19    5.36    0.64
  -3   6  20    2.46    0.75
  -3   6  20    4.02    1.11
  -3   6  19   11.62    1.38
  -3   6  19   11.13    1.45
  -3   6  18    4.91    1.16
  -3   6  18    4.22    1.18
  -3   6  17   12.15    1.62
  -3   6  17   12.95    1.80
  -3   6  16    2.09    0.92
  -3   6  16    2.73    1.23
  -3   6  15   20.32    2.04
  -3   6  15   22.57    2.35
  -3   6  14   66.12    3.47
  -3   6  14   64.78    3.86
  -3   6  13    6.37    5.51
  -3   6  13    8.80    1.45
  -3   6  12  186.75   21.76
  -3   6  12  194.15    5.56
  -3   6  11   -0.81    4.44
   3  -6 -11    0.16    1.88
  -3   6  11    1.38    0.99
  -3   6  10    6.09    4.61
  -3   6   9   -1.28    4.00
  -3   6   8    0.07    2.68
  -3   6   7    4.16    3.96
  -3   6   6   74.42   11.20
  -3   6   5  136.37   14.45
   3  -6  -4  112.35    9.95
  -3   6   4  153.42   15.12
   3  -6  -3  114.68   10.10
  -3   6   3  144.33   13.67
   3  -6  -2  257.04   16.29
  -3   6   2  320.21   19.10
   3  -6  -1  152.24   13.86
  -3   6   1  188.41   13.73
   3  -6   0    5.99    3.37
  -3   6   0    6.49    2.69
  -3   6  -1  430.89   18.28
   3  -6   1  391.89   22.85
  -3   6  -2  245.78   12.72
   3  -6   2  236.89   18.30
  -3   6  -3  960.17   23.22
   3  -6   3 1039.18   39.72
   3  -6   4   37.52    8.34
  -3   6  -4   34.00    4.22
   3  -6   5  228.62   20.59
   3  -6   6  171.14   18.31
   3  -6   7   43.13    9.64
   3  -6   8  318.67   27.34
   3  -6   9    3.33    3.50
   3  -6  10    1.78    1.22
   3  -6  10    0.78    4.18
   3  -6  11  183.78    7.33
   3  -6  12    5.40    1.99
   3  -6  13    5.00    1.82
   3  -6  13    5.72    1.96
   3  -6  14   -1.17    1.60
   3  -6  14   -2.96    1.88
   3  -6  15   -0.95    1.67
   3  -6  15   -1.02    1.28
   3  -6  16   -3.11    1.80
   3  -6  16   -0.94    1.07
   3  -6  17   -0.03    1.32
   3  -6  17   -0.32    0.85
   3  -6  18    0.53    1.33
   3  -6  18    0.11    0.76
   3  -6  19    9.53    1.54
  -3   6 -19    7.43    0.83
  -3   5  20   35.16    1.99
  -3   5  19    5.27    1.08
  -3   5  18   13.08    1.62
  -3   5  18   17.16    1.79
  -3   5  17    1.47    1.02
  -3   5  17    0.55    0.95
  -3   5  16   32.05    2.69
  -3   5  16   32.91    2.60
  -3   5  15   -2.03    1.43
  -3   5  15   -1.75    1.21
  -3   5  14   28.64    2.73
  -3   5  14   29.83    2.49
  -3   5  13    2.86    1.01
  -3   5  13    2.95    4.41
  -3   5  12    6.18    8.22
  -3   5  11  176.62   19.12
  -3   5  10   21.34    7.88
  -3   5   9   74.23   12.39
  -3   5   8    7.22    4.67
  -3   5   5  960.07   35.24
   3  -5  -4   60.78    6.09
  -3   5   4   80.43    9.92
   3  -5  -3 1908.05   37.57
  -3   5   3 2392.06   50.36
  -3   5   2   71.74    8.75
   3  -5  -2   61.11    7.71
  -3   5   1   28.46    5.47
   3  -5  -1   22.91    5.36
   3  -5   0   21.39    5.07
  -3   5   0   16.18    3.79
   3  -5   1   28.15    5.98
  -3   5  -1   27.20    4.40
   3  -5   2   36.17    6.99
  -3   5  -2   37.71    4.80
  -3   5  -3   25.39    3.45
   3  -5   3   26.34    6.58
   3  -5   3   24.85    2.62
  -3   5  -4  321.40   11.13
   3  -5   4  310.80   10.71
   3  -5   5   81.78   11.64
   3  -5   5   69.61    5.87
   3  -5   6   13.00    4.97
   3  -5   6   14.01    3.18
   3  -5   6   12.99    3.19
   3  -5   7    2.16    2.93
   3  -5   7    5.26    2.07
   3  -5   8   29.48    7.97
   3  -5   8   34.82    5.71
   3  -5   9   96.36   14.42
   3  -5   9  108.61   10.64
   3  -5  10   42.22   10.14
   3  -5  10   41.94    6.91
   3  -5  11   -0.51    1.33
   3  -5  11    1.10    4.77
   3  -5  11    1.91    2.60
   3  -5  12    0.69    1.24
   3  -5  12    3.12    3.78
   3  -5  13    0.95    1.26
   3  -5  14    8.50    2.00
   3  -5  14   11.22    2.43
   3  -5  15    4.37    1.58
   3  -5  15    5.46    2.23
   3  -5  16    5.35    1.95
   3  -5  17    0.15    1.41
   3  -5  17    0.68    1.07
   3  -5  18   -0.47    1.43
   3  -5  18    0.47    0.88
   3  -5  19    9.51    1.79
   3  -5  19    7.14    1.11
  -3   5 -20    1.12    0.46
  -3   4  21    2.36    0.83
  -3   4  20   37.99    2.18
  -3   4  19    0.62    0.74
  -3   4  18   30.55    2.12
  -3   4  18   36.46    2.67
  -3   4  17    5.45    1.34
  -3   4  17    5.37    1.14
  -3   4  17    5.00    1.25
  -3   4  16    6.33    1.20
  -3   4  16    6.20    1.21
  -3   4  16    7.11    1.42
  -3   4  15  197.83    6.40
  -3   4  15  186.68    5.58
  -3   4  15  199.49    6.23
  -3   4  14   12.68    1.81
  -3   4  14   12.82    1.61
  -3   4  14   12.51    1.69
  -3   4  13  241.52    7.09
  -3   4  13  249.56    6.64
  -3   4  13  229.97   23.43
  -3   4  13  239.51    6.36
  -3   4  12   -0.60    0.85
  -3   4  12   -0.48    3.49
  -3   4  11  321.64   25.91
  -3   4  11  335.40   24.13
  -3   4  11  326.14   17.81
  -3   4  10  137.92   16.53
  -3   4  10  139.10   10.95
  -3   4  10  143.01   15.55
  -3   4   9   80.90   11.11
  -3   4   9   83.64    8.36
  -3   4   8    5.52    2.52
  -3   4   8    7.72    3.41
  -3   4   7   91.69   11.06
  -3   4   7   90.98    7.36
  -3   4   6   54.03    8.08
  -3   4   6   59.53    5.38
  -3   4   5  282.73   10.09
  -3   4   5  345.17   19.34
  -3   4   4  186.27   13.62
  -3   4   4  184.16    6.35
   3  -4  -3   -0.55    2.17
  -3   4   3    2.29    0.65
  -3   4   3   -0.16    2.81
  -3   4   3   -1.36    2.60
   3  -4  -2   52.90    6.19
  -3   4   2   66.30    7.81
   3  -4  -1   11.37    4.51
  -3   4   1   14.27    3.85
   3  -4   0  574.43   22.67
  -3   4   0  590.50   20.35
  -3   4  -1   44.35    5.06
   3  -4   1   40.37    6.26
   3  -4   2  765.92   28.12
  -3   4  -2  758.43   18.23
   3  -4   2  733.75   11.44
  -3   4  -3  155.99    7.27
   3  -4   3  159.45    6.73
   3  -4   4  129.00   12.74
  -3   4  -4  113.64    5.60
   3  -4   4  108.91    6.36
   3  -4   5  734.84   31.60
   3  -4   5  725.40   18.56
   3  -4   6  188.65   16.79
   3  -4   6  163.63    9.99
   3  -4   7   50.52    6.44
   3  -4   8   72.88   11.60
   3  -4   8   88.36    8.69
   3  -4   9    3.31    5.73
   3  -4   9    5.71    3.07
   3  -4  10   19.47    7.00
   3  -4  10   18.25    4.91
   3  -4  11   23.69    9.91
   3  -4  11    9.84    3.78
   3  -4  12   56.24    4.13
   3  -4  12   53.13    8.77
   3  -4  13   11.62    2.26
   3  -4  13   12.42    5.34
   3  -4  14   21.74    2.87
   3  -4  14   27.52    3.63
   3  -4  15    8.42    2.39
   3  -4  15   13.99    3.19
   3  -4  16    5.38    1.86
   3  -4  16    2.80    2.42
   3  -4  17   58.38    4.67
   3  -4  18   -0.81    1.42
   3  -4  19   13.09    2.12
   3  -4  19   11.35    1.46
   3  -4  20   -0.40    1.01
  -3   3  21   30.73    1.99
  -3   3  20    1.32    0.71
  -3   3  20   -0.79    0.77
  -3   3  19    2.13    0.87
  -3   3  19    3.30    1.10
  -3   3  18    7.46    1.28
  -3   3  18    7.25    1.36
  -3   3  17    8.22    1.39
  -3   3  17    8.92    1.68
  -3   3  16   57.90    3.28
  -3   3  16   62.79    3.73
  -3   3  15   80.65    3.76
  -3   3  15   88.80    4.22
  -3   3  14   28.32    2.41
  -3   3  14   25.91    2.41
  -3   3  14   27.14    2.52
  -3   3  13   75.32    3.57
  -3   3  13   66.27    9.18
  -3   3  13   74.53    3.57
  -3   3  13   57.52   12.04
  -3   3  13   69.54    3.72
  -3   3  12   52.52    2.92
  -3   3  12   49.98    7.75
  -3   3  11   25.25    7.11
  -3   3  11   22.75    5.48
  -3   3  10   89.08   12.64
  -3   3  10   72.72    9.00
  -3   3   9   35.43    7.49
  -3   3   9   39.50    6.33
  -3   3   8   31.33    6.92
  -3   3   8   24.23    4.58
  -3   3   7  485.99   25.52
  -3   3   6  805.46   31.33
   3  -3  -5  353.46   11.51
  -3   3   5  390.49   20.30
   3  -3  -4 1183.02   23.50
  -3   3   4 1314.48   34.85
   3  -3  -3    2.22    1.69
  -3   3   3    0.49    2.53
   3  -3  -2  776.34   21.27
  -3   3   2  821.73   24.79
   3  -3  -1  231.09   13.88
  -3   3   1  248.86   13.22
  -3   3   0   79.94    6.87
   3  -3   0   97.74    8.57
   3  -3   1  399.29   17.97
  -3   3  -1  373.75   13.28
   3  -3   1  390.91    6.56
  -3   3  -2  375.02   11.45
   3  -3   2  340.72    8.39
  -3   3  -3  329.69    8.77
   3  -3   3  347.35   10.23
   3  -3   4  636.50   26.09
  -3   3  -4  599.60    9.77
   3  -3   4  615.56   15.06
   3  -3   5    2.13    3.64
   3  -3   5    2.46    1.78
   3  -3   6  428.03   23.40
   3  -3   6  457.07   16.23
   3  -3   7  173.17   16.39
   3  -3   7  177.58   11.25
   3  -3   8  122.31   13.52
   3  -3   8  133.56   10.45
   3  -3   9  436.07   26.95
   3  -3   9  481.74   21.28
   3  -3  10    5.22    4.13
   3  -3  10    2.46    2.61
   3  -3  11  114.40   11.96
   3  -3  12   28.68    6.52
   3  -3  12   29.53    2.89
   3  -3  13  393.74   24.66
   3  -3  13  364.63   10.08
   3  -3  14   -2.30    1.83
   3  -3  14   -3.51    2.28
   3  -3  14   -1.97    1.50
   3  -3  15   98.88    5.72
   3  -3  15   89.67    5.46
   3  -3  16    7.04    1.78
   3  -3  16    7.75    2.00
   3  -3  16    8.56    1.96
   3  -3  17   15.47    2.47
   3  -3  17   20.01    3.06
   3  -3  17   17.51    2.49
   3  -3  18   44.64    3.95
   3  -3  19   -0.35    1.35
   3  -3  20   30.83    1.92
   3  -3  20   29.10    2.71
  -3   2  21    5.30    1.04
  -3   2  20    2.83    0.92
  -3   2  20    3.11    0.87
  -3   2  19    4.72    1.15
  -3   2  19    7.05    1.23
  -3   2  18    1.21    1.08
  -3   2  18   -0.42    0.77
  -3   2  17    3.70    1.34
  -3   2  17    3.86    1.20
  -3   2  16    4.20    1.18
  -3   2  16    4.78    1.16
  -3   2  15   -0.01    1.01
  -3   2  15   -0.09    0.91
  -3   2  14   47.19    3.14
  -3   2  14   43.92    3.07
  -3   2  13   53.82    3.14
  -3   2  13   46.70    2.92
  -3   2  12  132.47   15.68
  -3   2  12  125.94   13.06
  -3   2  11    1.29    2.46
  -3   2  11    1.28    3.27
  -3   2  10   46.62    7.40
  -3   2   9   32.44    7.85
  -3   2   8  298.74   21.22
  -3   2   7    3.61    3.16
  -3   2   6  132.55   12.73
  -3   2   5  241.17   16.09
   3  -2  -4  185.69    9.55
  -3   2   4  207.70   14.17
   3  -2  -3  138.99    8.56
  -3   2   3  151.12   11.72
   3  -2  -2  524.86   16.32
  -3   2   2  552.23   20.42
   3  -2  -1  424.36   15.26
  -3   2   1  401.61   15.60
  -3   2   0   18.31    3.91
  -3   2  -1 2840.52   32.39
   3  -2   1 2893.23   20.82
  -3   2  -2 1954.60   22.41
   3  -2   2 1970.39   21.11
   3  -2   3    4.29    1.24
  -3   2  -3    2.95    0.54
   3  -2   4  439.72   20.53
   3  -2   4  456.90   13.16
   3  -2   5   12.90    3.83
   3  -2   5   10.47    1.73
   3  -2   5   14.74    2.94
   3  -2   6  420.27   21.75
   3  -2   6  482.76   16.22
   3  -2   7   16.17    5.60
   3  -2   7    8.38    2.90
   3  -2   8    8.04    5.59
   3  -2   8    1.26    2.03
   3  -2   9   13.37    4.75
   3  -2   9   12.02    3.77
   3  -2  10  146.30   14.85
   3  -2  10  159.03   13.03
   3  -2  11    4.17    2.66
   3  -2  12  119.61    5.36
   3  -2  12  131.72   13.70
   3  -2  13  327.56   10.31
   3  -2  13  352.40    9.81
   3  -2  14   20.67    2.96
   3  -2  14   31.03    8.00
   3  -2  14   26.59    3.64
   3  -2  14   23.52    2.83
   3  -2  15   15.74    2.68
   3  -2  15   20.68    3.08
   3  -2  15   18.34    2.55
   3  -2  16   78.98    5.72
   3  -2  16   64.35    4.99
   3  -2  16   71.81    4.88
   3  -2  17   62.39    5.10
   3  -2  17   56.18    4.54
   3  -2  17   57.85    4.28
   3  -2  18   23.82    3.08
   3  -2  18   21.87    2.71
   3  -2  18   21.11    2.60
   3  -2  19   50.26    3.65
   3  -2  19   53.39    4.08
   3  -2  20   36.97    3.08
   3  -2  21   38.39    2.51
  -3   1  21    3.64    0.97
  -3   1  20    0.09    0.63
  -3   1  19   21.49    1.96
  -3   1  19   17.75    2.00
  -3   1  19   18.75    1.91
  -3   1  18    2.40    1.09
  -3   1  18    2.40    0.97
  -3   1  17   51.89    3.44
  -3   1  17   58.39    3.38
  -3   1  16   13.30    1.91
  -3   1  16   13.54    1.76
  -3   1  15   15.63    1.95
  -3   1  15   15.00    1.87
  -3   1  14    8.96    1.56
  -3   1  14    8.99    3.39
  -3   1  13  148.07    5.13
  -3   1  13  133.05    5.00
  -3   1  13  136.48   16.88
  -3   1  13  121.34   13.77
  -3   1  12   -1.18    2.96
  -3   1  12    5.28    5.03
  -3   1  11   31.73    8.40
  -3   1  10   -2.98    4.15
  -3   1   9   56.37   10.23
  -3   1   8   13.33    5.69
  -3   1   7    5.54    4.31
  -3   1   6  299.01   18.93
  -3   1   5  883.00   30.06
  -3   1   4  343.43   17.83
   3  -1  -3  596.74   18.25
  -3   1   3  633.51   23.41
   3  -1  -2  844.25   21.15
  -3   1   2  848.69   24.99
   3  -1  -1 1181.56   26.09
  -3   1   1 1070.99   28.16
   3  -1   0  451.10    8.06
   3  -1   0  451.60   15.90
  -3   1   0  426.49   15.37
   3  -1   1 3676.96   26.37
  -3   1  -1 3886.85   37.52
   3  -1   2  202.87    6.60
   3  -1   2  207.23    7.63
   3  -1   3 2585.44   44.11
   3  -1   3 2646.10   29.02
   3  -1   4  196.42   13.32
   3  -1   4  199.56    9.01
   3  -1   5  122.54   10.66
   3  -1   5  127.39    7.99
   3  -1   6  291.18   12.81
   3  -1   7  155.33   13.22
   3  -1   7  144.23    9.73
   3  -1   8  158.49   14.08
   3  -1   8  175.48   11.64
   3  -1   9  143.78   13.06
   3  -1   9  162.80   12.09
   3  -1  10    6.38    2.26
   3  -1  10    7.20    3.22
   3  -1  11   18.52    5.00
   3  -1  12  304.06   20.30
   3  -1  13   27.41    6.59
   3  -1  13   40.89    3.51
   3  -1  14    4.93    1.88
   3  -1  14   -2.88    2.54
   3  -1  14    2.81    1.26
   3  -1  14    1.66    3.22
   3  -1  15   15.51    3.09
   3  -1  15   17.72    2.67
   3  -1  15   19.81    3.32
   3  -1  16   -3.51    1.76
   3  -1  16   -4.14    2.45
   3  -1  16   -1.16    1.99
   3  -1  17   39.78    3.97
   3  -1  17   35.96    3.47
   3  -1  17   46.75    4.51
   3  -1  18    4.90    1.61
   3  -1  18    4.42    1.82
   3  -1  18    7.41    2.24
   3  -1  19   -2.36    1.58
   3  -1  19   -1.82    1.68
   3  -1  20    0.31    1.22
   3  -1  20   -3.17    1.57
   3  -1  21   -1.10    1.08
   3  -1  21    0.38    0.58
  -3   0  21   11.30    1.18
  -3   0  20   -0.18    0.91
  -3   0  20    0.49    0.65
  -3   0  19   67.52    3.84
  -3   0  19   58.93    3.17
  -3   0  19   66.50    3.29
  -3   0  18    5.07    1.17
  -3   0  18    4.52    1.30
  -3   0  17   23.04    2.27
  -3   0  17   19.20    2.20
  -3   0  16    8.79    1.48
  -3   0  16    7.80    1.54
  -3   0  15   24.72    2.34
  -3   0  15   24.78    2.43
  -3   0  14  271.89    7.38
  -3   0  14  255.54   20.71
  -3   0  14  275.41    7.51
  -3   0  13   77.73    3.88
  -3   0  13   73.65    3.71
  -3   0  13   83.27   14.18
  -3   0  13   60.59   10.18
  -3   0  12    1.95    2.65
  -3   0  12    2.06    3.78
  -3   0  11   29.26    8.44
  -3   0  10   14.46    5.18
  -3   0   9    7.34    4.40
  -3   0   8   51.42    9.56
  -3   0   7  256.91   18.50
  -3   0   6  398.92   21.55
  -3   0   5  394.23   20.17
  -3   0   4  194.81   13.74
  -3   0   3 2002.59   40.17
   3   0  -2 4922.05   53.93
  -3   0   2 4585.69   56.83
   3   0  -1  402.43   15.09
  -3   0   1  365.34   14.67
  -3   0   0 6223.25   55.33
   3   0   1  342.36    8.65
  -3   0  -1  377.17   11.87
   3   0   2 1427.46   18.67
  -3   0  -2 1428.36   17.75
   3   0   2 1482.75   21.47
   3   0   3  144.14    6.21
   3   0   3  131.60    6.72
   3   0   4   11.63    3.97
   3   0   4   15.22    2.66
   3   0   4   13.04    2.84
   3   0   5  433.03   18.35
   3   0   5  375.32   13.66
   3   0   6 3318.99   51.81
   3   0   6 2887.72   40.79
   3   0   7  297.65   16.25
   3   0   7  276.93   13.69
   3   0   8  521.18   22.71
   3   0   8  270.71   14.91
   3   0   9  390.22   20.31
   3   0   9  341.77   17.64
   3   0  10  206.04   14.71
   3   0  11   25.54    5.97
   3   0  12   31.01    6.41
   3   0  13  256.01    7.78
   3   0  13  253.22    8.15
   3   0  13  268.11    8.13
   3   0  13  273.76   20.37
   3   0  13  254.39    8.25
   3   0  14   20.48    2.64
   3   0  14   21.27    2.70
   3   0  14   20.48    6.25
   3   0  14   24.21    2.95
   3   0  15   52.13    4.87
   3   0  15   42.67    3.62
   3   0  15   41.85    3.64
   3   0  15   51.75    4.48
   3   0  16   82.36    5.93
   3   0  16   68.00    4.62
   3   0  16   78.66    5.41
   3   0  17   46.22    4.48
   3   0  17   36.17    3.42
   3   0  17   42.17    3.92
   3   0  18   10.77    2.08
   3   0  18    8.61    2.02
   3   0  18   11.46    2.54
   3   0  19   16.13    2.44
   3   0  19   16.56    2.58
   3   0  20    2.07    1.33
   3   0  20    1.26    1.42
   3   0  21    9.32    1.65
   3   0  21    3.68    1.19
  -3  -1  21   -0.16    0.60
  -3  -1  20    0.17    0.91
  -3  -1  20    0.48    0.97
  -3  -1  20    0.70    0.70
  -3  -1  19    1.45    0.96
  -3  -1  18   13.68    1.73
  -3  -1  18   16.57    1.86
  -3  -1  17   14.71    1.81
  -3  -1  17   13.80    1.88
  -3  -1  16   57.32    3.41
  -3  -1  16   52.95    3.46
  -3  -1  15   12.55    1.81
  -3  -1  15   11.82    1.83
  -3  -1  14  120.96    5.05
  -3  -1  14  108.51   14.20
  -3  -1  14  122.62    5.06
  -3  -1  13   53.75    3.37
  -3  -1  13   49.65   11.56
  -3  -1  13   36.19    7.84
  -3  -1  13   54.57    3.26
  -3  -1  12    9.37    5.28
  -3  -1  12    8.74    1.35
  -3  -1  11    0.50    3.25
  -3  -1  10  161.60   17.52
  -3  -1   9  279.21   21.66
  -3  -1   8  284.49   20.82
  -3  -1   7   20.76    5.82
  -3  -1   6  323.80   19.82
  -3  -1   4  100.07   10.62
  -3  -1   3  605.10   21.87
  -3  -1   2  419.76   17.64
  -3  -1   1 2086.46   33.75
  -3  -1   0  232.45   11.13
  -3  -1  -1 2480.73   30.86
   3   1   2  532.11   18.82
   3   1   2  528.96   12.21
   3   1   2  535.99   12.54
  -3  -1  -2  491.83   11.56
   3   1   3  215.18    8.80
   3   1   3  208.69    9.20
   3   1   4  844.75   16.62
   3   1   4  869.81   25.25
   3   1   4  886.83    9.36
   3   1   4  863.82   19.09
   3   1   5  497.79   13.38
   3   1   5  523.58    6.98
   3   1   5  514.23   15.99
   3   1   6 1204.99   10.68
   3   1   6 1195.35   26.44
   3   1   7   93.39    9.62
   3   1   7   75.25    7.41
   3   1   8 2255.53   45.74
   3   1   8 2343.30   43.28
   3   1   9   16.21    4.26
   3   1  10   82.29    9.46
   3   1  11   41.96    7.23
   3   1  12  837.74   33.59
   3   1  13   46.86    3.65
   3   1  13   38.06    3.50
   3   1  13   41.62    4.51
   3   1  13   33.92    3.20
   3   1  13   31.42    7.18
   3   1  13   41.59    3.56
   3   1  14  124.93    5.63
   3   1  14  127.55    5.84
   3   1  14  121.83    5.96
   3   1  14  127.23    6.98
   3   1  14  134.64    5.43
   3   1  14  119.16    5.58
   3   1  14  138.75   15.16
   3   1  15   58.85    5.02
   3   1  15   53.99    4.16
   3   1  15   54.24    4.03
   3   1  15   55.26    4.04
   3   1  15   62.46    4.87
   3   1  16   39.17    4.18
   3   1  16   36.24    3.54
   3   1  16   34.03    3.43
   3   1  16   41.44    4.17
   3   1  17    0.96    1.18
   3   1  17    1.06    1.60
   3   1  17    0.88    1.53
   3   1  17    1.60    1.78
   3   1  18    0.24    1.14
   3   1  18   -1.22    1.65
   3   1  18   -0.25    1.66
   3   1  19    7.20    1.97
   3   1  19    6.70    1.83
   3   1  20   10.73    1.97
   3   1  20   11.96    2.06
   3   1  21   62.37    3.24
   3   1  21   72.07    3.46
  -3  -2  20   -0.76    0.92
  -3  -2  20    0.24    0.67
  -3  -2  19    3.23    1.01
  -3  -2  18    6.76    1.40
  -3  -2  17   13.59    1.79
  -3  -2  17   16.09    1.97
  -3  -2  16    7.93    1.50
  -3  -2  16    7.23    1.45
  -3  -2  15   33.99    2.82
  -3  -2  15   31.73    2.80
  -3  -2  14   13.16    1.79
  -3  -2  14    9.93    1.57
  -3  -2  13  189.05    6.19
  -3  -2  13  184.17    6.07
  -3  -2  12  231.33   22.79
  -3  -2  12  256.90    6.88
  -3  -2  11   52.65   10.67
  -3  -2  10  122.37   15.73
  -3  -2   9    4.98    3.72
  -3  -2   8  128.68   14.19
  -3  -2   7  187.31   16.02
  -3  -2   6  200.39   15.26
  -3  -2   5   37.54    6.60
  -3  -2   4  173.97   12.23
  -3  -2   3  621.98   20.84
  -3  -2   2  251.21   12.57
  -3  -2   1  161.30    9.26
  -3  -2   0  312.16   11.56
   3   2   1   71.95    7.86
  -3  -2  -1   64.72    4.87
   3   2   1   53.92    3.70
   3   2   2  130.29   10.01
   3   2   2  117.16    6.22
  -3  -2  -2  110.55    5.57
   3   2   2  123.39    5.40
   3   2   3 1020.13   18.60
   3   2   3 1023.92   27.20
   3   2   3 1040.00   15.49
   3   2   3 1051.64   20.12
   3   2   4  227.24    9.09
   3   2   4  232.27    7.28
   3   2   4  209.13   12.51
   3   2   5  431.86   10.44
   3   2   5  442.77   18.50
   3   2   5  436.56   12.98
   3   2   5  454.50   15.37
   3   2   6 2764.17   33.89
   3   2   6 2747.86   46.99
   3   2   6 2851.74   28.23
   3   2   7  258.77   14.85
   3   2   7  277.24   14.05
   3   2   8   58.24    7.86
   3   2   8   76.50    7.97
   3   2   9    4.33    2.67
   3   2  10   57.61    7.91
   3   2  11   -0.31    2.66
   3   2  12  127.99   13.35
   3   2  13  103.37    4.84
   3   2  13   95.79    5.29
   3   2  13   96.52    6.10
   3   2  13   98.98    4.96
   3   2  13   95.01   12.18
   3   2  13   90.36    4.62
   3   2  14   36.09    3.32
   3   2  14   30.60    2.97
   3   2  14   27.42    2.82
   3   2  14   38.12    8.25
   3   2  14   28.31    3.61
   3   2  14   28.36    3.13
   3   2  15   21.67    3.08
   3   2  15   16.94    3.11
   3   2  15   13.33    2.01
   3   2  15   21.95    2.59
   3   2  15   16.17    2.46
   3   2  16   85.31    5.66
   3   2  16   73.19    4.65
   3   2  16   77.46    5.66
   3   2  16   80.04    5.10
   3   2  17    3.26    1.50
   3   2  17    4.13    1.82
   3   2  17    4.85    2.07
   3   2  18    3.45    1.75
   3   2  18    0.69    1.33
   3   2  18    2.75    1.83
   3   2  19    7.82    2.03
   3   2  19    7.91    2.13
   3   2  20   28.01    2.83
   3   2  20   23.03    2.69
   3   2  21   11.02    1.81
  -3  -3  20    1.43    0.89
  -3  -3  20    2.09    0.79
  -3  -3  19    3.11    0.97
  -3  -3  18    2.18    0.90
  -3  -3  17    5.12    1.16
  -3  -3  16    3.27    1.24
  -3  -3  15   -0.12    0.93
  -3  -3  14   41.74    3.03
  -3  -3  13    8.84    1.47
  -3  -3  12   13.84    5.47
  -3  -3  12   13.75    1.87
  -3  -3  11   11.26    5.71
  -3  -3  10  136.96   16.74
  -3  -3   9   20.40    6.56
  -3  -3   8   -0.35    2.79
  -3  -3   7    6.98    4.02
  -3  -3   6   75.13    9.50
  -3  -3   5 1039.03   31.75
  -3  -3   4 1526.84   35.67
  -3  -3   3  800.55   23.68
  -3  -3   2  942.88   24.08
  -3  -3   1  798.06   20.43
   3   3  -1  780.03   16.64
   3   3   0  594.84   14.10
  -3  -3   0  602.58   16.35
   3   3   1  308.06   10.16
  -3  -3  -1  301.56   10.54
   3   3   2  227.81    8.71
  -3  -3  -2  210.01    8.32
   3   3   3    1.80    1.30
   3   3   3    2.51    1.24
   3   3   3    3.13    1.50
  -3  -3  -3    2.16    0.93
   3   3   4    0.94    3.92
   3   3   4    4.25    1.73
   3   3   4    6.73    2.19
   3   3   4    4.71    1.70
   3   3   5  233.11    9.60
   3   3   5  245.34   14.15
   3   3   5  221.58    9.85
   3   3   6   12.38    4.07
   3   3   6   23.07    4.34
   3   3   7  254.47   11.06
   3   3   7  256.76   14.29
   3   3   7  243.72   10.81
   3   3   7  253.69   13.63
   3   3   8 1581.32   36.33
   3   3   9  278.85   16.36
   3   3  10   16.23    4.41
   3   3  11  160.60   14.00
   3   3  12   11.13    4.36
   3   3  13   99.45    4.63
   3   3  13   87.69    4.88
   3   3  13   93.22    6.04
   3   3  13   96.85    4.75
   3   3  13  106.56   12.63
   3   3  14   80.98    4.27
   3   3  14   82.34    4.61
   3   3  14   75.63    5.71
   3   3  14   81.72    4.86
   3   3  14   74.14    4.32
   3   3  15  232.27    9.05
   3   3  15  195.82    8.84
   3   3  15  205.96    7.75
   3   3  15  211.14    7.61
   3   3  15  214.37    7.03
   3   3  15  189.12    7.17
   3   3  16    3.46    1.92
   3   3  16   -6.14    2.42
   3   3  16   -0.07    2.01
   3   3  16   -0.78    1.88
   3   3  16   -2.55    1.74
   3   3  16    0.14    1.48
   3   3  16   -5.29    1.96
   3   3  17    3.63    1.43
   3   3  17    6.92    1.85
   3   3  17    3.46    1.67
   3   3  18   19.78    2.90
   3   3  18   15.92    2.64
   3   3  18   16.67    2.28
   3   3  19   -0.31    1.51
   3   3  19   -0.82    1.42
   3   3  20   23.69    2.59
   3   3  20   20.97    2.33
   3   3  21   13.70    1.83
  -3  -4  20    1.47    0.84
  -3  -4  20    0.11    0.65
  -3  -4  19   -0.66    0.92
  -3  -4  18    0.04    0.86
  -3  -4  18    1.62    1.25
  -3  -4  17    1.80    0.97
  -3  -4  16    7.13    1.34
  -3  -4  15    5.92    1.33
  -3  -4  14    4.92    1.29
  -3  -4  13   65.60    3.70
  -3  -4  12   17.37    6.90
  -3  -4  12   25.23    2.35
  -3  -4  11  389.49   30.12
  -3  -4  11  417.25    8.52
  -3  -4  10   -0.64    4.35
  -3  -4   9  152.92   17.01
  -3  -4   8   96.55   12.54
  -3  -4   7  113.43   12.65
  -3  -4   6   57.15    8.52
  -3  -4   5  371.69   19.46
  -3  -4   4   -0.16    2.43
  -3  -4   3  602.56   21.54
   3   4  -2    2.89    1.10
  -3  -4   2    0.56    1.77
   3   4  -1  224.21    9.85
  -3  -4   1  230.03   11.64
  -3  -4   0  111.14    7.73
   3   4   0  118.53    7.25
   3   4   1  135.66    7.61
  -3  -4  -1  128.57    7.70
   3   4   2    4.99    1.75
   3   4   3    3.33    1.49
   3   4   4  552.94   16.47
   3   4   4  563.10   16.05
   3   4   4  583.64   17.08
   3   4   5   63.50    5.60
   3   4   5   65.51    5.96
   3   4   5   75.51    6.69
   3   4   6   15.97    4.77
   3   4   7   27.02    4.16
   3   4   7   25.69    4.20
   3   4   7   28.25    5.14
   3   4   8  252.80   12.80
   3   4   8  234.59   11.45
   3   4   8  277.28   15.79
   3   4   9   37.19    6.37
   3   4  10  142.67   12.65
   3   4  11    0.36    2.09
   3   4  12  277.83    8.09
   3   4  12  265.02    6.89
   3   4  13    5.82    3.79
   3   4  14   13.91    1.95
   3   4  14    9.79    1.67
   3   4  14   12.39    4.97
   3   4  14    9.94    2.19
   3   4  14   13.91    2.36
   3   4  15    2.10    1.65
   3   4  15    4.73    2.16
   3   4  15    1.41    1.41
   3   4  15    1.91    1.35
   3   4  15    2.91    1.38
   3   4  16  131.25    6.38
   3   4  16  131.24    7.11
   3   4  16  122.91    5.78
   3   4  16  148.92    7.28
   3   4  16  143.73    5.64
   3   4  17  131.68    6.75
   3   4  17  127.78    4.99
   3   4  17  109.16    6.25
   3   4  17  120.29    6.06
   3   4  18   34.11    3.55
   3   4  18   36.27    3.58
   3   4  18   32.01    3.26
   3   4  19   23.79    2.77
   3   4  19   19.87    2.35
   3   4  20    3.29    1.50
   3   4  21   -0.17    1.02
  -3  -5  19   17.20    1.60
  -3  -5  18    5.40    1.16
  -3  -5  18    9.28    1.71
  -3  -5  17   11.40    1.65
  -3  -5  17   15.77    2.34
  -3  -5  16    0.49    0.86
  -3  -5  15   29.19    2.53
  -3  -5  14    1.57    0.93
  -3  -5  13   26.98    2.45
  -3  -5  12   29.28    8.60
  -3  -5  12   28.22    2.34
  -3  -5  11  392.56   30.94
  -3  -5  11  387.35    8.41
  -3  -5  10    9.13    5.90
  -3  -5   9  166.33   17.98
  -3  -5   8    1.27    3.34
  -3  -5   7   -0.41    2.88
  -3  -5   6  392.39   22.27
  -3  -5   5  321.63   18.84
  -3  -5   4  177.95   13.75
  -3  -5   3   61.94    7.58
   3   5  -2  501.41   16.42
  -3  -5   2  515.17   19.99
   3   5  -1    4.01    1.70
  -3  -5   1    5.53    2.27
  -3  -5   0   66.23    6.43
   3   5   0   69.88    6.10
  -3  -5  -1   92.80    7.29
   3   5   1   97.73    7.25
   3   5   2   41.75    4.84
   3   5   3    1.14    1.24
   3   5   4   19.32    3.27
   3   5   4   20.98    3.77
   3   5   5   34.09    4.94
   3   5   6  113.99    8.93
   3   5   6  119.25    8.00
   3   5   6  121.29    9.11
   3   5   7   16.52    3.15
   3   5   7   14.92    3.54
   3   5   7   17.03    3.79
   3   5   8    1.16    1.24
   3   5   8    0.13    2.07
   3   5   8    3.90    2.51
   3   5   9  235.98   16.35
   3   5  10   58.59    9.38
   3   5  11  229.77   19.34
   3   5  12    2.48    1.07
   3   5  12    1.96    1.22
   3   5  12   -2.62    1.70
   3   5  12   -0.90    1.71
   3   5  12   -1.41    1.46
   3   5  12   -1.24    4.22
   3   5  13   41.43    9.66
   3   5  14   36.96    3.46
   3   5  14   39.81    3.45
   3   5  14   38.06    3.10
   3   5  14   42.02    3.08
   3   5  14   36.90    3.82
   3   5  15   12.78    2.58
   3   5  15   11.51    2.10
   3   5  15   13.30    1.74
   3   5  15   10.83    1.79
   3   5  16    0.41    1.59
   3   5  16    1.74    1.49
   3   5  16    3.34    1.21
   3   5  16    3.89    1.14
   3   5  17   56.37    4.53
   3   5  17   56.99    4.12
   3   5  17   58.80    3.34
   3   5  18   -2.22    1.34
   3   5  18   -0.03    1.71
   3   5  18   -1.72    1.67
   3   5  19    1.64    1.45
   3   5  19    5.57    1.54
   3   5  20   18.84    2.26
   3   5  21   -0.07    0.99
  -3  -6  19   12.52    1.45
  -3  -6  18   -0.98    0.91
  -3  -6  18    0.37    1.14
  -3  -6  17    6.92    1.28
  -3  -6  17   11.73    2.22
  -3  -6  16   -2.01    1.14
  -3  -6  16    0.63    1.56
  -3  -6  15   14.26    1.80
  -3  -6  14    7.71    1.51
  -3  -6  13   26.37    2.36
  -3  -6  12    3.34    1.09
  -3  -6  11   47.93   11.59
  -3  -6  11   57.56    3.40
  -3  -6  10   44.06   10.63
  -3  -6  10   50.18    2.94
  -3  -6   9   29.52    8.10
  -3  -6   8   46.76   10.14
  -3  -6   7   28.64    7.36
  -3  -6   6    6.87    3.63
  -3  -6   5   89.46   10.88
  -3  -6   4   24.71    5.55
   3   6  -3  455.85   17.47
  -3  -6   3  440.88   20.92
   3   6  -2    4.12    2.14
  -3  -6   2    3.73    2.60
  -3  -6   1  295.97   15.15
   3   6  -1  307.17   13.91
   3   6   0  616.71   19.69
  -3  -6   0  588.47   20.42
   3   6   1  157.35   10.12
   3   6   2   78.45    7.08
   3   6   3  614.86   20.54
   3   6   4   20.01    3.50
   3   6   4   17.76    3.61
   3   6   5  173.80   11.65
   3   6   5  166.37    9.85
   3   6   6   54.86    5.69
   3   6   6   58.48    7.02
   3   6   6   62.35    6.84
   3   6   7  739.00   21.39
   3   6   7  741.02   25.62
   3   6   7  765.69   24.84
   3   6   8    2.07    1.53
   3   6   8    2.65    2.07
   3   6   8    1.01    1.70
   3   6   9  394.58   20.06
   3   6  10   41.15    7.27
   3   6  11   83.80    4.43
   3   6  11   80.57    4.45
   3   6  11   89.68   10.74
   3   6  11   80.39    3.73
   3   6  12   45.83    2.97
   3   6  12   40.93    4.05
   3   6  12   50.13    3.72
   3   6  12   43.41    3.46
   3   6  12   48.66    3.27
   3   6  12   51.59    8.56
   3   6  13    9.53    2.46
   3   6  13   14.63    2.33
   3   6  13   13.65    2.05
   3   6  13   14.83    1.96
   3   6  13   15.83    1.93
   3   6  13   19.58    5.82
   3   6  14   -1.31    1.61
   3   6  14   -1.15    1.75
   3   6  14   -2.49    1.69
   3   6  14    0.21    0.92
   3   6  14   -0.08    1.14
   3   6  15    1.54    1.64
   3   6  15    0.93    1.35
   3   6  15    2.46    1.06
   3   6  15    0.85    1.10
   3   6  16    5.22    1.93
   3   6  16    6.98    1.81
   3   6  16    7.77    1.53
   3   6  16    5.20    1.36
   3   6  17    2.67    1.09
   3   6  17    1.35    1.48
   3   6  17    0.69    1.48
   3   6  18   24.91    2.11
   3   6  18   21.09    2.72
   3   6  18   24.91    2.71
   3   6  19   -1.35    1.41
   3   6  19   -0.01    1.30
   3   6  20   40.29    2.85
  -3  -7  18    3.23    1.02
  -3  -7  18    5.46    0.99
  -3  -7  17    3.12    1.50
  -3  -7  17    1.35    0.83
  -3  -7  16    5.71    1.80
  -3  -7  16   -0.38    1.00
  -3  -7  15    4.29    2.03
  -3  -7  15   -0.08    0.82
  -3  -7  14   31.80    3.77
  -3  -7  14   21.14    2.04
  -3  -7  13    0.16    0.87
  -3  -7  12    7.45    1.40
  -3  -7  11    7.07    5.02
  -3  -7  10    9.83    5.87
   3   7 -10   18.22    2.42
  -3  -7   9    0.88    3.41
   3   7  -9    0.45    1.31
  -3  -7   8   68.28   11.71
  -3  -7   7    1.74    2.91
  -3  -7   6    0.85    2.82
  -3  -7   5    0.25    2.85
  -3  -7   4  278.81   19.14
  -3  -7   3   -4.36    3.73
   3   7  -3   -0.75    2.15
  -3  -7   2  138.71   11.90
   3   7  -2  147.39   10.56
  -3  -7   1  103.39    9.97
   3   7  -1  109.87    9.14
   3   7   0  151.04   10.78
  -3  -7   0  148.71   11.27
  -3  -7  -1   28.70    5.17
   3   7   1   38.10    5.53
   3   7   2   48.82    6.20
   3   7   3  297.10   15.57
   3   7   4   42.53    5.31
   3   7   4   41.34    6.01
   3   7   5   67.62    7.01
   3   7   5   67.90    8.05
   3   7   6  326.20   14.66
   3   7   6  326.03   17.98
   3   7   7   31.02    5.73
   3   7   7   31.11    4.50
   3   7   8   52.10    7.18
   3   7   8   44.64    7.01
   3   7   8   48.32    5.45
   3   7   9  124.76   11.42
   3   7   9  112.04   11.23
   3   7  10   11.99    3.88
   3   7  10   10.60    1.92
   3   7  11    2.55    1.29
   3   7  11   -1.48    1.46
   3   7  11   -0.47    1.32
   3   7  11    0.63    1.23
   3   7  11    4.66    3.17
   3   7  12   49.65    3.21
   3   7  12   35.09    3.83
   3   7  12   42.86    3.43
   3   7  12   45.13    3.18
   3   7  12   55.74    8.92
   3   7  12   47.28    3.69
   3   7  13    2.36    1.72
   3   7  13    3.66    1.47
   3   7  13    2.85    1.40
   3   7  13    5.14    1.26
   3   7  14   26.16    2.92
   3   7  14   25.24    2.80
   3   7  14   21.87    3.00
   3   7  14   27.31    2.44
   3   7  15    6.02    1.70
   3   7  15    1.73    1.42
   3   7  15    2.51    1.47
   3   7  15    5.32    1.27
   3   7  15    5.33    1.30
   3   7  16    9.14    1.51
   3   7  16    8.68    2.01
   3   7  16    7.40    2.10
   3   7  17    6.92    1.75
   3   7  17    3.99    1.64
   3   7  18   28.23    2.68
   3   7  18   27.82    2.82
   3   7  19   53.57    2.41
   3   7  19   60.33    3.52
   3   7  19   55.71    3.50
   3   7  20   34.23    2.44
  -3  -8  17    2.79    1.59
  -3  -8  16   22.27    2.98
  -3  -8  15    1.93    1.72
  -3  -8  14    1.97    1.87
  -3  -8  13    7.21    2.57
  -3  -8  12    4.84    2.42
   3   8 -11    3.57    1.33
  -3  -8  11    5.29    2.05
   3   8 -10  162.02    6.47
  -3  -8   9    4.24    5.27
   3   8  -9    4.44    1.77
  -3  -8   8   27.18    8.23
   3   8  -8   33.88    3.10
  -3  -8   7   10.38    5.15
   3   8  -7    7.43    1.69
  -3  -8   6  121.63   14.70
  -3  -8   5   -5.52    4.68
  -3  -8   4   67.85    9.99
   3   8  -3  144.41   11.58
  -3  -8   3  136.92   13.44
   3   8  -2   47.38    6.62
  -3  -8   2   37.57    6.92
  -3  -8   1  228.92   16.02
   3   8  -1  262.52   15.42
   3   8   0   12.37    3.46
  -3  -8   0   10.14    3.42
   3   8   1   -1.50    2.04
  -3  -8  -1   -2.50    2.89
   3   8   2  183.76   13.11
   3   8   3   54.90    7.29
   3   8   4  237.73   15.36
   3   8   4  225.97   13.13
   3   8   5  113.75    9.25
   3   8   5  118.79   11.15
   3   8   6  175.09   11.27
   3   8   6  183.00   14.23
   3   8   7  236.53   16.67
   3   8   7  245.31   13.36
   3   8   8   -0.49    2.85
   3   8   8    0.22    1.78
   3   8   9    3.42    1.15
   3   8   9    4.27    2.35
   3   8  10  158.43    5.11
   3   8  10  180.20    6.84
   3   8  10  179.17    6.44
   3   8  10  164.70    5.10
   3   8  10  171.93    6.30
   3   8  11   21.68    2.83
   3   8  11   17.42    2.46
   3   8  11   16.37    1.93
   3   8  12  224.33    7.68
   3   8  12  203.59    7.53
   3   8  12  205.29    6.78
   3   8  12  211.00    6.17
   3   8  13   16.07    2.37
   3   8  13   18.10    2.10
   3   8  13   18.14    2.55
   3   8  14   52.97    4.08
   3   8  14   49.16    3.92
   3   8  14   53.37    3.40
   3   8  14   40.62    3.85
   3   8  15   22.08    2.80
   3   8  15   22.59    2.56
   3   8  15   21.83    2.17
   3   8  15   18.55    2.62
   3   8  16    3.86    1.02
   3   8  16    4.51    1.89
   3   8  16    3.63    1.71
   3   8  17    9.28    1.95
   3   8  17   12.00    2.09
   3   8  18    3.55    1.46
   3   8  18    0.82    1.42
   3   8  19    0.78    0.73
   3   8  19   -0.38    0.99
   3   8  19   -0.28    1.11
  -3  -9  16    7.94    1.81
  -3  -9  15    2.90    1.93
  -3  -9  14   10.01    2.41
  -3  -9  13    0.94    2.03
  -3  -9  12   14.59    2.82
   3   9 -11    1.10    1.30
  -3  -9  11    0.21    2.04
   3   9 -10    8.10    1.90
  -3  -9  10    2.79    1.79
   3   9  -9   11.00    2.17
  -3  -9   9    7.42    2.15
   3   9  -8   78.00    4.68
  -3  -9   8   68.16   13.32
  -3  -9   8   84.77    6.02
   3   9  -7    5.35    1.68
  -3  -9   7    7.63    4.95
  -3  -9   7    8.09    2.45
   3   9  -6   53.66    3.86
  -3  -9   6   51.19   10.50
  -3  -9   6   51.10    4.48
  -3  -9   5   81.35   12.65
   3   9  -5   77.29    4.39
  -3  -9   4   44.93    8.99
   3   9  -3    0.77    1.89
  -3  -9   3    3.72    3.21
   3   9  -2    3.12    2.20
  -3  -9   2    2.45    3.03
   3   9  -1   16.60    4.40
  -3  -9   1   12.16    4.53
   3   9   0   10.33    3.60
  -3  -9   0    9.50    4.06
   3   9   1   51.17    7.44
  -3  -9  -1   36.72    6.88
   3   9   2    0.82    2.28
  -3  -9  -2   -0.66    2.43
   3   9   3   11.55    3.27
   3   9   3   19.92    4.94
   3   9   4  113.55    9.80
   3   9   4  125.38   12.03
   3   9   5   15.44    3.89
   3   9   5   17.34    4.92
   3   9   6   -0.89    2.05
   3   9   6    2.09    2.11
   3   9   7    9.39    2.57
   3   9   7   10.45    4.10
   3   9   8   30.53    2.40
   3   9   8   30.32    2.05
   3   9   8   30.70    6.78
   3   9   8   27.36    4.37
   3   9   9  362.32    7.55
   3   9   9  387.74    8.25
   3   9   9  407.74   10.07
   3   9   9  386.26    9.26
   3   9   9  373.86    7.73
   3   9   9  382.70   23.09
   3   9  10    5.44    1.39
   3   9  10    8.41    1.82
   3   9  10    7.31    1.17
   3   9  10    7.57    1.37
   3   9  11   36.65    3.19
   3   9  11   40.92    3.65
   3   9  11   36.87    3.20
   3   9  11   35.98    2.58
   3   9  12    7.61    1.91
   3   9  12    7.59    1.90
   3   9  12    6.55    1.47
   3   9  12    7.79    1.57
   3   9  13   50.65    3.35
   3   9  13   53.30    4.00
   3   9  13   48.59    3.83
   3   9  14   19.64    2.06
   3   9  14   18.68    2.42
   3   9  14   19.70    2.49
   3   9  15   17.86    1.85
   3   9  15   15.34    2.24
   3   9  15   17.19    2.38
   3   9  16   34.94    2.37
   3   9  16   35.15    3.10
   3   9  17    2.34    1.32
   3   9  18   44.30    2.90
   3   9  19    1.10    0.63
   3   9  19    0.99    0.85
  -3 -10  16    4.84    1.57
  -3 -10  15   12.72    2.16
  -3 -10  14    3.11    1.87
  -3 -10  13   46.55    4.27
  -3 -10  12   20.03    3.29
   3  10 -11    2.71    1.29
  -3 -10  11    6.05    2.13
   3  10 -10   16.76    2.40
  -3 -10  10   19.31    3.42
   3  10  -9    4.82    1.84
  -3 -10   9    3.65    2.21
   3  10  -8    7.89    1.92
  -3 -10   8    9.38    2.50
   3  10  -7    6.68    1.85
  -3 -10   7    9.69    2.60
   3  10  -6    6.15    1.67
  -3 -10   6    4.44    3.55
  -3 -10   6    5.37    2.13
   3  10  -5   -1.44    1.55
  -3 -10   5   -5.91    5.33
  -3 -10   5   -1.69    2.05
   3  10  -4    3.54    1.46
  -3 -10   4    3.25    3.58
  -3 -10   4    2.75    1.65
   3  10  -3  123.52    5.77
  -3 -10   3  125.58   14.93
  -3 -10   3  119.78    6.59
  -3 -10   2    5.68    3.76
   3  10  -2    8.09    3.10
   3  10  -2    8.19    1.68
   3  10  -1   93.53   10.62
  -3 -10   1   66.72   10.47
   3  10   0  126.37   12.35
  -3 -10   0  104.45   12.73
  -3 -10  -1   41.87    8.26
   3  10   1   50.25    8.15
  -3 -10  -2   87.86   11.40
   3  10   2  121.77   12.53
   3  10   3   38.64    6.44
   3  10   3   49.59    8.03
  -3 -10  -3   24.30    6.13
   3  10   4    8.62    3.04
   3  10   4   10.71    4.05
   3  10   5   37.74    6.05
   3  10   5   46.98    8.24
   3  10   5   40.36    2.89
   3  10   6    5.50    1.31
   3  10   6    8.10    3.63
   3  10   6    2.49    1.04
   3  10   7    8.90    1.44
   3  10   7    9.30    4.56
   3  10   7    7.59    1.16
   3  10   8    7.62    1.40
   3  10   8    3.49    1.25
   3  10   8    1.85    1.31
   3  10   8   10.67    4.25
   3  10   9   48.31    3.44
   3  10   9   49.21    2.94
   3  10   9   51.64    3.21
   3  10   9   53.36    3.86
   3  10  10  310.53    8.71
   3  10  10  335.21    9.50
   3  10  10  316.05    7.67
   3  10  10  310.59    7.22
   3  10  10  306.78    7.14
   3  10  11   -0.70    1.52
   3  10  11   -0.02    1.37
   3  10  11    2.06    0.99
   3  10  11    0.35    1.04
   3  10  12  114.80    5.68
   3  10  12  108.84    4.92
   3  10  12  111.82    5.43
   3  10  13    1.06    1.30
   3  10  13    2.19    1.00
   3  10  13    1.16    1.43
   3  10  14   38.32    3.24
   3  10  14   41.38    2.88
   3  10  14   43.66    3.56
   3  10  15    5.20    1.52
   3  10  15    3.98    0.99
   3  10  15    2.66    1.34
   3  10  16   48.66    2.54
   3  10  16   55.30    3.65
   3  10  17    0.31    1.13
   3  10  18    5.86    1.23
   3  10  19    2.43    0.84
  -3 -11  15   20.52    2.36
  -3 -11  14    1.31    1.54
  -3 -11  13    7.72    2.20
  -3 -11  12    2.33    1.80
  -3 -11  11    9.36    2.56
   3  11 -11    4.00    1.44
  -3 -11  10   25.65    3.56
   3  11 -10   21.26    2.54
  -3 -11   9    1.51    1.84
   3  11  -9   -1.11    1.44
  -3 -11   8    1.49    2.03
   3  11  -8    0.43    1.45
  -3 -11   7   -0.03    2.02
   3  11  -7   -0.47    1.38
  -3 -11   6    4.57    2.35
   3  11  -6    2.94    1.41
  -3 -11   5   22.01    3.45
   3  11  -5   21.71    2.67
  -3 -11   4   17.40    5.59
   3  11  -4   21.34    2.80
  -3 -11   4   17.36    3.17
  -3 -11   3   -0.43    3.67
   3  11  -3   -1.04    1.32
   3  11  -3    0.79    1.47
  -3 -11   3    1.85    2.16
   3  11  -2   15.31    4.62
  -3 -11   2   13.82    5.48
   3  11  -2   14.43    1.97
   3  11  -2   17.24    2.47
  -3 -11   2   12.79    2.59
   3  11  -1   76.19   10.28
  -3 -11   1   61.26   10.57
   3  11  -1   66.07    3.89
   3  11  -1   64.38    4.25
  -3 -11   1   55.70    5.00
   3  11   0   49.68    3.74
   3  11   0   50.11    3.42
   3  11   0   47.30    8.23
  -3 -11   0   32.99    7.62
   3  11   1   52.41    3.81
   3  11   1   48.45    3.40
  -3 -11  -1   40.12    8.94
   3  11   1   53.69    8.76
   3  11   2   24.56    2.45
   3  11   2   23.96    2.59
   3  11   2   19.13    4.69
   3  11   2   22.19    5.54
  -3 -11  -2   14.66    5.20
   3  11   3   51.31    3.47
   3  11   3   51.82    3.65
   3  11   3   55.25    2.84
   3  11   3   42.02    6.83
   3  11   3   58.42    9.38
   3  11   4   57.07    9.33
   3  11   4   58.06    3.62
   3  11   4   60.59    2.97
   3  11   4   58.47    3.73
   3  11   5   74.14   10.53
   3  11   5   66.90    3.81
   3  11   5   73.89    3.40
   3  11   6   65.50   10.04
   3  11   6   64.76    3.77
   3  11   6   64.15    3.17
   3  11   7  257.58   19.98
   3  11   7  231.19    6.96
   3  11   7  252.88    6.32
   3  11   8   76.90    3.98
   3  11   8   82.57    4.61
   3  11   8   76.56    3.47
   3  11   9   88.39    4.21
   3  11   9   92.71    5.02
   3  11   9   90.72    3.86
   3  11  10   69.00    4.09
   3  11  10   74.34    3.43
   3  11  10   72.79    4.45
   3  11  10   75.28    3.75
   3  11  11   85.04    4.44
   3  11  11   85.97    4.65
   3  11  12    3.14    1.34
   3  11  12    4.55    1.29
   3  11  12    5.05    1.61
   3  11  13    6.50    1.73
   3  11  13    5.56    1.30
   3  11  13    2.97    1.39
   3  11  14   11.91    1.95
   3  11  14    9.82    1.42
   3  11  14    9.75    1.77
   3  11  15    1.30    1.09
   3  11  15    1.99    1.08
   3  11  15    0.33    1.23
   3  11  16    5.53    1.46
   3  11  17   16.79    1.87
   3  11  18   17.45    1.23
   3  11  18   13.44    1.35
  -3 -12  14    3.07    1.28
  -3 -12  13    2.22    1.62
  -3 -12  12    0.05    1.58
   3  12 -11    0.69    1.06
  -3 -12  11    1.22    1.63
   3  12 -10    1.10    1.12
  -3 -12  10    5.08    2.20
   3  12  -9   -0.86    1.45
  -3 -12   9    0.09    2.08
   3  12  -8    5.90    1.67
  -3 -12   8    7.30    2.43
   3  12  -7    0.91    1.45
  -3 -12   7   -1.77    1.92
   3  12  -6    0.07    1.49
  -3 -12   6   -1.63    2.20
   3  12  -5    8.58    2.05
  -3 -12   5    3.84    2.22
   3  12  -4   10.30    2.11
  -3 -12   4   11.86    3.02
   3  12  -3   24.28    2.89
  -3 -12   3   28.47    4.09
   3  12  -3   23.74    2.44
   3  12  -2   59.85    4.33
  -3 -12   2   51.28    5.14
   3  12  -2   54.69    3.60
   3  12  -1   88.80    5.16
  -3 -12   1   77.41    6.14
   3  12  -1   78.36    4.37
   3  12   0   66.41    4.06
   3  12   0   80.62   10.99
  -3 -12   0   64.98   11.66
   3  12   0   72.40    4.72
   3  12   1   32.87    2.92
   3  12   1   38.30    7.71
  -3 -12  -1   27.75    7.71
   3  12   1   38.02    3.43
   3  12   2   74.31    4.29
   3  12   2   76.51   10.98
   3  12   2   76.73    3.62
   3  12   2   68.97    4.46
   3  12   3    5.99    1.51
   3  12   3    9.93    4.57
   3  12   3    8.24    1.94
   3  12   3    8.66    1.47
   3  12   4   17.10    2.14
   3  12   4   20.36    1.92
   3  12   4   17.42    2.37
   3  12   5   20.58    1.92
   3  12   5   17.58    2.09
   3  12   6    9.34    1.41
   3  12   6    8.98    1.60
   3  12   7   36.18    2.49
   3  12   7   34.89    2.81
   3  12   7   36.50    3.12
   3  12   8   27.00    2.08
   3  12   8   26.06    2.70
   3  12   8   26.25    2.40
   3  12   9    0.67    0.96
   3  12   9   -0.32    1.55
   3  12   9    0.91    0.95
   3  12  10    3.55    0.94
   3  12  10    4.29    1.01
   3  12  10    4.28    1.55
   3  12  11   -0.81    1.40
   3  12  11   -0.27    0.79
   3  12  11   -0.14    0.95
   3  12  11   -0.51    1.23
   3  12  12   -0.22    1.14
   3  12  12    0.42    0.86
   3  12  12   -0.45    1.30
   3  12  13    3.89    1.37
   3  12  13    3.13    0.99
   3  12  13    3.51    1.37
   3  12  14    5.20    1.39
   3  12  14    5.84    1.11
   3  12  14    5.83    1.47
   3  12  15    1.74    0.76
   3  12  15    2.37    1.24
   3  12  16    6.51    1.34
   3  12  17    6.29    1.12
  -3 -13  13    3.30    1.37
  -3 -13  12    1.60    1.51
   3  13 -11    9.78    1.39
  -3 -13  11   11.29    2.21
   3  13 -10    0.17    1.12
  -3 -13  10    4.66    2.04
   3  13  -9   27.50    2.61
  -3 -13   9   34.58    3.96
   3  13  -8   -3.47    1.81
  -3 -13   8    1.47    1.93
   3  13  -7    4.15    1.58
  -3 -13   7    3.01    2.12
   3  13  -6    0.63    1.47
  -3 -13   6    0.57    1.98
   3  13  -5   18.13    2.73
  -3 -13   5   15.40    3.27
   3  13  -4   -1.00    1.56
  -3 -13   4    0.07    1.91
   3  13  -3   44.78    3.90
  -3 -13   3   39.22    4.70
   3  13  -3   46.86    3.22
   3  13  -2   16.57    2.47
  -3 -13   2   11.23    2.77
   3  13  -2   16.86    2.12
   3  13  -1   21.47    2.91
  -3 -13   1   14.75    3.40
   3  13  -1   19.08    2.33
   3  13   0    3.89    1.80
  -3 -13   0    0.51    2.19
   3  13   0    0.65    1.03
   3  13   1    6.16    1.75
   3  13   1    6.51    1.39
   3  13   1    7.00    1.70
   3  13   2   41.62    3.51
   3  13   2   42.76    2.73
   3  13   2   43.93    3.36
   3  13   3   20.04    2.45
   3  13   3   22.59    2.09
   3  13   3   20.46    2.37
   3  13   4   57.56    3.01
   3  13   4   57.02    3.84
   3  13   4   56.01    3.73
   3  13   5   21.37    1.89
   3  13   5   20.02    2.27
   3  13   6   33.96    2.28
   3  13   6   30.89    2.75
   3  13   6   36.26    3.00
   3  13   7    2.86    0.88
   3  13   7    2.80    1.12
   3  13   7    1.61    1.17
   3  13   8   26.10    2.00
   3  13   8   25.64    2.40
   3  13   8   28.96    2.81
   3  13   9   -0.30    0.92
   3  13   9   -1.85    1.41
   3  13   9   -0.92    1.09
   3  13  10    5.34    1.04
   3  13  10    6.29    1.65
   3  13  10    4.55    1.07
   3  13  10    3.66    1.19
   3  13  11   26.10    2.00
   3  13  11   23.72    2.46
   3  13  11   20.94    2.11
   3  13  12    1.24    1.13
   3  13  12   -0.23    0.80
   3  13  13    1.66    1.08
   3  13  13    0.30    0.74
   3  13  13    2.33    1.09
   3  13  14    1.16    0.99
   3  13  14    0.05    0.68
   3  13  15    1.35    1.01
  -3 -14  11    1.36    1.41
   3  14 -10   -0.29    0.83
  -3 -14  10   -0.06    1.45
   3  14  -9    3.07    1.14
  -3 -14   9    2.74    1.88
   3  14  -8    0.64    1.12
  -3 -14   8    3.46    2.03
   3  14  -7    7.80    1.71
  -3 -14   7    4.47    2.22
   3  14  -6   10.72    1.93
  -3 -14   6   11.76    2.89
   3  14  -5    6.58    1.66
  -3 -14   5    4.25    2.18
   3  14  -4    1.81    1.45
  -3 -14   4    3.58    2.32
   3  14  -3   38.22    3.49
   3  14  -3   37.96    2.80
   3  14  -2    0.03    1.61
  -3 -14   2    0.14    2.19
   3  14  -2   -1.71    1.21
   3  14  -1   64.88    4.49
   3  14  -1   61.38    2.91
   3  14  -1   63.52    3.83
   3  14   0    0.82    1.42
   3  14   0    3.67    1.42
   3  14   0    1.52    1.03
   3  14   1   32.43    3.19
   3  14   1   34.57    2.32
   3  14   1   34.32    2.94
   3  14   2   12.71    2.15
   3  14   2   11.80    1.82
   3  14   3    2.79    1.10
   3  14   3   -0.02    1.43
   3  14   3    2.06    1.22
   3  14   4   16.55    1.65
   3  14   4   13.56    2.11
   3  14   4   15.07    2.02
   3  14   5    7.76    1.20
   3  14   5    7.24    1.52
   3  14   5    7.74    1.59
   3  14   6    0.71    0.82
   3  14   6   -0.34    0.98
   3  14   6    0.47    1.04
   3  14   7    2.84    0.85
   3  14   7    3.91    1.27
   3  14   7    1.63    1.13
   3  14   8    4.98    0.94
   3  14   8    5.57    1.30
   3  14   8    7.05    1.59
   3  14   9    0.15    0.72
   3  14   9    0.96    1.07
   3  14   9    0.79    0.90
   3  14  10   29.31    2.38
   3  14  10   31.21    2.22
   3  14  10   32.37    2.70
   3  14  11   -1.00    0.88
   3  14  11   -0.68    0.96
   3  14  12    6.64    1.08
   3  14  12    6.96    1.37
   3  14  13   -0.09    0.56
   3  14  13    1.74    1.00
   3  14  14    9.25    0.89
   3  15  -9   -1.74    0.95
  -3 -15   9    1.86    1.44
   3  15  -8    0.05    0.87
  -3 -15   8    0.36    1.48
   3  15  -7    0.90    1.02
  -3 -15   7    0.57    1.60
   3  15  -6    0.05    1.08
  -3 -15   6   -0.62    1.78
   3  15  -5    4.48    1.51
  -3 -15   5    3.05    1.90
   3  15  -4    1.41    1.28
  -3 -15   4    0.60    1.80
   3  15  -3   -0.78    1.37
  -3 -15   3   -0.58    1.84
   3  15  -2   10.02    1.14
   3  15  -2   10.49    1.97
  -3 -15   2    8.70    2.70
   3  15  -2    8.93    1.42
   3  15  -1   11.79    1.26
   3  15  -1   11.75    2.01
  -3 -15   1    9.73    2.72
   3  15  -1   11.32    1.67
   3  15   0    9.65    1.24
   3  15   0    8.81    1.87
   3  15   0    7.19    1.45
   3  15   1    1.31    0.86
   3  15   1    0.04    1.38
   3  15   1    0.21    0.88
   3  15   2    4.58    0.95
   3  15   2    3.81    1.35
   3  15   2    5.13    1.37
   3  15   3   -0.68    0.66
   3  15   3   -0.63    1.32
   3  15   3    0.09    1.03
   3  15   4    3.09    0.85
   3  15   4    1.94    1.20
   3  15   4    2.26    1.10
   3  15   5    0.74    0.62
   3  15   5    0.09    0.84
   3  15   6   -0.55    0.67
   3  15   6   -0.10    0.84
   3  15   6    0.12    0.92
   3  15   7    2.76    0.74
   3  15   7    1.38    0.91
   3  15   7    2.18    0.97
   3  15   8   12.02    1.20
   3  15   8   10.85    1.46
   3  15   8   12.76    1.70
   3  15   9    8.18    1.31
   3  15   9   10.02    1.33
   3  15   9    8.17    1.43
   3  15  10   -0.64    0.75
   3  15  10   -0.97    1.01
   3  15  11   10.12    1.25
   3  15  11   11.10    1.46
   3  15  12    0.49    0.57
   3  15  12    0.04    0.74
   3  16  -7    0.13    0.74
  -3 -16   7   -0.97    1.34
   3  16  -6    1.32    0.88
  -3 -16   6    1.63    1.53
   3  16  -5    0.66    1.06
  -3 -16   5    0.26    1.55
   3  16  -4    3.40    1.31
  -3 -16   4    3.06    1.86
   3  16  -3    0.55    1.12
  -3 -16   3    2.58    1.68
   3  16  -2    3.74    1.31
  -3 -16   2   -0.07    1.83
   3  16  -1   -0.74    1.18
   3  16  -1   -0.98    0.85
   3  16   0    2.75    1.37
   3  16   0    1.60    0.87
   3  16   1    1.58    1.09
   3  16   1    4.08    0.82
   3  16   1    2.84    1.02
   3  16   2    7.55    0.96
   3  16   2    6.17    1.50
   3  16   2    5.97    1.22
   3  16   3   -0.32    1.02
   3  16   3    1.74    0.72
   3  16   3    0.46    0.87
   3  16   4    2.59    0.70
   3  16   4    2.23    0.96
   3  16   5    4.01    0.74
   3  16   5    5.47    1.13
   3  16   6    2.34    0.65
   3  16   6    2.61    0.91
   3  16   7    7.45    0.85
   3  16   7    6.92    1.19
   3  16   7    4.52    0.98
   3  16   8   -1.61    0.82
   3  16   8   -1.08    0.82
   3  16   8    1.13    0.75
   3  16   9    0.03    0.61
   3  16   9   -0.48    0.76
   3  16  10    7.10    0.96
   3  16  10    6.66    1.05
   3  16  11   -0.21    0.45
   3  17  -4   -0.23    0.83
   3  17  -3   10.60    1.34
   3  17  -2   -1.17    0.96
   3  17  -1   20.83    1.97
   3  17   0    1.68    0.72
   3  17   1   14.99    1.42
   3  17   2    1.30    0.76
   3  17   3   11.32    1.31
   3  17   4    4.75    0.95
   3  17   5   10.22    1.20
   3  17   6    4.37    0.91
   3  17   6    6.77    0.97
   3  17   7    0.40    0.60
   3  17   8    6.99    0.89
  -4  17   6   -0.52    0.39
  -4  17   5    1.47    0.46
   4 -17  -4   -0.04    0.98
  -4  17   4    0.15    0.46
   4 -17  -3    2.53    1.09
  -4  17   3    6.35    0.77
  -4  17   2    0.86    0.53
  -4  17   1   -0.11    0.44
  -4  17   0    0.41    0.44
  -4  17  -1    0.86    0.45
  -4  17  -2    1.05    0.47
  -4  17  -3    0.43    0.36
  -4  16  10   -0.42    0.60
  -4  16   9   -0.75    0.61
   4 -16  -7   -0.07    1.13
  -4  16   7   -0.21    0.51
   4 -16  -6    0.02    1.30
  -4  16   6    0.27    0.51
   4 -16  -5   -0.40    1.28
  -4  16   5    0.24    0.52
  -4  16   4    0.37    0.58
  -4  16   3    0.98    0.61
  -4  16   2    0.43    0.60
  -4  16   1    1.25    0.68
  -4  16   0    0.38    0.59
  -4  16  -1    1.43    0.65
  -4  16  -2    3.89    0.79
  -4  16  -3    2.40    0.68
  -4  16  -4    0.77    0.50
  -4  16  -5    1.71    0.54
  -4  16  -6    0.52    0.42
  -4  15  11   -1.17    0.69
  -4  15  10    0.94    0.76
   4 -15  -9    6.52    1.31
  -4  15   9    7.24    0.83
   4 -15  -8   -0.46    1.24
  -4  15   8    0.31    0.55
   4 -15  -7    3.97    1.50
  -4  15   7    4.78    0.78
  -4  15   6    6.35    0.98
  -4  15   5    0.09    0.68
  -4  15   4    2.86    0.82
  -4  15   3    1.37    0.76
  -4  15   2   14.34    1.51
  -4  15   1   24.26    1.88
   4 -15   0    9.27    3.08
  -4  15   0   21.63    1.76
   4 -15   1    4.74    2.64
  -4  15  -1    9.95    1.33
   4 -15   2   -0.62    1.84
   4 -15   2    0.46    2.01
   4 -15   3   -2.39    1.87
   4 -15   3    0.97    2.30
   4 -15   4   -2.48    1.75
   4 -15   4    0.36    1.86
   4 -15   5   -0.23    1.64
   4 -15   5   -0.97    2.09
   4 -15   6    0.95    1.60
   4 -15   6    3.14    2.07
   4 -15   7    2.84    1.72
   4 -15   7    1.17    1.72
   4 -15   8    0.34    1.33
   4 -15   8    0.25    1.46
  -4  14  13    0.39    0.62
  -4  14  13    1.37    0.63
  -4  14  12    0.40    0.72
  -4  14  12    1.63    0.79
  -4  14  11   -0.36    0.79
  -4  14  11   -0.67    0.80
  -4  14  10    0.49    0.56
  -4  14  10    0.27    0.77
   4 -14 -10   -0.32    1.18
  -4  14   9    0.37    0.58
  -4  14   9    0.86    0.84
   4 -14  -9    0.84    1.41
  -4  14   8    1.32    0.69
  -4  14   8    3.86    1.08
   4 -14  -8    0.43    1.52
  -4  14   7    0.63    0.67
  -4  14   6   -0.72    0.77
  -4  14   5   -0.74    0.84
  -4  14   4   -0.70    0.87
  -4  14   3    4.69    1.04
  -4  14   1   63.56    3.12
   4 -14   0    1.45    1.87
   4 -14   0    4.78    3.02
   4 -14   1    1.62    2.04
   4 -14   1   11.07    3.39
   4 -14   2    6.41    2.77
   4 -14   2   22.49    4.16
   4 -14   3    0.76    1.95
   4 -14   3    1.14    2.38
   4 -14   4   -0.51    1.93
   4 -14   4   -1.31    2.30
   4 -14   5   -1.82    2.36
   4 -14   6    1.49    2.18
   4 -14   7    0.92    1.92
   4 -14   8    3.69    2.15
   4 -14   9    1.35    1.77
   4 -14   9    1.94    1.64
   4 -14  10   -2.30    1.57
   4 -14  10    1.49    1.41
  -4  13  15    0.06    0.55
  -4  13  14    9.36    1.11
  -4  13  14   10.14    1.07
  -4  13  13    2.38    0.91
  -4  13  13    0.92    0.73
  -4  13  12    6.85    1.28
  -4  13  12    7.12    1.21
  -4  13  11    9.26    1.38
   4 -13 -11    7.45    1.55
  -4  13  10    0.66    0.65
  -4  13  10   -0.35    1.01
   4 -13 -10   -0.57    1.47
  -4  13   9   21.30    1.71
   4 -13  -9   17.02    2.42
  -4  13   8   -0.15    0.70
   4 -13  -8   -0.42    1.73
  -4  13   7   19.65    1.75
  -4  13   6    0.48    0.73
  -4  13   5    1.47    0.87
  -4  13   4    0.35    0.87
  -4  13   3    8.82    1.31
  -4  13   2   -1.23    0.90
   4 -13  -2   -0.89    2.34
   4 -13  -1   -3.06    2.71
   4 -13  -1    1.46    2.16
   4 -13   0    2.98    2.35
   4 -13   0    0.68    2.20
   4 -13   1    7.42    2.98
   4 -13   1    5.70    2.90
   4 -13   2   -0.95    2.55
   4 -13   3   -2.59    2.61
   4 -13   4    4.09    2.88
   4 -13   5    1.78    2.46
  -4  13  -5    0.89    0.90
   4 -13   6    4.13    2.70
  -4  13  -6    5.27    1.08
  -4  13  -7    0.65    0.83
   4 -13   7    0.63    2.18
  -4  13  -8    1.64    0.89
   4 -13   8    1.03    2.07
  -4  13  -9    0.18    0.74
   4 -13   9   -0.61    1.97
  -4  13 -10    0.61    0.70
   4 -13  10   -3.68    2.09
   4 -13  11   -0.59    1.42
  -4  13 -11   -0.31    0.64
  -4  13 -12    6.58    0.75
   4 -13  12    0.82    1.19
  -4  12  16    0.66    0.62
  -4  12  15    4.15    0.88
  -4  12  14   -0.22    0.85
  -4  12  14   -0.34    0.71
  -4  12  13    5.15    1.12
  -4  12  13    4.48    1.01
  -4  12  12   18.38    1.94
  -4  12  11   36.43    2.21
  -4  12  11   42.71    2.95
   4 -12 -11   41.15    3.30
  -4  12  10   10.98    1.32
   4 -12 -10    9.14    2.01
  -4  12   9    1.77    0.81
   4 -12  -9   -0.01    1.64
  -4  12   8   18.17    1.76
  -4  12   7    0.39    0.74
  -4  12   6   12.72    1.59
  -4  12   5   12.52    1.54
  -4  12   4   63.78    3.24
  -4  12   3    3.46    0.99
   4 -12  -3    2.73    2.80
   4 -12  -2    5.34    2.75
   4 -12  -1   -1.96    2.68
   4 -12  -1   -2.59    2.37
   4 -12   0    1.25    2.33
   4 -12   0    0.08    2.05
   4 -12   1    6.33    2.72
   4 -12   2   25.69    4.73
   4 -12   3   12.76    3.78
  -4  12  -3   18.77    1.79
  -4  12  -3   14.30    2.46
   4 -12   4    6.27    2.83
  -4  12  -4   10.39    1.48
  -4  12  -4    6.62    2.12
   4 -12   5   50.76    6.06
  -4  12  -5   66.90    3.27
  -4  12  -6    2.13    1.07
   4 -12   6    1.51    2.48
   4 -12   7   19.95    3.96
  -4  12  -7   23.07    1.95
  -4  12  -8    7.44    1.32
   4 -12   8    1.87    2.38
   4 -12   9   33.30    4.44
  -4  12  -9   36.83    2.24
   4 -12  10   10.63    2.71
  -4  12 -10   12.19    1.36
  -4  12 -11   -1.90    0.88
   4 -12  11   -2.18    2.04
  -4  12 -12    5.64    0.81
  -4  12 -13    4.88    0.77
  -4  12 -14    3.65    0.60
  -4  11  17    2.74    0.71
  -4  11  16    2.42    0.84
  -4  11  15   -0.61    0.92
  -4  11  14   23.70    1.88
  -4  11  14   32.84    2.42
  -4  11  13    1.31    0.89
  -4  11  13    0.63    1.03
   4 -11 -12   74.69    4.17
  -4  11  12   75.41    4.01
   4 -11 -11    3.54    2.06
  -4  11  11    1.00    0.79
   4 -11 -10    2.85    1.59
  -4  11  10    3.18    0.94
   4 -11  -9   11.17    2.47
  -4  11   9   16.27    1.66
  -4  11   8   -0.46    0.81
  -4  11   7   33.93    2.38
  -4  11   6   31.79    2.31
  -4  11   5   -0.64    0.85
  -4  11   5    2.36    3.63
  -4  11   4   88.01    3.78
  -4  11   4   98.43   14.67
   4 -11  -3   -0.61    2.46
  -4  11   3   -1.32    3.35
   4 -11  -2  100.58    7.90
   4 -11  -2   79.23    6.85
  -4  11   1    3.49    3.67
   4 -11  -1    2.93    2.80
   4 -11  -1    1.11    2.22
  -4  11   0   31.24    3.48
  -4  11   0   33.13    6.81
   4 -11   0   25.96    8.37
   4 -11   0   28.40    4.64
   4 -11   1   -0.15    2.41
  -4  11  -1   -0.58    0.94
  -4  11  -1   -1.28    1.68
   4 -11   1   -2.60    3.93
  -4  11  -2   38.66    3.71
  -4  11  -2   44.73    2.52
   4 -11   3   -1.77    4.21
   4 -11   3   -0.38    2.32
  -4  11  -3    0.36    1.46
  -4  11  -3    1.37    0.89
  -4  11  -4   54.70    2.81
  -4  11  -4   57.54    4.42
   4 -11   5    6.17    3.59
  -4  11  -5    4.05    1.84
   4 -11   6   19.17    4.67
  -4  11  -6    8.15    1.94
  -4  11  -7    0.10    1.02
   4 -11   7    0.98    2.43
   4 -11   8   34.90    4.99
  -4  11  -8   38.45    2.51
   4 -11   9   22.50    3.96
  -4  11  -9   27.63    2.04
   4 -11  10   24.79    4.01
  -4  11 -10   25.87    1.99
   4 -11  11   42.38    4.53
  -4  11 -11   52.27    2.59
  -4  11 -12   14.93    1.40
  -4  11 -13    9.80    1.12
  -4  11 -14    3.81    0.71
  -4  11 -15    2.92    0.55
  -4  10  18   -1.11    0.68
  -4  10  17    0.09    0.52
  -4  10  17   -1.31    0.82
  -4  10  16   -0.50    0.62
  -4  10  16   -0.33    0.89
  -4  10  15    0.90    0.70
  -4  10  15    1.20    1.06
  -4  10  14   44.39    2.41
  -4  10  14   45.80    2.98
  -4  10  13   -1.74    1.33
  -4  10  12    1.11    0.71
   4 -10 -12    0.57    1.57
   4 -10 -11    0.93    1.63
  -4  10  11   -0.24    0.76
  -4  10  11   -0.02    0.71
  -4  10  10   70.91    3.21
  -4  10  10   75.67    3.41
  -4  10   9    0.90    0.79
   4 -10  -9    0.90    1.93
  -4  10   8   36.99    2.41
  -4  10   7   20.07    7.73
  -4  10   7   18.16    1.74
  -4  10   6   -4.01    4.58
  -4  10   6    0.89    0.73
  -4  10   5    5.34    3.96
  -4  10   5    3.96    0.90
   4 -10  -4    3.42    2.23
  -4  10   4    6.07    1.08
  -4  10   3    3.89    2.81
   4 -10  -3    4.92    2.43
  -4  10   2   21.88    6.30
   4 -10  -2   13.92    3.06
   4 -10  -2   17.21    3.54
  -4  10   1   19.17    5.62
   4 -10  -1   10.69    3.18
  -4  10   1   15.26    2.37
   4 -10  -1    9.15    3.60
   4 -10   0   75.01    6.42
  -4  10   0   78.77    4.80
  -4  10   0   76.39    2.98
   4 -10   0   68.31   12.21
  -4  10   0   87.79   11.17
   4 -10   1    4.57    3.16
  -4  10  -1    0.74    2.37
   4 -10   1   -1.95    2.92
  -4  10  -1   -0.20    1.55
  -4  10  -1    1.71    0.92
  -4  10  -2   33.02    3.30
  -4  10  -2   34.57    2.17
   4 -10   2   24.72    7.67
   4 -10   2   26.97    4.27
   4 -10   3   -0.74    5.49
  -4  10  -3   -0.47    1.78
  -4  10  -3   -1.63    0.93
   4 -10   3    0.39    2.26
   4 -10   4   15.35    3.53
  -4  10  -4   11.60    2.14
  -4  10  -4   15.75    1.72
   4 -10   4   14.53    7.51
  -4  10  -5  105.07    5.74
   4 -10   5  118.41    8.23
  -4  10  -5  113.18    4.05
   4 -10   5  105.61   17.99
  -4  10  -6   85.32    3.77
   4 -10   6   81.10    5.32
  -4  10  -6   77.85    4.82
   4 -10   6   79.54    7.06
   4 -10   7   17.25    4.02
  -4  10  -7   10.83    1.62
   4 -10   7   12.86    2.38
   4 -10   8    0.16    2.45
  -4  10  -8    3.74    1.47
   4 -10   8    5.23    1.99
   4 -10   9    3.86    2.44
  -4  10  -9    3.17    1.05
   4 -10   9    3.60    1.54
   4 -10  10   23.77    4.04
  -4  10 -10   24.01    1.99
   4 -10  10   20.08    2.71
   4 -10  11    0.58    1.99
   4 -10  11    0.28    1.15
  -4  10 -11   -2.37    1.02
   4 -10  12   28.07    2.89
  -4  10 -12   32.99    2.20
  -4  10 -13   -2.19    0.98
  -4  10 -14   24.43    1.68
  -4  10 -15    0.52    0.67
  -4  10 -16    1.35    0.47
  -4   9  18    0.51    0.58
  -4   9  18   -1.05    0.74
  -4   9  17   -0.57    0.72
  -4   9  17    0.10    0.81
  -4   9  16    0.29    0.78
  -4   9  16    2.59    1.07
  -4   9  15    4.90    1.04
  -4   9  15    5.64    1.37
  -4   9  14   -1.59    0.99
  -4   9  14   -1.44    1.30
  -4   9  13    3.19    0.84
   4  -9 -12   12.48    2.16
  -4   9  12   12.82    1.48
  -4   9  11   37.71    2.43
   4  -9 -11   34.62    3.42
  -4   9  11   42.21    2.55
  -4   9  10   20.18    1.82
  -4   9  10   22.78    1.92
  -4   9   9   31.02    9.00
   4  -9  -9   23.94    3.19
  -4   9   9   35.45    2.47
  -4   9   8  230.25    5.86
  -4   9   8  236.48   23.95
  -4   9   7   37.06    2.40
  -4   9   7   38.96   10.17
  -4   9   6  339.30    6.79
  -4   9   6  342.04   27.28
  -4   9   5   -0.43    2.95
  -4   9   4   52.95   10.29
  -4   9   3   11.87    4.79
   4  -9  -2  185.70   17.49
  -4   9   2  260.54   20.56
   4  -9  -1    8.16    4.15
  -4   9   1   14.00    4.86
  -4   9   0   66.83    9.29
   4  -9   0   60.96   11.40
   4  -9   1   21.73    7.15
  -4   9  -1   38.04    6.71
   4  -9   2   73.10   13.06
   4  -9   3   20.60    7.96
   4  -9   4    7.08    5.72
   4  -9   4    2.20    1.22
  -4   9  -4    1.49    0.81
   4  -9   4    3.16    2.41
   4  -9   5   -1.10    3.70
  -4   9  -5    3.12    1.61
  -4   9  -5    3.95    1.36
   4  -9   5    5.85    3.23
   4  -9   6    2.77    4.00
   4  -9   6    2.36    1.53
  -4   9  -6    1.75    1.26
   4  -9   6   -0.62    2.19
   4  -9   7    6.59    4.10
   4  -9   7    4.45    1.58
  -4   9  -7    1.45    1.21
   4  -9   7    4.15    2.67
  -4   9  -8   14.82    1.61
   4  -9   8   19.19    2.73
   4  -9   8   19.86    3.65
   4  -9   9    3.99    1.59
  -4   9  -9    2.07    0.92
   4  -9  10   -0.49    1.20
  -4   9 -10   -0.93    1.05
   4  -9  10    0.74    2.14
  -4   9 -11    2.36    1.05
   4  -9  11    2.25    1.43
  -4   9 -12    8.67    1.32
   4  -9  12    8.43    1.94
  -4   9 -13    3.48    1.02
   4  -9  13    3.52    1.52
  -4   9 -14   -1.32    0.88
   4  -9  14   -1.17    1.14
  -4   9 -15   -1.20    0.77
   4  -9  15    0.46    0.93
  -4   9 -16    1.72    0.68
  -4   9 -17    1.22    0.48
  -4   8  19   -0.67    0.57
  -4   8  18   16.08    1.40
  -4   8  18   15.52    1.49
  -4   8  17    5.23    1.04
  -4   8  17    4.19    1.04
  -4   8  16   23.50    1.98
  -4   8  16   24.69    2.18
  -4   8  15    2.63    1.01
  -4   8  15    2.59    1.06
  -4   8  14    2.27    0.83
  -4   8  14    1.79    1.17
  -4   8  13   28.90    2.15
   4  -8 -12   35.55    3.49
  -4   8  12   35.96    2.42
  -4   8  11   47.47    2.71
   4  -8 -11   40.78    3.83
  -4   8  10  130.92   18.70
  -4   8  10  134.21    4.47
  -4   8   9   17.34    7.48
   4  -8  -9   15.43    3.12
  -4   8   9   22.27    1.83
  -4   8   8  131.64    4.22
  -4   8   8  132.17   17.93
  -4   8   7  156.18   18.87
  -4   8   6   14.51    6.63
  -4   8   5    3.84    4.20
  -4   8   4   44.79    9.29
  -4   8   3  447.45   26.87
   4  -8  -2    4.39    2.93
  -4   8   2    2.62    2.57
  -4   8   1   91.25   11.13
   4  -8  -1   61.04   10.03
   4  -8   0  426.12   27.36
  -4   8   0  520.32   25.16
   4  -8   1   -0.02    3.63
  -4   8  -1   -2.30    3.00
   4  -8   2  350.80   27.18
  -4   8  -2  387.54   18.74
   4  -8   3    9.16    6.22
   4  -8   4   87.33   14.73
   4  -8   5    8.86    6.96
   4  -8   6   66.98    4.26
   4  -8   6   67.13   13.35
   4  -8   7   96.66    5.19
   4  -8   7   87.71   15.59
   4  -8   7  110.58    7.17
   4  -8   8   22.36    2.93
   4  -8   8   21.49    7.72
   4  -8   8   27.79    3.52
   4  -8   9  110.71   18.66
   4  -8   9  107.90    5.72
   4  -8  10   -0.31    1.37
   4  -8  11   31.95    3.36
   4  -8  12    1.67    1.25
   4  -8  13   60.43    4.29
   4  -8  14    2.53    1.39
   4  -8  15    4.68    1.34
   4  -8  16    0.22    0.89
  -4   8 -16    0.53    0.74
   4  -8  17   21.63    1.79
  -4   8 -17   25.13    1.47
  -4   8 -18    0.61    0.44
  -4   7  19    0.90    0.75
  -4   7  19   -0.24    0.56
  -4   7  18    4.69    1.06
  -4   7  18    5.42    1.01
  -4   7  17    1.22    0.97
  -4   7  17    0.87    0.81
  -4   7  16    1.67    1.04
  -4   7  16    1.02    0.85
  -4   7  15    1.61    1.00
  -4   7  15    1.54    0.84
  -4   7  14    1.98    1.20
  -4   7  14    0.61    0.79
  -4   7  13    0.09    0.96
  -4   7  12   26.52    2.07
   4  -7 -12   28.68    3.35
  -4   7  11  136.80   19.04
  -4   7  11  133.36    4.44
   4  -7 -11  118.94    5.93
  -4   7  10   13.70    1.44
  -4   7  10    9.52    5.80
   4  -7 -10    7.43    2.16
  -4   7   9   45.52   10.14
   4  -7  -9   37.81    3.75
  -4   7   8  208.52   21.74
  -4   7   7   79.64   13.13
  -4   7   6  512.60   31.66
  -4   7   5  156.88   16.80
  -4   7   4  373.83   25.20
   4  -7  -3  207.47   15.38
  -4   7   3  261.63   19.92
   4  -7  -2  103.41   11.56
  -4   7   2  136.30   13.66
  -4   7   1   -0.97    2.16
   4  -7  -1    1.37    3.02
  -4   7   0   51.70    7.38
   4  -7   0   44.60    8.46
  -4   7  -1    0.57    2.09
   4  -7   1    2.47    3.68
  -4   7  -2   21.65    4.27
   4  -7   2   20.77    6.85
   4  -7   3   15.81    5.43
   4  -7   4  177.64   19.28
   4  -7   5   12.55    5.86
   4  -7   6  174.36   20.25
   4  -7   7   39.42   10.46
   4  -7   8  108.67   17.87
   4  -7   8  119.66    5.60
   4  -7   9   20.70    7.43
   4  -7   9   33.75    3.20
   4  -7  10   10.78    6.61
   4  -7  10   12.66    2.26
   4  -7  11    4.55    1.53
   4  -7  12   16.21    2.57
   4  -7  12   14.47    2.70
   4  -7  13   17.08    2.53
   4  -7  13   18.01    2.70
   4  -7  14   -0.05    1.12
   4  -7  14    1.29    1.56
   4  -7  15    2.13    1.18
   4  -7  15    1.64    1.56
   4  -7  16    8.58    1.62
   4  -7  16   10.63    2.11
   4  -7  17    2.27    1.03
   4  -7  17    3.79    1.37
   4  -7  18    8.89    1.22
  -4   7 -18    7.13    0.83
  -4   6  20   13.86    1.29
  -4   6  20   18.93    1.30
  -4   6  19    0.45    0.65
  -4   6  18    1.65    0.83
  -4   6  18    1.48    1.00
  -4   6  17   43.14    2.67
  -4   6  17   43.25    2.72
  -4   6  16    1.32    0.96
  -4   6  16   -1.08    1.13
  -4   6  15   46.55    2.89
  -4   6  15   44.91    3.11
  -4   6  14    3.07    1.00
  -4   6  14    2.61    1.36
  -4   6  13    1.60    0.86
  -4   6  12  128.57   18.42
  -4   6  12  133.56    4.61
  -4   6  11   10.64    1.31
  -4   6  11   10.85    5.79
   4  -6 -11    8.30    2.39
  -4   6  10  117.11   16.74
   4  -6 -10   90.89    5.16
  -4   6   9   24.75    8.27
  -4   6   8  123.42   15.99
  -4   6   7   53.10   10.51
  -4   6   6   67.62   11.32
  -4   6   5  205.28   18.19
   4  -6  -4  156.05   11.41
  -4   6   4  202.87   17.61
   4  -6  -3  100.04   10.04
  -4   6   3  145.14   14.42
   4  -6  -2   51.19    7.91
  -4   6   2   65.13    9.51
   4  -6  -1   97.48   11.10
  -4   6   1  114.48   11.35
   4  -6   0   40.92    7.97
  -4   6   0   50.30    7.21
  -4   6  -1  222.88   13.68
   4  -6   1  190.32   16.85
   4  -6   2    6.71    4.31
  -4   6  -2    7.84    2.62
   4  -6   3   12.29    4.77
  -4   6  -3    5.96    1.47
   4  -6   4  528.60   31.00
   4  -6   5   42.55    9.42
   4  -6   6  352.86   27.24
   4  -6   7   14.32    6.39
   4  -6   8  104.79   16.17
   4  -6   9    0.14    4.15
   4  -6  10  137.12   19.14
   4  -6  11   10.95    2.49
   4  -6  11    8.72    6.35
   4  -6  12   18.13    2.79
   4  -6  13   -0.94    1.52
   4  -6  14    7.87    1.78
   4  -6  14    7.20    2.06
   4  -6  15    2.62    1.39
   4  -6  15    3.37    1.82
   4  -6  16    1.13    1.18
   4  -6  16    2.04    1.63
   4  -6  17    0.32    0.89
   4  -6  17   -0.17    1.32
   4  -6  18    7.58    1.28
   4  -6  18    9.43    1.86
  -4   6 -19   -0.50    0.48
  -4   5  20    2.40    0.71
  -4   5  19   27.83    1.94
  -4   5  18    9.45    1.40
  -4   5  17   29.52    2.25
  -4   5  17   28.60    2.29
  -4   5  16   -0.85    1.21
  -4   5  16    0.02    0.77
  -4   5  15   71.71    3.89
  -4   5  15   74.93    3.74
  -4   5  14    8.61    1.64
  -4   5  14    7.83    1.42
  -4   5  12    2.78    1.07
  -4   5  12    6.59    7.15
  -4   5  11    7.76    8.67
  -4   5  10   -0.95    2.94
  -4   5   9    4.81    3.80
  -4   5   9    6.54    4.98
  -4   5   8  187.85   19.21
  -4   5   8  190.53   17.98
  -4   5   7   64.97   10.80
  -4   5   7   69.13   10.69
  -4   5   6  214.35   18.62
  -4   5   6  221.00   17.98
  -4   5   5   49.78    9.67
   4  -5  -4   -0.77    2.52
  -4   5   4   -0.49    3.48
   4  -5  -3 1268.33   32.16
  -4   5   3 1629.69   43.91
  -4   5   2   22.84    5.91
   4  -5  -2   17.00    5.08
   4  -5  -1    7.96    3.97
  -4   5   1    8.88    3.87
   4  -5   0  279.36   18.20
  -4   5   0  309.99   16.86
   4  -5   1   54.64    8.42
  -4   5  -1   70.13    7.37
   4  -5   2  138.77   13.71
  -4   5  -2  128.92    8.81
   4  -5   3   16.21    5.16
  -4   5  -3   16.43    2.84
   4  -5   4  195.95   17.78
   4  -5   5  350.92   24.51
   4  -5   6  342.99   25.24
   4  -5   7    2.04    4.17
   4  -5   7   -0.64    1.81
   4  -5   8  157.98   18.60
   4  -5   8  143.79   11.23
   4  -5   9   90.86   14.39
   4  -5  10  168.95    6.87
   4  -5  10  172.43   20.50
   4  -5  11    9.86    2.38
   4  -5  11    7.52    1.82
   4  -5  11    3.23    4.29
   4  -5  12   82.90    5.66
   4  -5  12   69.29    4.83
   4  -5  13    4.34    1.89
   4  -5  13    3.59    1.76
   4  -5  14  109.70    6.71
   4  -5  15   -0.77    1.77
   4  -5  16   -1.43    1.72
   4  -5  17    1.93    1.03
   4  -5  17    2.78    1.62
   4  -5  18   27.10    2.32
   4  -5  18   33.01    3.15
   4  -5  19    1.93    0.82
   4  -5  19    3.06    1.31
  -4   4  20    0.93    0.64
  -4   4  19   13.69    1.47
  -4   4  18    1.39    0.65
  -4   4  18    0.67    0.79
  -4   4  17    2.62    0.94
  -4   4  17    0.76    0.86
  -4   4  16    2.08    1.15
  -4   4  16   -0.05    0.83
  -4   4  16    0.21    0.82
  -4   4  15    0.14    1.29
  -4   4  15    0.27    0.82
  -4   4  15    0.97    0.90
  -4   4  14   35.51    2.77
  -4   4  14   37.16    2.69
  -4   4  14   36.14    2.50
  -4   4  13   -1.15    1.07
  -4   4  13    0.47    4.59
  -4   4  13   -0.71    0.83
  -4   4  12   75.69   12.45
  -4   4  12   67.51    3.27
  -4   4  12   70.14   13.04
  -4   4  11    6.08    5.17
  -4   4  11    1.09    3.38
  -4   4  11    0.62    0.69
  -4   4  10  157.38   17.24
  -4   4   9   25.72    7.37
  -4   4   8   72.99   10.99
  -4   4   7   19.42    5.97
  -4   4   6    6.99    4.09
  -4   4   5   55.28    8.39
  -4   4   4  679.10   27.90
   4  -4  -4  619.25   20.96
  -4   4   3  146.88   13.22
   4  -4  -3  121.01    9.72
   4  -4  -2 1402.46   33.94
  -4   4   2 1565.67   39.50
   4  -4  -1   35.01    6.56
  -4   4   1   41.79    6.51
  -4   4   0 1431.50   33.11
   4  -4   0 1396.23   37.72
   4  -4   1  625.97   26.38
  -4   4  -1  668.84   21.19
   4  -4   2   16.63    4.79
  -4   4  -2   18.10    3.30
   4  -4   3    2.38    1.49
  -4   4  -3    3.86    1.65
   4  -4   3    6.14    3.77
   4  -4   4  437.77   12.90
   4  -4   4  383.97   23.11
   4  -4   5   19.67    3.06
   4  -4   5   12.28    5.02
   4  -4   6 1130.64   26.26
   4  -4   6 1100.30   42.53
   4  -4   7   92.53    8.24
   4  -4   7   78.44   11.81
   4  -4   8  212.29   13.60
   4  -4   8  191.32   19.41
   4  -4   9    2.41    1.97
   4  -4   9    2.86    4.43
   4  -4  10  163.76   13.71
   4  -4  10  145.61   17.89
   4  -4  11    5.27    1.69
   4  -4  11    6.45    1.77
   4  -4  11    2.15    2.33
   4  -4  11    5.68    3.72
   4  -4  12    7.77    2.52
   4  -4  12    6.89    1.92
   4  -4  12    4.16    2.55
   4  -4  13    9.66    2.84
   4  -4  13    7.65    2.21
   4  -4  14    3.79    1.98
   4  -4  14    3.33    1.53
   4  -4  15   12.87    2.70
   4  -4  15    9.10    2.08
   4  -4  16    8.58    2.52
   4  -4  17    5.66    2.05
   4  -4  18    0.00    1.02
   4  -4  18   -0.10    1.40
   4  -4  19    3.94    1.08
   4  -4  19    2.50    1.53
   4  -4  20    1.13    1.12
  -4   3  20    6.22    0.98
  -4   3  20    7.25    0.91
  -4   3  19    5.30    1.12
  -4   3  19    5.86    0.95
  -4   3  18    4.23    1.17
  -4   3  18    4.59    1.02
  -4   3  17    0.70    0.85
  -4   3  17    1.59    0.83
  -4   3  16   24.59    2.35
  -4   3  16   22.10    2.01
  -4   3  15   37.58    2.83
  -4   3  15   35.59    2.57
  -4   3  14   63.46    3.44
  -4   3  14   62.62    3.35
  -4   3  13   86.91    3.90
  -4   3  13   93.99   13.91
  -4   3  13   84.33    3.83
  -4   3  12   74.47   12.37
  -4   3  12   59.17    3.07
  -4   3  11   21.35    5.89
  -4   3  11   25.48    7.24
  -4   3  10   43.90    9.47
  -4   3  10   40.84    7.16
  -4   3   9    3.61    2.30
  -4   3   9   11.11    5.29
  -4   3   8   37.64    8.68
  -4   3   7   29.31    7.35
  -4   3   6    6.53    3.88
  -4   3   5   55.37    8.56
   4  -3  -5   48.60    5.50
  -4   3   4  808.99   30.33
   4  -3  -4  728.32   21.87
  -4   3   3  455.43   21.34
   4  -3  -3  437.15   17.80
  -4   3   2 1284.63   33.58
   4  -3  -2 1190.84   29.37
   4  -3   0  455.10   20.26
  -4   3   0  450.75   17.39
   4  -3   1  190.83   13.66
  -4   3  -1  177.55   10.20
   4  -3   2    4.02    1.23
  -4   3  -2    5.97    2.13
   4  -3   2    5.98    4.15
   4  -3   3 1629.09   43.03
  -4   3  -3 1548.75   20.08
   4  -3   4  794.41   17.90
   4  -3   4  774.53   31.18
   4  -3   5  179.21    9.45
   4  -3   5  171.20   15.33
   4  -3   6  147.13    9.57
   4  -3   6  150.70   15.13
   4  -3   7   62.43    6.84
   4  -3   7   50.03    9.24
   4  -3   8   55.58    6.95
   4  -3   8   56.00   10.19
   4  -3   9   67.88    8.35
   4  -3   9   58.52   10.48
   4  -3  10    4.47    2.78
   4  -3  10    2.04    2.83
   4  -3  11   15.42    5.04
   4  -3  11   16.83    6.57
   4  -3  12  339.41   11.11
   4  -3  12  326.72    9.74
   4  -3  13    2.90    2.05
   4  -3  13    1.26    1.76
   4  -3  13    2.70    1.52
   4  -3  14  104.80    6.09
   4  -3  14  110.43    6.11
   4  -3  14  122.78    7.08
   4  -3  15    1.34    1.35
   4  -3  15    2.28    1.55
   4  -3  15    0.68    1.67
   4  -3  16   91.00    5.43
   4  -3  16   87.80    6.05
   4  -3  17    2.35    1.76
   4  -3  17   -0.01    1.52
   4  -3  18   11.23    2.30
   4  -3  19    1.00    1.32
   4  -3  20    5.34    1.00
   4  -3  20    5.63    1.47
  -4   2  20   20.43    1.53
  -4   2  20   21.28    1.62
  -4   2  19    0.65    0.72
  -4   2  19    0.86    0.66
  -4   2  18    3.77    1.09
  -4   2  18    3.31    0.92
  -4   2  17    0.63    0.94
  -4   2  17    0.09    0.71
  -4   2  16   32.14    2.68
  -4   2  16   32.95    2.51
  -4   2  15   27.06    2.42
  -4   2  15   26.82    2.24
  -4   2  14  100.86    4.37
  -4   2  14  100.61    4.27
  -4   2  13   13.55    1.69
  -4   2  13    4.73    2.66
  -4   2  13    5.90    3.53
  -4   2  12  152.64    4.89
  -4   2  12  150.99   17.77
  -4   2  12  160.55   15.03
  -4   2  11   -0.83    2.56
  -4   2  11   -0.55    3.61
  -4   2  10    8.96    3.91
  -4   2   9  113.39   14.72
  -4   2   8  411.00   26.37
  -4   2   7   43.52    8.83
  -4   2   6   12.78    4.96
  -4   2   5   50.63    8.46
   4  -2  -4  243.55   13.06
  -4   2   4  295.22   18.72
   4  -2  -2 1420.01   32.79
  -4   2   2 1500.51   37.18
   4  -2  -1  384.53   17.26
  -4   2   1  343.79   17.01
   4  -2   0 1254.43   30.52
  -4   2   0 1197.48   27.66
   4  -2   1  745.28   25.20
   4  -2   2  477.40   21.54
  -4   2  -2  477.82   12.85
   4  -2   3  368.10   19.58
  -4   2  -3  366.06    7.24
   4  -2   4   -0.06    3.09
   4  -2   4    1.22    1.33
   4  -2   5   99.68   11.24
   4  -2   5  110.57    7.54
   4  -2   6  172.83   15.37
   4  -2   6  188.03   10.63
   4  -2   7    1.58    3.18
   4  -2   7    2.36    2.03
   4  -2   8    2.42    3.25
   4  -2   8    2.48    1.63
   4  -2   9  222.17   18.66
   4  -2   9  228.96   15.05
   4  -2  10   15.32    5.56
   4  -2  10   16.73    4.58
   4  -2  11    1.39    2.24
   4  -2  12  294.37   10.09
   4  -2  12  291.97   20.32
   4  -2  12  270.94    9.27
   4  -2  12  270.99    8.24
   4  -2  12  268.91    8.61
   4  -2  13   69.81    5.31
   4  -2  13   71.53   10.65
   4  -2  13   62.93    4.88
   4  -2  13   70.10    4.38
   4  -2  13   67.31    4.65
   4  -2  14   22.38    3.34
   4  -2  14   21.28    3.35
   4  -2  14   21.96    3.08
   4  -2  15   35.43    4.09
   4  -2  15   33.41    3.86
   4  -2  15   33.71    3.63
   4  -2  16   27.26    3.77
   4  -2  16   31.31    3.40
   4  -2  16   28.49    3.31
   4  -2  17    2.59    1.94
   4  -2  17    2.78    1.80
   4  -2  18   15.98    2.67
   4  -2  18   17.79    2.66
   4  -2  19    8.43    1.85
   4  -2  19    8.92    1.90
   4  -2  20   10.99    1.34
   4  -2  20    8.14    1.81
  -4   1  20    3.36    0.84
  -4   1  19    1.93    0.77
  -4   1  19    1.19    0.72
  -4   1  18    6.23    1.23
  -4   1  18    3.94    0.99
  -4   1  17   14.43    1.71
  -4   1  17   11.51    1.73
  -4   1  16    9.01    1.52
  -4   1  16    8.54    1.47
  -4   1  15    8.31    1.42
  -4   1  15    9.05    1.59
  -4   1  14   84.58    4.03
  -4   1  14   76.83    3.86
  -4   1  13  225.93    6.53
  -4   1  13  190.25   20.76
  -4   1  13  187.86   17.48
  -4   1  13  211.23    6.05
   4  -1 -12   10.92    3.41
  -4   1  12   29.29    2.22
  -4   1  12   24.09    5.99
  -4   1  12   33.83    9.27
  -4   1  10  158.82   18.29
  -4   1   9  345.26   25.92
  -4   1   8   90.84   12.72
  -4   1   6  115.01   13.63
  -4   1   5  499.74   25.01
   4  -1  -4  306.16   15.18
  -4   1   4  314.35   18.62
   4  -1  -3  180.04   11.88
  -4   1   3  191.55   14.06
   4  -1  -2 2367.95   41.69
  -4   1   2 2400.37   46.48
   4  -1  -1   33.41    2.85
   4  -1   2  222.43    7.63
   4  -1   2  198.26    7.62
   4  -1   3 1223.98   33.68
   4  -1   3 1477.43   26.75
   4  -1   4  554.56   23.30
   4  -1   4  600.69   16.31
   4  -1   5  609.77   26.42
   4  -1   5  612.22   18.04
   4  -1   6  201.48   15.48
   4  -1   6  196.83   11.05
   4  -1   7   90.76    8.72
   4  -1   8  282.85   18.99
   4  -1   8  288.02   15.62
   4  -1   9    2.20    2.64
   4  -1   9    1.09    2.45
   4  -1  10  263.77   19.54
   4  -1  10  299.22   18.19
   4  -1  11   12.23    4.11
   4  -1  12   58.48    4.43
   4  -1  12   61.60    3.92
   4  -1  12   59.21    4.03
   4  -1  13  210.33    9.13
   4  -1  13  182.81    7.36
   4  -1  13  197.65    7.51
   4  -1  13  188.67    6.85
   4  -1  13  176.42    7.80
   4  -1  13  217.48   18.32
   4  -1  14  155.24    8.06
   4  -1  14  140.37    6.05
   4  -1  14  147.88    6.91
   4  -1  14  129.48    7.06
   4  -1  14  161.33   16.45
   4  -1  15    3.62    2.19
   4  -1  15    4.16    2.07
   4  -1  16   41.89    4.44
   4  -1  16   35.84    3.59
   4  -1  16   33.62    3.77
   4  -1  17    5.66    1.76
   4  -1  17    9.58    2.24
   4  -1  18   26.48    3.33
   4  -1  18   29.41    3.30
   4  -1  19    1.92    1.45
   4  -1  19   -0.43    1.55
   4  -1  20   22.98    2.59
   4  -1  20   23.93    2.47
   4  -1  21    2.11    1.07
  -4   0  20    4.85    0.94
  -4   0  19    2.39    0.88
  -4   0  19    2.65    0.93
  -4   0  18   30.84    2.29
  -4   0  18   27.42    2.27
  -4   0  17    4.48    1.17
  -4   0  17    3.81    1.09
  -4   0  16    3.09    1.14
  -4   0  16    3.33    1.16
  -4   0  15    2.40    1.03
  -4   0  15    2.74    1.07
  -4   0  14    6.77    1.59
  -4   0  14    6.36    1.42
  -4   0  13   94.35    4.39
  -4   0  13   86.29   15.22
  -4   0  13   79.59   11.57
  -4   0  13   93.51    4.14
   4   0 -12   -0.77    2.36
  -4   0  12    1.99    0.97
  -4   0  12    5.61    5.39
  -4   0  11  103.52   15.38
  -4   0  10   30.21    8.73
  -4   0   9   98.80   13.68
  -4   0   8   68.37   10.87
  -4   0   7   80.36   11.60
  -4   0   6   53.15    8.91
  -4   0   5    8.52    4.53
  -4   0   4    6.02    3.38
   4   0  -3   33.49    5.55
  -4   0   3   30.87    6.12
   4   0  -2  119.98    9.57
  -4   0   2  112.18    9.86
   4   0  -1   54.73    6.56
  -4   0   1   52.08    6.46
   4   0   0 1095.94   17.27
  -4   0   0 1210.22   28.33
   4   0   1  124.87    5.91
   4   0   1  133.77   10.65
  -4   0  -1  120.10    8.08
   4   0   2   70.73    8.18
   4   0   2   51.60    4.10
   4   0   2   48.79    4.05
  -4   0  -2   64.80    5.13
   4   0   3  927.29   17.57
   4   0   3  912.87   19.40
   4   0   4   45.11    4.26
   4   0   4   39.41    6.15
   4   0   4   49.63    5.23
   4   0   6  440.29   21.63
   4   0   6  422.04   16.26
   4   0   7 3786.36   65.04
   4   0   7 3424.18   49.91
   4   0   8  560.04   26.06
   4   0   8  535.38   21.24
   4   0   9  347.31   21.45
   4   0   9  308.01   17.33
   4   0  10  101.92   10.73
   4   0  11  816.06   31.94
   4   0  12  261.43    7.98
   4   0  12  296.80   10.34
   4   0  12  286.62    9.28
   4   0  12  259.54   19.18
   4   0  12  276.62    8.40
   4   0  13  454.49   10.88
   4   0  13  527.18   13.19
   4   0  13  473.04   11.46
   4   0  13  451.50   10.33
   4   0  13  524.88   28.53
   4   0  13  460.92   11.68
   4   0  13  516.72   13.70
   4   0  14  103.32    6.07
   4   0  14  109.28    5.31
   4   0  14  113.86    5.86
   4   0  14  109.47   13.64
   4   0  14  106.86    6.01
   4   0  14  120.16    7.15
   4   0  15  485.23   14.13
   4   0  15  403.33   11.26
   4   0  15  413.51   10.24
   4   0  15  439.72   11.69
   4   0  15  467.58   12.94
   4   0  16   15.47    2.49
   4   0  16   15.96    2.75
   4   0  16   17.90    3.07
   4   0  17   33.94    4.05
   4   0  17   31.21    3.61
   4   0  18    6.69    2.05
   4   0  18    7.43    2.23
   4   0  19   10.66    2.12
   4   0  19    9.16    2.05
   4   0  20    3.67    1.56
   4   0  20    6.52    1.70
   4   0  21    6.89    1.39
  -4  -1  20    9.30    1.27
  -4  -1  20    7.99    1.16
  -4  -1  20    9.89    1.19
  -4  -1  19   25.37    1.92
  -4  -1  18   32.20    2.34
  -4  -1  18   25.83    2.14
  -4  -1  17   11.80    1.61
  -4  -1  17    9.30    1.48
  -4  -1  16    5.48    1.32
  -4  -1  16    4.40    1.21
  -4  -1  15   89.21    4.18
  -4  -1  15   83.35    4.14
  -4  -1  14   11.65    1.81
  -4  -1  14   11.12    1.69
  -4  -1  13    4.52    1.37
  -4  -1  13    4.09    1.43
   4   1 -12   -0.24    2.96
  -4  -1  12   11.02    1.54
  -4  -1  12   11.30    6.90
  -4  -1  11    0.67    4.01
  -4  -1  10   12.83    6.74
  -4  -1   9   63.96   11.71
  -4  -1   8  175.98   17.57
  -4  -1   7  659.27   32.18
  -4  -1   6  437.10   24.84
  -4  -1   3  130.30   12.01
   4   1  -1  170.67   12.13
  -4  -1   1  151.54   10.86
   4   1   0 1182.03   31.96
  -4  -1   0 1146.64   27.13
   4   1   1 2391.02   28.27
  -4  -1  -1 2347.28   35.95
   4   1   2  677.83   15.38
   4   1   2  692.84   24.88
   4   1   2  679.23   15.68
  -4  -1  -2  626.61   16.30
   4   1   3 1347.65   22.51
   4   1   3 1404.53   36.19
   4   1   3 1340.04   23.42
   4   1   4  437.56   13.37
   4   1   4  423.66   20.60
   4   1   4  482.54   16.12
   4   1   5 2324.81   31.09
   4   1   5 2274.71   48.15
   4   1   5 2390.74   37.26
   4   1   6  379.66   20.38
   4   1   6  360.60   15.27
   4   1   7  970.74   33.78
   4   1   7  769.71   24.27
   4   1   8   61.30    9.38
   4   1   8   32.34    5.67
   4   1   9   70.22    9.57
   4   1   9   85.85    9.30
   4   1  10  223.61   15.83
   4   1  11   59.68    8.92
   4   1  12  138.60    7.24
   4   1  12  130.78    5.66
   4   1  12  145.55   14.38
   4   1  13  186.91    8.15
   4   1  13  169.38    6.78
   4   1  13  161.64    8.04
   4   1  13  161.12    7.12
   4   1  13  172.75    6.45
   4   1  13  153.57    6.53
   4   1  13  151.26   15.34
   4   1  14   10.83    3.00
   4   1  14   12.11    2.50
   4   1  14   17.00    3.39
   4   1  14    7.18    2.96
   4   1  14   11.95    2.05
   4   1  14    7.76    1.94
   4   1  15   16.31    3.06
   4   1  16   -3.18    2.23
   4   1  16   -0.86    2.30
   4   1  16    0.11    1.72
   4   1  16    0.99    1.32
   4   1  16    0.01    1.33
   4   1  17   35.15    4.11
   4   1  17   36.11    4.06
   4   1  18   29.16    3.51
   4   1  18   30.71    3.45
   4   1  19   11.12    2.22
   4   1  19    8.96    2.08
   4   1  20    7.65    1.76
   4   1  20    6.83    1.65
   4   1  21    1.91    1.13
  -4  -2  20    1.09    0.65
  -4  -2  20    2.19    0.84
  -4  -2  19   19.18    1.75
  -4  -2  18    0.31    0.85
  -4  -2  17    5.06    1.20
  -4  -2  17    4.73    1.16
  -4  -2  16    9.39    1.53
  -4  -2  16    8.50    1.46
  -4  -2  15    4.19    1.09
  -4  -2  15    2.81    1.01
  -4  -2  14    2.20    1.07
  -4  -2  14    0.86    0.96
  -4  -2  13   13.05    1.70
  -4  -2  13   11.07    5.22
  -4  -2  13   13.73    1.65
  -4  -2  12   25.78    9.06
  -4  -2  12   16.83    1.80
  -4  -2  11   12.75    6.11
  -4  -2  10    2.70    3.68
  -4  -2   9  172.49   18.66
  -4  -2   8  385.49   26.24
  -4  -2   7  158.91   16.15
  -4  -2   6   30.69    7.02
  -4  -2   5  417.82   22.77
  -4  -2   4  301.18   17.97
  -4  -2   3  828.90   27.63
  -4  -2   2  187.36   13.19
  -4  -2   1 1369.03   30.57
   4   2   0  593.88   24.41
  -4  -2   0  558.73   18.78
   4   2   1  664.41   25.41
  -4  -2  -1  611.68   17.85
   4   2   2  190.03    8.65
   4   2   2  181.59   13.09
  -4  -2  -2  176.79    8.70
   4   2   3  418.91   13.11
   4   2   3  451.68   20.75
   4   2   3  432.63   13.67
  -4  -2  -3  396.31   11.61
   4   2   4   40.24    4.58
   4   2   4   34.50    6.09
   4   2   4   39.56    3.01
   4   2   4   40.60    4.74
   4   2   5 1165.55   34.47
   4   2   5 1185.98   23.70
   4   2   5 1206.88   15.04
   4   2   6  383.63   13.59
   4   2   6  375.97   19.79
   4   2   7 2851.14   55.45
   4   2   7 3178.65   49.48
   4   2   8   15.04    4.85
   4   2   8   12.81    3.94
   4   2   9   15.82    4.26
   4   2  10  325.47   19.28
   4   2  11   77.97   10.29
   4   2  12  299.33   10.12
   4   2  12  301.55    8.28
   4   2  12  351.77   22.43
   4   2  12  339.97   10.08
   4   2  13   94.36    4.95
   4   2  13  100.27    5.81
   4   2  13   87.12    4.80
   4   2  13   87.77    5.22
   4   2  13   78.06    6.05
   4   2  13   75.05   11.13
   4   2  13   76.38    4.89
   4   2  14  160.77    7.60
   4   2  14  142.47    6.12
   4   2  14  137.88    6.70
   4   2  14  135.71    8.01
   4   2  14  142.97   15.57
   4   2  15  142.13    8.23
   4   2  15  141.77    6.92
   4   2  15  141.92    6.19
   4   2  15  150.25    7.61
   4   2  15  133.18    5.85
   4   2  15  123.50    6.34
   4   2  16    0.64    1.24
   4   2  16    0.42    1.29
   4   2  16    2.13    1.92
   4   2  16    2.67    2.01
   4   2  16   -0.92    1.70
   4   2  17   74.24    5.26
   4   2  17   66.51    3.93
   4   2  17   66.95    5.44
   4   2  17   67.31    4.66
   4   2  18    8.82    2.34
   4   2  18    7.00    2.11
   4   2  19   14.65    2.45
   4   2  19   12.44    2.44
   4   2  20   18.01    2.32
   4   2  20   14.93    2.10
   4   2  21    7.23    1.42
  -4  -3  20    1.85    0.78
  -4  -3  20    4.29    0.86
  -4  -3  19    9.51    1.27
  -4  -3  19   16.31    1.79
  -4  -3  18    2.78    0.96
  -4  -3  17   34.99    2.57
  -4  -3  16    5.24    1.25
  -4  -3  15    3.34    1.22
  -4  -3  14    0.73    0.96
  -4  -3  13   85.72   15.02
  -4  -3  13  100.36    4.41
  -4  -3  12   11.99    6.00
  -4  -3  12   12.51    1.70
  -4  -3  11   43.26   10.50
  -4  -3  11   48.98    3.06
  -4  -3  10   -0.92    4.24
  -4  -3   9  183.29   19.96
  -4  -3   8   33.20    8.44
  -4  -3   7   99.89   12.98
  -4  -3   6   18.05    5.45
  -4  -3   5    4.44    3.59
  -4  -3   4  201.16   14.60
  -4  -3   3   52.29    7.26
  -4  -3   2  380.27   17.68
  -4  -3   1  796.62   23.79
  -4  -3   0  346.80   14.50
   4   3   1 1775.34   25.23
  -4  -3  -1 1755.83   31.04
   4   3   2  775.42   16.46
  -4  -3  -2  793.40   19.10
   4   3   3 1071.97   22.37
   4   3   3 1110.86   33.33
   4   3   3 1079.08   19.25
  -4  -3  -3 1019.99   20.00
   4   3   4   98.06    7.52
   4   3   4  108.78    7.72
   4   3   4  111.13    6.18
   4   3   5  368.28   20.54
   4   3   5  373.43   13.91
   4   3   5  393.31   11.68
   4   3   5  416.44   16.15
   4   3   6  174.08   13.99
   4   3   6  169.49    9.50
   4   3   6  166.31    7.51
   4   3   6  189.08   12.27
   4   3   7   58.53    8.25
   4   3   7   45.42    5.23
   4   3   7   59.37    8.15
   4   3   8  240.42   16.15
   4   3   8  304.66   17.36
   4   3   9  291.26   17.55
   4   3  10    3.18    2.68
   4   3  11  108.33   11.99
   4   3  12   67.89    4.62
   4   3  12   62.41    3.49
   4   3  12   63.01    3.75
   4   3  12   62.23    4.15
   4   3  12   58.54    4.70
   4   3  12   66.49    3.78
   4   3  13   30.09    3.51
   4   3  13   30.74    2.90
   4   3  13   27.55    3.01
   4   3  13   35.44    8.53
   4   3  13   33.19    3.00
   4   3  14  231.46    9.09
   4   3  14  197.78    9.05
   4   3  14  207.49    8.14
   4   3  14  208.53    7.54
   4   3  14  211.55    7.28
   4   3  15    3.09    1.32
   4   3  15    0.31    2.04
   4   3  15    6.21    2.05
   4   3  15    2.25    1.53
   4   3  16   36.04    3.68
   4   3  16   27.87    3.71
   4   3  16   37.42    3.12
   4   3  16   35.95    3.87
   4   3  16   37.96    3.12
   4   3  17    3.67    1.33
   4   3  17    2.33    1.72
   4   3  17    2.69    1.76
   4   3  18   17.01    2.82
   4   3  18   12.95    2.05
   4   3  18   15.03    2.67
   4   3  18   16.05    1.89
   4   3  19    0.40    1.42
   4   3  19   -0.19    1.57
   4   3  20    4.40    1.42
   4   3  21    1.48    1.16
  -4  -4  19    2.38    0.80
  -4  -4  19    3.34    1.12
  -4  -4  18    0.23    0.75
  -4  -4  18    2.22    1.22
  -4  -4  17    4.33    1.10
  -4  -4  16   -0.75    0.91
  -4  -4  15    3.12    1.12
  -4  -4  14    7.18    1.28
  -4  -4  13    1.70    0.92
  -4  -4  12   -2.42    5.78
  -4  -4  12   -0.15    1.11
  -4  -4  11    5.14    4.82
  -4  -4  11    9.98    1.42
  -4  -4  10    0.28    3.81
  -4  -4   9    3.42    4.31
  -4  -4   8   90.29   13.43
  -4  -4   7   83.44   12.20
  -4  -4   6  154.27   14.91
  -4  -4   5  911.14   33.41
  -4  -4   4   -2.76    3.60
  -4  -4   3 1809.98   41.93
  -4  -4   1  158.33   11.20
   4   4   0   16.08    2.84
  -4  -4   0   13.02    3.58
   4   4   1   13.57    2.50
  -4  -4  -1   12.09    3.04
   4   4   2   59.53    5.12
  -4  -4  -2   49.55    5.33
   4   4   3   23.12    3.70
   4   4   3   26.21    3.58
  -4  -4  -3   23.13    3.57
  -4  -4  -4    4.37    1.46
   4   4   5  327.69   13.72
   4   4   5  340.48   14.71
   4   4   5  350.75   12.75
   4   4   6    8.17    2.75
   4   4   6    3.01    1.86
   4   4   6    2.18    1.92
   4   4   7  662.54   20.06
   4   4   7  774.50   26.13
   4   4   8   19.35    3.86
   4   4   8   21.97    5.17
   4   4   9   50.17    7.97
   4   4  10  111.30   13.04
   4   4  11   23.85    6.99
   4   4  12   23.13    2.33
   4   4  12   25.41    3.73
   4   4  12   23.74    6.29
   4   4  12   31.29    2.90
   4   4  12   19.53    2.82
   4   4  13  106.39    6.24
   4   4  13  108.98    5.22
   4   4  13  109.34    6.79
   4   4  13  116.29    5.84
   4   4  13  116.11    5.15
   4   4  14   91.93    5.46
   4   4  14   98.53    6.58
   4   4  14   85.79    4.84
   4   4  14  105.07    6.25
   4   4  14  101.88    4.97
   4   4  15   -0.04    1.68
   4   4  15    0.27    1.82
   4   4  15   -1.51    1.81
   4   4  15   -0.99    1.13
   4   4  16    6.32    1.92
   4   4  16    7.64    2.22
   4   4  16    8.23    2.44
   4   4  16    7.36    1.59
   4   4  17    7.94    1.61
   4   4  17    7.35    2.03
   4   4  17    8.45    2.08
   4   4  17    7.46    2.14
   4   4  18    5.21    1.29
   4   4  18    4.94    1.94
   4   4  18    6.61    1.94
   4   4  18    2.77    1.33
   4   4  19   38.64    3.49
   4   4  20    3.86    1.53
   4   4  21   41.37    2.63
  -4  -5  19    0.39    0.85
  -4  -5  19   -0.05    0.62
  -4  -5  18   -0.03    0.88
  -4  -5  18    1.25    1.24
  -4  -5  17    3.79    1.05
  -4  -5  17    6.08    1.87
  -4  -5  16    1.38    0.97
  -4  -5  15    3.26    1.06
  -4  -5  14   25.35    2.33
  -4  -5  13   27.65    2.49
  -4  -5  12  134.82   19.58
  -4  -5  12  157.16    5.59
  -4  -5  11  109.22   17.60
  -4  -5  11  115.63    4.83
  -4  -5  10  378.04   30.87
  -4  -5  10  398.95    8.33
  -4  -5   9  100.07   15.35
  -4  -5   8   45.55   10.13
  -4  -5   7  126.30   15.18
  -4  -5   6   29.52    7.22
  -4  -5   5  103.43   11.81
  -4  -5   4  714.32   28.88
  -4  -5   3  171.18   13.60
  -4  -5   2  403.29   19.47
   4   5  -1   45.29    5.20
  -4  -5   1   43.96    6.35
   4   5   0  447.97   15.62
  -4  -5   0  434.80   18.17
  -4  -5  -1   43.61    5.55
   4   5   1   51.25    5.26
   4   5   2   31.92    4.25
  -4  -5  -2   27.15    4.44
   4   5   3  116.78    8.48
   4   5   3  127.56    8.43
   4   5   4   47.02    5.59
   4   5   4   46.20    5.33
  -4  -5  -4   34.67    4.35
   4   5   5   64.98    6.34
   4   5   5   70.67    6.45
   4   5   6  398.82   16.05
   4   5   6  385.28   17.23
   4   5   6  393.08   15.54
   4   5   7   62.18    6.40
   4   5   7   64.57    7.41
   4   5   7   57.59    5.87
   4   5   8   66.62    6.55
   4   5   8   77.13    8.73
   4   5   9  186.75   14.40
   4   5  10  333.91   20.18
   4   5  11  199.04    5.90
   4   5  11  199.63    7.08
   4   5  11  194.76    6.84
   4   5  11  206.28    6.48
   4   5  12   85.40    5.74
   4   5  12   84.78    4.06
   4   5  12   84.49    4.63
   4   5  12   81.85    4.91
   4   5  12   91.29    5.15
   4   5  12   96.98   12.12
   4   5  12   92.80    4.64
   4   5  13   55.89    4.76
   4   5  13   73.55    4.04
   4   5  13   60.25    4.12
   4   5  13   58.11    3.81
   4   5  13   59.65    4.19
   4   5  13   79.91   11.20
   4   5  13   64.59    3.76
   4   5  14   22.21    3.28
   4   5  14   22.02    2.87
   4   5  14   20.77    2.41
   4   5  14   26.10    2.62
   4   5  14   24.69    3.53
   4   5  15   -1.60    1.13
   4   5  15   -1.51    1.96
   4   5  15   -1.09    2.06
   4   5  15    0.31    1.43
   4   5  16   23.93    2.35
   4   5  16   21.28    3.10
   4   5  16   22.28    2.76
   4   5  16   22.97    3.16
   4   5  17   -0.67    1.44
   4   5  17   -1.26    1.76
   4   5  17    0.33    1.06
   4   5  17    0.62    0.96
   4   5  18    8.98    1.88
   4   5  18   11.13    2.24
   4   5  18    9.59    1.47
   4   5  19    0.91    1.42
   4   5  19   -1.80    1.32
   4   5  19   -1.63    1.09
   4   5  20   -0.47    1.18
   4   5  21    0.78    0.92
  -4  -6  18   75.45    3.69
  -4  -6  18   48.99    2.50
  -4  -6  17    5.91    1.74
  -4  -6  17    1.04    0.75
  -4  -6  16   29.70    3.22
  -4  -6  16   17.56    1.81
  -4  -6  15    0.51    0.88
  -4  -6  14   -0.06    0.80
  -4  -6  13    1.74    1.05
  -4  -6  12   34.41    2.64
   4   6 -11   25.64    2.63
  -4  -6  11   22.43    8.96
  -4  -6  11   26.70    2.36
   4   6 -10  125.15    5.52
  -4  -6  10  109.22   17.33
  -4  -6  10  118.24    4.58
  -4  -6   9   -1.90    4.73
   4   6  -9   -0.45    1.27
  -4  -6   8   86.17   13.92
  -4  -6   7   -1.07    2.80
  -4  -6   6   47.80    9.29
  -4  -6   5   49.30    9.09
  -4  -6   4    6.64    3.74
  -4  -6   3  393.09   21.36
  -4  -6   2  175.90   13.61
   4   6  -1   44.93    5.54
  -4  -6   1   43.29    6.76
  -4  -6   0   86.76    8.82
   4   6   0   95.13    7.92
  -4  -6  -1  536.59   20.87
   4   6   1  581.62   19.45
   4   6   2   62.26    6.52
  -4  -6  -2   56.45    6.59
   4   6   3    4.91    2.11
   4   6   3    2.50    1.47
  -4  -6  -3    3.24    1.81
   4   6   4  379.07   15.90
   4   6   4  396.70   16.57
   4   6   5  261.91   13.34
   4   6   5  267.14   13.96
   4   6   6   45.08    5.77
   4   6   6   44.23    6.14
   4   6   7  214.86   12.35
   4   6   7  218.97   12.97
   4   6   7  222.67   14.29
   4   6   8   65.85    6.81
   4   6   8   71.25    8.54
   4   6   9   30.61    4.84
   4   6   9   33.20    6.22
   4   6  10  168.26   14.24
   4   6  11   36.03    3.77
   4   6  11   42.21    2.91
   4   6  11   42.00    3.50
   4   6  11   42.17    3.59
   4   6  11   48.57    8.26
   4   6  11   45.80    3.94
   4   6  11   45.13    3.23
   4   6  12   11.26    1.72
   4   6  12    9.56    1.78
   4   6  12    8.11    1.78
   4   6  12    7.30    2.16
   4   6  12   14.08    4.90
   4   6  12   10.68    1.69
   4   6  13    6.46    1.53
   4   6  13    3.20    1.73
   4   6  13    4.09    1.46
   4   6  13    5.53    3.32
   4   6  13    7.88    1.52
   4   6  13    5.55    1.64
   4   6  14    0.54    0.93
   4   6  14    1.16    1.79
   4   6  14   -0.60    1.47
   4   6  15   -0.69    1.05
   4   6  15    0.83    1.39
   4   6  15   -0.98    1.74
   4   6  16   24.73    2.38
   4   6  16   18.69    2.87
   4   6  16   22.03    2.82
   4   6  17    7.73    1.40
   4   6  17    5.33    1.64
   4   6  17    7.32    2.14
   4   6  18    2.77    1.07
   4   6  18    3.10    1.69
   4   6  18    2.56    1.47
   4   6  19    1.96    1.02
   4   6  19    0.53    1.22
   4   6  19   -1.72    1.48
   4   6  20    4.79    1.40
  -4  -7  17    1.85    0.73
  -4  -7  17    9.15    1.89
  -4  -7  16   -0.65    0.96
  -4  -7  16    4.49    1.75
  -4  -7  15   12.36    1.58
  -4  -7  15   21.22    2.98
  -4  -7  14    7.18    1.33
  -4  -7  13   20.20    2.01
  -4  -7  12    2.50    0.95
   4   7 -11    0.93    1.35
  -4  -7  10   -0.23    4.86
   4   7 -10    0.31    1.37
  -4  -7   9    6.24    6.29
   4   7  -9    3.16    1.38
  -4  -7   8    6.09    4.36
   4   7  -8    9.60    1.82
  -4  -7   7   12.56    6.10
  -4  -7   6    4.71    3.99
  -4  -7   5    6.77    4.09
  -4  -7   4   -0.88    3.17
  -4  -7   3   30.77    6.57
   4   7  -2  111.81    9.55
  -4  -7   2  111.03   11.63
   4   7  -1  314.74   15.78
  -4  -7   1  297.06   17.97
   4   7   0  365.90   16.90
  -4  -7   0  340.43   18.60
   4   7   1   26.37    4.68
  -4  -7  -1   19.17    4.64
   4   7   2   27.92    4.92
  -4  -7  -2   23.88    4.64
   4   7   3  121.21    9.67
  -4  -7  -3  103.08    9.35
   4   7   3  130.47   10.41
   4   7   4   34.98    5.42
   4   7   4   34.31    5.57
  -4  -7  -4   24.20    4.66
   4   7   5  105.12    8.96
   4   7   5  110.15    9.76
   4   7   6    6.11    3.35
   4   7   6    0.24    1.89
   4   7   7  190.51   12.03
   4   7   7  191.85   13.30
   4   7   8    5.13    2.58
   4   7   9  146.55   10.66
   4   7  10  235.25    6.30
   4   7  10  253.32    7.96
   4   7  10  245.18    7.69
   4   7  10  244.26    7.23
   4   7  10  243.29    7.46
   4   7  11   12.45    1.68
   4   7  11   13.21    2.25
   4   7  11   12.29    2.02
   4   7  11   11.39    4.20
   4   7  11   11.36    1.83
   4   7  12   12.97    3.18
   4   7  12   11.46    1.69
   4   7  12   17.35    2.68
   4   7  12   16.30    2.63
   4   7  12   12.94    4.97
   4   7  12   17.14    2.42
   4   7  13   79.61    4.95
   4   7  13   77.91    4.81
   4   7  13   81.88    4.29
   4   7  13   69.37    5.19
   4   7  13   84.61    4.19
   4   7  14   -0.36    1.06
   4   7  14   -0.30    1.86
   4   7  14    0.27    1.62
   4   7  14    0.66    1.28
   4   7  15   19.40    2.14
   4   7  15   13.39    2.64
   4   7  15   19.26    2.71
   4   7  16   10.17    1.62
   4   7  16   11.30    2.20
   4   7  16    7.07    1.95
   4   7  17    1.96    0.89
   4   7  17   -0.22    1.36
   4   7  18   -0.34    0.89
   4   7  18    1.10    1.42
   4   7  18    0.07    1.24
   4   7  19    7.33    1.22
   4   7  19    4.98    1.42
  -4  -8  17   10.63    1.69
  -4  -8  16   10.17    2.04
  -4  -8  15    9.91    2.29
  -4  -8  14    3.96    1.94
  -4  -8  13   -0.82    1.69
   4   8 -12    6.72    1.51
  -4  -8  12   10.70    2.70
   4   8 -11    1.53    1.44
   4   8 -10   34.78    3.14
   4   8  -9  160.42    6.64
  -4  -8   8   26.48    8.98
   4   8  -8   34.68    3.11
  -4  -8   7   36.52    8.94
   4   8  -7   45.81    3.66
  -4  -8   6   14.52    6.42
   4   8  -6    8.31    1.78
  -4  -8   5   69.64   11.85
  -4  -8   4    5.07    3.55
  -4  -8   3   21.38    6.39
   4   8  -2   32.01    5.63
  -4  -8   2   24.44    6.26
   4   8  -1   94.61    9.51
  -4  -8   1   85.48   10.48
   4   8   0    8.22    3.01
  -4  -8   0    4.82    2.65
   4   8   1  104.36    9.91
  -4  -8  -1   93.63   10.46
   4   8   2  433.88   20.27
  -4  -8  -2  353.73   19.44
   4   8   3  465.34   20.18
   4   8   3  495.89   21.98
   4   8   4   54.74    7.06
   4   8   4   61.03    7.78
  -4  -8  -4   43.17    6.56
   4   8   5   20.86    4.35
   4   8   5   16.81    4.18
  -4  -8  -5    8.82    3.19
   4   8   6    2.50    2.44
   4   8   6    6.91    3.26
   4   8   7   54.22    6.77
   4   8   7   58.36    7.97
   4   8   8  132.32   10.07
   4   8   9    8.90    3.27
   4   8   9    8.76    1.28
   4   8   9   10.41    1.97
   4   8   9    6.78    1.28
   4   8   9   10.85    1.49
   4   8   9    9.63    3.01
   4   8  10   69.70    4.18
   4   8  10   71.99    4.43
   4   8  10   71.28    4.26
   4   8  10   70.69    3.46
   4   8  11  180.05    7.14
   4   8  11  195.56    7.47
   4   8  11  176.45    6.60
   4   8  11  185.61    6.04
   4   8  12    2.27    1.78
   4   8  12    2.51    1.69
   4   8  12    2.23    1.43
   4   8  12    0.90    0.90
   4   8  13   35.17    3.37
   4   8  13   36.24    3.42
   4   8  13   37.81    2.98
   4   8  13   41.17    2.99
   4   8  14    8.41    2.16
   4   8  14    9.24    2.08
   4   8  14    9.19    1.98
   4   8  14    8.88    1.53
   4   8  15    6.08    1.34
   4   8  15    4.88    2.00
   4   8  15    6.26    1.82
   4   8  16    0.54    0.83
   4   8  16    0.30    1.60
   4   8  16    1.08    1.38
   4   8  17   18.54    1.76
   4   8  17   19.64    2.51
   4   8  17   16.91    2.39
   4   8  18   31.91    2.20
   4   8  18   35.42    2.89
   4   8  19   16.32    1.43
   4   8  19   17.66    1.93
   4   8  19   16.25    1.86
  -4  -9  16    2.26    1.45
  -4  -9  15    5.65    1.84
  -4  -9  14   11.78    2.41
  -4  -9  13    0.38    1.58
   4   9 -12    2.19    1.46
  -4  -9  12    1.83    1.98
   4   9 -11    2.59    1.37
  -4  -9  11    1.69    1.80
   4   9 -10    2.36    1.41
  -4  -9  10    2.57    1.80
   4   9  -9    4.75    1.69
  -4  -9   9    6.92    2.30
  -4  -9   8   38.67    4.50
   4   9  -7   -2.15    1.63
  -4  -9   7   -2.14    4.58
  -4  -9   7   -0.21    1.77
   4   9  -6   -0.99    1.68
  -4  -9   6    2.44    3.34
  -4  -9   6    2.77    1.58
   4   9  -5    0.74    1.41
  -4  -9   5   -1.68    4.36
  -4  -9   5    0.20    1.62
  -4  -9   4   76.81   11.75
   4   9  -4   80.98    4.53
  -4  -9   3   17.99    6.19
   4   9  -2   95.22   10.24
  -4  -9   2   75.80   11.04
   4   9  -1  145.72   12.54
  -4  -9   1  127.38   13.86
   4   9   0   63.65    8.36
  -4  -9   0   56.79    8.94
   4   9   1   95.88   10.23
  -4  -9  -1   77.12   10.54
   4   9   2    4.42    2.84
  -4  -9  -2    1.02    2.36
   4   9   3   24.85    5.20
  -4  -9  -3   19.55    5.45
   4   9   3   21.80    5.18
  -4  -9  -4   64.03    9.02
   4   9   4   96.63   10.66
   4   9   4   82.43    8.92
   4   9   5   44.92    7.11
   4   9   5   40.25    6.16
   4   9   6  127.63   12.51
   4   9   6  112.72   10.12
   4   9   7    3.25    1.09
   4   9   7   -0.58    1.90
   4   9   7    3.15    1.70
   4   9   7    4.77    2.42
   4   9   8  120.97    4.81
   4   9   8  131.94    5.69
   4   9   8  125.77    4.31
   4   9   8  118.61   10.00
   4   9   9   63.61    3.35
   4   9   9   67.06    4.25
   4   9   9   58.11    3.90
   4   9   9   63.88    3.15
   4   9   9   58.56    6.59
   4   9  10  101.40    5.21
   4   9  10  108.47    5.49
   4   9  10  104.40    5.15
   4   9  10  109.53    4.41
   4   9  11   61.82    4.28
   4   9  11   64.16    4.38
   4   9  11   64.78    4.07
   4   9  11   68.92    3.74
   4   9  12   29.03    3.05
   4   9  12   28.25    3.15
   4   9  12   28.58    2.79
   4   9  12   28.56    2.49
   4   9  13   32.48    2.73
   4   9  13   29.59    3.08
   4   9  13   31.38    3.17
   4   9  14  115.21    4.88
   4   9  14  120.81    5.88
   4   9  14  113.73    5.57
   4   9  15   14.79    1.78
   4   9  15   15.59    2.33
   4   9  16   44.50    2.84
   4   9  16   51.61    3.75
   4   9  17    7.55    1.14
   4   9  17    7.83    1.73
   4   9  18   14.50    1.44
   4   9  18   15.57    1.85
  -4 -10  16    2.84    1.19
  -4 -10  15    9.96    1.97
  -4 -10  14    1.76    1.70
  -4 -10  13    0.27    1.67
  -4 -10  12   19.93    3.22
   4  10 -12   22.77    2.23
  -4 -10  11   63.92    5.21
   4  10 -11   48.90    3.46
  -4 -10  10   37.38    4.43
   4  10 -10   41.37    3.59
  -4 -10   9   11.40    2.80
   4  10  -9    8.92    2.09
  -4 -10   8    9.85    2.67
   4  10  -8   11.78    2.24
  -4 -10   7    9.16    2.54
   4  10  -7    9.40    2.05
  -4 -10   6    4.12    1.91
  -4 -10   6    5.73    4.49
   4  10  -6    2.06    1.45
  -4 -10   5   -1.05    1.66
   4  10  -5   -0.46    1.38
  -4 -10   5   -1.88    3.86
   4  10  -4   10.99    1.70
  -4 -10   4    7.14    1.94
   4  10  -4   11.31    2.08
   4  10  -3   16.53    2.01
  -4 -10   3   14.84    2.54
   4  10  -3   16.37    2.35
  -4 -10   3   17.36    6.21
   4  10  -2    2.80    1.52
  -4 -10   2    5.04    4.41
   4  10  -2    2.44    1.13
   4  10  -1   -1.06    1.49
   4  10  -1    1.48    2.23
  -4 -10   1    0.85    2.78
   4  10  -1   -0.31    1.00
[truncated: 496,785 more chars]
